# Supplementary material for: Translation efficiency driven by CNOT3 subunit of the CCR4-NOT complex promotes leukemogenesis
Source: Nat Commun. 2024 Mar 15;15:2340. doi: 10.1038/s41467-024-46665-2 (PMC10943099; doi:10.1038/s41467-024-46665-2)
Supplement: Supplementary file 4 — Supplementary Data 1 [file 41467_2024_46665_MOESM4_ESM.xlsx]

## Sheet: Table 1-primary patient samples
Supplemental Table X. Information of AML patient samples used in the study
Patient		Cell Type	Description	Gender	Pediatric/Adult	Disease status	Experiment/Data
AML#1		PBMC	AML, MLL1 and PTPN11	M	Adult	Newly Diagnosed	Immunoblot - figure 1B
AML#2		BM	AML, IDH2 mutation, FLT3D835Y, del7q31 del 7qdel2p	M	Adult	Relapse	Immunoblot - figure 1B
AML#3		PBMC	AML, 32 FLT3-ITD, DNMT3A exon 23 p.R882P (c.2645G>C); NPM1 exon 11 p.W288fs (c.863_864insTCTG)	F	Adult	-	Immunoblot - figure 1B
AML#4		PBMC	AML, del(5q), -7,i(8)(q10), der(12)t(12;17),-17,-18, del(22q) by karyotype, del(5q), monosomy 7, deletion of ETV6 gene by FISH.	M	Adult	Newly Diagnosed	Immunoblot - figure 1B
AML#5		BM	AML-normal karyotype,Myelomonocytic, SETD2 p.Pro1962Leu, TET2 p.Ser1039*/p.Glu1513fs /p.Ile1762Val, NPM1p.Trp288fs, FLT3p.Lys602_Trp603ins, U2AF2p.Val345del	M	Adult	-	Immunoblot-supplemental figure 1E
AML#6		BM	AML, SETD2 p.Pro1962Leu, TET2 p.Leu1721Trp/p.Ile1762Val, TP53p.Pro72Arg, ASXL1 p.Leu815Pro, STAG2p.Ile122fs, BCOR p.Phe111Leu/p.Gly209Ser	F	Adult	-	Immunoblot-supplemental figure 1E
AML#7		PBMC	AML-t(8;21), SETD2 p.Pro1962Leu/p.Met1889Thr, TP53 p.Pro72Arg, U2AF2 p.Val345del, ASXL1 p.Cys789*/p.Leu815Pro, BCORL1p.Phe111Leu	F	Adult	-	Immunoblot-supplemental figure 1E
AML#8		PBMC	AML M4-myelomonocytic leukemia	F	Adult	-	Immunoblot-supplemental figure 1E
AML#9		PBMC	AML-M5B-30-80% monoblasts with (pro)monocytic differentiation, t(9;11)	F	Adult	-	Immunoblot-supplemental figure 1E
AML#10	5752	PBMC	AML-M5-monoblastic leukemia, t(9;11) (p21;q23)	F	Adult	-	Immunoblot-supplemental figure 1E, Growth assay figure 2P, Colony forming assay figure 2Q
AML#11		PBMC	AML-M2, t(8;21)	M	Adult	-	Immunoblot-supplemental figure 1E, Growth assay figure 2P, Colony forming assay figure 2Q
AML#12 (B21514)			legacy - need to find infor		Adult	-	Immunoblot-supplemental figure 1E, Immunoblot-figure 2O, Colony forming assay figure 2Q
AML #13			legacy - need to find infor		Adult	-	IC flow, growth assay figure 2P
AML #14	B20114		legacy - need to find infor		Adult	-	IC flow, growth assay figure 2P
AML #15			legacy - need to find infor		Adult	-	IC flow, growth assay figure 2P
AML #16			legacy - need to find infor		Adult	-	IC flow
AML #17			legacy - need to find infor		Adult	-	IC flow
AML #18			legacy - need to find infor		Adult	-	IC flow
AML #19		BM	n/a	F	Adult	remission	IC flow
AML #20		BM	AML, inv(12)(p11.2q13), FLT3-IDT pos, NPM1 mutation	F	Adult	remission	IC flow
AML #21		PBMC	AML, t(X;19)(q22;q13.1),del(5)(q13q33),FLT3 mutation	F	Adult	Newly Diagnosed	IC flow
AML #22		BM	AML, trisomy 8 in 20 metaphases, FLT3 mutation	F	Adult	remission	IC flow
AML #23		PBMC	AML, FLT3-IDT pos	F	Adult	remission	IC flow
AML #24		BM	AML	M	Adult	Newly Diagnosed	IC flow
AML #25		BM	AML, t(3;19)(p21;p13.3),der(9), t(9;22)(q34;q11.2),del(20)(q13.1q13.3)	M	Adult	Newly Diagnosed	IC flow
AML #26		PBMC	AML, FLT3-IDT pos, NPM1 insertion	F	Adult	Newly Diagnosed	IC flow
AML #27		PBMC	AML, IDH2 mutation, BCOR mutation, RUNX1 mutation	M	Adult	Newly Diagnosed	IC flow
AML #28		BM	n/a	F	Adult	Refractory	IC flow

## Sheet: PDXs
Supplemental Table 1. Information of PDXs
PDX ID	Round of transplants	Patient information
#1	2nd	AML#6
#2	4th	Acute Myeloblastic Leukemia - Monocytic
#3	5th	Acute Myeloblastic Leukemia with Maturation
