# Supplementary material for: Translation efficiency driven by CNOT3 subunit of the CCR4-NOT complex promotes leukemogenesis
Source: Nat Commun. 2024 Mar 15;15:2340. doi: 10.1038/s41467-024-46665-2 (PMC10943099; doi:10.1038/s41467-024-46665-2)
Supplement: Supplementary file 5 — Supplementary Data 2 [file 41467_2024_46665_MOESM5_ESM.xlsx]

## Sheet: Supplemental data 2-All sgRNA s
CNOT3-1	TCTTGCGGATGGCGTCAACG	Cnot3Domain
CNOT3-2	TGGTCTCTAGCATGCGCACG	Cnot3Domain
CNOT3-3	TACTTTGACTACGAGAAGTG	Cnot3Domain
CNOT3-4	GCGGACAAGCGCAAACTCCA	Cnot3Domain
CNOT3-5	GAGGGACCAAATCAAGACAT	Cnot3Domain
CNOT3-6	GTACTATGTTGACTCATCCC	Cnot3Domain
CNOT3-7	GAATACGCTCAGAGTCAGAG	Cnot3Domain
CNOT3-8	CATCGACACGCTCAACATGC	Cnot3Domain
CNOT3-9	AGGCCCTAAAGAAGCAGTCA	Cnot3Domain
CNOT3-10	GGACAGACACCCAGCGACAG	Cnot3Domain
CNOT3-11	TGAGGGACCAAATCAAGACA	Cnot3Domain
CNOT3-12	AATTCCACAGTGTCCGAGTG	Cnot3Domain
CNOT3-13	CGAATACGCTCAGAGTCAGA	Cnot3Domain
CNOT3-14	GGTTCGCGTTGGCTGCATTG	Cnot3Domain
CNOT3-15	CGACACGCTCAACATGCAGG	Cnot3Domain
CNOT3-16	TCCACACCAAGTACATGATG	Cnot3Domain
CNOT3-17	CCAACGAGATCAAGGACAAG	Cnot3Domain
CNOT3-18	GTGAACATACCGCTGTCGCT	Cnot3Domain
CNOT3-19	TGAAGATCTCATCCTCCATG	Cnot3Domain
CNOT3-20	ACCACATCATGTACTTGGTG	Cnot3Domain
CNOT3-21	GAGGTGCTGATGTACTGCTC	Cnot3Domain
CNOT3-22	GATTGATCGCTGCCTCAAGA	Cnot3Domain
CNOT3-23	ATTCCACAGTGTCCGAGTGT	Cnot3Domain
CNOT3-24	GAGCTCCTTGAAGTCCATGG	Cnot3Domain
CNOT3-25	CTGCATGTTGAGCGTGTCGA	Cnot3Domain
CNOT3-26	AGTACATGATGTGGTTCCAG	Cnot3Domain
CNOT3-27	GTGAGGCATGTGGTGCCAGG	Cnot3Domain
CNOT3-28	TCCACAGTGTCCGAGTGTGG	Cnot3Domain
CNOT3-29	GCGGATGGCGTCAACGAGGA	Cnot3Domain
CNOT3-30	CTCGTAGTCAAAGTAGATGT	Cnot3Domain
CNOT3-31	GGTAGCGTCCAACGAGATCA	Cnot3Domain
CNOT3-32	ATGGACTTCAAGGAGCTCAG	Cnot3Domain
CNOT3-33	CCTTGAAGTCCATGGCGGAA	Cnot3Domain
CNOT3-34	TCAGGTGCAGCGTTGGCACA	Cnot3Domain
CNOT3-35	ACGCTGCACCTGACCGAGCG	Cnot3Domain
CNOT3-36	CTCCAGGTAGCGGTACTCAA	Cnot3Domain
CNOT3-37	AATGGAACGGTTCAAAGTTG	Cnot3Domain
CNOT3-38	CTTTGAGTACCGCTACCTGG	Cnot3Domain
CNOT3-39	TGCCTCAAGAAGGTGTCCGA	Cnot3Domain
CNOT3-40	CATCACTGACGAGTTTGAGC	Cnot3Domain
CNOT3-41	ACTCTGAAGATGATAAGAAG	Cnot3Domain
CNOT3-42	GGGCCTCACGAATGTCCTCG	Cnot3Domain
CNOT3-43	GAAGATGAAGAAGAGTGTCT	Cnot3Domain
CNOT3-44	ACCGGATTGAGGGCTTGAAG	Cnot3Domain
CNOT3-45	ACTCTCTACAGCAAATGGAA	Cnot3Domain
CNOT3-46	AGTCATTGTCCAGCATGCGC	Cnot3Domain
CNOT3-47	CTTCATCTTCTACTATCTGG	Cnot3Domain
CNOT3-48	ACTCGTTCTCCTCGAAGTCG	Cnot3Domain
CNOT3-49	GGCACAGTATCTGGCAGCCA	Cnot3Domain
CNOT3-50	GTCGTCCTTGATCTTGCGGA	Cnot3Domain
CNOT3-51	CAACCGCAAGCTCATTGAGA	Cnot3Domain
CNOT3-52	CTGCTCAAACTCGTCAGTGA	Cnot3Domain
CNOT3-53	GAGCAGTACATCAGCACCTC	Cnot3Domain
CNOT3-54	TTCAAACTGCTCCACGCCCT	Cnot3Domain
CNOT3-55	CTGCCTCAAGAAGGTGTCCG	Cnot3Domain
CNOT3-56	CTCACAGGCAGTACCTCCCC	Cnot3Domain
CNOT3-57	TTCCACAGTGTCCGAGTGTG	Cnot3Domain
CNOT3-58	CAGCCCAGCCAACTGTACCA	Cnot3Domain
CNOT3-59	AAACTCGTTCTCCTCGAAGT	Cnot3Domain
CNOT3-60	CTACTTTGACTACGAGAAGT	Cnot3Domain
CNOT3-61	CAAGGAGCTCAGAGGCTCAG	Cnot3Domain
CNOT3-62	CTACGATGACCTGGACCTCG	Cnot3Domain
CNOT3-63	GTGTCTCGGTCGACAGGCGC	Cnot3Domain
CNOT3-64	AGGCAGCGATCAATCTCACC	Cnot3Domain
CNOT3-65	AGAAGAGTGTCTCGGTCGAC	Cnot3Domain
CNOT3-66	AGCCATCAGCTCTGGCATTG	Cnot3Domain
CNOT3-67	CACAGACAGTGAAGTCAGCC	Cnot3Domain
CNOT3-68	GTGCAGACACGCAAGAAGAA	Cnot3Domain
CNOT3-69	CTACCGTCTCAATGAGCTTG	Cnot3Domain
CNOT3-70	TACTGTGCCTTAGTGCCCTG	Cnot3Domain
CNOT3-71	GCAGAAGCAGGACCGGATTG	Cnot3Domain
CNOT3-72	GCCGCTTCAAGCCCTCAATC	Cnot3Domain
CNOT3-73	CCAGATGCCACCCCCACACT	Cnot3Domain
CNOT3-74	GTATGAGGCTGACCTAAAGA	Cnot3Domain
CNOT3-75	CCCCAGCCACAGCCACATGG	Cnot3Domain
CNOT3-76	ACTGCTCAGGATGATGTCTG	Cnot3Domain
CNOT3-77	AGAAGGAAGAGGTTGGCCAG	Cnot3Domain
CNOT3-78	TGACGCCATCCGCAAGATCA	Cnot3Domain
CNOT3-79	ATTGTCCAGCATGCGCAGGA	Cnot3Domain
CNOT3-80	GATGTGGTTCCAGAGGCACG	Cnot3Domain
CNOT3-81	TTCACCTCTGACAGCTGCAG	Cnot3Domain
CNOT3-82	TCACCGTGGTACAGTTGGCT	Cnot3Domain
CNOT3-83	AGACAGTGAAGTCAGCCAGG	Cnot3Domain
CNOT3-84	GCTTACAGCAAAGAGGGCCT	Cnot3Domain
CNOT3-85	GCGTCGGACAGGGGTTCCGG	Cnot3Domain
CNOT3-86	ACTACGAGAAGTGGGGCCAG	Cnot3Domain
CNOT3-87	TCATCTTCAGAGTTTTCCTG	Cnot3Domain
CNOT3-88	CAGAAGCAGGACCGGATTGA	Cnot3Domain
CNOT3-89	GGGCCTCACCGTGGTACAGT	Cnot3Domain
CNOT3-90	GCAGCTCTATCAGCAGGCCA	Cnot3Domain
CNOT3-91	CAGTGCGGCAGCCCCAACGG	Cnot3Domain
CNOT3-92	GGACCAGTTTGAGAGTGAAG	Cnot3Domain
CNOT3-93	CCGAATACGCTCAGAGTCAG	Cnot3Domain
CNOT3-94	TAGAGCTGCTCCTTGGTGAG	Cnot3Domain
CNOT3-95	AGAGGTTGGCCAGTGGCTCA	Cnot3Domain
CNOT3-96	GAAGGTAGATCCTGCCCAGA	Cnot3Domain
CNOT3-97	AGTGCAGACACGCAAGAAGA	Cnot3Domain
CNOT3-98	CTGGCTGACTTCACTGTCTG	Cnot3Domain
CNOT3-99	CTTTTCTTTCTGGTTCGCGT	Cnot3Domain
CNOT3-100	GAACGGGCAGCCATCAGCTC	Cnot3Domain
CNOT3-101	CCCAACTCACCGTGAGCCAC	Cnot3Domain
CNOT3-102	CACCTTTGAGTACCGCTACC	Cnot3Domain
CNOT3-103	GTTCACCTCTGACAGCTGCA	Cnot3Domain
CNOT3-104	CGCCCTCGGACACCTTCTTG	Cnot3Domain
CNOT3-105	CACCACTCCTGGCAACAATG	Cnot3Domain
CNOT3-106	CCAGTGCGGCAGCCCCAACG	Cnot3Domain
CNOT3-107	TTGGCTGCATTGTGGAGCTG	Cnot3Domain
CNOT3-108	CAAGGAGCAGCTCTATCAGC	Cnot3Domain
CNOT3-109	GGAGGGGCCGGTGTCACTGG	Cnot3Domain
CNOT3-110	GGCTCAGGGAACAACTCAGG	Cnot3Domain
CNOT3-111	ACCTCTGACAGCTGCAGGGG	Cnot3Domain
CNOT3-112	TGGGGCCAGCGGAAGAAGGA	Cnot3Domain
CNOT3-113	TCTACTTTGACTACGAGAAG	Cnot3Domain
CNOT3-114	AGGCTCAGGGAACAACTCAG	Cnot3Domain
CNOT3-115	GACACTCACGAGGTGCTGGG	Cnot3Domain
CNOT3-116	GTGAGGGGCACAGGGCCCAG	Cnot3Domain
CNOT3-117	TCTGAGCTCCTTGAAGTCCA	Cnot3Domain
CNOT3-118	GTCCCTCACCTCGCTCGGTC	Cnot3Domain
CNOT3-119	GTCCTCAATGCCAGAGCTGA	Cnot3Domain
CNOT3-120	ACAGTGTCCGAGTGTGGGGG	Cnot3Domain
CNOT3-121	GGTGAACATACCGCTGTCGC	Cnot3Domain
CNOT3-122	GTTTGAAGATATTTGGCAGA	Cnot3Domain
CNOT3-123	AGCGTGTCGATGGTATTCTA	Cnot3Domain
CNOT3-124	GAGCGTGTCGATGGTATTCT	Cnot3Domain
CNOT3-125	CAAAGTAGATGTAGGTGCCC	Cnot3Domain
CNOT3-126	CGCTCGGTCAGGTGCAGCGT	Cnot3Domain
CNOT3-127	GTTCCTCCCCCAGGGCACTA	Cnot3Domain
CNOT3-128	AGATCCTGCCCAGAAGGAGA	Cnot3Domain
CNOT3-129	CTAGCATGCGCACGTGGTAG	Cnot3Domain
CNOT3-130	CTGCTGATAGAGCTGCTCCT	Cnot3Domain
CNOT3-131	CACCGCCCCAGAAATCAAGG	Cnot3Domain
CNOT3-132	ACCAAAGCTTACAGCAAAGA	Cnot3Domain
CNOT3-133	CTATCAGCAGGCCATGGAAG	Cnot3Domain
CNOT3-134	GCCGCCCCTGCAGCTGTCAG	Cnot3Domain
CNOT3-135	GAGCTGGAGGTGGTTGAGGT	Cnot3Domain
CNOT3-136	CAACGTCGTCCTTGATCTTG	Cnot3Domain
CNOT3-137	CGAGTTTCTCTACGATGACC	Cnot3Domain
CNOT3-138	GGCATCTGGTGGTGGTAGGG	Cnot3Domain
CNOT3-139	ACTGCACTCTCTACAGCAAA	Cnot3Domain
CNOT3-140	CCTCTGACTCTGAGCGTATT	Cnot3Domain
CNOT3-141	GTACCGCTACCTGGAGGACC	Cnot3Domain
CNOT3-142	AGTACCGCTACCTGGAGGAC	Cnot3Domain
CNOT3-143	GGTGGCTTTGAGCAGCAGTG	Cnot3Domain
CNOT3-144	TCTGGGGCGGTGCTGAACTG	Cnot3Domain
CNOT3-145	CCCCCCCAGCCACAGCCACA	Cnot3Domain
CNOT3-146	CCTCTTGTCCTTGATCTCGT	Cnot3Domain
CNOT3-147	CCAGCTCCCAGCCACAACTC	Cnot3Domain
CNOT3-148	GGGCACTAAGGCACAGTATC	Cnot3Domain
CNOT3-149	TGGTGGTGGTAGGGGGGCGT	Cnot3Domain
CNOT3-150	TCAAGGAGCTCAGAGGCTCA	Cnot3Domain
CNOT3-151	CTGGAACCACATCATGTACT	Cnot3Domain
CNOT3-152	CCTGGGTCCCTCACCTCGCT	Cnot3Domain
CNOT3-153	GGTCCCGGTCCTCCAGGTAG	Cnot3Domain
CNOT3-154	TGCCCCCACAGCACAGGCGC	Cnot3Domain
CNOT3-155	GAAGTGGGGCCAGCGGAAGA	Cnot3Domain
CNOT3-156	CCACAACTGAGCTGTAACCT	Cnot3Domain
CNOT3-157	AGAGACCATCCTGCGCATGC	Cnot3Domain
CNOT3-158	GGGGTGAGGCATGTGGTGCC	Cnot3Domain
CNOT3-159	GCTCCTTGGTGAGGGGCACA	Cnot3Domain
CNOT3-160	GATGGCTGCCCGTTCCGCCA	Cnot3Domain
CNOT3-161	GGTAGGGGGGCGTCGGACAG	Cnot3Domain
CNOT3-162	GGCGTCGGACAGGGGTTCCG	Cnot3Domain
CNOT3-163	CCCCCCAGCGTCCAGCCTAG	Cnot3Domain
CNOT3-164	GGAGCCCACCTTGATTTCTG	Cnot3Domain
CNOT3-165	CACGAATGTCCTCGAGGTCC	Cnot3Domain
CNOT3-166	GGGGCGGTGCTGAACTGTGG	Cnot3Domain
CNOT3-167	GGGCCCTGTGCCCCTCACCA	Cnot3Domain
CNOT3-168	ATAGAGCTGCTCCTTGGTGA	Cnot3Domain
CNOT3-169	AGTAGTAACAGCAGTGCCGG	Cnot3Domain
CNOT3-170	TGCCCAGAAGGAGAAGGAAG	Cnot3Domain
CNOT3-171	ATCCCAGGACCCCGACTTCG	Cnot3Domain
CNOT3-172	AACTCGTTCTCCTCGAAGTC	Cnot3Domain
CNOT3-173	CCCAGCGTCCAGCCTAGCGG	Cnot3Domain
CNOT3-174	TCTCATCCTCCATGTGGCTG	Cnot3Domain
CNOT3-175	CTCCTCGAAGTCGGGGTCCT	Cnot3Domain
CNOT3-176	AAACTCGTCAGTGATGGTCT	Cnot3Domain
CNOT3-177	GTGCCGCCCACCTACCCCTC	Cnot3Domain
CNOT3-178	AGCCTGGGCATAGGGAGCAG	Cnot3Domain
CNOT3-179	GATAGAGCTGCTCCTTGGTG	Cnot3Domain
CNOT3-180	TGGGAGCTGGACTGGCCTTG	Cnot3Domain
CNOT3-181	GGCGACCAGCGCCTGTGCTG	Cnot3Domain
CNOT3-182	CGAGACACTCACGAGGTGCT	Cnot3Domain
CNOT3-183	CCCAGGTTACAGCTCAGTTG	Cnot3Domain
CNOT3-184	CAGGCTCAGGGAACAACTCA	Cnot3Domain
CNOT3-185	GCCCACCTTGATTTCTGGGG	Cnot3Domain
CNOT3-186	GCCCAGCTTCAGTGATGCCA	Cnot3Domain
CNOT3-187	GCCCTCTTTGCTGTAAGCTT	Cnot3Domain
CNOT3-188	AACTCGTCAGTGATGGTCTT	Cnot3Domain
CNOT3-189	TGAGTTGTTCCCTGAGCCTG	Cnot3Domain
CNOT3-190	CTGGGCTCGCCAGCAGAAGC	Cnot3Domain
CNOT3-191	ATACTGTGCCTTAGTGCCCT	Cnot3Domain
CNOT3-192	ACCCCCACACTCGGACACTG	Cnot3Domain
CNOT3-193	CTCACCGTGGTACAGTTGGC	Cnot3Domain
CNOT3-194	GTGGTACAGTTGGCTGGGCT	Cnot3Domain
CNOT3-195	TGAAGCCTTCCTTCTTCCGC	Cnot3Domain
CNOT3-196	GTGCCAGGCGGCCTCTTCCA	Cnot3Domain
CNOT3-197	GCGGCACAGCTGGGGACTGA	Cnot3Domain
CNOT3-198	AGGCCATGGAAGAGGCCGCC	Cnot3Domain
CNOT3-199	AGAGCTGGAGGTGGTTGAGG	Cnot3Domain
CNOT3-200	AGCAGTAGTAACAGCAGTGC	Cnot3Domain
CNOT3-201	GAGCAGGGGTGCCCGAGTTG	Cnot3Domain
CNOT3-202	GAACCAGAAAGAAAAGTATG	Cnot3Domain
CNOT3-203	TCCAGCTCCCAGCCACAACT	Cnot3Domain
CNOT3-204	ACTCCACTTCACTCTCAAAC	Cnot3Domain
CNOT3-205	GGGGTGCCCGAGTTGTGGCT	Cnot3Domain
CNOT3-206	CCGCTAGGCTGGACGCTGGG	Cnot3Domain
CNOT3-207	TCTGAAGATGATAAGAAGAG	Cnot3Domain
CNOT3-208	GTGGTAGGGGGGCGTCGGAC	Cnot3Domain
CNOT3-209	CAGCACCGCCCCAGAAATCA	Cnot3Domain
CNOT3-210	GTAACAGCAGTGCCGGTGGA	Cnot3Domain
CNOT3-211	GGGCGTCGGACAGGGGTTCC	Cnot3Domain
CNOT3-212	TAACAGCAGTGCCGGTGGAG	Cnot3Domain
CNOT3-213	GACCCCATTGTTGCCAGGAG	Cnot3Domain
CNOT3-214	TGGAGCAGTTTGAAGATATT	Cnot3Domain
CNOT3-215	ACGCAAGAAGAAGGGCGACA	Cnot3Domain
CNOT3-216	GTGGCCCCACCAGCTCCCAG	Cnot3Domain
CNOT3-217	AACCAAAGCTTACAGCAAAG	Cnot3Domain
CNOT3-218	GTCAGGTGCAGCGTTGGCAC	Cnot3Domain
CNOT3-219	GCCGGTGTCACTGGAGGTCC	Cnot3Domain
CNOT3-220	CCGTTTTTGGCTGGAGACTG	Cnot3Domain
CNOT3-221	TCTGGGCAGGATCTACCTTC	Cnot3Domain
CNOT3-222	GTGGCTTTGAGCAGCAGTGG	Cnot3Domain
CNOT3-223	TCGCCATGACTGCTTCTTTA	Cnot3Domain
CNOT3-224	CAAGAAGGTGTCCGAGGGCG	Cnot3Domain
CNOT3-225	CTCCAGGAAGGAACCCAGTG	Cnot3Domain
CNOT3-226	CTGTAGGGCAGGGAAGATGG	Cnot3Domain
CNOT3-227	GCCTTGGCATCACTGAAGCT	Cnot3Domain
CNOT3-228	ATCACTGAAGCTGGGCGTTG	Cnot3Domain
CNOT3-229	GATTCACAGGCAGTGGCACC	Cnot3Domain
CNOT3-230	GATACTGTGCCTTAGTGCCC	Cnot3Domain
CNOT3-231	CTGGGCGTTGGGGAGCTGGG	Cnot3Domain
CNOT3-232	CTGCTTGCCAGCCCCTCCAC	Cnot3Domain
CNOT3-233	ACTGTGGAGGCCCATTGAGC	Cnot3Domain
CNOT3-234	CAGGATCTACCTTCTGGGCC	Cnot3Domain
CNOT3-235	GGGGCCACAGCCTGGGCATA	Cnot3Domain
CNOT3-236	CAGCCTGGGCATAGGGAGCA	Cnot3Domain
CNOT3-237	TCTTCCTTCTCCTTCTGGGC	Cnot3Domain
CNOT3-238	TTCCCATCTGCAGCGGCTGA	Cnot3Domain
CNOT3-239	TCACAGGCAGTGGCACCAGG	Cnot3Domain
CNOT3-240	GGGGCGTCGGACAGGGGTTC	Cnot3Domain
CNOT3-241	AGCGTCCAGCCTAGCGGAGG	Cnot3Domain
CNOT3-242	GTGGGGGTGGCATCTGGTGG	Cnot3Domain
CNOT3-243	CGGGATGGGAGAGCTGGAGG	Cnot3Domain
CNOT3-244	GGGGAGCTGGGAGGATTCAC	Cnot3Domain
CNOT3-245	AGTAACAGCAGTGCCGGTGG	Cnot3Domain
CNOT3-246	AGGTGGGCGTGCTGCTGGAC	Cnot3Domain
CNOT3-247	GGGCAACAATGCCAGCAGCC	Cnot3Domain
CNOT3-248	AGCACCACTCCTGGCAACAA	Cnot3Domain
CNOT3-249	TGGCCCCACCAGCTCCCAGT	Cnot3Domain
CNOT3-250	GGCAGACAGCCCGGCAGAGG	Cnot3Domain
CNOT3-251	GCGGGGACCCCATTGTTGCC	Cnot3Domain
CNOT3-252	GTCGCTGGGTGTCTGTCCAC	Cnot3Domain
CNOT3-253	TTCTTCTGCCCCCACAGCAC	Cnot3Domain
CNOT3-254	AGCTTACAGCAAAGAGGGCC	Cnot3Domain
CNOT3-255	AGTGTGGGGGTGGCATCTGG	Cnot3Domain
CNOT3-256	GGGCGGGATGGGAGAGCTGG	Cnot3Domain
CNOT3-257	AGTCAGAGGGGTGAGGCATG	Cnot3Domain
CNOT3-258	TGGTAGGGGGGCGTCGGACA	Cnot3Domain
CNOT3-259	GGCTTGGAGCCGTTTTTGGC	Cnot3Domain
CNOT3-260	TGGCATCTGGTGGTGGTAGG	Cnot3Domain
CNOT3-261	CCAGGCTCAGGGAACAACTC	Cnot3Domain
CNOT3-262	GTTGCCAGGAGTGGTGCTCA	Cnot3Domain
CNOT3-263	GCAGCACCCCCAAGTGCCCT	Cnot3Domain
CNOT3-264	TGCTCAAAGCCACCTCTGCC	Cnot3Domain
CNOT3-265	AGGCCCATTGAGCAGGGCAC	Cnot3Domain
CNOT3-266	TGTGGCAGACAGCCCGGCAG	Cnot3Domain
CNOT3-267	GCGGCGGCAGCGGAGGCGGA	Cnot3Domain
CNOT3-268	GGTAGGTGGGCGGCACAGCT	Cnot3Domain
CNOT3-269	GGTGGCATCTGGTGGTGGTA	Cnot3Domain
CNOT3-270	CTGTGGAGGCCCATTGAGCA	Cnot3Domain
CNOT3-271	TGTTCACCTCTGACAGCTGC	Cnot3Domain
CNOT3-272	GGGTGGCATCTGGTGGTGGT	Cnot3Domain
CNOT3-273	CTCAGTTGTGGCAGACAGCC	Cnot3Domain
CNOT3-274	TCTCCTCGAAGTCGGGGTCC	Cnot3Domain
CNOT3-275	GGGGCGTGGCCCCAGGCTCA	Cnot3Domain
CNOT3-276	GGCAGTGGCACCAGGAGGCT	Cnot3Domain
CNOT3-277	TTCAGTGATGCCAAGGCAGC	Cnot3Domain
CNOT3-278	TCCGCTAGGCTGGACGCTGG	Cnot3Domain
CNOT3-279	CGCTCAGAGTCAGAGGGGTG	Cnot3Domain
CNOT3-280	GTCCAGCCTAGCGGAGGCGG	Cnot3Domain
CNOT3-281	GGCGGCTGGGCTGAGGCCGG	Cnot3Domain
CNOT3-282	GGCCCAGCACGACCCAGCCC	Cnot3Domain
CNOT3-283	TCTTGGGCTCCTCGTGCCTC	Cnot3Domain
CNOT3-284	CTTCTTCATCTTCTACTATC	Cnot3Domain
CNOT3-285	CCGCAGTCTCCAGCCAAAAA	Cnot3Domain
CNOT3-286	CTGGGAGGATTCACAGGCAG	Cnot3Domain
CNOT3-287	CACCCCTGCTCCCTATGCCC	Cnot3Domain
CNOT3-288	GTACAGTTGGCTGGGCTGGG	Cnot3Domain
CNOT3-289	GGTTGAGGTGGGCGTGCTGC	Cnot3Domain
CNOT3-290	CTCACGAGGTGCTGGGAGGT	Cnot3Domain
CNOT3-291	CCGAGACACTCACGAGGTGC	Cnot3Domain
CNOT3-292	GGAGGGGCTGGCAAGCAGAA	Cnot3Domain
CNOT3-293	CTGGGCAGGATCTACCTTCT	Cnot3Domain
CNOT3-294	GCCTCCGCTAGGCTGGACGC	Cnot3Domain
CNOT3-295	CGTGGTACAGTTGGCTGGGC	Cnot3Domain
CNOT3-296	GGGAGAGCTGGAGGTGGTTG	Cnot3Domain
CNOT3-297	CAGAAGGAGAAGGAAGAGGT	Cnot3Domain
CNOT3-298	ACCCAGTGCGGCAGCCCCAA	Cnot3Domain
CNOT3-299	CTCTGAAGATGATAAGAAGA	Cnot3Domain
CNOT3-300	GGCCGGGGCTGGGTCGTGCT	Cnot3Domain
CNOT3-301	ACGCTACCCATGTCTTGATT	Cnot3Domain
CNOT3-302	TGCTGGGAGGTGGGTTGTGG	Cnot3Domain
CNOT3-303	GGGGGGCCGGAGGGGTAGGT	Cnot3Domain
CNOT3-304	GCTTCTTAATCTCCTTCTTT	Cnot3Domain
CNOT3-305	GCACCACTCCTGGCAACAAT	Cnot3Domain
CNOT3-306	CCATGTGGCTGTGGCTGGGG	Cnot3Domain
CNOT3-307	GCAGCAGGCGGGGGGCCGGA	Cnot3Domain
CNOT3-308	AGCTCAGAGGCTCAGGGGCC	Cnot3Domain
CNOT3-309	GAGGTGGCTTTGAGCAGCAG	Cnot3Domain
CNOT3-310	AGGTGGCTTTGAGCAGCAGT	Cnot3Domain
CNOT3-311	GCCACAACTGAGCTGTAACC	Cnot3Domain
CNOT3-312	TTCAAGGAGCTCAGAGGCTC	Cnot3Domain
CNOT3-313	CTCCGCTAGGCTGGACGCTG	Cnot3Domain
CNOT3-314	CACGCCCCCAGCCCCCGTTG	Cnot3Domain
CNOT3-315	CATGTGGCTGTGGCTGGGGG	Cnot3Domain
CNOT3-316	CTGAGTTGTTCCCTGAGCCT	Cnot3Domain
CNOT3-317	AGGCAGAGGCAGCAGGCGGG	Cnot3Domain
CNOT3-318	AGGAGTGGTGCTCAAGGCAG	Cnot3Domain
CNOT3-319	GGGCCTGGGCCTGGCCCAGA	Cnot3Domain
CNOT3-320	AAGCTGGGCGTTGGGGAGCT	Cnot3Domain
CNOT3-321	CTCAAGGCAGAGGCAGCAGG	Cnot3Domain
CNOT3-322	GCATCACTGAAGCTGGGCGT	Cnot3Domain
CNOT3-323	ACTGAGGGTGCTGGTTGCTG	Cnot3Domain
CNOT3-324	CAGCCGGTGCCCTGCTCAAT	Cnot3Domain
CNOT3-325	GGGCCCACTGGGAGCTGGTG	Cnot3Domain
CNOT3-326	TCTGCCTTGAGCACCACTCC	Cnot3Domain
CNOT3-327	GTGGCATCTGGTGGTGGTAG	Cnot3Domain
CNOT3-328	ACTCACGAGGTGCTGGGAGG	Cnot3Domain
CNOT3-329	TCCTCCATGTGGCTGTGGCT	Cnot3Domain
CNOT3-330	AATGCCAGCAGCCAGGCCTT	Cnot3Domain
CNOT3-331	TGGGCCCACTGGGAGCTGGT	Cnot3Domain
CNOT3-332	CTCGCCAGCAGAAGCAGGAC	Cnot3Domain
CNOT3-333	CTCAGAGGCTCAGGGGCCTG	Cnot3Domain
CNOT3-334	CCTCCGCTAGGCTGGACGCT	Cnot3Domain
CNOT3-335	CTGCTCAAAGCCACCTCTGC	Cnot3Domain
CNOT3-336	CCCAAGTGCCCTGGGCCCCA	Cnot3Domain
CNOT3-337	TCGCTGGGTGTCTGTCCACT	Cnot3Domain
CNOT3-338	CATCACTGAAGCTGGGCGTT	Cnot3Domain
CNOT3-339	TCAAGGCAGAGGCAGCAGGC	Cnot3Domain
CNOT3-340	ATCCTCCATGTGGCTGTGGC	Cnot3Domain
CNOT3-341	TGCTCCCTATGCCCAGGCTG	Cnot3Domain
CNOT3-342	CTGGTTGCTGTGGACAGGCT	Cnot3Domain
CNOT3-343	CGCCTCCGCCTCCGCTAGGC	Cnot3Domain
CNOT3-344	ACAGCCTGGGCATAGGGAGC	Cnot3Domain
CNOT3-345	CCTTGGGGCCCAGGGCACTT	Cnot3Domain
CNOT3-346	GGTTGTGGGGGCCGGAAGGG	Cnot3Domain
CNOT3-347	GGGTGCTGGTTGCTGTGGAC	Cnot3Domain
CNOT3-348	TGACTGCTTCTTTAGGGCCT	Cnot3Domain
CNOT3-349	TTGGGGCCCAGGGCACTTGG	Cnot3Domain
CNOT3-350	TGCTCCTTGGTGAGGGGCAC	Cnot3Domain
CNOT3-351	CCACGCCCCCAGCCCCCGTT	Cnot3Domain
CNOT3-352	GGTGGGTTGTGGGGGCCGGA	Cnot3Domain
CNOT3-353	CCCAGTGCGGCAGCCCCAAC	Cnot3Domain
CNOT3-354	GGGCCGGAGGGGTAGGTGGG	Cnot3Domain
CNOT3-355	CTCCATGTGGCTGTGGCTGG	Cnot3Domain
CNOT3-356	GGGCACTTGGGGGTGCTGCG	Cnot3Domain
CNOT3-357	CAGCCTAGCGGAGGCGGAGG	Cnot3Domain
CNOT3-358	GAGCAGGGCACCGGCTGCCT	Cnot3Domain
CNOT3-359	GTGGCTGTGGCTGGGGGGGG	Cnot3Domain
CNOT3-360	GGGTTGTGGGGGCCGGAAGG	Cnot3Domain
CNOT3-361	CAGGCCTTGGGCCCCCCTTC	Cnot3Domain
CNOT3-362	CGCAGCACCCCCAAGTGCCC	Cnot3Domain
CNOT3-363	CTCAGGGGGACCCAGCCTCC	Cnot3Domain
CNOT3-364	GCCACGCCCCCAGCCCCCGT	Cnot3Domain
CNOT3-365	GTGCTCAAGGCAGAGGCAGC	Cnot3Domain
CNOT3-366	CTTGAAGTCCATGGCGGAAC	Cnot3Domain
CNOT3-367	CTGGGAGCTGGACTGGCCTT	Cnot3Domain
CNOT3-368	TGCCTTGGCATCACTGAAGC	Cnot3Domain
CNOT3-369	AGGAGCCCACCTTGATTTCT	Cnot3Domain
CNOT3-370	CAATGCCAGCAGCCAGGCCT	Cnot3Domain
CNOT3-371	TGGGTCGTGCTGGGCCCACT	Cnot3Domain
CNOT3-372	GCAGCCGGTGCCCTGCTCAA	Cnot3Domain
CNOT3-373	CCTGAGTTGTTCCCTGAGCC	Cnot3Domain
CNOT3-374	CAACCTCTTCCTTCTCCTTC	Cnot3Domain
CNOT3-375	GCAGCCCCAACGGGGGCTGG	Cnot3Domain
CNOT3-376	GACAGGCTTGGAGCCGTTTT	Cnot3Domain
CNOT3-377	TGCCGCACTGGGTTCCTTCC	Cnot3Domain
CNOT3-378	AGGCGGGGGGCCGGAGGGGT	Cnot3Domain
CNOT3-379	CCCGAGTTGTGGCTGGGAGC	Cnot3Domain
CNOT3-380	GAGGAGCCCACCTTGATTTC	Cnot3Domain
CNOT3-381	TGGGGCCACAGCCTGGGCAT	Cnot3Domain
CNOT3-382	AGCTGGTGGGGCCACAGCCT	Cnot3Domain
CNOT3-383	GGCACTTGGGGGTGCTGCGG	Cnot3Domain
CNOT3-384	GGGGCCGGAAGGGGGGCCCA	Cnot3Domain
CNOT3-385	CAAGGCAGAGGCAGCAGGCG	Cnot3Domain
CNOT3-386	GTTGTGGCTGGGAGCTGGAC	Cnot3Domain
CNOT3-387	TGGACTGGCCTTGGGGCCCA	Cnot3Domain
CNOT3-388	CGGCAGCCCCAACGGGGGCT	Cnot3Domain
CNOT3-389	CCGCCGCCTCCGCCTCCGCT	Cnot3Domain
CNOT3-390	AGGTGCTGGGAGGTGGGTTG	Cnot3Domain
CNOT3-391	AGCAGTGCCGGTGGAGGGGC	Cnot3Domain
CNOT3-392	GGGAGGTGGGTTGTGGGGGC	Cnot3Domain
CNOT3-393	AGGGGCGGCTGGGCTGAGGC	Cnot3Domain
CNOT3-394	AGGGGTGCCCGAGTTGTGGC	Cnot3Domain
CNOT3-395	CAGGGCACTTGGGGGTGCTG	Cnot3Domain
CNOT3-396	TACAGTTGGCTGGGCTGGGC	Cnot3Domain
CNOT3-397	TCCATGTGGCTGTGGCTGGG	Cnot3Domain
CNOT3-398	GTGCTGGGAGGTGGGTTGTG	Cnot3Domain
CNOT3-399	CTGGGCCCACTGGGAGCTGG	Cnot3Domain
CNOT3-400	CCGTTCCGCCATGGACTTCA	Cnot3Domain
CNOT3-401	GGGCCGGGGCTGGGTCGTGC	Cnot3Domain
CNOT3-402	TGACAGCTGCAGGGGCGGCT	Cnot3Domain
CNOT3-403	GTAGGTGGGCGGCACAGCTG	Cnot3Domain
CNOT3-404	ACTGGAGGTCCCGGTCCTCC	Cnot3Domain
CNOT3-405	GGTGCTGGGAGGTGGGTTGT	Cnot3Domain
CNOT3-406	GTGCTGGGCCCACTGGGAGC	Cnot3Domain
CNOT3-407	GGGTAGGTGGGCGGCACAGC	Cnot3Domain
CNOT3-408	TTTGCTGTAAGCTTTGGTTT	Cnot3Domain
CNOT3-409	GGGGCCCAAGGCCTGGCTGC	Cnot3Domain
CNOT3-410	GGCGGCACAGCTGGGGACTG	Cnot3Domain
CNOT3-411	GCCTTGGGGCCCAGGGCACT	Cnot3Domain
CNOT3-412	GCTGGGCGGGATGGGAGAGC	Cnot3Domain
CNOT3-413	CAGCAAAGAGGGCCTGGGCC	Cnot3Domain
CNOT3-414	GGCTGGACGCTGGGGGGCCG	Cnot3Domain
CNOT3-415	CAGCAGGCGGGGGGCCGGAG	Cnot3Domain
CNOT3-416	TGGGTTGTGGGGGCCGGAAG	Cnot3Domain
CNOT3-417	GGGGCTGGGGGCGTGGCCCC	Cnot3Domain
CNOT3-418	AGGGCACTTGGGGGTGCTGC	Cnot3Domain
CNOT3-419	CTTGGGGCCCAGGGCACTTG	Cnot3Domain
CNOT3-420	AAGGCAGAGGCAGCAGGCGG	Cnot3Domain
CNOT3-421	CGGGGGGCCGGAGGGGTAGG	Cnot3Domain
CNOT3-422	CCCGTTGGGGCTGCCGCACT	Cnot3Domain
CNOT3-423	GCGGCAGCCCCAACGGGGGC	Cnot3Domain
CNOT3-424	CAGCTGGGGACTGAGGGTGC	Cnot3Domain
CNOT3-425	GGGGGCGTGGCCCCAGGCTC	Cnot3Domain
CNOT3-426	TTGGCTGGGCTGGGCGGGAT	Cnot3Domain
CNOT3-427	CCGAGTGTGGGGGTGGCATC	Cnot3Domain
CNOT3-428	TCGGACAGGGGTTCCGGGGG	Cnot3Domain
CNOT3-429	GGCAGCCCCAACGGGGGCTG	Cnot3Domain
CNOT3-430	CGGAAGGGGGGCCCAAGGCC	Cnot3Domain
CNOT3-431	ATCGCCATGACTGCTTCTTT	Cnot3Domain
CNOT3-432	GCTGGGAGCTGGACTGGCCT	Cnot3Domain
CNOT3-433	CCCCGTTGGGGCTGCCGCAC	Cnot3Domain
CNOT3-434	GTGGGTTGTGGGGGCCGGAA	Cnot3Domain
CNOT3-435	TTTCCCATCTGCAGCGGCTG	Cnot3Domain
CNOT3-436	AGAGGCAGCAGGCGGGGGGC	Cnot3Domain
CNOT3-437	CCCAACGGGGGCTGGGGGCG	Cnot3Domain
CNOT3-438	CTGGACTGGCCTTGGGGCCC	Cnot3Domain
CNOT3-439	CTACCTTCTGGGCCAGGCCC	Cnot3Domain
CNOT3-440	CTGGGTCGTGCTGGGCCCAC	Cnot3Domain
CNOT3-441	AGGCAGTGGCACCAGGAGGC	Cnot3Domain
CNOT3-442	GGCAGCAGGCGGGGGGCCGG	Cnot3Domain
CNOT3-443	GGACGCTGGGGGGCCGGGGC	Cnot3Domain
CNOT3-444	CCTAGCGGAGGCGGAGGCGG	Cnot3Domain
CNOT3-445	GTTGGCTGGGCTGGGCGGGA	Cnot3Domain
CNOT3-446	GCTGTGGCTGGGGGGGGAGG	Cnot3Domain
CNOT3-447	TTGGGGGTGCTGCGGGGGCG	Cnot3Domain
CNOT3-448	CTGCAGGGGCGGCTGGGCTG	Cnot3Domain
CNOT3-449	TAGGCTGGACGCTGGGGGGC	Cnot3Domain
CNOT3-450	CAGCCTCATACTTTTCTTTC	Cnot3Domain
CNOT3-451	AGGCTGGACGCTGGGGGGCC	Cnot3Domain
CNOT3-452	GCTCAGAGGCTCAGGGGCCT	Cnot3Domain
CNOT3-453	GACGCTGGGGGGCCGGGGCT	Cnot3Domain
CNOT3-454	GAAGCTGGGCGTTGGGGAGC	Cnot3Domain
CNOT3-455	GAGCTGGTGGGGCCACAGCC	Cnot3Domain
CNOT3-456	CCTCCATGTGGCTGTGGCTG	Cnot3Domain
CNOT3-457	CTTGGGGGTGCTGCGGGGGC	Cnot3Domain
CNOT3-458	GGAGGCGGAGGCGGCGGCAG	Cnot3Domain
CNOT3-459	AACCTCTTCCTTCTCCTTCT	Cnot3Domain
CNOT3-460	ACTTGGGGGTGCTGCGGGGG	Cnot3Domain
CNOT3-461	CTGACAGCTGCAGGGGCGGC	Cnot3Domain
CNOT3-462	GGCGGAGGCGGCGGCAGCGG	Cnot3Domain
CNOT3-463	GGCGGCGGCAGCGGAGGCGG	Cnot3Domain
CNOT3-464	GGAGGCGGCGGCAGCGGAGG	Cnot3Domain
NonTargetingControlGuideForHuman_C3_0001	ACGGAGGCTAAGCGTCGCAA	Cnot3Domain
NonTargetingControlGuideForHuman_C3_0002	CGCTTCCGCGGCCCGTTCAA	Cnot3Domain
NonTargetingControlGuideForHuman_C3_0003	ATCGTTTCCGCTTAACGGCG	Cnot3Domain
NonTargetingControlGuideForHuman_C3_0004	GTAGGCGCGCCGCTCTCTAC	Cnot3Domain
NonTargetingControlGuideForHuman_C3_0005	CCATATCGGGGCGAGACATG	Cnot3Domain
NonTargetingControlGuideForHuman_C3_0006	TACTAACGCCGCTCCTACAG	Cnot3Domain
NonTargetingControlGuideForHuman_C3_0007	TGAGGATCATGTCGAGCGCC	Cnot3Domain
NonTargetingControlGuideForHuman_C3_0008	GGGCCCGCATAGGATATCGC	Cnot3Domain
NonTargetingControlGuideForHuman_C3_0009	TAGACAACCGCGGAGAATGC	Cnot3Domain
NonTargetingControlGuideForHuman_C3_0010	ACGGGCGGCTATCGCTGACT	Cnot3Domain
NonTargetingControlGuideForHuman_C3_0011	CGCGGAAATTTTACCGACGA	Cnot3Domain
NonTargetingControlGuideForHuman_C3_0012	CTTACAATCGTCGGTCCAAT	Cnot3Domain
NonTargetingControlGuideForHuman_C3_0013	GCGTGCGTCCCGGGTTACCC	Cnot3Domain
NonTargetingControlGuideForHuman_C3_0014	CGGAGTAACAAGCGGACGGA	Cnot3Domain
NonTargetingControlGuideForHuman_C3_0015	CGAGTGTTATACGCACCGTT	Cnot3Domain
NonTargetingControlGuideForHuman_C3_0016	CGACTAACCGGAAACTTTTT	Cnot3Domain
NonTargetingControlGuideForHuman_C3_0017	CAACGGGTTCTCCCGGCTAC	Cnot3Domain
NonTargetingControlGuideForHuman_C3_0018	CAGGAGTCGCCGATACGCGT	Cnot3Domain
NonTargetingControlGuideForHuman_C3_0019	TTCACGTCGTCTCGCGACCA	Cnot3Domain
NonTargetingControlGuideForHuman_C3_0020	GTGTCGGATTCCGCCGCTTA	Cnot3Domain
NonTargetingControlGuideForHuman_C3_0021	CACGAACTCACACCGCGCGA	Cnot3Domain
NonTargetingControlGuideForHuman_C3_0022	CGCTAGTACGCTCCTCTATA	Cnot3Domain
NonTargetingControlGuideForHuman_C3_0023	TCGCGCTTGGGTTATACGCT	Cnot3Domain
NonTargetingControlGuideForHuman_C3_0024	CTATCTCGAGTGGTAATGCG	Cnot3Domain
NonTargetingControlGuideForHuman_C3_0025	AATCGACTCGAACTTCGTGT	Cnot3Domain
NonTargetingControlGuideForHuman_C3_0026	CCCGATGGACTATACCGAAC	Cnot3Domain
NonTargetingControlGuideForHuman_C3_0027	ACGTTCGAGTACGACCAGCT	Cnot3Domain
NonTargetingControlGuideForHuman_C3_0028	CGCGACGACTCAACCTAGTC	Cnot3Domain
NonTargetingControlGuideForHuman_C3_0029	GGTCACCGATCGAGAGCTAG	Cnot3Domain
NonTargetingControlGuideForHuman_C3_0030	CTCAACCGACCGTATGGTCA	Cnot3Domain
NonTargetingControlGuideForHuman_C3_0031	CGTATTCGACTCTCAACGCG	Cnot3Domain
NonTargetingControlGuideForHuman_C3_0032	CTAGCCGCCCAGATCGAGCC	Cnot3Domain
NonTargetingControlGuideForHuman_C3_0033	GAATCGACCGACACTAATGT	Cnot3Domain
NonTargetingControlGuideForHuman_C3_0034	ACTTCAGTTCGGCGTAGTCA	Cnot3Domain
NonTargetingControlGuideForHuman_C3_0035	GTGCGATGTCGCTTCAACGT	Cnot3Domain
NonTargetingControlGuideForHuman_C3_0036	CGCCTAATTTCCGGATCAAT	Cnot3Domain
NonTargetingControlGuideForHuman_C3_0037	CGTGGCCGGAACCGTCATAG	Cnot3Domain
NonTargetingControlGuideForHuman_C3_0038	ACCCTCCGAATCGTAACGGA	Cnot3Domain
NonTargetingControlGuideForHuman_C3_0039	AAACGGTACGACAGCGTGTG	Cnot3Domain
NonTargetingControlGuideForHuman_C3_0040	ACATAGTCGACGGCTCGATT	Cnot3Domain
NonTargetingControlGuideForHuman_C3_0041	GATGGCGCTTCAGTCGTCGG	Cnot3Domain
NonTargetingControlGuideForHuman_C3_0042	ATAATCCGGAAACGCTCGAC	Cnot3Domain
NonTargetingControlGuideForHuman_C3_0043	CGCCGGGCTGACAATTAACG	Cnot3Domain
NonTargetingControlGuideForHuman_C3_0044	CGTCGCCATATGCCGGTGGC	Cnot3Domain
NonTargetingControlGuideForHuman_C3_0045	CGGGCCTATAACACCATCGA	Cnot3Domain
NonTargetingControlGuideForHuman_C3_0046	CGCCGTTCCGAGATACTTGA	Cnot3Domain
NonTargetingControlGuideForHuman_C3_0047	CGGGACGTCGCGAAAATGTA	Cnot3Domain
NonTargetingControlGuideForHuman_C3_0048	TCGGCATACGGGACACACGC	Cnot3Domain
NonTargetingControlGuideForHuman_C3_0049	AGCTCCATCGCCGCGATAAT	Cnot3Domain
NonTargetingControlGuideForHuman_C3_0050	ATCGTATCATCAGCTAGCGC	Cnot3Domain
NonTargetingControlGuideForHuman_C3_0051	TCGATCGAGGTTGCATTCGG	Cnot3Domain
NonTargetingControlGuideForHuman_C3_0052	CTCGACAGTTCGTCCCGAGC	Cnot3Domain
NonTargetingControlGuideForHuman_C3_0053	CGGTAGTATTAATCGCTGAC	Cnot3Domain
NonTargetingControlGuideForHuman_C3_0054	TGAACGCGTGTTTCCTTGCA	Cnot3Domain
NonTargetingControlGuideForHuman_C3_0055	CGACGCTAGGTAACGTAGAG	Cnot3Domain
NonTargetingControlGuideForHuman_C3_0056	CATTGTTGAGCGGGCGCGCT	Cnot3Domain
NonTargetingControlGuideForHuman_C3_0057	CCGCTATTGAAACCGCCCAC	Cnot3Domain
NonTargetingControlGuideForHuman_C3_0058	AGACACGTCACCGGTCAAAA	Cnot3Domain
NonTargetingControlGuideForHuman_C3_0059	TTTACGATCTAGCGGCGTAG	Cnot3Domain
NonTargetingControlGuideForHuman_C3_0060	TTCGCACGATTGCACCTTGG	Cnot3Domain
NonTargetingControlGuideForHuman_C3_0061	GGTTAGAGACTAGGCGCGCG	Cnot3Domain
NonTargetingControlGuideForHuman_C3_0062	CCTCCGTGCTAACGCGGACG	Cnot3Domain
NonTargetingControlGuideForHuman_C3_0063	TTATCGCGTAGTGCTGACGT	Cnot3Domain
NonTargetingControlGuideForHuman_C3_0064	TACGCTTGCGTTTAGCGTCC	Cnot3Domain
NonTargetingControlGuideForHuman_C3_0065	CGCGGCCCACGCGTCATCGC	Cnot3Domain
NonTargetingControlGuideForHuman_C3_0066	AGCTCGCCATGTCGGTTCTC	Cnot3Domain
NonTargetingControlGuideForHuman_C3_0067	AACTAGCCCGAGCAGCTTCG	Cnot3Domain
NonTargetingControlGuideForHuman_C3_0068	CGCAAGGTGTCGGTAACCCT	Cnot3Domain
NonTargetingControlGuideForHuman_C3_0069	CTTCGACGCCATCGTGCTCA	Cnot3Domain
NonTargetingControlGuideForHuman_C3_0070	TCCTGGATACCGCGTGGTTA	Cnot3Domain
NonTargetingControlGuideForHuman_C3_0071	ATAGCCGCCGCTCATTACTT	Cnot3Domain
NonTargetingControlGuideForHuman_C3_0072	GTCGTCCGGGATTACAAAAT	Cnot3Domain
NonTargetingControlGuideForHuman_C3_0073	TAATGCTGCACACGCCGAAT	Cnot3Domain
NonTargetingControlGuideForHuman_C3_0074	TATCGCTTCCGATTAGTCCG	Cnot3Domain
NonTargetingControlGuideForHuman_C3_0075	GTACCATACCGCGTACCCTT	Cnot3Domain
NonTargetingControlGuideForHuman_C3_0076	TAAGATCCGCGGGTGGCAAC	Cnot3Domain
NonTargetingControlGuideForHuman_C3_0077	GTAGACGTCGTGAGCTTCAC	Cnot3Domain
NonTargetingControlGuideForHuman_C3_0078	TCGCGGACATAGGGCTCTAA	Cnot3Domain
NonTargetingControlGuideForHuman_C3_0079	AGCGCAGATAGCGCGTATCA	Cnot3Domain
NonTargetingControlGuideForHuman_C3_0080	GTTCGCTTCGTAACGAGGAA	Cnot3Domain
NonTargetingControlGuideForHuman_C3_0081	GACCCCCGATAACTTTTGAC	Cnot3Domain
NonTargetingControlGuideForHuman_C3_0082	ACGTCCATACTGTCGGCTAC	Cnot3Domain
NonTargetingControlGuideForHuman_C3_0083	GTACCATTGCCGGCTCCCTA	Cnot3Domain
NonTargetingControlGuideForHuman_C3_0084	TGGTTCCGTAGGTCGGTATA	Cnot3Domain
NonTargetingControlGuideForHuman_C3_0085	TCTGGCTTGACACGACCGTT	Cnot3Domain
NonTargetingControlGuideForHuman_C3_0086	CGCTAGGTCCGGTAAGTGCG	Cnot3Domain
NonTargetingControlGuideForHuman_C3_0087	AGCACGTAATGTCCGTGGAT	Cnot3Domain
NonTargetingControlGuideForHuman_C3_0088	AAGGCGCGCGAATGTGGCAG	Cnot3Domain
NonTargetingControlGuideForHuman_C3_0089	ACTGCGGAGCGCCCAATATC	Cnot3Domain
NonTargetingControlGuideForHuman_C3_0090	CGTCGAGTGCTCGAACTCCA	Cnot3Domain
NonTargetingControlGuideForHuman_C3_0091	TCGCAGCGGCGTGGGATCGG	Cnot3Domain
NonTargetingControlGuideForHuman_C3_0092	ATCTGTCCTAATTCGGATCG	Cnot3Domain
NonTargetingControlGuideForHuman_C3_0093	TGCGGCGTAATGCTTGAAAG	Cnot3Domain
NonTargetingControlGuideForHuman_C3_0094	CGAACTTAATCCCGTGGCAA	Cnot3Domain
NonTargetingControlGuideForHuman_C3_0095	GCCGTGTTGCTGGATACGCC	Cnot3Domain
NonTargetingControlGuideForHuman_C3_0096	TACCCTCCGGATACGGACTG	Cnot3Domain
NonTargetingControlGuideForHuman_C3_0097	CCGTTGGACTATGGCGGGTC	Cnot3Domain
NonTargetingControlGuideForHuman_C3_0098	GTACGGGGCGATCATCCACA	Cnot3Domain
NonTargetingControlGuideForHuman_C3_0099	AAGAGTAGTAGACGCCCGGG	Cnot3Domain
NonTargetingControlGuideForHuman_C3_0100	AAGAGCGAATCGATTTCGTG	Cnot3Domain
SafeHarborchr12C3-1	GAAAAAACTGTTTCTTTGGT	Cnot3Domain
SafeHarborchr3C3-2	GAAAAAAGCTGGAGAGACAC	Cnot3Domain
SafeHarborchr18C3-3	GAAAAAAGTTAACTTAGACT	Cnot3Domain
SafeHarborchr4C3-4	GAAAAACAGACTTAGGGGAG	Cnot3Domain
SafeHarborchr5C3-5	GAAAAACTCTTAGCTTAATG	Cnot3Domain
SafeHarborchr3C3-6	GAAAAAGAGACAGAGTATGT	Cnot3Domain
SafeHarborchr8C3-7	GAAAAAGCAGCACTTCTTAT	Cnot3Domain
SafeHarborchr13C3-8	GAAAAAGGATACATTTGCAA	Cnot3Domain
SafeHarborchr4C3-9	GAAAAAGGCAGGCAATGGTG	Cnot3Domain
SafeHarborchrXC3-10	GAAAAATAAGGTGAAGATAG	Cnot3Domain
SafeHarborchr7C3-11	GAAAAATAGCTTTCTCTCAA	Cnot3Domain
SafeHarborchr13C3-12	GAAAAATCAGACGAGCTCCA	Cnot3Domain
SafeHarborchr8C3-13	GAAAAATCGCTAATATGAAA	Cnot3Domain
SafeHarborchr6C3-14	GAAAAATGACCCATGATTAA	Cnot3Domain
SafeHarborchrXC3-15	GAAAAATGACTGGTCACATT	Cnot3Domain
SafeHarborchr13C3-16	GAAAAATGTCTCTACTTGCC	Cnot3Domain
SafeHarborchr4C3-17	GAAAAATTGTCCCAGTACAC	Cnot3Domain
SafeHarborchr9C3-18	GAAAAATTTCAGCAGACCTT	Cnot3Domain
SafeHarborchr15C3-19	GAAAACACACCTTATCACAG	Cnot3Domain
SafeHarborchr9C3-20	GAAAACACAGTCTTAATTAT	Cnot3Domain
SafeHarborchr1C3-21	GAAAACAGAATATGGACCTA	Cnot3Domain
SafeHarborchr3C3-22	GAAAACAGCTATTCGGTGCT	Cnot3Domain
SafeHarborchr21C3-23	GAAAACCAGACAAGTTACCT	Cnot3Domain
SafeHarborchr18C3-24	GAAAACCCTATATATATAGG	Cnot3Domain
SafeHarborchr13C3-25	GAAAACTAGTAGTGGAAACT	Cnot3Domain
SafeHarborchr12C3-26	GAAAACTATACCTCATGATT	Cnot3Domain
SafeHarborchr3C3-27	GAAAACTCCCTTGTCTTGGG	Cnot3Domain
SafeHarborchr11C3-28	GAAAACTGCATTGTGCAGAC	Cnot3Domain
SafeHarborchr12C3-29	GAAAACTTAGAGAAAGCACA	Cnot3Domain
SafeHarborchr12C3-30	GAAAACTTCAGAAATTGTGC	Cnot3Domain
SafeHarborchr21C3-31	GAAAAGAAATATCATTGGCA	Cnot3Domain
SafeHarborchr2C3-32	GAAAAGAATAACAGTAGTAA	Cnot3Domain
SafeHarborchr11C3-33	GAAAAGACAGTAAACCTTGC	Cnot3Domain
SafeHarborchr11C3-34	GAAAAGACAGTAAACCTTTC	Cnot3Domain
SafeHarborchr4C3-35	GAAAAGACCTCATTAGAGTG	Cnot3Domain
SafeHarborchr4C3-36	GAAAAGATCTCTACCAGGAA	Cnot3Domain
SafeHarborchr8C3-37	GAAAAGATGAGTTATATTGG	Cnot3Domain
SafeHarborchr11C3-38	GAAAAGCCTGTGTGGAAGAG	Cnot3Domain
SafeHarborchr9C3-39	GAAAAGGAAGATTCTGCTGT	Cnot3Domain
SafeHarborchr19C3-40	GAAAAGGGTCATTCTTGACT	Cnot3Domain
SafeHarborchr9C3-41	GAAAAGGTGAGGTTAAGGAG	Cnot3Domain
SafeHarborchr11C3-42	GAAAAGTAAAACATGCAGAG	Cnot3Domain
SafeHarborchr4C3-43	GAAAAGTAAAACCCTCTCAG	Cnot3Domain
SafeHarborchr4C3-44	GAAAAGTATCTATGATGAAA	Cnot3Domain
SafeHarborchr4C3-45	GAAAAGTCACACTAAAGTGT	Cnot3Domain
SafeHarborchr10C3-46	GAAAAGTGGATGTGTGTCCC	Cnot3Domain
SafeHarborchr4C3-47	GAAAAGTTAGAGTGAAGTAG	Cnot3Domain
SafeHarborchr3C3-48	GAAAAGTTCTATTCAATTTG	Cnot3Domain
SafeHarborchr4C3-49	GAAAATAAAGGTAATGGCTG	Cnot3Domain
SafeHarborchr9C3-50	GAAAATAACCACAATTATCA	Cnot3Domain
SafeHarborchr6C3-51	GAAAATAAGGCATCAATAAC	Cnot3Domain
SafeHarborchrXC3-52	GAAAATACAAGTGTTTCTCC	Cnot3Domain
SafeHarborchr4C3-53	GAAAATACTGAGCCTCTGAC	Cnot3Domain
SafeHarborchr6C3-54	GAAAATATATCATTGCTTTG	Cnot3Domain
SafeHarborchr7C3-55	GAAAATATATGGACTGGGAT	Cnot3Domain
SafeHarborchr7C3-56	GAAAATATTCTAAAACAAGG	Cnot3Domain
SafeHarborchr9C3-57	GAAAATCATAATCTCAAAGT	Cnot3Domain
SafeHarborchr3C3-58	GAAAATCCCGGGGGAAAAAA	Cnot3Domain
SafeHarborchr13C3-59	GAAAATCTTACACATGGATA	Cnot3Domain
SafeHarborchr7C3-60	GAAAATGAAATTCACCCATC	Cnot3Domain
SafeHarborchr18C3-61	GAAAATGAAGGACTTGACTG	Cnot3Domain
SafeHarborchr2C3-62	GAAAATGCTCCAGTGAGTAG	Cnot3Domain
SafeHarborchr18C3-63	GAAAATGGAGTATAGGGTTT	Cnot3Domain
SafeHarborchr2C3-64	GAAAATGGCCATGGCATGTG	Cnot3Domain
SafeHarborchr13C3-65	GAAAATGGTTGACTTAAGAT	Cnot3Domain
SafeHarborchr10C3-66	GAAAATGTAAAATTAGGATG	Cnot3Domain
SafeHarborchr5C3-67	GAAAATGTCTTTAAGAGTGA	Cnot3Domain
SafeHarborchr10C3-68	GAAAATGTTGATAATGAGCC	Cnot3Domain
SafeHarborchr3C3-69	GAAAATTCCATTTATTTGAG	Cnot3Domain
SafeHarborchr13C3-70	GAAAATTGAAACCATTAGTC	Cnot3Domain
SafeHarborchr4C3-71	GAAAATTGCCATGGTCTAGA	Cnot3Domain
SafeHarborchr11C3-72	GAAAATTTCAGACTGGGCAT	Cnot3Domain
SafeHarborchr18C3-73	GAAAATTTGATCTTAAGCAA	Cnot3Domain
SafeHarborchr13C3-74	GAAACAAGCTAATATTATCA	Cnot3Domain
SafeHarborchr4C3-75	GAAACAATATAGGATTCATA	Cnot3Domain
SafeHarborchr4C3-76	GAAACACGGTACAAGCAAGA	Cnot3Domain
SafeHarborchr5C3-77	GAAACACTGACCAGATGACT	Cnot3Domain
SafeHarborchr21C3-78	GAAACACTGATGTTAGAAAA	Cnot3Domain
SafeHarborchr13C3-79	GAAACAGATGAGCTCTTGAC	Cnot3Domain
SafeHarborchr8C3-80	GAAACATAGCAAGAACAATT	Cnot3Domain
SafeHarborchr7C3-81	GAAACATAGCTGACAGTGGC	Cnot3Domain
SafeHarborchr4C3-82	GAAACATCCTGATATACATG	Cnot3Domain
SafeHarborchr6C3-83	GAAACATGGTTGTTGCTAGG	Cnot3Domain
SafeHarborchr5C3-84	GAAACATGTGTCCTCTGTAT	Cnot3Domain
SafeHarborchr6C3-85	GAAACATTTCCATCACAAGG	Cnot3Domain
SafeHarborchr4C3-86	GAAACATTTGATGAAATACA	Cnot3Domain
SafeHarborchr4C3-87	GAAACCATAAGAAGTTCTTT	Cnot3Domain
SafeHarborchrXC3-88	GAAACCATCAAGCCTAGAAG	Cnot3Domain
SafeHarborchrXC3-89	GAAACCCCAGGCTTGGTGCT	Cnot3Domain
SafeHarborchr17C3-90	GAAACCCCCATCTCAGTCTT	Cnot3Domain
SafeHarborchrXC3-91	GAAACCCCCATGCTCCACGT	Cnot3Domain
SafeHarborchr4C3-92	GAAACCTAAACAATAGCTCC	Cnot3Domain
SafeHarborchr5C3-93	GAAACCTCTGTCCCTAGAGA	Cnot3Domain
SafeHarborchr13C3-94	GAAACGTCTGTATGCAAAGC	Cnot3Domain
SafeHarborchr3C3-95	GAAACTAAATTACACCGATG	Cnot3Domain
SafeHarborchr6C3-96	GAAACTAAGAACAACCATTT	Cnot3Domain
SafeHarborchrXC3-97	GAAACTACAAAAAACATACT	Cnot3Domain
SafeHarborchr8C3-98	GAAACTACTTGGGTGAATCT	Cnot3Domain
SafeHarborchr13C3-99	GAAACTAGTTACAAAGATGA	Cnot3Domain
SafeHarborchr4C3-100	GAAACTCCTCAACAGCATCC	Cnot3Domain
