# Supplementary material for: Translation efficiency driven by CNOT3 subunit of the CCR4-NOT complex promotes leukemogenesis
Source: Nat Commun. 2024 Mar 15;15:2340. doi: 10.1038/s41467-024-46665-2 (PMC10943099; doi:10.1038/s41467-024-46665-2)
Supplement: Supplementary file 6 — Supplementary Data 3 [file 41467_2024_46665_MOESM6_ESM.xlsx]

## Sheet: All sgRNAs
Supplemental table 3
NAME	ALIAS	SEQ	LIB	result-sgCommon_2-1-7-C1-D0-BC13_combined_R1	result-sgCommon_2-1-7-C1-D0-BC14_combined_R1		result-sgCommon_2-1-8-C2-D0-BC15_combined_R1	result-sgCommon_2-1-8-C2-D0-BC16_combined_R1		result-sgCommon_2-1-9-C3-D0-BC17_combined_R1	result-sgCommon_2-1-9-C3-D0-BC18_combined_R1		result-sgCommon_2-1-10-C1-D14-BC19_combined_R1	result-sgCommon_2-1-10-C1-D14-BC20_combined_R1		result-sgCommon_2-1-11-C2-D14-BC21_combined_R1	result-sgCommon_2-1-11-C2-D14-BC22_combined_R1		result-sgCommon_2-1-12-C3-D14-BC23_combined_R1	result-sgCommon_2-1-12-C3-D14-BC24_combined_R1		D0	D14	fold change	log 2
SafeHarborchr4C3-45		GAAAAGTCACACTAAAGTGT	Cnot3Domain	12966	12397	25363	9652	9898	19550	11927	12771	24698	9302	9940	19242	10476	12183	22659	12381	13081	25462	23203.7	22454.3	0.967706	-21.1154
CNOT3-409		GGGGCCCAAGGCCTGGCTGC	Cnot3Domain	601	535	1136	170	159	329	287	303	590	2	3	5	24	41	65	43	43	86	685	52	0.0759124	-0.268852
SafeHarborchr3C3-95		GAAACTAAATTACACCGATG	Cnot3Domain	18754	17943	36697	13788	14219	28007	14008	14912	28920	13620	14360	27980	15264	17979	33243	13820	14713	28533	31208	29918.7	0.958686	-16.4284
SafeHarborchr17C3-90		GAAACCCCCATCTCAGTCTT	Cnot3Domain	83784	77825	161609	63669	66327	129996	69255	72837	142092	63265	66909	130174	63024	73671	136695	72482	74190	146672	144566	137847	0.953525	-14.5651
CNOT3-69		CTACCGTCTCAATGAGCTTG	Cnot3Domain	3453	3449	6902	2632	2684	5316	2518	2721	5239	99	119	218	697	756	1453	453	445	898	5819	856.333	0.147162	-0.361726
CNOT3-446		GCTGTGGCTGGGGGGGGAGG	Cnot3Domain	1426	1280	2706	1196	1245	2441	1126	1225	2351	241	266	507	245	341	586	137	128	265	2499.33	452.667	0.181115	-0.405676
CNOT3-436		AGAGGCAGCAGGCGGGGGGC	Cnot3Domain	4886	4633	9519	4201	4317	8518	3695	3958	7653	869	944	1813	491	579	1070	1038	1043	2081	8563.33	1654.67	0.193227	-0.421651
CNOT3-50		GTCGTCCTTGATCTTGCGGA	Cnot3Domain	6732	6195	12927	7253	7571	14824	5536	5676	11212	1151	1302	2453	1174	1443	2617	1205	1280	2485	12987.7	2518.33	0.193902	-0.422547
CNOT3-125		CAAAGTAGATGTAGGTGCCC	Cnot3Domain	16145	14667	30812	12302	12781	25083	11422	12130	23552	3917	4227	8144	1354	1603	2957	2219	2261	4480	26482.3	5193.67	0.196118	-0.425495
CNOT3-116		GTGAGGGGCACAGGGCCCAG	Cnot3Domain	7111	6575	13686	5669	5908	11577	4638	4958	9596	1114	1224	2338	1361	1570	2931	800	858	1658	11619.7	2309	0.198715	-0.428958
CNOT3-458		GGAGGCGGAGGCGGCGGCAG	Cnot3Domain	3092	2908	6000	2474	2575	5049	2421	2504	4925	600	597	1197	605	713	1318	321	358	679	5324.67	1064.67	0.19995	-0.43061
SafeHarborchr8C3-7		GAAAAAGCAGCACTTCTTAT	Cnot3Domain	33488	31361	64849	26723	28153	54876	26637	28296	54933	23140	23843	46983	25446	29668	55114	23726	25377	49103	58219.3	50400	0.865692	-4.80597
CNOT3-46		AGTCATTGTCCAGCATGCGC	Cnot3Domain	22355	20522	42877	17629	18307	35936	16871	17962	34833	3540	3745	7285	2226	2737	4963	5203	5341	10544	37882	7597.33	0.200553	-0.431416
SafeHarborchr6C3-96		GAAACTAAGAACAACCATTT	Cnot3Domain	16724	16217	32941	15288	14914	30202	15257	15309	30566	10188	13030	23218	12247	14675	26922	15132	15107	30239	31236.3	26793	0.857751	-4.51734
CNOT3-237		TCTTCCTTCTCCTTCTGGGC	Cnot3Domain	7919	7268	15187	7018	7628	14646	6116	6318	12434	919	1135	2054	1747	2143	3890	1365	1431	2796	14089	2913.33	0.206781	-0.439787
SafeHarborchr5C3-77		GAAACACTGACCAGATGACT	Cnot3Domain	61153	58801	119954	50641	51101	101742	52581	52781	105362	39776	49333	89109	43436	52167	95603	47864	47424	95288	109019	93333.3	0.856117	-4.4619
SafeHarborchr8C3-37		GAAAAGATGAGTTATATTGG	Cnot3Domain	9059	8672	17731	7908	8128	16036	8362	8415	16777	7733	7792	15525	6345	7418	13763	6626	7352	13978	16848	14422	0.856007	-4.45819
SafeHarborchr6C3-85		GAAACATTTCCATCACAAGG	Cnot3Domain	38208	35126	73334	29405	30526	59931	28630	30391	59021	26860	28312	55172	25818	30402	56220	26191	26885	53076	64095.3	54822.7	0.85533	-4.43564
SafeHarborchr4C3-9		GAAAAAGGCAGGCAATGGTG	Cnot3Domain	29284	27149	56433	23354	24337	47691	24745	26111	50856	20372	23016	43388	19821	23509	43330	22309	23273	45582	51660	44100	0.853659	-4.3808
CNOT3-238		TTCCCATCTGCAGCGGCTGA	Cnot3Domain	33017	30628	63645	24484	24895	49379	23903	25382	49285	4003	4353	8356	6940	8150	15090	5086	5137	10223	54103	11223	0.207438	-0.440674
CNOT3-20		ACCACATCATGTACTTGGTG	Cnot3Domain	3970	3728	7698	3796	3934	7730	3629	3808	7437	427	467	894	297	364	661	1601	1648	3249	7621.67	1601.33	0.210103	-0.44428
CNOT3-31		GGTAGCGTCCAACGAGATCA	Cnot3Domain	15128	14429	29557	12117	12402	24519	11962	12775	24737	1996	2218	4214	2061	2270	4331	3923	4149	8072	26271	5539	0.210841	-0.445281
CNOT3-255		AGTGTGGGGGTGGCATCTGG	Cnot3Domain	7915	7234	15149	6353	6644	12997	5213	5401	10614	1407	1445	2852	1453	1678	3131	1210	1127	2337	12920	2773.33	0.214654	-0.450468
CNOT3-29		GCGGATGGCGTCAACGAGGA	Cnot3Domain	26998	24572	51570	20631	21818	42449	22395	23855	46250	3601	3928	7529	4155	4709	8864	6971	6855	13826	46756.3	10073	0.215436	-0.451535
CNOT3-352		GGTGGGTTGTGGGGGCCGGA	Cnot3Domain	1375	1317	2692	1198	1189	2387	958	1048	2006	363	447	810	195	217	412	155	160	315	2361.67	512.333	0.216937	-0.453587
SafeHarborchr5C3-93		GAAACCTCTGTCCCTAGAGA	Cnot3Domain	16383	15172	31555	12700	12965	25665	12944	13887	26831	11618	12510	24128	8165	9410	17575	12427	13013	25440	28017	22381	0.798836	-3.08615
CNOT3-123		AGCGTGTCGATGGTATTCTA	Cnot3Domain	15929	15062	30991	12634	13452	26086	10861	11832	22693	2802	3025	5827	2757	3203	5960	2860	3001	5861	26590	5882.67	0.221236	-0.459487
CNOT3-412		GCTGGGCGGGATGGGAGAGC	Cnot3Domain	4377	4146	8523	3303	3468	6771	3281	3605	6886	1487	1624	3111	619	673	1292	298	296	594	7393.33	1665.67	0.225293	-0.465089
CNOT3-395		CAGGGCACTTGGGGGTGCTG	Cnot3Domain	11613	10755	22368	8255	8607	16862	9466	9852	19318	2409	2739	5148	1846	2029	3875	2123	2187	4310	19516	4444.33	0.227728	-0.468468
CNOT3-64		AGGCAGCGATCAATCTCACC	Cnot3Domain	38993	36681	75674	29725	30646	60371	32468	34918	67386	6722	8013	14735	7668	8970	16638	7492	7799	15291	67810.3	15554.7	0.229385	-0.470775
CNOT3-148		GGGCACTAAGGCACAGTATC	Cnot3Domain	21030	19811	40841	16338	17347	33685	15841	16419	32260	4024	4486	8510	2719	3324	6043	4933	5077	10010	35595.3	8187.67	0.230021	-0.471662
CNOT3-354		GGGCCGGAGGGGTAGGTGGG	Cnot3Domain	4231	3859	8090	3045	3124	6169	3016	3336	6352	673	736	1409	465	571	1036	1116	1189	2305	6870.33	1583.33	0.230459	-0.472274
SafeHarborchr21C3-23		GAAAACCAGACAAGTTACCT	Cnot3Domain	32084	29844	61928	25054	26647	51701	26334	28538	54872	17475	18386	35861	24305	28696	53001	20841	21736	42577	56167	43813	0.780049	-2.79046
CNOT3-346		GGTTGTGGGGGCCGGAAGGG	Cnot3Domain	5969	5443	11412	4096	4461	8557	5000	5394	10394	590	687	1277	1115	1333	2448	1652	1637	3289	10121	2338	0.231005	-0.473036
CNOT3-9		AGGCCCTAAAGAAGCAGTCA	Cnot3Domain	13922	13232	27154	10670	10965	21635	9210	9843	19053	2360	2725	5085	2326	2762	5088	2810	2856	5666	22614	5279.67	0.233469	-0.476486
CNOT3-104		CGCCCTCGGACACCTTCTTG	Cnot3Domain	29344	27388	56732	23376	24278	47654	21721	23523	45244	7947	8138	16085	3834	4404	8238	5405	5368	10773	49876.7	11698.7	0.234552	-0.478007
CNOT3-52		CTGCTCAAACTCGTCAGTGA	Cnot3Domain	78572	72902	151474	59241	61887	121128	58849	63905	122754	15484	16981	32465	11327	13514	24841	17661	17808	35469	131785	30925	0.234662	-0.478161
CNOT3-45		ACTCTCTACAGCAAATGGAA	Cnot3Domain	12680	12119	24799	9823	10215	20038	9595	10141	19736	3045	3379	6424	1767	2055	3822	2465	2560	5025	21524.3	5090.33	0.236492	-0.480738
CNOT3-284		CTTCTTCATCTTCTACTATC	Cnot3Domain	7656	7170	14826	6613	6803	13416	5529	5715	11244	1460	1628	3088	1667	1880	3547	1374	1338	2712	13162	3115.67	0.236717	-0.481055
CNOT3-136		CAACGTCGTCCTTGATCTTG	Cnot3Domain	30655	29043	59698	24435	25721	50156	23611	25259	48870	7698	8642	16340	5540	6277	11817	4763	4797	9560	52908	12572.3	0.237626	-0.482338
CNOT3-38		CTTTGAGTACCGCTACCTGG	Cnot3Domain	38302	35536	73838	29585	30654	60239	33091	35436	68527	6918	7690	14608	8353	9815	18168	7704	8005	15709	67534.7	16161.7	0.239309	-0.484719
CNOT3-39		TGCCTCAAGAAGGTGTCCGA	Cnot3Domain	15305	14334	29639	10943	11326	22269	11995	13073	25068	2376	2668	5044	2810	3357	6167	3561	3662	7223	25658.7	6144.67	0.239477	-0.484957
CNOT3-127		GTTCCTCCCCCAGGGCACTA	Cnot3Domain	21886	20278	42164	17140	17840	34980	15953	16919	32872	2802	3281	6083	6236	7676	13912	3140	3229	6369	36672	8788	0.239638	-0.485184
CNOT3-462		GGCGGAGGCGGCGGCAGCGG	Cnot3Domain	4641	4367	9008	3189	3545	6734	2365	2737	5102	1579	1606	3185	370	489	859	481	475	956	6948	1666.67	0.239877	-0.485524
CNOT3-79		ATTGTCCAGCATGCGCAGGA	Cnot3Domain	20721	19596	40317	16555	17335	33890	19527	20476	40003	4658	5490	10148	3093	3846	6939	5193	5226	10419	38070	9168.67	0.240837	-0.486886
CNOT3-260		TGGCATCTGGTGGTGGTAGG	Cnot3Domain	8972	8145	17117	7651	8214	15865	7074	7220	14294	1316	1438	2754	2059	2469	4528	2084	2110	4194	15758.7	3825.33	0.242745	-0.489599
CNOT3-129		CTAGCATGCGCACGTGGTAG	Cnot3Domain	44576	40751	85327	34912	36886	71798	34200	37135	71335	9877	10786	20663	8321	9710	18031	8277	8595	16872	76153.3	18522	0.24322	-0.490276
CNOT3-151		CTGGAACCACATCATGTACT	Cnot3Domain	42561	39927	82488	33935	35292	69227	33091	34458	67549	7745	9206	16951	10127	11658	21785	7295	7348	14643	73088	17793	0.243446	-0.490599
CNOT3-139		ACTGCACTCTCTACAGCAAA	Cnot3Domain	24926	23614	48540	19759	20643	40402	17058	18083	35141	3023	3219	6242	7179	8220	15399	4236	4342	8578	41361	10073	0.243539	-0.490731
CNOT3-80		GATGTGGTTCCAGAGGCACG	Cnot3Domain	25344	23318	48662	21011	22016	43027	19029	20495	39524	5645	6070	11715	4985	6050	11035	4665	4631	9296	43737.7	10682	0.244229	-0.491716
CNOT3-304		GCTTCTTAATCTCCTTCTTT	Cnot3Domain	10197	9404	19601	8102	8456	16558	7831	8165	15996	1399	1550	2949	1872	2135	4007	2928	2884	5812	17385	4256	0.244809	-0.492545
CNOT3-92		GGACCAGTTTGAGAGTGAAG	Cnot3Domain	21808	20421	42229	17815	18898	36713	17864	18809	36673	3834	4045	7879	5283	6097	11380	4459	4717	9176	38538.3	9478.33	0.245946	-0.494172
CNOT3-138		GGCATCTGGTGGTGGTAGGG	Cnot3Domain	5795	5133	10928	4207	4298	8505	4163	4440	8603	1323	1561	2884	981	1176	2157	1032	887	1919	9345.33	2320	0.248252	-0.497482
CNOT3-249		TGGCCCCACCAGCTCCCAGT	Cnot3Domain	25294	24246	49540	22449	23200	45649	19585	20679	40264	5330	6230	11560	6526	7734	14260	4019	3887	7906	45151	11242	0.248987	-0.498539
CNOT3-217		AACCAAAGCTTACAGCAAAG	Cnot3Domain	13834	12878	26712	11418	11551	22969	10970	11901	22871	3675	4054	7729	2362	2910	5272	2547	2691	5238	24184	6079.67	0.251392	-0.502011
CNOT3-444		CCTAGCGGAGGCGGAGGCGG	Cnot3Domain	5511	5060	10571	5008	5183	10191	4352	4427	8779	1978	2232	4210	629	691	1320	938	1021	1959	9847	2496.33	0.253512	-0.505083
CNOT3-12		AATTCCACAGTGTCCGAGTG	Cnot3Domain	15644	14766	30410	11127	11711	22838	14110	14955	29065	3674	4193	7867	3038	3606	6644	3155	3261	6416	27437.7	6975.67	0.254237	-0.506136
CNOT3-27		GTGAGGCATGTGGTGCCAGG	Cnot3Domain	3324	2948	6272	2387	2485	4872	3061	3193	6254	346	424	770	797	1019	1816	905	942	1847	5799.33	1477.67	0.254799	-0.506954
CNOT3-102		CACCTTTGAGTACCGCTACC	Cnot3Domain	40538	37966	78504	30501	31294	61795	35170	37375	72545	9711	11165	20876	5762	6947	12709	10374	10436	20810	70948	18131.7	0.255563	-0.508065
CNOT3-231		CTGGGCGTTGGGGAGCTGGG	Cnot3Domain	5013	4740	9753	4029	4261	8290	3418	3454	6872	1166	1174	2340	1095	1353	2448	777	810	1587	8305	2125	0.25587	-0.508513
SafeHarborchr5C3-84		GAAACATGTGTCCTCTGTAT	Cnot3Domain	22057	20857	42914	17352	17899	35251	18021	19375	37396	9787	11285	21072	12536	15005	27541	12061	12648	24709	38520.3	24440.7	0.634487	-1.52361
CNOT3-132		ACCAAAGCTTACAGCAAAGA	Cnot3Domain	21518	20281	41799	17814	18850	36664	19607	21438	41045	4375	4640	9015	6096	6825	12921	4364	4469	8833	39836	10256.3	0.257464	-0.510841
CNOT3-146		CCTCTTGTCCTTGATCTCGT	Cnot3Domain	21219	20339	41558	14644	15421	30065	16247	16768	33015	3176	3869	7045	4223	5202	9425	5223	5272	10495	34879.3	8988.33	0.257698	-0.511183
CNOT3-403		GTAGGTGGGCGGCACAGCTG	Cnot3Domain	8658	7837	16495	7181	7616	14797	6709	6945	13654	1875	1986	3861	2393	2629	5022	1431	1368	2799	14982	3894	0.259912	-0.514428
CNOT3-223		TCGCCATGACTGCTTCTTTA	Cnot3Domain	20612	19494	40106	17100	17755	34855	18293	19104	37397	3936	4509	8445	5636	6758	12394	4212	4229	8441	37452.7	9760	0.260596	-0.515433
CNOT3-216		GTGGCCCCACCAGCTCCCAG	Cnot3Domain	11766	10888	22654	9373	9724	19097	7848	8425	16273	1869	2138	4007	2875	3385	6260	2447	2427	4874	19341.3	5047	0.260944	-0.515945
CNOT3-214		TGGAGCAGTTTGAAGATATT	Cnot3Domain	23122	21410	44532	18201	18600	36801	18342	19246	37588	5307	5650	10957	3579	4182	7761	6022	6321	12343	39640.3	10353.7	0.26119	-0.516308
CNOT3-124		GAGCGTGTCGATGGTATTCT	Cnot3Domain	34708	32269	66977	26490	27631	54121	29359	31746	61105	8505	9305	17810	8153	9481	17634	6142	6243	12385	60734.3	15943	0.262504	-0.518245
CNOT3-158		GGGGTGAGGCATGTGGTGCC	Cnot3Domain	4238	3836	8074	3159	3433	6592	2871	3032	5903	1042	1099	2141	929	973	1902	689	704	1393	6856.33	1812	0.264281	-0.520873
CNOT3-101		CCCAACTCACCGTGAGCCAC	Cnot3Domain	22902	21551	44453	18017	18748	36765	16107	17193	33300	4160	4703	8863	3967	4646	8613	6552	6553	13105	38172.7	10193.7	0.267041	-0.524971
CNOT3-74		GTATGAGGCTGACCTAAAGA	Cnot3Domain	17700	16412	34112	13932	14441	28373	12932	13222	26154	4152	4470	8622	2967	3570	6537	4088	4455	8543	29546.3	7900.67	0.267399	-0.525505
CNOT3-30		CTCGTAGTCAAAGTAGATGT	Cnot3Domain	25577	24484	50061	21102	22162	43264	20417	22011	42428	7430	7982	15412	5239	6165	11404	4702	4783	9485	45251	12100.3	0.267405	-0.525513
CNOT3-424		CAGCTGGGGACTGAGGGTGC	Cnot3Domain	5548	4992	10540	5180	5476	10656	4609	4761	9370	1495	1654	3149	1570	1943	3513	772	741	1513	10188.7	2725	0.267454	-0.525586
CNOT3-86		ACTACGAGAAGTGGGGCCAG	Cnot3Domain	18192	16723	34915	14187	14671	28858	14243	15299	29542	2561	2939	5500	4288	5127	9415	5062	5012	10074	31105	8329.67	0.267792	-0.52609
CNOT3-445		GTTGGCTGGGCTGGGCGGGA	Cnot3Domain	3705	3329	7034	2942	3185	6127	1894	1896	3790	1365	1547	2912	425	517	942	356	338	694	5650.33	1516	0.268303	-0.526852
CNOT3-306		CCATGTGGCTGTGGCTGGGG	Cnot3Domain	8639	7912	16551	6570	6878	13448	5854	6055	11909	1456	1682	3138	1719	2074	3793	2117	2202	4319	13969.3	3750	0.268445	-0.527065
CNOT3-459		AACCTCTTCCTTCTCCTTCT	Cnot3Domain	16084	14966	31050	13288	13686	26974	12497	13471	25968	2745	3054	5799	3748	4640	8388	4166	4289	8455	27997.3	7547.33	0.269573	-0.528751
CNOT3-317		AGGCAGAGGCAGCAGGCGGG	Cnot3Domain	8141	7590	15731	7083	7602	14685	6500	6832	13332	1703	1938	3641	2239	2661	4900	1655	1667	3322	14582.7	3954.33	0.271167	-0.531138
CNOT3-257		AGTCAGAGGGGTGAGGCATG	Cnot3Domain	15540	14325	29865	11288	11604	22892	9543	9912	19455	2747	2899	5646	2695	3276	5971	3883	4118	8001	24070.7	6539.33	0.271672	-0.531898
CNOT3-16		TCCACACCAAGTACATGATG	Cnot3Domain	16673	15805	32478	12196	12766	24962	12635	13720	26355	3172	3635	6807	2933	3480	6413	4835	4816	9651	27931.7	7623.67	0.27294	-0.533805
CNOT3-96		GAAGGTAGATCCTGCCCAGA	Cnot3Domain	17725	16387	34112	14014	14427	28441	13594	14622	28216	4964	5385	10349	3451	4112	7563	3330	3594	6924	30256.3	8278.67	0.273618	-0.534826
CNOT3-406		GTGCTGGGCCCACTGGGAGC	Cnot3Domain	5917	5693	11610	5102	5190	10292	4051	4338	8389	1044	1177	2221	865	1091	1956	2098	2058	4156	10097	2777.67	0.275098	-0.537062
CNOT3-107		TTGGCTGCATTGTGGAGCTG	Cnot3Domain	20496	18774	39270	17952	18742	36694	14990	15675	30665	5409	6454	11863	5102	5888	10990	3288	3258	6546	35543	9799.67	0.275713	-0.537993
CNOT3-15		CGACACGCTCAACATGCAGG	Cnot3Domain	61524	57284	118808	49070	50969	100039	48718	51428	100146	12923	14378	27301	14704	17499	32203	14263	14479	28742	106331	29415.3	0.276639	-0.539397
CNOT3-57		TTCCACAGTGTCCGAGTGTG	Cnot3Domain	11294	10393	21687	9456	9969	19425	9318	10189	19507	2744	3004	5748	1331	1614	2945	4085	4030	8115	20206.3	5602.67	0.277273	-0.540359
CNOT3-37		AATGGAACGGTTCAAAGTTG	Cnot3Domain	21308	19867	41175	17120	18649	35769	18019	19320	37339	6312	6602	12914	4604	5267	9871	4334	4570	8904	38094.3	10563	0.277285	-0.540378
CNOT3-26		AGTACATGATGTGGTTCCAG	Cnot3Domain	15125	13963	29088	11178	11853	23031	11011	11705	22716	2427	2685	5112	3645	4309	7954	3755	3955	7710	24945	6925.33	0.277624	-0.540893
CNOT3-22		GATTGATCGCTGCCTCAAGA	Cnot3Domain	21933	20499	42432	18028	18702	36730	16776	17636	34412	5087	5857	10944	4130	4856	8986	5767	5850	11617	37858	10515.7	0.277766	-0.541109
CNOT3-198		AGGCCATGGAAGAGGCCGCC	Cnot3Domain	12086	11045	23131	8597	8943	17540	7413	8020	15433	2387	2643	5030	2857	3350	6207	2186	2166	4352	18701.3	5196.33	0.277859	-0.54125
CNOT3-40		CATCACTGACGAGTTTGAGC	Cnot3Domain	20202	19172	39374	15778	16756	32534	18028	18765	36793	3253	3918	7171	6336	7150	13486	4773	4777	9550	36233.7	10069	0.277891	-0.541298
CNOT3-327		GTGGCATCTGGTGGTGGTAG	Cnot3Domain	10863	9832	20695	8299	8490	16789	8047	8461	16508	1434	1678	3112	2685	3220	5905	2937	3141	6078	17997.3	5031.67	0.279578	-0.54387
CNOT3-300		GGCCGGGGCTGGGTCGTGCT	Cnot3Domain	8048	7491	15539	6856	6962	13818	7346	7767	15113	1722	1965	3687	1715	2180	3895	2469	2403	4872	14823.3	4151.33	0.280054	-0.544596
CNOT3-374		CAACCTCTTCCTTCTCCTTC	Cnot3Domain	21982	20460	42442	16960	17599	34559	17969	19280	37249	5614	6405	12019	4052	4768	8820	5617	5792	11409	38083.3	10749.3	0.282258	-0.547971
CNOT3-301		ACGCTACCCATGTCTTGATT	Cnot3Domain	34534	33578	68112	28377	29361	57738	26821	28135	54956	6407	7448	13855	9692	11792	21484	7918	7822	15740	60268.7	17026.3	0.282507	-0.548354
CNOT3-267		GCGGCGGCAGCGGAGGCGGA	Cnot3Domain	8471	8110	16581	6516	6870	13386	5831	6139	11970	1780	1985	3765	1640	1937	3577	2235	2323	4558	13979	3966.67	0.283759	-0.550278
CNOT3-279		CGCTCAGAGTCAGAGGGGTG	Cnot3Domain	11049	10202	21251	9546	9801	19347	8538	9047	17585	2666	2979	5645	2860	3420	6280	2344	2326	4670	19394.3	5531.67	0.285221	-0.552532
CNOT3-61		CAAGGAGCTCAGAGGCTCAG	Cnot3Domain	13313	12568	25881	9961	10367	20328	9648	10772	20420	3702	3933	7635	2276	2686	4962	3241	3191	6432	22209.7	6343	0.285596	-0.553112
CNOT3-253		TTCTTCTGCCCCCACAGCAC	Cnot3Domain	37051	34367	71418	30265	30759	61024	29191	30881	60072	9909	12029	21938	8776	10365	19141	7139	6866	14005	64171.3	18361.3	0.28613	-0.553937
CNOT3-3		TACTTTGACTACGAGAAGTG	Cnot3Domain	6699	6015	12714	4340	4644	8984	5396	5776	11172	1106	1156	2262	2199	2514	4713	1198	1256	2454	10956.7	3143	0.286857	-0.555064
CNOT3-36		CTCCAGGTAGCGGTACTCAA	Cnot3Domain	18440	17571	36011	15210	16244	31454	15775	16993	32768	6080	6274	12354	4584	5244	9828	3309	3274	6583	33411	9588.33	0.286981	-0.555256
CNOT3-226		CTGTAGGGCAGGGAAGATGG	Cnot3Domain	21119	19502	40621	16640	17399	34039	16139	17443	33582	4210	4523	8733	4550	5481	10031	6194	6155	12349	36080.7	10371	0.287439	-0.555966
CNOT3-325		GGGCCCACTGGGAGCTGGTG	Cnot3Domain	2020	1802	3822	1404	1511	2915	941	1091	2032	485	467	952	316	387	703	410	456	866	2923	840.333	0.28749	-0.556045
CNOT3-297		CAGAAGGAGAAGGAAGAGGT	Cnot3Domain	11818	10595	22413	9077	9204	18281	8907	9726	18633	2090	2294	4384	2935	3305	6240	3291	3238	6529	19775.7	5717.67	0.289126	-0.558588
CNOT3-51		CAACCGCAAGCTCATTGAGA	Cnot3Domain	33489	31503	64992	27498	28914	56412	25191	27285	52476	8969	9921	18890	8488	10169	18657	6246	6560	12806	57960	16784.3	0.289585	-0.559302
CNOT3-153		GGTCCCGGTCCTCCAGGTAG	Cnot3Domain	35397	33010	68407	26205	27711	53916	29649	31799	61448	8759	9542	18301	9808	11188	20996	6926	7147	14073	61257	17790	0.290416	-0.560598
CNOT3-188		AACTCGTCAGTGATGGTCTT	Cnot3Domain	33724	31107	64831	23983	25141	49124	26106	28043	54149	8308	9103	17411	7300	8819	16119	7499	7859	15358	56034.7	16296	0.29082	-0.56123
CNOT3-187		GCCCTCTTTGCTGTAAGCTT	Cnot3Domain	21633	20273	41906	16796	17690	34486	17050	18070	35120	4844	5200	10044	5643	6434	12077	5272	5316	10588	37170.7	10903	0.293323	-0.565151
CNOT3-72		GCCGCTTCAAGCCCTCAATC	Cnot3Domain	17410	16392	33802	14777	15488	30265	13095	13774	26869	3946	4340	8286	3950	4490	8440	5044	4996	10040	30312	8922	0.294339	-0.566749
CNOT3-94		TAGAGCTGCTCCTTGGTGAG	Cnot3Domain	10280	9463	19743	7862	8139	16001	7258	7629	14887	2995	3518	6513	1764	2074	3838	2304	2254	4558	16877	4969.67	0.294464	-0.566946
CNOT3-416		TGGGTTGTGGGGGCCGGAAG	Cnot3Domain	4423	3845	8268	3428	3548	6976	2618	2818	5436	1441	1620	3061	710	826	1536	765	728	1493	6893.33	2030	0.294487	-0.566983
CNOT3-73		CCAGATGCCACCCCCACACT	Cnot3Domain	41160	39812	80972	30686	31297	61983	30197	31676	61873	7853	9923	17776	8594	10341	18935	11958	11811	23769	68276	20160	0.295272	-0.56822
CNOT3-427		CCGAGTGTGGGGGTGGCATC	Cnot3Domain	17530	16205	33735	15198	15609	30807	13307	14254	27561	3117	3440	6557	4237	4983	9220	5696	5759	11455	30701	9077.33	0.295669	-0.568846
CNOT3-333		CTCAGAGGCTCAGGGGCCTG	Cnot3Domain	8366	7949	16315	5596	5821	11417	5523	5712	11235	3080	3688	6768	1268	1508	2776	1025	982	2007	12989	3850.33	0.29643	-0.570049
CNOT3-17		CCAACGAGATCAAGGACAAG	Cnot3Domain	24655	22769	47424	21353	22189	43542	17960	19744	37704	7385	7919	15304	5858	6866	12724	5063	5370	10433	42890	12820.3	0.298912	-0.573984
CNOT3-196		GTGCCAGGCGGCCTCTTCCA	Cnot3Domain	16697	15750	32447	13567	14215	27782	11167	12140	23307	3327	3919	7246	4606	5500	10106	3964	3881	7845	27845.3	8399	0.30163	-0.57832
CNOT3-164		GGAGCCCACCTTGATTTCTG	Cnot3Domain	14426	13645	28071	11627	11955	23582	11830	12505	24335	4172	4762	8934	3025	3523	6548	3627	3820	7447	25329.3	7643	0.301745	-0.578503
CNOT3-408		TTTGCTGTAAGCTTTGGTTT	Cnot3Domain	14220	12913	27133	10591	11025	21616	12880	13546	26426	3275	3579	6854	3477	4088	7565	4138	4191	8329	25058.3	7582.67	0.302601	-0.579874
CNOT3-356		GGGCACTTGGGGGTGCTGCG	Cnot3Domain	4068	3716	7784	3227	3506	6733	3260	3387	6647	707	824	1531	1635	1976	3611	606	692	1298	7054.67	2146.67	0.30429	-0.582588
CNOT3-229		GATTCACAGGCAGTGGCACC	Cnot3Domain	21037	19749	40786	17521	18070	35591	15372	16229	31601	6300	7017	13317	4261	5041	9302	5127	5171	10298	35992.7	10972.3	0.304849	-0.583488
CNOT3-43		GAAGATGAAGAAGAGTGTCT	Cnot3Domain	17033	15413	32446	13547	14087	27634	13630	14124	27754	4578	5182	9760	4124	4777	8901	3952	4168	8120	29278	8927	0.304905	-0.583577
CNOT3-332		CTCGCCAGCAGAAGCAGGAC	Cnot3Domain	34836	32281	67117	29031	29830	58861	26358	28689	55047	8044	8952	16996	9852	11452	21304	8873	8402	17275	60341.7	18525	0.307002	-0.586964
CNOT3-185		GCCCACCTTGATTTCTGGGG	Cnot3Domain	5112	4784	9896	3670	3692	7362	2773	2847	5620	1183	1287	2470	1354	1691	3045	766	748	1514	7626	2343	0.307238	-0.587348
CNOT3-448		CTGCAGGGGCGGCTGGGCTG	Cnot3Domain	7273	6740	14013	4638	4766	9404	4612	5101	9713	964	1126	2090	1620	2013	3633	2266	2196	4462	11043.3	3395	0.307425	-0.58765
CNOT3-155		GAAGTGGGGCCAGCGGAAGA	Cnot3Domain	31244	28936	60180	22706	23723	46429	24518	25912	50430	10525	11387	21912	5469	6408	11877	7260	7309	14569	52346.3	16119.3	0.307936	-0.588479
CNOT3-4		GCGGACAAGCGCAAACTCCA	Cnot3Domain	22703	21498	44201	21363	22231	43594	20551	22474	43025	6261	6418	12679	5365	6262	11627	8094	7999	16093	43606.7	13466.3	0.308814	-0.589904
CNOT3-431		ATCGCCATGACTGCTTCTTT	Cnot3Domain	57880	55166	113046	46466	48024	94490	45740	48174	93914	16475	19726	36201	13206	15744	28950	13982	14088	28070	100483	31073.7	0.309242	-0.590601
CNOT3-256		GGGCGGGATGGGAGAGCTGG	Cnot3Domain	2711	2543	5254	2172	2293	4465	2010	2107	4117	274	234	508	1446	1649	3095	360	333	693	4612	1432	0.310494	-0.592641
CNOT3-397		TCCATGTGGCTGTGGCTGGG	Cnot3Domain	11794	10422	22216	8878	9008	17886	9247	9660	18907	3264	3838	7102	2298	2752	5050	3098	3128	6226	19669.7	6126	0.311444	-0.594193
CNOT3-54		TTCAAACTGCTCCACGCCCT	Cnot3Domain	43370	40614	83984	33639	35336	68975	30784	33232	64016	12169	13162	25331	9468	11154	20622	10680	10972	21652	72325	22535	0.31158	-0.594415
CNOT3-159		GCTCCTTGGTGAGGGGCACA	Cnot3Domain	11805	10774	22579	8864	9221	18085	7579	8042	15621	3796	4267	8063	2416	2882	5298	2117	2138	4255	18761.7	5872	0.312979	-0.596707
CNOT3-293		CTGGGCAGGATCTACCTTCT	Cnot3Domain	32886	30600	63486	24525	25422	49947	23913	25547	49460	9168	9628	18796	7138	8320	15458	8352	8587	16939	54297.7	17064.3	0.314274	-0.598836
CNOT3-404		ACTGGAGGTCCCGGTCCTCC	Cnot3Domain	11766	10980	22746	9715	10126	19841	8011	8697	16708	3104	3549	6653	3101	3891	6992	2502	2495	4997	19765	6214	0.314394	-0.599034
CNOT3-95		AGAGGTTGGCCAGTGGCTCA	Cnot3Domain	6999	6688	13687	6379	6386	12765	6052	5921	11973	1902	2513	4415	1990	2424	4414	1622	1641	3263	12808.3	4030.67	0.314691	-0.599523
CNOT3-118		GTCCCTCACCTCGCTCGGTC	Cnot3Domain	23585	21810	45395	17214	17980	35194	18851	20262	39113	6575	7693	14268	6514	7663	14177	4556	4680	9236	39900.7	12560.3	0.31479	-0.599686
CNOT3-421		CGGGGGGCCGGAGGGGTAGG	Cnot3Domain	5148	4849	9997	3268	3342	6610	3996	4254	8250	1274	1463	2737	1201	1397	2598	1253	1243	2496	8285.67	2610.33	0.315042	-0.600102
CNOT3-8		CATCGACACGCTCAACATGC	Cnot3Domain	29029	27554	56583	21539	22124	43663	21462	23554	45016	6112	6845	12957	8722	10374	19096	6760	6956	13716	48420.7	15256.3	0.315079	-0.600163
CNOT3-349		TTGGGGCCCAGGGCACTTGG	Cnot3Domain	12810	11742	24552	10218	10592	20810	11423	12028	23451	5387	6118	11505	1586	1935	3521	3340	3321	6661	22937.7	7229	0.315158	-0.600294
CNOT3-283		TCTTGGGCTCCTCGTGCCTC	Cnot3Domain	13299	12123	25422	9707	10376	20083	9257	9857	19114	2943	3368	6311	3232	3672	6904	3554	3606	7160	21539.7	6791.67	0.31531	-0.600543
CNOT3-202		GAACCAGAAAGAAAAGTATG	Cnot3Domain	10566	9702	20268	9555	9673	19228	9059	9716	18775	2880	2978	5858	2178	2446	4624	3943	3987	7930	19423.7	6137.33	0.315972	-0.601637
CNOT3-315		CATGTGGCTGTGGCTGGGGG	Cnot3Domain	5003	4660	9663	3449	3632	7081	3376	3532	6908	1029	1184	2213	1072	1120	2192	1465	1615	3080	7884	2495	0.316464	-0.60245
CNOT3-393		AGGGGCGGCTGGGCTGAGGC	Cnot3Domain	3004	2736	5740	1675	1681	3356	1551	1707	3258	837	843	1680	638	740	1378	409	445	854	4118	1304	0.316659	-0.602773
CNOT3-47		CTTCATCTTCTACTATCTGG	Cnot3Domain	14099	13171	27270	11019	11677	22696	10336	11171	21507	4139	4460	8599	3809	4377	8186	2818	3038	5856	23824.3	7547	0.316777	-0.602969
CNOT3-76		ACTGCTCAGGATGATGTCTG	Cnot3Domain	13949	12856	26805	10263	10702	20965	10418	11308	21726	1785	2136	3921	5176	6184	11360	3320	3419	6739	23165.3	7340	0.316853	-0.603094
CNOT3-372		GCAGCCGGTGCCCTGCTCAA	Cnot3Domain	14052	13095	27147	11353	11704	23057	9946	10412	20358	2508	2782	5290	3208	3761	6969	5132	5003	10135	23520.7	7464.67	0.317366	-0.603945
CNOT3-463		GGCGGCGGCAGCGGAGGCGG	Cnot3Domain	3037	2769	5806	2029	2066	4095	1929	1986	3915	644	761	1405	808	1013	1821	602	563	1165	4605.33	1463.67	0.31782	-0.604698
CNOT3-77		AGAAGGAAGAGGTTGGCCAG	Cnot3Domain	14632	13599	28231	11390	12069	23459	10801	11430	22231	4046	4229	8275	4053	4853	8906	3117	3252	6369	24640.3	7850	0.318583	-0.605966
CNOT3-389		CCGCCGCCTCCGCCTCCGCT	Cnot3Domain	40584	38283	78867	32941	33721	66662	28151	30138	58289	9156	10423	19579	12079	14307	26386	9406	9684	19090	67939.3	21685	0.319182	-0.606962
CNOT3-141		GTACCGCTACCTGGAGGACC	Cnot3Domain	14221	13110	27331	10427	10561	20988	10384	11051	21435	4108	4568	8676	2983	3567	6550	3544	3591	7135	23251.3	7453.67	0.320569	-0.609276
CNOT3-311		GCCACAACTGAGCTGTAACC	Cnot3Domain	12664	12014	24678	10154	10537	20691	8871	9459	18330	3048	3782	6830	2450	2961	5411	4134	4075	8209	21233	6816.67	0.321041	-0.610065
CNOT3-152		CCTGGGTCCCTCACCTCGCT	Cnot3Domain	34947	32808	67755	26000	26761	52761	25924	27823	53747	8015	9782	17797	8346	10086	18432	10034	9832	19866	58087.7	18698.3	0.321899	-0.6115
CNOT3-383		GGCACTTGGGGGTGCTGCGG	Cnot3Domain	5066	4540	9606	4183	4325	8508	3606	3592	7198	2095	2424	4519	1167	1325	2492	554	591	1145	8437.33	2718.67	0.322219	-0.612037
CNOT3-130		CTGCTGATAGAGCTGCTCCT	Cnot3Domain	15818	14810	30628	12550	13110	25660	11876	12657	24533	3126	3358	6484	5131	6127	11258	4202	4286	8488	26940.3	8743.33	0.324544	-0.615948
CNOT3-276		GGCAGTGGCACCAGGAGGCT	Cnot3Domain	7171	6696	13867	4886	5025	9911	4697	5055	9752	1250	1344	2594	1565	1874	3439	2444	2432	4876	11176.7	3636.33	0.32535	-0.617309
CNOT3-1		TCTTGCGGATGGCGTCAACG	Cnot3Domain	10364	10100	20464	8537	9122	17659	9030	9631	18661	4572	5015	9587	2325	2746	5071	1915	1907	3822	18928	6160	0.325444	-0.617467
CNOT3-204		ACTCCACTTCACTCTCAAAC	Cnot3Domain	21856	20873	42729	16499	16939	33438	15400	16171	31571	5719	6397	12116	6000	7038	13038	4966	4989	9955	35912.7	11703	0.325874	-0.618194
CNOT3-112		TGGGGCCAGCGGAAGAAGGA	Cnot3Domain	15418	14068	29486	11186	11666	22852	9544	10282	19826	5608	6206	11814	2550	3080	5630	3100	3062	6162	24054.7	7868.67	0.327116	-0.620299
CNOT3-142		AGTACCGCTACCTGGAGGAC	Cnot3Domain	10776	9806	20582	8507	8465	16972	8090	8743	16833	2710	2914	5624	3096	3682	6778	2661	2756	5417	18129	5939.67	0.327633	-0.621178
CNOT3-78		TGACGCCATCCGCAAGATCA	Cnot3Domain	18806	17877	36683	14729	15478	30207	16842	18706	35548	5808	6391	12199	5352	6409	11761	4965	4869	9834	34146	11264.7	0.329897	-0.625034
CNOT3-328		ACTCACGAGGTGCTGGGAGG	Cnot3Domain	4041	4186	8227	2842	3018	5860	2299	2440	4739	828	935	1763	575	692	1267	1584	1607	3191	6275.33	2073.67	0.330447	-0.625975
CNOT3-88		CAGAAGCAGGACCGGATTGA	Cnot3Domain	30301	27949	58250	23506	24692	48198	22254	24238	46492	7982	8304	16286	8207	9948	18155	8122	8341	16463	50980	16968	0.332836	-0.630074
CNOT3-28		TCCACAGTGTCCGAGTGTGG	Cnot3Domain	10527	9649	20176	7316	7341	14657	7475	8123	15598	3251	3788	7039	1411	1620	3031	3399	3580	6979	16810.3	5683	0.338066	-0.639131
CNOT3-56		CTCACAGGCAGTACCTCCCC	Cnot3Domain	35636	33508	69144	26087	26271	52358	25126	26360	51486	10612	12822	23434	7733	9213	16946	9148	9010	18158	57662.7	19512.7	0.338393	-0.639703
CNOT3-292		GGAGGGGCTGGCAAGCAGAA	Cnot3Domain	4843	4424	9267	3848	3954	7802	4098	4598	8696	933	998	1931	1365	1610	2975	1847	1966	3813	8588.33	2906.33	0.338405	-0.639722
CNOT3-14		GGTTCGCGTTGGCTGCATTG	Cnot3Domain	16514	15200	31714	13129	13567	26696	12617	13400	26017	2971	3247	6218	5562	6280	11842	5157	5409	10566	28142.3	9542	0.339062	-0.64087
CNOT3-173		CCCAGCGTCCAGCCTAGCGG	Cnot3Domain	13483	12305	25788	11742	12043	23785	10869	11693	22562	3821	4181	8002	3219	3840	7059	4739	5028	9767	24045	8276	0.344188	-0.649886
CNOT3-218		GTCAGGTGCAGCGTTGGCAC	Cnot3Domain	14682	13339	28021	11592	12196	23788	11444	12409	23853	2856	3096	5952	6233	7120	13353	3380	3399	6779	25220.7	8694.67	0.344744	-0.650871
CNOT3-244		GGGGAGCTGGGAGGATTCAC	Cnot3Domain	7057	6434	13491	6624	6838	13462	5669	6119	11788	1847	2030	3877	1740	2136	3876	2733	2871	5604	12913.7	4452.33	0.344777	-0.650929
CNOT3-420		AAGGCAGAGGCAGCAGGCGG	Cnot3Domain	20817	18959	39776	17606	18455	36061	15361	16050	31411	4970	5566	10536	7420	8787	16207	5075	5187	10262	35749.3	12335	0.345041	-0.651398
CNOT3-5		GAGGGACCAAATCAAGACAT	Cnot3Domain	19333	17786	37119	13819	14034	27853	11997	12495	24492	3543	4043	7586	5102	6099	11201	5932	6174	12106	29821.3	10297.7	0.345312	-0.651879
CNOT3-11		TGAGGGACCAAATCAAGACA	Cnot3Domain	18478	17191	35669	15714	16430	32144	13526	14654	28180	5200	5985	11185	7228	8680	15908	3059	3196	6255	31997.7	11116	0.3474	-0.655596
CNOT3-170		TGCCCAGAAGGAGAAGGAAG	Cnot3Domain	11126	9981	21107	9199	9424	18623	8504	9311	17815	2638	2839	5477	4561	5345	9906	2434	2188	4622	19181.7	6668.33	0.347641	-0.656026
CNOT3-60		CTACTTTGACTACGAGAAGT	Cnot3Domain	17383	15975	33358	13284	14072	27356	14773	15327	30100	5023	5540	10563	4238	5190	9428	5831	5776	11607	30271.3	10532.7	0.347942	-0.656564
CNOT3-399		CTGGGCCCACTGGGAGCTGG	Cnot3Domain	8153	7333	15486	6751	6930	13681	6430	6905	13335	1490	1715	3205	2964	3541	6505	2593	2507	5100	14167.3	4936.67	0.348454	-0.65748
CNOT3-191		ATACTGTGCCTTAGTGCCCT	Cnot3Domain	8289	7739	16028	5250	5604	10854	5792	6024	11816	2892	3298	6190	1905	2337	4242	1491	1566	3057	12899.3	4496.33	0.348571	-0.657689
CNOT3-182		CGAGACACTCACGAGGTGCT	Cnot3Domain	21665	19979	41644	15385	15586	30971	15415	16524	31939	4952	5692	10644	5347	6641	11988	6855	6979	13834	34851.3	12155.3	0.348777	-0.658057
CNOT3-430		CGGAAGGGGGGCCCAAGGCC	Cnot3Domain	8588	8082	16670	6027	5955	11982	6618	7023	13641	2062	2213	4275	2002	2317	4319	3201	3082	6283	14097.7	4959	0.35176	-0.663422
CNOT3-156		CCACAACTGAGCTGTAACCT	Cnot3Domain	16847	15848	32695	15097	15335	30432	12529	13577	26106	4214	4755	8969	5207	6152	11359	5614	5698	11312	29744.3	10546.7	0.354577	-0.668526
CNOT3-140		CCTCTGACTCTGAGCGTATT	Cnot3Domain	25988	24621	50609	21175	20974	42149	18845	19820	38665	6325	7643	13968	7648	8899	16547	8132	7973	16105	43807.7	15540	0.354732	-0.668808
CNOT3-23		ATTCCACAGTGTCCGAGTGT	Cnot3Domain	22293	20378	42671	17824	18944	36768	16740	17925	34665	5854	6628	12482	6785	7870	14655	6767	6804	13571	38034.7	13569.3	0.356762	-0.672511
CNOT3-128		AGATCCTGCCCAGAAGGAGA	Cnot3Domain	14769	13584	28353	11240	11769	23009	11555	12480	24035	3462	3768	7230	4391	5259	9650	5041	5038	10079	25132.3	8986.33	0.357561	-0.673972
CNOT3-2		TGGTCTCTAGCATGCGCACG	Cnot3Domain	16846	15521	32367	13094	13396	26490	12464	13442	25906	3111	3531	6642	4945	5992	10937	6359	6376	12735	28254.3	10104.7	0.357632	-0.674104
CNOT3-109		GGAGGGGCCGGTGTCACTGG	Cnot3Domain	4820	4407	9227	4007	3907	7914	4077	4205	8282	1345	1536	2881	1063	1261	2324	1944	1948	3892	8474.33	3032.33	0.357826	-0.674458
CNOT3-224		CAAGAAGGTGTCCGAGGGCG	Cnot3Domain	7624	6976	14600	6413	6561	12974	5852	6146	11998	960	1144	2104	3135	3745	6880	2558	2671	5229	13190.7	4737.67	0.359168	-0.676925
CNOT3-85		GCGTCGGACAGGGGTTCCGG	Cnot3Domain	14204	12744	26948	11352	11361	22713	9359	10255	19614	4360	4946	9306	3629	4155	7784	3950	3863	7813	23091.7	8301	0.35948	-0.6775
CNOT3-225		CTCCAGGAAGGAACCCAGTG	Cnot3Domain	17917	16857	34774	13956	14254	28210	13020	13988	27008	5171	6054	11225	5823	6668	12491	4359	4330	8689	29997.3	10801.7	0.360088	-0.678619
CNOT3-49		GGCACAGTATCTGGCAGCCA	Cnot3Domain	13314	12609	25923	10601	10788	21389	12480	13352	25832	5945	6707	12652	3756	4503	8259	2793	2737	5530	24381.3	8813.67	0.361492	-0.681216
CNOT3-149		TGGTGGTGGTAGGGGGGCGT	Cnot3Domain	3491	3023	6514	2141	2153	4294	1987	2119	4106	512	524	1036	1249	1452	2701	849	831	1680	4971.33	1805.67	0.363216	-0.684415
CNOT3-100		GAACGGGCAGCCATCAGCTC	Cnot3Domain	22472	21349	43821	15459	16195	31654	16064	17003	33067	6297	7132	13429	6647	7745	14392	5911	5883	11794	36180.7	13205	0.364974	-0.687694
CNOT3-131		CACCGCCCCAGAAATCAAGG	Cnot3Domain	28483	26269	54752	23871	25054	48925	18974	20636	39610	8951	9549	18500	8096	9645	17741	8162	8121	16283	47762.3	17508	0.366565	-0.690675
CNOT3-110		GGCTCAGGGAACAACTCAGG	Cnot3Domain	27295	25632	52927	23138	23949	47087	21484	22676	44160	6582	7697	14279	9442	10957	20399	9047	9190	18237	48058	17638.3	0.367022	-0.691533
CNOT3-242		GTGGGGGTGGCATCTGGTGG	Cnot3Domain	4302	3990	8292	2978	3243	6221	2464	2755	5219	538	618	1156	2518	2931	5449	310	337	647	6577.33	2417.33	0.367525	-0.692479
CNOT3-398		GTGCTGGGAGGTGGGTTGTG	Cnot3Domain	5786	5379	11165	3737	3859	7596	4462	4731	9193	1399	1505	2904	1418	1733	3151	2118	2189	4307	9318	3454	0.37068	-0.698445
CNOT3-221		TCTGGGCAGGATCTACCTTC	Cnot3Domain	12539	11364	23903	10088	10469	20557	8874	9370	18244	3107	3432	6539	3908	4590	8498	4104	4185	8289	20901.3	7775.33	0.372002	-0.700958
CNOT3-105		CACCACTCCTGGCAACAATG	Cnot3Domain	38224	35955	74179	30580	31387	61967	26429	28331	54760	10619	11944	22563	11883	14248	26131	10996	11447	22443	63635.3	23712.3	0.372628	-0.702153
CNOT3-42		GGGCCTCACGAATGTCCTCG	Cnot3Domain	9315	8729	18044	7955	8416	16371	7274	7794	15068	3687	4178	7865	2793	3367	6160	2167	2255	4422	16494.3	6149	0.372795	-0.702471
CNOT3-111		ACCTCTGACAGCTGCAGGGG	Cnot3Domain	12655	11652	24307	10774	11087	21861	10492	11257	21749	3921	4379	8300	3633	4449	8082	4450	4494	8944	22639	8442	0.372896	-0.702665
CNOT3-194		GTGGTACAGTTGGCTGGGCT	Cnot3Domain	13581	12608	26189	11195	11485	22680	11547	12009	23556	4237	4759	8996	4113	4829	8942	4559	4627	9186	24141.7	9041.33	0.374512	-0.705757
CNOT3-35		ACGCTGCACCTGACCGAGCG	Cnot3Domain	28432	26797	55229	21508	22207	43715	22803	24882	47685	8569	9665	18234	9777	11337	21114	7913	7929	15842	48876.3	18396.7	0.376392	-0.709375
CNOT3-363		CTCAGGGGGACCCAGCCTCC	Cnot3Domain	32227	30196	62423	24965	25911	50876	24068	25935	50003	9811	10816	20627	10806	12994	23800	8475	8612	17087	54434	20504.7	0.376689	-0.709947
CNOT3-179		GATAGAGCTGCTCCTTGGTG	Cnot3Domain	13159	12219	25378	10664	11250	21914	10407	10575	20982	4115	4958	9073	5158	5974	11132	2767	2814	5581	22758	8595.33	0.377684	-0.711871
CNOT3-422		CCCGTTGGGGCTGCCGCACT	Cnot3Domain	18634	17493	36127	15052	15649	30701	13638	15037	28675	5887	6796	12683	7097	8282	15379	4048	4015	8063	31834.3	12041.7	0.37826	-0.712988
CNOT3-114		AGGCTCAGGGAACAACTCAG	Cnot3Domain	18150	16692	34842	14458	15266	29724	14036	15173	29209	5920	6551	12471	5211	6135	11346	5872	6042	11914	31258.3	11910.3	0.381029	-0.718377
CNOT3-291		CCGAGACACTCACGAGGTGC	Cnot3Domain	15044	14043	29087	11271	11779	23050	11258	12030	23288	4694	5079	9773	3410	4084	7494	5754	5728	11482	25141.7	9583	0.38116	-0.718633
CNOT3-268		GGTAGGTGGGCGGCACAGCT	Cnot3Domain	15318	14279	29597	11738	12021	23759	12708	13808	26516	4253	4564	8817	5605	6630	12235	4689	4773	9462	26624	10171.3	0.382036	-0.720348
CNOT3-24		GAGCTCCTTGAAGTCCATGG	Cnot3Domain	14707	13711	28418	11597	12146	23743	13006	13680	26686	5475	6643	12118	4031	4880	8911	4467	4636	9103	26282.3	10044	0.382158	-0.720586
CNOT3-119		GTCCTCAATGCCAGAGCTGA	Cnot3Domain	20912	19712	40624	18320	18706	37026	15597	16794	32391	7753	8802	16555	6212	7408	13620	6011	5908	11919	36680.3	14031.3	0.38253	-0.721316
CNOT3-209		CAGCACCGCCCCAGAAATCA	Cnot3Domain	34291	31661	65952	29591	30809	60400	28714	31577	60291	11046	11498	22544	12931	14657	27588	10550	10760	21310	62214.3	23814	0.382774	-0.721794
CNOT3-195		TGAAGCCTTCCTTCTTCCGC	Cnot3Domain	17221	15648	32869	13502	14103	27605	12593	14028	26621	5978	6592	12570	3979	4610	8589	6199	6017	12216	29031.7	11125	0.383202	-0.722636
CNOT3-415		CAGCAGGCGGGGGGCCGGAG	Cnot3Domain	9230	8576	17806	6090	6576	12666	6541	7048	13589	3014	3466	6480	2588	3054	5642	2329	2453	4782	14687	5634.67	0.38365	-0.723517
CNOT3-199		AGAGCTGGAGGTGGTTGAGG	Cnot3Domain	15966	14545	30511	11309	12228	23537	13014	13411	26425	5365	6006	11371	4320	5340	9660	4769	5134	9903	26824.3	10311.3	0.384402	-0.724999
CNOT3-250		GGCAGACAGCCCGGCAGAGG	Cnot3Domain	22120	20480	42600	18459	19559	38018	17279	18019	35298	6414	6860	13274	7264	8463	15727	7660	7908	15568	38638.7	14856.3	0.384494	-0.72518
CNOT3-230		GATACTGTGCCTTAGTGCCC	Cnot3Domain	9193	8754	17947	7356	7670	15026	7373	7392	14765	2972	3377	6349	1746	2054	3800	4077	4165	8242	15912.7	6130.33	0.385249	-0.726671
CNOT3-144		TCTGGGGCGGTGCTGAACTG	Cnot3Domain	8379	7696	16075	8021	8153	16174	7230	7780	15010	1485	1790	3275	4138	4681	8819	3045	3095	6140	15753	6078	0.385831	-0.727824
CNOT3-197		GCGGCACAGCTGGGGACTGA	Cnot3Domain	25300	23745	49045	17639	18100	35739	16073	17325	33398	9639	10882	20521	5449	6259	11708	6884	6822	13706	39394	15311.7	0.38868	-0.73349
CNOT3-287		CACCCCTGCTCCCTATGCCC	Cnot3Domain	45466	43188	88654	35936	37073	73009	33438	35711	69149	12656	14619	27275	15731	18671	34402	14191	14052	28243	76937.3	29973.3	0.389581	-0.735292
CNOT3-377		TGCCGCACTGGGTTCCTTCC	Cnot3Domain	23479	21436	44915	17428	17898	35326	17789	19462	37251	5536	6280	11816	7190	8568	15758	9151	9175	18326	39164	15300	0.390665	-0.737465
CNOT3-44		ACCGGATTGAGGGCTTGAAG	Cnot3Domain	24275	22327	46602	20123	21431	41554	20250	21421	41671	10468	11594	22062	7071	8352	15423	6740	6643	13383	43275.7	16956	0.391814	-0.739776
CNOT3-201		GAGCAGGGGTGCCCGAGTTG	Cnot3Domain	6915	6400	13315	5665	6022	11687	5168	5373	10541	1734	1957	3691	2563	2933	5496	2358	2408	4766	11847.7	4651	0.392567	-0.741295
CNOT3-7		GAATACGCTCAGAGTCAGAG	Cnot3Domain	15869	14722	30591	11779	12800	24579	11619	12626	24245	5487	5777	11264	4184	4987	9171	5243	5517	10760	26471.7	10398.3	0.39281	-0.741787
CNOT3-6		GTACTATGTTGACTCATCCC	Cnot3Domain	7315	6874	14189	6803	7014	13817	6052	6341	12393	2524	2955	5479	2403	2703	5106	2666	2621	5287	13466.3	5290.67	0.392881	-0.74193
CNOT3-166		GGGGCGGTGCTGAACTGTGG	Cnot3Domain	7853	7127	14980	6156	6394	12550	7956	8435	16391	4285	4864	9149	2004	2317	4321	1940	1933	3873	14640.3	5781	0.394868	-0.745958
CNOT3-337		TCGCTGGGTGTCTGTCCACT	Cnot3Domain	25574	23760	49334	19832	20259	40091	19585	20863	40448	9071	10292	19363	7317	8662	15979	7867	8164	16031	43291	17124.3	0.395563	-0.747373
CNOT3-246		AGGTGGGCGTGCTGCTGGAC	Cnot3Domain	8110	7442	15552	6291	6645	12936	5910	6140	12050	2542	2965	5507	1617	1875	3492	3491	3579	7070	13512.7	5356.33	0.396394	-0.749067
CNOT3-181		GGCGACCAGCGCCTGTGCTG	Cnot3Domain	16824	15748	32572	12982	13129	26111	12077	13012	25089	5857	6525	12382	4128	4807	8935	5926	5987	11913	27924	11076.7	0.396672	-0.749635
CNOT3-441		AGGCAGTGGCACCAGGAGGC	Cnot3Domain	10122	9584	19706	8421	8786	17207	7658	8153	15811	3190	3515	6705	4481	5168	9649	2280	2343	4623	17574.7	6992.33	0.397864	-0.752077
CNOT3-232		CTGCTTGCCAGCCCCTCCAC	Cnot3Domain	36875	34722	71597	31699	33622	65321	30370	32864	63234	10287	11398	21685	14704	17208	31912	13065	13382	26447	66717.3	26681.3	0.399916	-0.756298
CNOT3-171		ATCCCAGGACCCCGACTTCG	Cnot3Domain	26161	24471	50632	20266	21387	41653	20735	22054	42789	7918	8928	16846	6653	8057	14710	11230	11342	22572	45024.7	18042.7	0.400728	-0.757976
CNOT3-314		CACGCCCCCAGCCCCCGTTG	Cnot3Domain	24651	23551	48202	19670	19753	39423	18106	19431	37537	6252	7945	14197	9680	11642	21322	7510	7393	14903	41720.7	16807.3	0.402854	-0.762386
CNOT3-75		CCCCAGCCACAGCCACATGG	Cnot3Domain	15937	15222	31159	11536	11707	23243	11002	11812	22814	5430	6368	11798	5447	6652	12099	3598	3653	7251	25738.7	10382.7	0.403388	-0.763498
CNOT3-186		GCCCAGCTTCAGTGATGCCA	Cnot3Domain	12924	12307	25231	8806	9280	18086	9275	9749	19024	3022	3272	6294	4212	4809	9021	4987	5085	10072	20780.3	8462.33	0.407228	-0.771551
CNOT3-258		TGGTAGGGGGGCGTCGGACA	Cnot3Domain	5795	5276	11071	4825	4832	9657	4496	4847	9343	2298	2618	4916	1484	1745	3229	2053	2048	4101	10023.7	4082	0.407236	-0.771568
CNOT3-386		GTTGTGGCTGGGAGCTGGAC	Cnot3Domain	2767	2597	5364	2444	2467	4911	2249	2271	4520	404	521	925	1632	1859	3491	835	775	1610	4931.67	2008.67	0.4073	-0.771702
CNOT3-58		CAGCCCAGCCAACTGTACCA	Cnot3Domain	27812	26583	54395	20954	21568	42522	18547	19992	38539	5154	6127	11281	7196	8463	15659	14354	14068	28422	45152	18454	0.408708	-0.77468
CNOT3-133		CTATCAGCAGGCCATGGAAG	Cnot3Domain	34777	32506	67283	26325	26763	53088	27294	29197	56491	9798	11385	21183	11127	13506	24633	13357	13354	26711	58954	24175.7	0.410077	-0.777584
CNOT3-281		GGCGGCTGGGCTGAGGCCGG	Cnot3Domain	2481	2252	4733	2011	2110	4121	2245	2278	4523	1988	2153	4141	210	254	464	445	437	882	4459	1829	0.410182	-0.777808
CNOT3-175		CTCCTCGAAGTCGGGGTCCT	Cnot3Domain	42323	39979	82302	30715	31342	62057	34928	37132	72060	12986	14749	27735	14349	16641	30990	15075	15066	30141	72139.7	29622	0.41062	-0.778741
CNOT3-184		CAGGCTCAGGGAACAACTCA	Cnot3Domain	27908	26327	54235	21490	22322	43812	19627	20763	40390	8002	9197	17199	10278	12000	22278	8753	8641	17394	46145.7	18957	0.410808	-0.779141
CNOT3-172		AACTCGTTCTCCTCGAAGTC	Cnot3Domain	13281	12314	25595	11038	11250	22288	10727	11623	22350	5545	5997	11542	3998	4901	8899	4245	4286	8531	23411	9657.33	0.412513	-0.782785
CNOT3-355		CTCCATGTGGCTGTGGCTGG	Cnot3Domain	20966	19327	40293	16282	16744	33026	16015	17123	33138	7257	8168	15425	6344	7787	14131	7111	7265	14376	35485.7	14644	0.412674	-0.78313
CNOT3-183		CCCAGGTTACAGCTCAGTTG	Cnot3Domain	16411	15652	32063	12045	12444	24489	10858	11312	22170	4792	5514	10306	4604	5512	10116	6093	5986	12079	26240.7	10833.7	0.412858	-0.783525
CNOT3-323		ACTGAGGGTGCTGGTTGCTG	Cnot3Domain	21323	19590	40913	14879	15663	30542	16929	17708	34637	8267	9099	17366	5408	6545	11953	7146	7350	14496	35364	14605	0.412991	-0.78381
CNOT3-168		ATAGAGCTGCTCCTTGGTGA	Cnot3Domain	11627	10704	22331	9099	9436	18535	9176	9582	18758	2508	2825	5333	3851	4493	8344	5452	5516	10968	19874.7	8215	0.41334	-0.784561
CNOT3-82		TCACCGTGGTACAGTTGGCT	Cnot3Domain	19253	17591	36844	15027	15408	30435	13945	14435	28380	6368	8124	14492	5806	7066	12872	6281	6104	12385	31886.3	13249.7	0.415528	-0.789277
CNOT3-211		GGGCGTCGGACAGGGGTTCC	Cnot3Domain	8039	7293	15332	5736	5864	11600	7481	7909	15390	1399	1483	2882	2832	3395	6227	4264	4236	8500	14107.3	5869.67	0.416072	-0.790455
CNOT3-405		GGTGCTGGGAGGTGGGTTGT	Cnot3Domain	3897	3612	7509	2279	2319	4598	2608	2813	5421	896	958	1854	1162	1384	2546	1421	1479	2900	5842.67	2433.33	0.416476	-0.791331
CNOT3-243		CGGGATGGGAGAGCTGGAGG	Cnot3Domain	6500	5856	12356	4498	4707	9205	4248	4618	8866	1426	1638	3064	1799	2114	3913	2880	2848	5728	10142.3	4235	0.417557	-0.793679
CNOT3-324		CAGCCGGTGCCCTGCTCAAT	Cnot3Domain	29840	28374	58214	21766	22740	44506	20802	22329	43131	11309	12620	23929	8219	9986	18205	9177	9608	18785	48617	20306.3	0.41768	-0.793946
CNOT3-312		TTCAAGGAGCTCAGAGGCTC	Cnot3Domain	12995	11750	24745	9923	10514	20437	9845	10649	20494	4644	4941	9585	5299	6319	11618	3125	3253	6378	21892	9193.67	0.419956	-0.798919
CNOT3-70		TACTGTGCCTTAGTGCCCTG	Cnot3Domain	6996	6424	13420	5979	5959	11938	6943	7240	14183	1752	2037	3789	1809	2247	4056	4369	4430	8799	13180.3	5548	0.42093	-0.801059
CNOT3-34		TCAGGTGCAGCGTTGGCACA	Cnot3Domain	25124	23376	48500	20272	20659	40931	21567	22841	44408	10690	11937	22627	6792	7973	14765	9427	9575	19002	44613	18798	0.421357	-0.801999
CNOT3-134		GCCGCCCCTGCAGCTGTCAG	Cnot3Domain	13765	13171	26936	11352	11683	23035	9834	10301	20135	3337	3999	7336	5469	6539	12008	5156	5075	10231	23368.7	9858.33	0.421861	-0.80311
CNOT3-178		AGCCTGGGCATAGGGAGCAG	Cnot3Domain	15285	14297	29582	11694	12261	23955	11174	11799	22973	4469	4758	9227	7259	8716	15975	3537	3638	7175	25503.3	10792.3	0.423173	-0.80601
CNOT3-379		CCCGAGTTGTGGCTGGGAGC	Cnot3Domain	7842	7094	14936	6391	6580	12971	5708	6097	11805	4232	4579	8811	1637	1940	3577	2253	2171	4424	13237.3	5604	0.423348	-0.806397
CNOT3-391		AGCAGTGCCGGTGGAGGGGC	Cnot3Domain	11872	10673	22545	10864	11467	22331	10355	10680	21035	3892	4206	8098	3013	3496	6509	6571	6742	13313	21970.3	9306.67	0.423602	-0.806959
CNOT3-360		GGGTTGTGGGGGCCGGAAGG	Cnot3Domain	6385	5761	12146	4493	4650	9143	4460	4666	9126	2699	3239	5938	2336	2556	4892	1025	1048	2073	10138.3	4301	0.424231	-0.808357
CNOT3-89		GGGCCTCACCGTGGTACAGT	Cnot3Domain	21308	19606	40914	17961	18858	36819	17493	18766	36259	7070	8088	15158	6373	7464	13837	9721	9691	19412	37997.3	16135.7	0.424653	-0.809294
CNOT3-336		CCCAAGTGCCCTGGGCCCCA	Cnot3Domain	7921	7434	15355	5442	5599	11041	5566	6043	11609	2271	2444	4715	3153	3623	6776	2368	2289	4657	12668.3	5382.67	0.424891	-0.809826
CNOT3-278		TCCGCTAGGCTGGACGCTGG	Cnot3Domain	19477	17909	37386	14218	14818	29036	15057	15809	30866	5712	6344	12056	5795	6833	12628	8433	8349	16782	32429.3	13822	0.426219	-0.812788
CNOT3-206		CCGCTAGGCTGGACGCTGGG	Cnot3Domain	16216	14955	31171	12811	13275	26086	12717	13530	26247	6820	7366	14186	4915	5830	10745	5374	5450	10824	27834.7	11918.3	0.428183	-0.817194
CNOT3-157		AGAGACCATCCTGCGCATGC	Cnot3Domain	55351	53072	108423	41629	42978	84607	47001	49169	96170	17189	20901	38090	18687	22052	40739	22843	22655	45498	96400	41442.3	0.4299	-0.821067
CNOT3-167		GGGCCCTGTGCCCCTCACCA	Cnot3Domain	8859	8325	17184	6902	7327	14229	7565	8240	15805	3223	3484	6707	3232	3711	6943	3271	3400	6671	15739.3	6773.67	0.430366	-0.822121
CNOT3-365		GTGCTCAAGGCAGAGGCAGC	Cnot3Domain	6018	5726	11744	4961	5063	10024	4445	4515	8960	917	1017	1934	3209	3837	7046	2205	2045	4250	10242.7	4410	0.430552	-0.822544
CNOT3-261		CCAGGCTCAGGGAACAACTC	Cnot3Domain	27372	25648	53020	21458	22517	43975	22253	23531	45784	7629	8836	16465	10039	11841	21880	11633	11556	23189	47593	20511.3	0.430974	-0.823501
CNOT3-357		CAGCCTAGCGGAGGCGGAGG	Cnot3Domain	14024	13357	27381	12074	12566	24640	10613	11400	22013	5479	6225	11704	4485	5407	9892	5266	5302	10568	24678	10721.3	0.434449	-0.831434
CNOT3-326		TCTGCCTTGAGCACCACTCC	Cnot3Domain	15573	14585	30158	11144	11442	22586	10861	11890	22751	6119	6931	13050	4569	5098	9667	5163	5023	10186	25165	10967.7	0.43583	-0.834612
CNOT3-339		TCAAGGCAGAGGCAGCAGGC	Cnot3Domain	10978	10099	21077	8446	9090	17536	6271	7244	13515	4343	4737	9080	2803	3249	6052	3823	3770	7593	17376	7575	0.435946	-0.834879
CNOT3-369		AGGAGCCCACCTTGATTTCT	Cnot3Domain	5454	5223	10677	5011	4917	9928	4664	5026	9690	2553	2979	5532	1516	1800	3316	2179	2201	4380	10098.3	4409.33	0.43664	-0.836481
CNOT3-299		CTCTGAAGATGATAAGAAGA	Cnot3Domain	8101	7467	15568	7559	7739	15298	6411	6803	13214	2658	2905	5563	3016	3531	6547	3598	3554	7152	14693.3	6420.67	0.436978	-0.837264
CNOT3-71		GCAGAAGCAGGACCGGATTG	Cnot3Domain	27164	24966	52130	21684	22191	43875	19278	20932	40210	7935	8456	16391	13551	15988	29539	6829	6838	13667	45405	19865.7	0.437522	-0.838522
CNOT3-265		AGGCCCATTGAGCAGGGCAC	Cnot3Domain	6949	6426	13375	4304	4469	8773	5476	5934	11410	2408	2722	5130	1210	1421	2631	3407	3588	6995	11186	4918.67	0.439716	-0.843629
CNOT3-83		AGACAGTGAAGTCAGCCAGG	Cnot3Domain	26465	24501	50966	21839	22953	44792	22665	24529	47194	9950	10782	20732	9821	11664	21485	10451	10718	21169	47650.7	21128.7	0.443408	-0.852301
CNOT3-19		TGAAGATCTCATCCTCCATG	Cnot3Domain	14928	14013	28941	10915	11267	22182	11250	12194	23444	4656	5566	10222	6191	7159	13350	4770	4833	9603	24855.7	11058.3	0.444902	-0.855841
CNOT3-160		GATGGCTGCCCGTTCCGCCA	Cnot3Domain	13433	12643	26076	11082	11577	22659	11151	11520	22671	4977	5666	10643	5384	6462	11846	4720	4780	9500	23802	10663	0.447988	-0.863208
CNOT3-345		CCTTGGGGCCCAGGGCACTT	Cnot3Domain	13693	12631	26324	10964	11286	22250	10215	11317	21532	5955	6477	12432	3759	4547	8306	5451	5386	10837	23368.7	10525	0.450389	-0.868995
CNOT3-239		TCACAGGCAGTGGCACCAGG	Cnot3Domain	19441	18373	37814	15261	15443	30704	14205	15650	29855	8127	9582	17709	5060	5898	10958	7927	7749	15676	32791	14781	0.450764	-0.869901
CNOT3-331		TGGGCCCACTGGGAGCTGGT	Cnot3Domain	3223	2993	6216	2420	2433	4853	2677	2875	5552	713	827	1540	1152	1374	2526	1707	1721	3428	5540.33	2498	0.450875	-0.870171
CNOT3-347		GGGTGCTGGTTGCTGTGGAC	Cnot3Domain	7797	7340	15137	6301	6841	13142	8141	8698	16839	3700	3819	7519	2443	2804	5247	3784	3867	7651	15039.3	6805.67	0.452524	-0.874178
CNOT3-117		TCTGAGCTCCTTGAAGTCCA	Cnot3Domain	8351	7815	16166	7125	7050	14175	6406	6944	13350	2546	2775	5321	3242	3882	7124	3654	3674	7328	14563.7	6591	0.452565	-0.874275
CNOT3-241		AGCGTCCAGCCTAGCGGAGG	Cnot3Domain	14931	14098	29029	10884	11620	22504	10630	11211	21841	4454	4894	9348	6853	7839	14692	4559	4661	9220	24458	11086.7	0.453294	-0.876055
CNOT3-385		CAAGGCAGAGGCAGCAGGCG	Cnot3Domain	15418	14324	29742	10633	10801	21434	10992	11913	22905	3768	4178	7946	6313	7154	13467	6174	6024	12198	24693.7	11203.7	0.453706	-0.877062
CNOT3-233		ACTGTGGAGGCCCATTGAGC	Cnot3Domain	27177	24746	51923	21195	21809	43004	20666	22116	42782	7721	8531	16252	11085	13036	24121	11099	11130	22229	45903	20867.3	0.454596	-0.879243
CNOT3-452		GCTCAGAGGCTCAGGGGCCT	Cnot3Domain	3504	3276	6780	3477	3544	7021	2683	2822	5505	1727	2107	3834	1501	1799	3300	779	894	1673	6435.33	2935.67	0.456179	-0.883137
CNOT3-464		GGAGGCGGCGGCAGCGGAGG	Cnot3Domain	4331	3909	8240	3568	3778	7346	3079	3386	6465	1078	1238	2316	1570	1782	3352	2226	2168	4394	7350.33	3354	0.456306	-0.883449
CNOT3-200		AGCAGTAGTAACAGCAGTGC	Cnot3Domain	14717	13717	28434	11011	11504	22515	11050	11949	22999	4396	4755	9151	5985	6892	12877	5856	6089	11945	24649.3	11324.3	0.459417	-0.891168
CNOT3-428		TCGGACAGGGGTTCCGGGGG	Cnot3Domain	5653	5257	10910	4271	4485	8756	4812	5123	9935	1549	1792	3341	1229	1439	2668	3828	3785	7613	9867	4540.67	0.460187	-0.89309
CNOT3-442		GGCAGCAGGCGGGGGGCCGG	Cnot3Domain	3188	2879	6067	2357	2498	4855	2834	2934	5768	1361	1491	2852	1435	1640	3075	848	916	1764	5563.33	2563.67	0.460815	-0.894662
CNOT3-320		AAGCTGGGCGTTGGGGAGCT	Cnot3Domain	30419	28040	58459	23431	24257	47688	25666	27451	53117	11692	12939	24631	9963	12068	22031	13176	13666	26842	53088	24501.3	0.461523	-0.896438
CNOT3-87		TCATCTTCAGAGTTTTCCTG	Cnot3Domain	14355	13150	27505	9926	10272	20198	10121	10703	20824	4109	4559	8668	4633	5566	10199	6417	6431	12848	22842.3	10571.7	0.46281	-0.899679
CNOT3-302		TGCTGGGAGGTGGGTTGTGG	Cnot3Domain	6350	5732	12082	5132	5318	10450	5091	5164	10255	2683	2983	5666	2319	2839	5158	2145	2219	4364	10929	5062.67	0.463232	-0.900745
CNOT3-433		CCCCGTTGGGGCTGCCGCAC	Cnot3Domain	20208	19005	39213	14472	15359	29831	16021	17092	33113	7979	8848	16827	6614	7803	14417	7990	8163	16153	34052.3	15799	0.463962	-0.902592
CNOT3-321		CTCAAGGCAGAGGCAGCAGG	Cnot3Domain	20201	19212	39413	14952	15793	30745	14796	16024	30820	8477	9159	17636	8153	9441	17594	5722	5913	11635	33659.3	15621.7	0.464111	-0.902969
CNOT3-106		CCAGTGCGGCAGCCCCAACG	Cnot3Domain	14675	13872	28547	11458	12068	23526	12853	13710	26563	6002	6283	12285	4098	4827	8925	7435	7911	15346	26212	12185.3	0.464876	-0.90491
CNOT3-418		AGGGCACTTGGGGGTGCTGC	Cnot3Domain	5307	4953	10260	5210	5372	10582	4484	4751	9235	2250	2565	4815	3103	3722	6825	1145	1198	2343	10025.7	4661	0.464907	-0.904988
CNOT3-147		CCAGCTCCCAGCCACAACTC	Cnot3Domain	23387	22092	45479	18701	19304	38005	16663	18337	35000	7108	7918	15026	8695	10314	19009	10593	10518	21111	39494.7	18382	0.46543	-0.906319
CNOT3-313		CTCCGCTAGGCTGGACGCTG	Cnot3Domain	13365	12471	25836	9892	10506	20398	10154	10777	20931	4445	4522	8967	4553	5419	9972	6045	6288	12333	22388.3	10424	0.4656	-0.906751
CNOT3-21		GAGGTGCTGATGTACTGCTC	Cnot3Domain	23702	22277	45979	17088	18243	35331	18546	19454	38000	8145	8949	17094	7345	8970	16315	10985	11180	22165	39770	18524.7	0.465795	-0.907249
CNOT3-426		TTGGCTGGGCTGGGCGGGAT	Cnot3Domain	10929	9872	20801	8976	9231	18207	9429	9834	19263	3401	3755	7156	4461	5271	9732	5056	5202	10258	19423.7	9048.67	0.465858	-0.907409
CNOT3-126		CGCTCGGTCAGGTGCAGCGT	Cnot3Domain	22952	21673	44625	18416	19228	37644	18025	19398	37423	10557	11932	22489	7734	9020	16754	8241	8381	16622	39897.3	18621.7	0.46674	-0.909661
CNOT3-63		GTGTCTCGGTCGACAGGCGC	Cnot3Domain	25186	23620	48806	18512	19408	37920	19654	20411	40065	9385	11000	20385	9005	10803	19808	9570	9624	19194	42263.7	19795.7	0.468385	-0.913882
CNOT3-90		GCAGCTCTATCAGCAGGCCA	Cnot3Domain	12025	10949	22974	7535	7863	15398	7841	8512	16353	4022	4456	8478	4543	5575	10118	3495	3582	7077	18241.7	8557.67	0.469127	-0.915794
CNOT3-272		GGGTGGCATCTGGTGGTGGT	Cnot3Domain	5558	5046	10604	4032	4191	8223	4038	4317	8355	2563	2844	5407	1109	1334	2443	2353	2560	4913	9060.67	4254.33	0.469539	-0.916856
CNOT3-419		CTTGGGGCCCAGGGCACTTG	Cnot3Domain	15191	13786	28977	12707	13078	25785	12083	12899	24982	5482	6021	11503	7471	8961	16432	4722	4787	9509	26581.3	12481.3	0.469553	-0.916892
CNOT3-285		CCGCAGTCTCCAGCCAAAAA	Cnot3Domain	28852	27473	56325	20905	21160	42065	20960	22295	43255	9136	10764	19900	12589	14869	27458	9600	9639	19239	47215	22199	0.470168	-0.918484
CNOT3-252		GTCGCTGGGTGTCTGTCCAC	Cnot3Domain	11748	10694	22442	8368	8601	16969	7129	7724	14853	4840	5482	10322	3804	4503	8307	3463	3448	6911	18088	8513.33	0.470662	-0.919763
CNOT3-266		TGTGGCAGACAGCCCGGCAG	Cnot3Domain	20742	19280	40022	16426	16873	33299	15973	16949	32922	6582	7551	14133	7210	8674	15884	10251	9896	20147	35414.3	16721.3	0.472163	-0.923665
CNOT3-353		CCCAGTGCGGCAGCCCCAAC	Cnot3Domain	25219	23699	48918	21594	22412	44006	19403	20904	40307	10384	11170	21554	10175	12042	22217	9603	9871	19474	44410.3	21081.7	0.474702	-0.930313
CNOT3-236		CAGCCTGGGCATAGGGAGCA	Cnot3Domain	23287	22065	45352	17699	18222	35921	18577	19982	38559	9760	10740	20500	7738	9317	17055	9524	9823	19347	39944	18967.3	0.474848	-0.930698
CNOT3-307		GCAGCAGGCGGGGGGCCGGA	Cnot3Domain	7913	7197	15110	5264	5271	10535	6511	7110	13621	2042	2467	4509	3377	3899	7276	3465	3435	6900	13088.7	6228.33	0.475857	-0.933358
CNOT3-303		GGGGGGCCGGAGGGGTAGGT	Cnot3Domain	2896	2659	5555	1772	1922	3694	2257	2465	4722	777	857	1634	449	507	956	1935	2129	4064	4657	2218	0.476272	-0.934456
CNOT3-41		ACTCTGAAGATGATAAGAAG	Cnot3Domain	8548	7898	16446	6372	6365	12737	6247	6518	12765	2238	2399	4637	2478	2977	5455	4869	5083	9952	13982.7	6681.33	0.47783	-0.938587
CNOT3-32		ATGGACTTCAAGGAGCTCAG	Cnot3Domain	15819	14505	30324	13765	14597	28362	12438	13792	26230	6076	6524	12600	6691	7792	14483	6725	6827	13552	28305.3	13545	0.478532	-0.940456
CNOT3-411		GCCTTGGGGCCCAGGGCACT	Cnot3Domain	22855	21221	44076	16459	17340	33799	17182	18408	35590	9390	10606	19996	7557	8870	16427	8802	9095	17897	37821.7	18106.7	0.478738	-0.941006
CNOT3-108		CAAGGAGCAGCTCTATCAGC	Cnot3Domain	8627	8235	16862	8528	8702	17230	6975	7336	14311	3112	3250	6362	3359	3806	7165	4805	4894	9699	16134.3	7742	0.479846	-0.94397
CNOT3-210		GTAACAGCAGTGCCGGTGGA	Cnot3Domain	15214	13797	29011	10844	11516	22360	11386	11973	23359	4244	5065	9309	6082	7320	13402	6592	6600	13192	24910	11967.7	0.480436	-0.945552
CNOT3-264		TGCTCAAAGCCACCTCTGCC	Cnot3Domain	27280	25470	52750	19997	19900	39897	18297	19234	37531	6998	8525	15523	9428	11411	20839	13496	12759	26255	43392.7	20872.3	0.481011	-0.947096
CNOT3-145		CCCCCCCAGCCACAGCCACA	Cnot3Domain	29137	27748	56885	23687	24070	47757	23530	25208	48738	10524	12116	22640	11703	13797	25500	13013	12673	25686	51126.7	24608.7	0.481327	-0.947949
CNOT3-174		TCTCATCCTCCATGTGGCTG	Cnot3Domain	3906	3639	7545	3183	3258	6441	3880	3927	7807	1826	2261	4087	1027	1367	2394	2131	1991	4122	7264.33	3534.33	0.486532	-0.962101
CNOT3-342		CTGGTTGCTGTGGACAGGCT	Cnot3Domain	33411	30714	64125	24028	25630	49658	26163	27780	53943	14655	15271	29926	11277	13375	24652	13668	13738	27406	55908.7	27328	0.488797	-0.968343
CNOT3-270		CTGTGGAGGCCCATTGAGCA	Cnot3Domain	17525	16306	33831	14250	14545	28795	12747	13374	26121	5874	6612	12486	8583	10143	18726	6078	6173	12251	29582.3	14487.7	0.48974	-0.970958
CNOT3-341		TGCTCCCTATGCCCAGGCTG	Cnot3Domain	21095	19841	40936	16745	17001	33746	16244	17748	33992	7405	9140	16545	6907	8721	15628	10906	10348	21254	36224.7	17809	0.491626	-0.976214
CNOT3-280		GTCCAGCCTAGCGGAGGCGG	Cnot3Domain	11915	10877	22792	10191	10434	20625	10333	11135	21468	5299	6065	11364	6225	7468	13693	3466	3486	6952	21628.3	10669.7	0.493319	-0.980962
CNOT3-245		AGTAACAGCAGTGCCGGTGG	Cnot3Domain	16398	14776	31174	12339	12778	25117	11158	12107	23265	5142	5648	10790	6014	7036	13050	7671	7825	15496	26518.7	13112	0.494444	-0.984135
CNOT3-113		TCTACTTTGACTACGAGAAG	Cnot3Domain	11098	10039	21137	8662	9171	17833	11327	12165	23492	4497	4832	9329	3958	4630	8588	6533	6479	13012	20820.7	10309.7	0.495165	-0.986175
CNOT3-298		ACCCAGTGCGGCAGCCCCAA	Cnot3Domain	15405	14479	29884	12527	12866	25393	11828	12906	24734	5658	6149	11807	4955	6058	11013	8598	8501	17099	26670.3	13306.3	0.498919	-0.996887
CNOT3-84		GCTTACAGCAAAGAGGGCCT	Cnot3Domain	1319	1187	2506	1279	1316	2595	936	995	1931	234	294	528	1103	1271	2374	305	304	609	2344	1170.33	0.499289	-0.997951
CNOT3-390		AGGTGCTGGGAGGTGGGTTG	Cnot3Domain	1069	947	2016	982	980	1962	781	757	1538	99	123	222	359	465	824	848	876	1724	1838.67	923.333	0.502175	-1.0063
CNOT3-338		CATCACTGAAGCTGGGCGTT	Cnot3Domain	21961	20541	42502	15943	16160	32103	16182	17268	33450	8934	10166	19100	8913	10468	19381	7773	8066	15839	36018.3	18106.7	0.502707	-1.00785
CNOT3-163		CCCCCCAGCGTCCAGCCTAG	Cnot3Domain	30880	29548	60428	25749	26476	52225	27843	29570	57413	12319	14015	26334	13045	15513	28558	15822	15913	31735	56688.7	28875.7	0.509373	-1.02753
CNOT3-150		TCAAGGAGCTCAGAGGCTCA	Cnot3Domain	11889	11170	23059	9779	10103	19882	9026	9623	18649	3313	3747	7060	7033	8137	15170	4600	4564	9164	20530	10464.7	0.509726	-1.02859
CNOT3-443		GGACGCTGGGGGGCCGGGGC	Cnot3Domain	892	813	1705	217	208	425	531	566	1097	355	362	717	269	387	656	141	141	282	1075.67	551.667	0.51286	-1.03803
CNOT3-59		AAACTCGTTCTCCTCGAAGT	Cnot3Domain	18325	17437	35762	15220	16059	31279	15196	16289	31485	9111	9768	18879	8643	10069	18712	6411	6586	12997	32842	16862.7	0.513448	-1.03982
CNOT3-262		GTTGCCAGGAGTGGTGCTCA	Cnot3Domain	10505	9941	20446	10698	11107	21805	8552	8967	17519	4242	4789	9031	5492	6599	12091	4724	4876	9600	19923.3	10240.7	0.514004	-1.0415
CNOT3-162		GGCGTCGGACAGGGGTTCCG	Cnot3Domain	7164	6844	14008	5563	5875	11438	5404	5512	10916	3732	4287	8019	2323	2791	5114	2797	2826	5623	12120.7	6252	0.515813	-1.04703
CNOT3-381		TGGGGCCACAGCCTGGGCAT	Cnot3Domain	19408	17985	37393	16953	17451	34404	15047	15767	30814	6935	7724	14659	10007	11765	21772	8212	8361	16573	34203.7	17668	0.516553	-1.0493
CNOT3-305		GCACCACTCCTGGCAACAAT	Cnot3Domain	46585	43326	89911	38311	38500	76811	37952	40954	78906	17329	19570	36899	21622	25407	47029	21442	21536	42978	81876	42302	0.516659	-1.04963
CNOT3-169		AGTAGTAACAGCAGTGCCGG	Cnot3Domain	18419	17161	35580	14566	15203	29769	14142	15331	29473	9532	10199	19731	6785	7844	14629	7217	7532	14749	31607.3	16369.7	0.517907	-1.05348
CNOT3-318		AGGAGTGGTGCTCAAGGCAG	Cnot3Domain	13326	12236	25562	10943	11624	22567	11661	12293	23954	5343	5690	11033	5638	6694	12332	7004	7162	14166	24027.7	12510.3	0.520664	-1.06205
CNOT3-91		CAGTGCGGCAGCCCCAACGG	Cnot3Domain	1405	1410	2815	880	929	1809	884	958	1842	307	352	659	630	738	1368	671	691	1362	2155.33	1129.67	0.524126	-1.07295
CNOT3-286		CTGGGAGGATTCACAGGCAG	Cnot3Domain	13235	12458	25693	11279	11551	22830	9498	10364	19862	6746	7343	14089	4923	5854	10777	5440	5540	10980	22795	11948.7	0.524179	-1.07311
CNOT3-362		CGCAGCACCCCCAAGTGCCC	Cnot3Domain	21622	20444	42066	19916	20101	40017	20077	21178	41255	9737	11725	21462	8064	9673	17737	12897	12702	25599	41112.7	21599.3	0.525369	-1.07689
CNOT3-380		GAGGAGCCCACCTTGATTTC	Cnot3Domain	18562	17752	36314	15704	16477	32181	15722	16948	32670	7303	8251	15554	8409	9997	18406	9505	9805	19310	33721.7	17756.7	0.526566	-1.08071
CNOT3-269		GGTGGCATCTGGTGGTGGTA	Cnot3Domain	5449	5183	10632	4222	4661	8883	4240	4463	8703	2046	2203	4249	1929	2390	4319	3118	3199	6317	9406	4961.67	0.5275	-1.08371
CNOT3-207		TCTGAAGATGATAAGAAGAG	Cnot3Domain	2846	2599	5445	2249	2335	4584	2669	2956	5625	1848	1759	3607	1042	1177	2219	1232	1236	2468	5218	2764.67	0.529833	-1.09124
CNOT3-203		TCCAGCTCCCAGCCACAACT	Cnot3Domain	32860	30867	63727	24881	25668	50549	25426	27272	52698	14802	16576	31378	11446	13634	25080	16143	16130	32273	55658	29577	0.531406	-1.09635
CNOT3-192		ACCCCCACACTCGGACACTG	Cnot3Domain	24495	23073	47568	20279	20779	41058	17699	19315	37014	12806	13611	26417	11978	14153	26131	7132	7226	14358	41880	22302	0.532521	-1.1
CNOT3-282		GGCCCAGCACGACCCAGCCC	Cnot3Domain	23265	21367	44632	17133	17428	34561	16567	18342	34909	8638	9557	18195	9027	10511	19538	11699	11704	23403	38034	20378.7	0.535801	-1.11083
CNOT3-288		GTACAGTTGGCTGGGCTGGG	Cnot3Domain	6968	6577	13545	5689	6010	11699	5449	5886	11335	2618	3078	5696	2031	2464	4495	4586	4829	9415	12193	6535.33	0.535991	-1.11146
CNOT3-215		ACGCAAGAAGAAGGGCGACA	Cnot3Domain	22692	21185	43877	17392	17925	35317	16777	18133	34910	9973	10547	20520	9623	11346	20969	9850	9854	19704	38034.7	20397.7	0.536291	-1.11246
CNOT3-55		CTGCCTCAAGAAGGTGTCCG	Cnot3Domain	24733	23073	47806	18334	18899	37233	19636	21060	40696	10718	11988	22706	8577	10374	18951	12747	13053	25800	41911.7	22485.7	0.536501	-1.11316
CNOT3-212		TAACAGCAGTGCCGGTGGAG	Cnot3Domain	17103	15330	32433	12539	12730	25269	11205	11784	22989	6447	7481	13928	4857	5783	10640	9673	9669	19342	26897	14636.7	0.544175	-1.13914
CNOT3-135		GAGCTGGAGGTGGTTGAGGT	Cnot3Domain	17238	15753	32991	12319	12556	24875	13276	14150	27426	8257	9189	17446	7686	8888	16574	6085	6355	12440	28430.7	15486.7	0.544717	-1.141
CNOT3-66		AGCCATCAGCTCTGGCATTG	Cnot3Domain	26932	25669	52601	21328	22192	43520	22126	23449	45575	9463	11103	20566	13853	16585	30438	13244	13305	26549	47232	25851	0.54732	-1.15003
CNOT3-53		GAGCAGTACATCAGCACCTC	Cnot3Domain	16276	15073	31349	14151	15090	29241	12522	13173	25695	10973	12263	23236	6931	8156	15087	4593	4735	9328	28761.7	15883.7	0.552251	-1.1674
CNOT3-115		GACACTCACGAGGTGCTGGG	Cnot3Domain	3660	3353	7013	3634	3698	7332	3217	3404	6621	1687	1893	3580	1175	1310	2485	2714	2824	5538	6988.67	3867.67	0.55342	-1.17157
CNOT3-68		GTGCAGACACGCAAGAAGAA	Cnot3Domain	19073	17569	36642	14855	15396	30251	14142	15199	29341	8730	9329	18059	6884	8123	15007	10263	10059	20322	32078	17796	0.554773	-1.17643
CNOT3-13		CGAATACGCTCAGAGTCAGA	Cnot3Domain	38193	36194	74387	28317	29243	57560	29758	30882	60640	15832	19381	35213	17466	20761	38227	17072	16807	33879	64195.7	35773	0.557249	-1.18539
CNOT3-62		CTACGATGACCTGGACCTCG	Cnot3Domain	37194	35033	72227	28767	29852	58619	30605	33295	63900	17488	20153	37641	16758	20312	37070	16733	17402	34135	64915.3	36282	0.558913	-1.19146
CNOT3-400		CCGTTCCGCCATGGACTTCA	Cnot3Domain	21937	20975	42912	17164	17781	34945	16022	17380	33402	8870	9732	18602	10508	12754	23262	10431	10314	20745	37086.3	20869.7	0.562732	-1.20557
CNOT3-165		CACGAATGTCCTCGAGGTCC	Cnot3Domain	25619	24236	49855	20096	20858	40954	19316	20262	39578	12216	14803	27019	10106	12116	22222	12180	11998	24178	43462.3	24473	0.563085	-1.20689
CNOT3-251		GCGGGGACCCCATTGTTGCC	Cnot3Domain	24743	23394	48137	21001	21205	42206	23412	24742	48154	8968	10381	19349	12682	15178	27860	15559	15379	30938	46165.7	26049	0.56425	-1.21125
CNOT3-103		GTTCACCTCTGACAGCTGCA	Cnot3Domain	28878	26337	55215	22701	23621	46322	21337	22289	43626	13242	13596	26838	13162	15581	28743	13246	13441	26687	48387.7	27422.7	0.566728	-1.2206
CNOT3-295		CGTGGTACAGTTGGCTGGGC	Cnot3Domain	12947	11885	24832	9355	9393	18748	10270	10728	20998	7316	8562	15878	5196	6209	11405	4634	4725	9359	21526	12214	0.567407	-1.22317
CNOT3-351		CCACGCCCCCAGCCCCCGTT	Cnot3Domain	51869	49537	101406	37149	38023	75172	41719	44851	86570	20926	24970	45896	23471	28055	51526	26198	25770	51968	87716	49796.7	0.567703	-1.2243
CNOT3-447		TTGGGGGTGCTGCGGGGGCG	Cnot3Domain	2943	2825	5768	2410	2381	4791	2723	2740	5463	1668	2015	3683	1260	1603	2863	1313	1252	2565	5340.67	3037	0.568656	-1.22794
CNOT3-177		GTGCCGCCCACCTACCCCTC	Cnot3Domain	26398	25202	51600	20205	20519	40724	18163	19410	37573	10631	12772	23403	14487	17352	31839	9540	9527	19067	43299	24769.7	0.572061	-1.24107
CNOT3-190		CTGGGCTCGCCAGCAGAAGC	Cnot3Domain	37283	34564	71847	32540	33490	66030	33647	35655	69302	18232	19688	37920	17103	20070	37173	21863	21961	43824	69059.7	39639	0.573982	-1.24856
CNOT3-414		GGCTGGACGCTGGGGGGCCG	Cnot3Domain	3817	3484	7301	2843	2960	5803	2424	2621	5045	2141	2315	4456	1552	1852	3404	1231	1342	2573	6049.67	3477.67	0.574853	-1.25198
CNOT3-435		TTTCCCATCTGCAGCGGCTG	Cnot3Domain	31321	29282	60603	24204	25265	49469	25339	26707	52046	12243	13804	26047	15508	18526	34034	16575	16560	33135	54039.3	31072	0.574989	-1.25251
CNOT3-193		CTCACCGTGGTACAGTTGGC	Cnot3Domain	17915	16561	34476	13912	14257	28169	14388	14805	29193	6171	7571	13742	8796	10664	19460	9906	9701	19607	30612.7	17603	0.575023	-1.25265
CNOT3-228		ATCACTGAAGCTGGGCGTTG	Cnot3Domain	10863	9983	20846	8681	9170	17851	9565	10028	19593	5278	5988	11266	4447	5078	9525	6399	6353	12752	19430	11181	0.57545	-1.25433
CNOT3-81		TTCACCTCTGACAGCTGCAG	Cnot3Domain	36960	33549	70509	28993	29947	58940	25004	26669	51673	16916	18454	35370	15074	17889	32963	18422	18455	36877	60374	35070	0.580879	-1.27601
CNOT3-98		CTGGCTGACTTCACTGTCTG	Cnot3Domain	43952	41754	85706	33031	34105	67136	35685	36577	72262	15747	19668	35415	24058	29100	53158	21675	21185	42860	75034.7	43811	0.583877	-1.28822
CNOT3-97		AGTGCAGACACGCAAGAAGA	Cnot3Domain	27899	26147	54046	23261	24250	47511	22066	24356	46422	14931	15912	30843	12955	14799	27754	13630	14193	27823	49326.3	28806.7	0.584002	-1.28873
CNOT3-457		CTTGGGGGTGCTGCGGGGGC	Cnot3Domain	2324	2254	4578	1798	1814	3612	1819	1946	3765	705	814	1519	1190	1363	2553	1500	1410	2910	3985	2327.33	0.584023	-1.28882
CNOT3-366		CTTGAAGTCCATGGCGGAAC	Cnot3Domain	9356	8580	17936	8072	8014	16086	6827	7278	14105	3213	3546	6759	5536	6648	12184	4510	4716	9226	16042.3	9389.67	0.585306	-1.2941
CNOT3-205		GGGGTGCCCGAGTTGTGGCT	Cnot3Domain	11962	11054	23016	9268	10005	19273	9498	9881	19379	7715	8833	16548	4620	5585	10205	4778	4702	9480	20556	12077.7	0.587549	-1.30341
CNOT3-137		CGAGTTTCTCTACGATGACC	Cnot3Domain	22152	20359	42511	16018	16836	32854	17085	17850	34935	9959	10936	20895	10203	12037	22240	10955	11195	22150	36766.7	21761.7	0.591886	-1.32169
CNOT3-189		TGAGTTGTTCCCTGAGCCTG	Cnot3Domain	12487	11449	23936	9573	10008	19581	11079	11617	22696	6926	7439	14365	6038	7031	13069	5942	5955	11897	22071	13110.3	0.594007	-1.33076
CNOT3-334		CCTCCGCTAGGCTGGACGCT	Cnot3Domain	26537	24661	51198	20835	21652	42487	22333	23533	45866	14157	14656	28813	14111	16709	30820	11502	11877	23379	46517	27670.7	0.594851	-1.3344
CNOT3-322		GCATCACTGAAGCTGGGCGT	Cnot3Domain	20904	19507	40411	17117	17365	34482	15309	16314	31623	9859	10856	20715	8767	10188	18955	11800	11923	23723	35505.3	21131	0.59515	-1.33569
CNOT3-361		CAGGCCTTGGGCCCCCCTTC	Cnot3Domain	36556	34354	70910	30058	31839	61897	31542	33710	65252	16124	18856	34980	19034	23090	42124	20627	20733	41360	66019.7	39488	0.598125	-1.34865
CNOT3-289		GGTTGAGGTGGGCGTGCTGC	Cnot3Domain	4395	4198	8593	3205	3434	6639	3440	3647	7087	2048	2235	4283	2941	3392	6333	1380	1413	2793	7439.67	4469.67	0.600789	-1.36041
CNOT3-33		CCTTGAAGTCCATGGCGGAA	Cnot3Domain	10175	9710	19885	7393	7836	15229	7681	8051	15732	5675	6430	12105	3394	4046	7440	5547	5706	11253	16948.7	10266	0.605711	-1.38256
CNOT3-378		AGGCGGGGGGCCGGAGGGGT	Cnot3Domain	2632	2241	4873	2122	2211	4333	2061	2058	4119	1302	1442	2744	1485	1726	3211	1071	1050	2121	4441.67	2692	0.606079	-1.38423
CNOT3-65		AGAAGAGTGTCTCGGTCGAC	Cnot3Domain	9635	9138	18773	7904	8629	16533	8583	8982	17565	5429	5909	11338	5734	6804	12538	4046	4257	8303	17623.7	10726.3	0.608632	-1.39595
CNOT3-277		TTCAGTGATGCCAAGGCAGC	Cnot3Domain	16937	15894	32831	12325	12888	25213	12815	13801	26616	9470	9878	19348	7186	8298	15484	8420	8319	16739	28220	17190.3	0.609154	-1.39837
CNOT3-344		ACAGCCTGGGCATAGGGAGC	Cnot3Domain	13947	13097	27044	10582	10901	21483	11125	11724	22849	6830	7391	14221	7884	9215	17099	6040	6173	12213	23792	14511	0.609911	-1.40188
CNOT3-219		GCCGGTGTCACTGGAGGTCC	Cnot3Domain	12026	10933	22959	9999	10224	20223	9495	10350	19845	6617	7282	13899	6566	7581	14147	5153	5328	10481	21009	12842.3	0.611278	-1.40825
CNOT3-396		TACAGTTGGCTGGGCTGGGC	Cnot3Domain	10249	9191	19440	7800	8147	15947	8033	8378	16411	3022	3343	6365	4608	5451	10059	7687	7797	15484	17266	10636	0.616008	-1.43066
CNOT3-154		TGCCCCCACAGCACAGGCGC	Cnot3Domain	10086	9584	19670	9210	9432	18642	7230	7971	15201	6632	7668	14300	4981	5752	10733	4132	3903	8035	17837.7	11022.7	0.617943	-1.43998
CNOT3-227		GCCTTGGCATCACTGAAGCT	Cnot3Domain	32786	30739	63525	24396	25611	50007	24020	25588	49608	17000	19289	36289	15656	18529	34185	15021	15409	30430	54380	33634.7	0.618512	-1.44274
CNOT3-263		GCAGCACCCCCAAGTGCCCT	Cnot3Domain	21943	20864	42807	17319	17872	35191	17837	18946	36783	14126	16601	30727	6668	7970	14638	12778	12913	25691	38260.3	23685.3	0.619057	-1.44539
CNOT3-402		TGACAGCTGCAGGGGCGGCT	Cnot3Domain	26486	24559	51045	20694	21589	42283	22364	24085	46449	11650	13146	24796	14640	17664	32304	14925	14779	29704	46592.3	28934.7	0.621018	-1.45498
CNOT3-359		GTGGCTGTGGCTGGGGGGGG	Cnot3Domain	1518	1375	2893	1264	1366	2630	2143	2156	4299	1446	1658	3104	479	610	1089	962	1023	1985	3274	2059.33	0.628996	-1.49504
CNOT3-440		CTGGGTCGTGCTGGGCCCAC	Cnot3Domain	10095	9315	19410	7552	7769	15321	8294	8783	17077	5693	6305	11998	6103	7249	13352	3664	3685	7349	17269.3	10899.7	0.631157	-1.50619
CNOT3-387		TGGACTGGCCTTGGGGCCCA	Cnot3Domain	13914	12787	26701	10986	11495	22481	12532	13075	25607	6988	7543	14531	7489	8634	16123	8213	8368	16581	24929.7	15745	0.631577	-1.50836
CNOT3-449		TAGGCTGGACGCTGGGGGGC	Cnot3Domain	9510	8660	18170	7351	7645	14996	8349	8695	17044	4715	5253	9968	4456	5157	9613	6159	6141	12300	16736.7	10627	0.634953	-1.52607
CNOT3-93		CCGAATACGCTCAGAGTCAG	Cnot3Domain	31676	29987	61663	22257	23505	45762	23209	24290	47499	14093	16953	31046	14940	17493	32433	18028	18012	36040	51641.3	33173	0.642373	-1.56613
CNOT3-240		GGGGCGTCGGACAGGGGTTC	Cnot3Domain	10889	10019	20908	9125	9640	18765	8309	9038	17347	5584	6336	11920	6825	8058	14883	4901	5025	9926	19006.7	12243	0.644142	-1.57592
CNOT3-18		GTGAACATACCGCTGTCGCT	Cnot3Domain	23756	22074	45830	19190	20070	39260	20131	21712	41843	11258	12517	23775	10839	12636	23475	17049	17500	34549	42311	27266.3	0.644427	-1.57751
CNOT3-176		AAACTCGTCAGTGATGGTCT	Cnot3Domain	34828	32005	66833	24285	25973	50258	28745	30432	59177	14218	14854	29072	22702	26304	49006	18161	18585	36746	58756	38274.7	0.651417	-1.61722
CNOT3-368		TGCCTTGGCATCACTGAAGC	Cnot3Domain	24071	22133	46204	19340	20134	39474	20012	21935	41947	12602	14065	26667	13478	15592	29070	13667	13756	27423	42541.7	27720	0.651596	-1.61826
CNOT3-248		AGCACCACTCCTGGCAACAA	Cnot3Domain	29854	27978	57832	23309	24724	48033	22805	24408	47213	15043	16348	31391	13889	16188	30077	19267	19332	38599	51026	33355.7	0.653699	-1.63052
CNOT3-456		CCTCCATGTGGCTGTGGCTG	Cnot3Domain	16323	15262	31585	11329	11942	23271	14280	15291	29571	7533	8333	15866	7816	9205	17021	11196	11168	22364	28142.3	18417	0.654423	-1.63478
CNOT3-143		GGTGGCTTTGAGCAGCAGTG	Cnot3Domain	10717	9851	20568	8343	8819	17162	8736	9135	17871	5543	5922	11465	5747	6940	12687	6431	6380	12811	18533.7	12321	0.66479	-1.69771
CNOT3-335		CTGCTCAAAGCCACCTCTGC	Cnot3Domain	18821	17912	36733	13965	14167	28132	13857	14920	28777	11520	14106	25626	7493	8861	16354	10498	10356	20854	31214	20944.7	0.671002	-1.73729
CNOT3-120		ACAGTGTCCGAGTGTGGGGG	Cnot3Domain	10735	9561	20296	9948	10524	20472	8758	9419	18177	4350	4926	9276	8662	10486	19148	5571	5607	11178	19648.3	13200.7	0.671847	-1.74278
CNOT3-25		CTGCATGTTGAGCGTGTCGA	Cnot3Domain	5370	4990	10360	4073	4453	8526	5167	5434	10601	2194	2559	4753	3701	4193	7894	3664	3715	7379	9829	6675.33	0.679147	-1.79146
CNOT3-413		CAGCAAAGAGGGCCTGGGCC	Cnot3Domain	1562	1511	3073	1691	1766	3457	1625	1721	3346	586	646	1232	910	1106	2016	1789	1777	3566	3292	2271.33	0.689955	-1.86768
CNOT3-309		GAGGTGGCTTTGAGCAGCAG	Cnot3Domain	24452	22514	46966	18295	19019	37314	21197	22262	43459	13787	15137	28924	14742	17173	31915	13988	14487	28475	42579.7	29771.3	0.699191	-1.93708
CNOT3-376		GACAGGCTTGGAGCCGTTTT	Cnot3Domain	25065	23252	48317	17832	18588	36420	18684	19974	38658	13593	14286	27879	12524	15067	27591	15726	16155	31881	41131.7	29117	0.707897	-2.00647
CNOT3-460		ACTTGGGGGTGCTGCGGGGG	Cnot3Domain	5528	5078	10606	2971	3155	6126	4518	4561	9079	2869	3410	6279	3239	3918	7157	2460	2432	4892	8603.67	6109.33	0.710085	-2.02455
CNOT3-401		GGGCCGGGGCTGGGTCGTGC	Cnot3Domain	8033	7355	15388	6521	6758	13279	8398	8979	17377	5167	5722	10889	5929	7269	13198	4269	4447	8716	15348	10934.3	0.712427	-2.04421
CNOT3-290		CTCACGAGGTGCTGGGAGGT	Cnot3Domain	6951	6417	13368	4912	5254	10166	5047	5645	10692	3550	4022	7572	2782	3237	6019	5466	5392	10858	11408.7	8149.67	0.71434	-2.06051
CNOT3-439		CTACCTTCTGGGCCAGGCCC	Cnot3Domain	16401	15121	31522	12725	13046	25771	11931	12731	24662	10510	11607	22117	9427	11070	20497	8100	8207	16307	27318.3	19640.3	0.718943	-2.10062
CNOT3-99		CTTTTCTTTCTGGTTCGCGT	Cnot3Domain	26856	24371	51227	21082	22723	43805	24362	26217	50579	17481	19291	36772	15481	18180	33661	16950	17500	34450	48537	34961	0.720296	-2.11265
CNOT3-222		GTGGCTTTGAGCAGCAGTGG	Cnot3Domain	17732	16485	34217	13374	13837	27211	14373	15234	29607	10461	11734	22195	11321	13200	24521	9376	9661	19037	30345	21917.7	0.722283	-2.13054
CNOT3-358		GAGCAGGGCACCGGCTGCCT	Cnot3Domain	38095	35162	73257	25813	26687	52500	30646	32890	63536	19457	21638	41095	21940	26146	48086	23832	24722	48554	63097.7	45911.7	0.727629	-2.17995
CNOT3-271		TGTTCACCTCTGACAGCTGC	Cnot3Domain	26060	23363	49423	19491	20227	39718	21151	22693	43844	13548	14128	27676	15171	17324	32495	18488	18450	36938	44328.3	32369.7	0.730225	-2.20465
CNOT3-235		GGGGCCACAGCCTGGGCATA	Cnot3Domain	16185	15013	31198	12333	12823	25156	14454	15622	30076	10225	10914	21139	8936	10616	19552	11469	11607	23076	28810	21255.7	0.737788	-2.27935
CNOT3-10		GGACAGACACCCAGCGACAG	Cnot3Domain	23610	22095	45705	21183	22050	43233	19492	20550	40042	15590	16939	32529	12936	15315	28251	17271	17371	34642	42993.3	31807.3	0.73982	-2.30015
CNOT3-310		AGGTGGCTTTGAGCAGCAGT	Cnot3Domain	19857	18445	38302	16075	16800	32875	16459	17314	33773	14492	15046	29538	11440	13657	25097	12869	13244	26113	34983.3	26916	0.769395	-2.64408
CNOT3-461		CTGACAGCTGCAGGGGCGGC	Cnot3Domain	20578	18777	39355	15151	15542	30693	17726	18621	36347	10068	11285	21353	12812	15078	27890	16848	16767	33615	35465	27619.3	0.778777	-2.77225
CNOT3-121		GGTGAACATACCGCTGTCGC	Cnot3Domain	10151	9412	19563	6557	7019	13576	7443	7913	15356	7349	8277	15626	4997	5913	10910	5586	5711	11297	16165	12611	0.780142	-2.79181
CNOT3-455		GAGCTGGTGGGGCCACAGCC	Cnot3Domain	9503	8710	18213	7197	7280	14477	8733	9429	18162	6351	7003	13354	5740	6886	12626	6834	6899	13733	16950.7	13237.7	0.780953	-2.80353
CNOT3-296		GGGAGAGCTGGAGGTGGTTG	Cnot3Domain	5285	4778	10063	4873	5223	10096	4366	4533	8899	3079	3374	6453	4256	5055	9311	3494	3575	7069	9686	7611	0.785773	-2.87509
CNOT3-294		GCCTCCGCTAGGCTGGACGC	Cnot3Domain	7896	7407	15303	6532	6874	13406	6195	6656	12851	6750	7218	13968	4779	5615	10394	4272	4145	8417	13853.3	10926.3	0.788715	-2.92036
CNOT3-453		GACGCTGGGGGGCCGGGGCT	Cnot3Domain	14823	13642	28465	12845	12948	25793	11084	11675	22759	8690	9904	18594	9265	10990	20255	11212	10982	22194	25672.3	20347.7	0.792591	-2.98195
CNOT3-410		GGCGGCACAGCTGGGGACTG	Cnot3Domain	15654	14390	30044	13100	13603	26703	13347	14469	27816	13312	14978	28290	9411	11366	20777	9170	9275	18445	28187.7	22504	0.798363	-3.07803
CNOT3-122		GTTTGAAGATATTTGGCAGA	Cnot3Domain	29050	27059	56109	22801	23630	46431	25988	26421	52409	17500	19960	37460	21717	25760	47477	19330	20181	39511	51649.7	41482.7	0.803155	-3.16205
CNOT3-330		AATGCCAGCAGCCAGGCCTT	Cnot3Domain	70579	66023	136602	55753	58112	113865	61609	65891	127500	51615	56162	107777	48585	56954	105539	44926	45684	90610	125989	101309	0.804107	-3.17924
CNOT3-394		AGGGGTGCCCGAGTTGTGGC	Cnot3Domain	7198	6583	13781	6066	6448	12514	6423	6732	13155	4130	4535	8665	5058	5893	10951	5936	6371	12307	13150	10641	0.809202	-3.27408
CNOT3-161		GGTAGGGGGGCGTCGGACAG	Cnot3Domain	4889	4632	9521	4172	4219	8391	4715	4859	9574	2994	3364	6358	3972	4800	8772	3701	3698	7399	9162	7509.67	0.819654	-3.48537
CNOT3-254		AGCTTACAGCAAAGAGGGCC	Cnot3Domain	16329	14784	31113	12511	13096	25607	14136	15477	29613	11046	11910	22956	11112	12775	23887	11802	12158	23960	28777.7	23601	0.820115	-3.49526
CNOT3-319		GGGCCTGGGCCTGGCCCAGA	Cnot3Domain	15831	14553	30384	12239	12843	25082	12334	13292	25626	10635	11694	22329	11569	13678	25247	10180	10540	20720	27030.7	22765.3	0.842204	-4.03619
CNOT3-329		TCCTCCATGTGGCTGTGGCT	Cnot3Domain	14766	13218	27984	11967	12443	24410	11490	11788	23278	8451	9760	18211	11184	13394	24578	10995	11038	22033	25224	21607.3	0.856618	-4.47876
CNOT3-48		ACTCGTTCTCCTCGAAGTCG	Cnot3Domain	12509	11596	24105	9092	9529	18621	11191	11989	23180	9123	10312	19435	9381	11134	20515	8291	8435	16726	21968.7	18892	0.859952	-4.59407
CNOT3-273		CTCAGTTGTGGCAGACAGCC	Cnot3Domain	22409	20485	42894	18283	19165	37448	20186	21394	41580	18040	20041	38081	15535	18192	33727	17378	17274	34652	40640.7	35486.7	0.873181	-5.11125
CNOT3-382		AGCTGGTGGGGCCACAGCCT	Cnot3Domain	18490	17592	36082	14286	14902	29188	15819	16877	32696	14841	16988	31829	12033	14333	26366	14206	14343	28549	32655.3	28914.7	0.88545	-5.69745
CNOT3-274		TCTCCTCGAAGTCGGGGTCC	Cnot3Domain	12957	12313	25270	12260	12785	25045	12282	13417	25699	8665	9924	18589	10113	11929	22042	13606	13696	27302	25338	22644.3	0.893691	-6.16703
CNOT3-392		GGGAGGTGGGTTGTGGGGGC	Cnot3Domain	1213	1199	2412	930	971	1901	1233	1290	2523	599	605	1204	1411	1610	3021	936	951	1887	2278.67	2037.33	0.89409	-6.19165
CNOT3-364		GCCACGCCCCCAGCCCCCGT	Cnot3Domain	47915	46114	94029	41554	42310	83864	44408	47495	91903	36847	44555	81402	37561	44915	82476	43606	42819	86425	89932	83434.3	0.927749	-9.24271
CNOT3-434		GTGGGTTGTGGGGGCCGGAA	Cnot3Domain	2978	2765	5743	2976	3069	6045	3089	3286	6375	2436	2756	5192	3058	3662	6720	2479	2526	5005	6054.33	5639	0.931399	-9.75336
CNOT3-67		CACAGACAGTGAAGTCAGCC	Cnot3Domain	9504	8806	18310	8302	8498	16800	7900	8476	16376	6514	7099	13613	10111	11922	22033	6613	6408	13021	17162	16222.3	0.945247	-12.3098
CNOT3-343		CGCCTCCGCCTCCGCTAGGC	Cnot3Domain	36770	34720	71490	29540	30236	59776	29287	31898	61185	30428	33813	64241	28883	33765	62648	29128	29281	58409	64150.3	61766	0.962832	-18.3003
CNOT3-454		GAAGCTGGGCGTTGGGGAGC	Cnot3Domain	11614	10626	22240	8185	8762	16947	8382	8899	17281	8417	9031	17448	10818	12914	23732	9307	9666	18973	18822.7	20051	1.06526	10.9645
CNOT3-371		TGGGTCGTGCTGGGCCCACT	Cnot3Domain	10686	9745	20431	7537	7813	15350	8803	9279	18082	8299	9392	17691	9940	11843	21783	9704	9551	19255	17954.3	19576.3	1.09034	8.0142
NonTargetingControlGuideForHuman_C3_0053		CGGTAGTATTAATCGCTGAC	Cnot3Domain	9246	8673	17919	6284	6406	12690	7938	8519	16457	19407	20828	40235	11021	12955	23976	11885	12400	24285	15688.7	29498.7	1.88025	1.09778
NonTargetingControlGuideForHuman_C3_0064		TACGCTTGCGTTTAGCGTCC	Cnot3Domain	10256	9474	19730	6631	6880	13511	6845	7467	14312	10924	12366	23290	10360	12002	22362	19234	19346	38580	15851	28077.3	1.77133	1.21237
NonTargetingControlGuideForHuman_C3_0074		TATCGCTTCCGATTAGTCCG	Cnot3Domain	22238	20425	42663	16085	16768	32853	18548	19925	38473	33604	36106	69710	30781	35797	66578	31648	32359	64007	37996.3	66765	1.75714	1.22966
NonTargetingControlGuideForHuman_C3_0094		CGAACTTAATCCCGTGGCAA	Cnot3Domain	31116	28800	59916	22217	23588	45805	29015	31050	60065	45045	47531	92576	48103	55468	103571	45604	46160	91764	55262	95970.3	1.73664	1.25581
NonTargetingControlGuideForHuman_C3_0001		ACGGAGGCTAAGCGTCGCAA	Cnot3Domain	13970	13165	27135	10037	10827	20864	11745	12833	24578	20449	21650	42099	18763	21951	40714	21042	21963	43005	24192.3	41939.3	1.73358	1.25984
NonTargetingControlGuideForHuman_C3_0087		AGCACGTAATGTCCGTGGAT	Cnot3Domain	25762	24066	49828	21235	21876	43111	21934	23182	45116	37951	41860	79811	40560	47842	88402	35044	35866	70910	46018.3	79707.7	1.73209	1.26181
NonTargetingControlGuideForHuman_C3_0020		GTGTCGGATTCCGCCGCTTA	Cnot3Domain	3786	3743	7529	3292	3237	6529	3305	3706	7011	3557	3881	7438	6259	7086	13345	7558	7881	15439	7023	12074	1.71921	1.27919
NonTargetingControlGuideForHuman_C3_0011		CGCGGAAATTTTACCGACGA	Cnot3Domain	23676	21976	45652	17694	18041	35735	18636	19683	38319	32137	34935	67072	35786	42143	77929	29078	29247	58325	39902	67775.3	1.69854	1.30839
NonTargetingControlGuideForHuman_C3_0073		TAATGCTGCACACGCCGAAT	Cnot3Domain	145778	135437	281215	109089	113768	222857	125721	134192	259913	201664	216799	418463	188920	222798	411718	226286	230153	456439	254662	428873	1.68409	1.32984
CNOT3-259		GGCTTGGAGCCGTTTTTGGC	Cnot3Domain	3026	2856	5882	1672	1835	3507	3091	3239	6330	4272	4549	8821	1821	2110	3931	2440	2632	5072	5239.67	5941.33	1.13391	5.51536
CNOT3-213		GACCCCATTGTTGCCAGGAG	Cnot3Domain	28718	27427	56145	23487	23766	47253	25941	26406	52347	23169	28889	52058	30744	37039	67783	29778	28682	58460	51915	59433.7	1.14483	5.12482
NonTargetingControlGuideForHuman_C3_0084		TGGTTCCGTAGGTCGGTATA	Cnot3Domain	40224	36509	76733	28727	29138	57865	32810	34475	67285	58533	64152	122685	51133	60117	111250	50563	51750	102313	67294.3	112083	1.66556	1.35868
NonTargetingControlGuideForHuman_C3_0040		ACATAGTCGACGGCTCGATT	Cnot3Domain	56405	52883	109288	45007	47576	92583	53873	57775	111648	82572	89572	172144	80712	95212	175924	82738	85674	168412	104506	172160	1.64736	1.38858
NonTargetingControlGuideForHuman_C3_0006		TACTAACGCCGCTCCTACAG	Cnot3Domain	53243	49016	102259	40272	41542	81814	44110	47895	92005	74781	83102	157883	69180	81565	150745	72882	73236	146118	92026	151582	1.64716	1.38892
NonTargetingControlGuideForHuman_C3_0029		GGTCACCGATCGAGAGCTAG	Cnot3Domain	54919	50245	105164	41304	43023	84327	47571	50083	97654	70624	79305	149929	77631	91624	169255	75287	76816	152103	95715	157096	1.64129	1.39894
NonTargetingControlGuideForHuman_C3_0016		CGACTAACCGGAAACTTTTT	Cnot3Domain	72747	67237	139984	56442	58453	114895	63756	68566	132322	100404	104294	204698	100714	117646	218360	105535	106681	212216	129067	211758	1.64068	1.39998
NonTargetingControlGuideForHuman_C3_0024		CTATCTCGAGTGGTAATGCG	Cnot3Domain	23303	21339	44642	18518	19706	38224	20647	21328	41975	32766	36207	68973	36613	42813	79426	26920	28132	55052	41613.7	67817	1.62968	1.41927
NonTargetingControlGuideForHuman_C3_0031		CGTATTCGACTCTCAACGCG	Cnot3Domain	16590	15693	32283	11065	11498	22563	13460	13954	27414	19835	21964	41799	21670	25744	47414	22293	22531	44824	27420	44679	1.62943	1.41971
NonTargetingControlGuideForHuman_C3_0086		CGCTAGGTCCGGTAAGTGCG	Cnot3Domain	26512	24404	50916	20975	21993	42968	23014	24742	47756	37202	39322	76524	38643	45444	84087	34865	35187	70052	47213.3	76887.7	1.62852	1.42135
NonTargetingControlGuideForHuman_C3_0022		CGCTAGTACGCTCCTCTATA	Cnot3Domain	54747	52013	106760	43477	44264	87741	44928	48281	93209	69180	78011	147191	75093	90507	165600	76446	77853	154299	95903.3	155697	1.62348	1.43044
CNOT3-234		CAGGATCTACCTTCTGGGCC	Cnot3Domain	23664	22348	46012	17836	18165	36001	20818	21345	42163	23112	26239	49351	22904	27205	50109	22176	22208	44384	41392	47948	1.15839	4.71434
NonTargetingControlGuideForHuman_C3_0010		ACGGGCGGCTATCGCTGACT	Cnot3Domain	54751	51430	106181	38549	40424	78973	48981	52278	101259	67503	73763	141266	76107	90024	166131	76974	79262	156236	95471	154544	1.61876	1.43908
NonTargetingControlGuideForHuman_C3_0069		CTTCGACGCCATCGTGCTCA	Cnot3Domain	34730	33582	68312	25947	26275	52222	31693	32815	64508	38016	48589	86605	46390	56298	102688	54698	53178	107876	61680.7	99056.3	1.60595	1.46321
NonTargetingControlGuideForHuman_C3_0034		ACTTCAGTTCGGCGTAGTCA	Cnot3Domain	38374	35334	73708	29602	30788	60390	32637	35289	67926	47370	52449	99819	51458	61095	112553	55073	56606	111679	67341.3	108017	1.60402	1.46693
NonTargetingControlGuideForHuman_C3_0033		GAATCGACCGACACTAATGT	Cnot3Domain	74072	69327	143399	56051	58730	114781	65149	69103	134252	97343	107733	205076	101681	119633	221314	99497	103148	202645	130811	209678	1.60291	1.46908
NonTargetingControlGuideForHuman_C3_0045		CGGGCCTATAACACCATCGA	Cnot3Domain	36800	34365	71165	30111	31419	61530	31628	33863	65491	47339	52667	100006	51930	60328	112258	51832	52399	104231	66062	105498	1.59696	1.48076
NonTargetingControlGuideForHuman_C3_0082		ACGTCCATACTGTCGGCTAC	Cnot3Domain	53538	49858	103396	41371	42597	83968	44649	46743	91392	64918	76582	141500	74153	88319	162472	70551	70626	141177	92918.7	148383	1.59691	1.48086
NonTargetingControlGuideForHuman_C3_0065		CGCGGCCCACGCGTCATCGC	Cnot3Domain	37225	34448	71673	28138	28869	57007	33062	35464	68526	53733	60682	114415	46155	54708	100863	49578	50039	99617	65735.3	104965	1.59678	1.48111
NonTargetingControlGuideForHuman_C3_0002		CGCTTCCGCGGCCCGTTCAA	Cnot3Domain	64376	58986	123362	47668	50647	98315	56418	60137	116555	81156	86897	168053	81740	94598	176338	96429	98765	195194	112744	179862	1.59531	1.48404
NonTargetingControlGuideForHuman_C3_0057		CCGCTATTGAAACCGCCCAC	Cnot3Domain	41926	39240	81166	32127	32964	65091	36426	38929	75355	54502	60796	115298	56655	66587	123242	57338	57566	114904	73870.7	117815	1.59488	1.4849
NonTargetingControlGuideForHuman_C3_0027		ACGTTCGAGTACGACCAGCT	Cnot3Domain	52219	48622	100841	43490	45706	89196	49540	53149	102689	78156	81439	159595	71548	83888	155436	74836	76597	151433	97575.3	155488	1.59352	1.48762
CNOT3-438		CTGGACTGGCCTTGGGGCCC	Cnot3Domain	26428	24555	50983	18520	19236	37756	22548	24161	46709	28007	29794	57801	22709	27066	49775	24640	25477	50117	45149.3	52564.3	1.16423	4.55831
CNOT3-275		GGGGCGTGGCCCCAGGCTCA	Cnot3Domain	15896	15020	30916	11953	12301	24254	11723	12747	24470	17576	19991	37567	11513	13588	25101	15205	15495	30700	26546.7	31122.7	1.17238	4.35853
CNOT3-208		GTGGTAGGGGGGCGTCGGAC	Cnot3Domain	3425	3039	6464	2402	2484	4886	2822	2980	5802	3850	4177	8027	2264	2835	5099	3792	3708	7500	5717.33	6875.33	1.20254	3.75817
NonTargetingControlGuideForHuman_C3_0018		CAGGAGTCGCCGATACGCGT	Cnot3Domain	34183	31617	65800	27981	28705	56686	30281	32373	62654	42513	48026	90539	49378	58171	107549	47466	48236	95702	61713.3	97930	1.58685	1.50112
NonTargetingControlGuideForHuman_C3_0050		ATCGTATCATCAGCTAGCGC	Cnot3Domain	33185	29984	63169	24790	25912	50702	28878	30811	59689	46965	49783	96748	43618	50519	94137	41508	42711	84219	57853.3	91701.3	1.58507	1.50479
SafeHarborchr10C3-68		GAAAATGTTGATAATGAGCC	Cnot3Domain	7753	7078	14831	6625	6959	13584	7741	8129	15870	11708	11319	23027	11954	13900	25854	10344	10927	21271	14761.7	23384	1.5841	1.50678
NonTargetingControlGuideForHuman_C3_0037		CGTGGCCGGAACCGTCATAG	Cnot3Domain	31779	29743	61522	25719	26571	52290	26618	28582	55200	45003	51215	96218	41365	48543	89908	40466	40708	81174	56337.3	89100	1.58154	1.51209
NonTargetingControlGuideForHuman_C3_0055		CGACGCTAGGTAACGTAGAG	Cnot3Domain	24874	23367	48241	19754	20383	40137	20421	21752	42173	34059	36330	70389	32955	38464	71419	31680	32063	63743	43517	68517	1.57449	1.52699
NonTargetingControlGuideForHuman_C3_0092		ATCTGTCCTAATTCGGATCG	Cnot3Domain	8948	8317	17265	6584	7087	13671	7165	7659	14824	11055	12646	23701	12445	14658	27103	10336	10764	21100	15253.3	23968	1.57133	1.53378
NonTargetingControlGuideForHuman_C3_0030		CTCAACCGACCGTATGGTCA	Cnot3Domain	72167	67573	139740	56955	59032	115987	64563	69755	134318	84874	94215	179089	101232	118798	220030	105824	107642	213466	130015	204195	1.57055	1.53546
NonTargetingControlGuideForHuman_C3_0089		ACTGCGGAGCGCCCAATATC	Cnot3Domain	49385	46573	95958	39190	40695	79885	41463	44814	86277	65026	72516	137542	63285	74379	137664	67574	67797	135371	87373.3	136859	1.56637	1.54458
CNOT3-340		ATCCTCCATGTGGCTGTGGC	Cnot3Domain	13704	13004	26708	9506	9910	19416	10517	10901	21418	12705	14998	27703	11915	14304	26219	15189	15244	30433	22514	28118.3	1.24893	3.11829
NonTargetingControlGuideForHuman_C3_0028		CGCGACGACTCAACCTAGTC	Cnot3Domain	76529	71403	147932	59981	62819	122800	67385	72694	140079	98174	109678	207852	108466	128553	237019	98437	98751	197188	136937	214020	1.56291	1.55224
NonTargetingControlGuideForHuman_C3_0047		CGGGACGTCGCGAAAATGTA	Cnot3Domain	558912	518085	1076997	428195	442340	870535	488632	518346	1006978	699639	776200	1475839	721686	851250	1572936	772581	777428	1550009	984837	1532928	1.55653	1.56658
NonTargetingControlGuideForHuman_C3_0056		CATTGTTGAGCGGGCGCGCT	Cnot3Domain	19445	17982	37427	14629	15357	29986	16618	17646	34264	26306	28153	54459	26031	30311	56342	23298	24076	47374	33892.3	52725	1.55566	1.56856
NonTargetingControlGuideForHuman_C3_0012		CTTACAATCGTCGGTCCAAT	Cnot3Domain	87244	81361	168605	67046	69523	136569	73881	79781	153662	111045	120606	231651	115837	136153	251990	113753	116086	229839	152945	237827	1.55498	1.57012
NonTargetingControlGuideForHuman_C3_0091		TCGCAGCGGCGTGGGATCGG	Cnot3Domain	34571	32233	66804	28724	29720	58444	33904	36500	70404	39531	43558	83089	50550	59237	109787	55631	55646	111277	65217.3	101384	1.55456	1.57107
NonTargetingControlGuideForHuman_C3_0041		GATGGCGCTTCAGTCGTCGG	Cnot3Domain	31083	28556	59639	23842	24973	48815	29977	31374	61351	42898	48922	91820	35868	42386	78254	46302	47490	93792	56601.7	87955.3	1.55394	1.57251
NonTargetingControlGuideForHuman_C3_0062		CCTCCGTGCTAACGCGGACG	Cnot3Domain	18733	17410	36143	14385	15587	29972	15681	17272	32953	20729	22949	43678	25823	30855	56678	26607	26945	53552	33022.7	51302.7	1.55356	1.57337
NonTargetingControlGuideForHuman_C3_0081		GACCCCCGATAACTTTTGAC	Cnot3Domain	45928	43933	89861	35960	37329	73289	38788	40064	78852	49370	60861	110231	63921	76280	140201	62460	62769	125229	80667.3	125220	1.55231	1.57626
NonTargetingControlGuideForHuman_C3_0014		CGGAGTAACAAGCGGACGGA	Cnot3Domain	40129	37156	77285	30731	31146	61877	34033	36052	70085	51319	55722	107041	50042	58871	108913	54304	54554	108858	69749	108271	1.55229	1.5763
CNOT3-370		CAATGCCAGCAGCCAGGCCT	Cnot3Domain	77220	72837	150057	58874	60977	119851	64393	69312	133705	76876	85680	162556	85086	100906	185992	78597	78776	157373	134538	168640	1.25348	3.06805
NonTargetingControlGuideForHuman_C3_0003		ATCGTTTCCGCTTAACGGCG	Cnot3Domain	14946	14142	29088	11599	11914	23513	14868	15745	30613	23786	25593	49379	18651	22013	40664	18943	19490	38433	27738	42825.3	1.54392	1.59591
NonTargetingControlGuideForHuman_C3_0004		GTAGGCGCGCCGCTCTCTAC	Cnot3Domain	45858	42496	88354	32907	34653	67560	40762	43675	84437	53873	58548	112421	54600	64828	119428	68767	70243	139010	80117	123620	1.54299	1.59814
NonTargetingControlGuideForHuman_C3_0099		AAGAGTAGTAGACGCCCGGG	Cnot3Domain	34615	32106	66721	28032	28845	56877	31313	33253	64566	46516	52583	99099	46644	55925	102569	43342	45222	88564	62721.3	96744	1.54244	1.59945
NonTargetingControlGuideForHuman_C3_0075		GTACCATACCGCGTACCCTT	Cnot3Domain	28715	26609	55324	20359	21338	41697	24392	25827	50219	31226	34451	65677	35873	42881	78754	41062	41418	82480	49080	75637	1.5411	1.60267
NonTargetingControlGuideForHuman_C3_0054		TGAACGCGTGTTTCCTTGCA	Cnot3Domain	54202	50769	104971	42457	43059	85516	50450	52599	103049	69079	77739	146818	70293	83782	154075	75464	75799	151263	97845.3	150719	1.54038	1.60441
NonTargetingControlGuideForHuman_C3_0035		GTGCGATGTCGCTTCAACGT	Cnot3Domain	42376	39086	81462	32172	33910	66082	37196	40201	77397	52877	59805	112682	58633	68730	127363	51609	52855	104464	74980.3	114836	1.53155	1.62603
NonTargetingControlGuideForHuman_C3_0009		TAGACAACCGCGGAGAATGC	Cnot3Domain	56997	52056	109053	42650	44226	86876	48821	52848	101669	69841	78191	148032	78735	92184	170919	68380	68404	136784	99199.3	151912	1.53138	1.62646
NonTargetingControlGuideForHuman_C3_0066		AGCTCGCCATGTCGGTTCTC	Cnot3Domain	27977	26990	54967	20454	21060	41514	23275	23944	47219	34384	44017	78401	32776	38982	71758	35234	34599	69833	47900	73330.7	1.53091	1.62763
NonTargetingControlGuideForHuman_C3_0078		TCGCGGACATAGGGCTCTAA	Cnot3Domain	38992	36652	75644	30075	29798	59873	34900	35342	70242	46245	58528	104773	47423	56997	104420	53911	51877	105788	68586.3	104994	1.53082	1.62784
NonTargetingControlGuideForHuman_C3_0005		CCATATCGGGGCGAGACATG	Cnot3Domain	44818	41464	86282	36223	38266	74489	41134	44760	85894	50750	56474	107224	68073	81014	149087	59698	61348	121046	82221.7	125786	1.52984	1.63032
NonTargetingControlGuideForHuman_C3_0042		ATAATCCGGAAACGCTCGAC	Cnot3Domain	51083	47040	98123	38834	40865	79699	47303	50173	97476	65096	71018	136114	63052	73592	136644	72898	75309	148207	91766	140322	1.52912	1.6321
CNOT3-375		GCAGCCCCAACGGGGGCTGG	Cnot3Domain	9615	8628	18243	6333	6510	12843	8526	8986	17512	11142	12280	23422	6738	8035	14773	11241	11566	22807	16199.3	20334	1.25524	3.04916
CNOT3-373		CCTGAGTTGTTCCCTGAGCC	Cnot3Domain	13683	12644	26327	9326	9688	19014	10194	10825	21019	12890	14429	27319	12773	14942	27715	14330	14863	29193	22120	28075.7	1.26924	2.90724
NonTargetingControlGuideForHuman_C3_0097		CCGTTGGACTATGGCGGGTC	Cnot3Domain	22800	21351	44151	18050	18683	36733	19572	20485	40057	30963	34669	65632	21826	25947	47773	35207	35786	70993	40313.7	61466	1.52469	1.64333
NonTargetingControlGuideForHuman_C3_0071		ATAGCCGCCGCTCATTACTT	Cnot3Domain	70483	64482	134965	54625	54612	109237	62624	64193	126817	83174	88701	171875	89583	108437	198020	96250	98628	194878	123673	188258	1.52222	1.64968
NonTargetingControlGuideForHuman_C3_0043		CGCCGGGCTGACAATTAACG	Cnot3Domain	74847	70330	145177	55814	57598	113412	62502	66203	128705	89744	97532	187276	88915	105430	194345	103704	104145	207849	129098	196490	1.52202	1.65019
NonTargetingControlGuideForHuman_C3_0049		AGCTCCATCGCCGCGATAAT	Cnot3Domain	90593	85530	176123	69030	71200	140230	79293	84043	163336	116360	127652	244012	112133	132874	245007	119846	120669	240515	159896	243178	1.52085	1.65323
NonTargetingControlGuideForHuman_C3_0025		AATCGACTCGAACTTCGTGT	Cnot3Domain	33538	31460	64998	24182	25930	50112	28305	30409	58714	37988	41939	79927	39581	46653	86234	48073	49342	97415	57941.3	87858.7	1.51634	1.66502
NonTargetingControlGuideForHuman_C3_0072		GTCGTCCGGGATTACAAAAT	Cnot3Domain	61547	57875	119422	48048	48900	96948	53844	55433	109277	66609	78232	144841	80569	95547	176116	85712	86833	172545	108549	164501	1.51545	1.66737
NonTargetingControlGuideForHuman_C3_0038		ACCCTCCGAATCGTAACGGA	Cnot3Domain	33976	32301	66277	26252	27021	53273	30093	32420	62513	35732	39556	75288	41684	49532	91216	54537	54771	109308	60687.7	91937.3	1.51493	1.66876
NonTargetingControlGuideForHuman_C3_0044		CGTCGCCATATGCCGGTGGC	Cnot3Domain	17535	16540	34075	13570	14358	27928	15173	16143	31316	23106	27363	50469	18881	22111	40992	25075	24821	49896	31106.3	47119	1.51477	1.66917
NonTargetingControlGuideForHuman_C3_0019		TTCACGTCGTCTCGCGACCA	Cnot3Domain	28078	26119	54197	22115	22927	45042	26661	28326	54987	32457	36375	68832	36996	43938	80934	41537	42049	83586	51408.7	77784	1.51305	1.67375
NonTargetingControlGuideForHuman_C3_0017		CAACGGGTTCTCCCGGCTAC	Cnot3Domain	37662	34844	72506	30241	31317	61558	32379	34531	66910	45812	51295	97107	45682	54131	99813	52752	53882	106634	66991.3	101185	1.51041	1.68083
NonTargetingControlGuideForHuman_C3_0090		CGTCGAGTGCTCGAACTCCA	Cnot3Domain	22561	20994	43555	17294	17699	34993	18564	19477	38041	26082	28303	54385	29678	34541	64219	28764	28541	57305	38863	58636.3	1.5088	1.68521
NonTargetingControlGuideForHuman_C3_0060		TTCGCACGATTGCACCTTGG	Cnot3Domain	55786	51860	107646	44132	46228	90360	49805	53500	103305	67518	77583	145101	69163	81378	150541	78806	78950	157756	100437	151133	1.50475	1.69628
NonTargetingControlGuideForHuman_C3_0067		AACTAGCCCGAGCAGCTTCG	Cnot3Domain	26275	24646	50921	18307	18959	37266	24022	26062	50084	32346	36005	68351	34038	40798	74836	32020	32703	64723	46090.3	69303.3	1.50364	1.69935
NonTargetingControlGuideForHuman_C3_0068		CGCAAGGTGTCGGTAACCCT	Cnot3Domain	42230	39372	81602	34040	35779	69819	37044	39926	76970	55932	59215	115147	51505	60507	112012	57048	58546	115594	76130.3	114251	1.50073	1.70747
NonTargetingControlGuideForHuman_C3_0051		TCGATCGAGGTTGCATTCGG	Cnot3Domain	5225	4863	10088	3528	3613	7141	3848	4056	7904	6463	6980	13443	5577	6368	11945	6133	6146	12279	8377.67	12555.7	1.49871	1.71316
NonTargetingControlGuideForHuman_C3_0007		TGAGGATCATGTCGAGCGCC	Cnot3Domain	32306	29532	61838	21869	22573	44442	29755	31305	61060	34093	39263	73356	37224	43935	81159	48069	48013	96082	55780	83532.3	1.49753	1.71648
SafeHarborchr4C3-100		GAAACTCCTCAACAGCATCC	Cnot3Domain	44761	42055	86816	31325	32826	64151	40656	42447	83103	60180	63347	123527	46236	54545	100781	62058	63834	125892	78023.3	116733	1.49613	1.72046
NonTargetingControlGuideForHuman_C3_0077		GTAGACGTCGTGAGCTTCAC	Cnot3Domain	40756	38016	78772	31050	32599	63649	32557	34568	67125	47586	52504	100090	47500	56331	103831	53909	55434	109343	69848.7	104421	1.49497	1.72381
NonTargetingControlGuideForHuman_C3_0026		CCCGATGGACTATACCGAAC	Cnot3Domain	52708	49507	102215	41937	43282	85219	47544	51288	98832	66463	70940	137403	71746	84515	156261	66066	67034	133100	95422	142255	1.4908	1.73586
SafeHarborchr11C3-28		GAAAACTGCATTGTGCAGAC	Cnot3Domain	14803	14364	29167	11347	11486	22833	13103	13098	26201	16366	19797	36163	17410	20530	37940	21053	21387	42440	26067	38847.7	1.4903	1.73731
SafeHarborchrXC3-97		GAAACTACAAAAAACATACT	Cnot3Domain	19063	18307	37370	16009	15685	31694	18840	20023	38863	22575	24006	46581	27398	32137	59535	26411	28233	54644	35975.7	53586.7	1.48953	1.73958		C1-D0	C2-D0	C3-D0	C1-D14	C2-D14	C3-D14
NonTargetingControlGuideForHuman_C3_0023		TCGCGCTTGGGTTATACGCT	Cnot3Domain	51883	47671	99554	39090	40063	79153	41702	43920	85622	59121	66474	125595	60909	71793	132702	67177	67644	134821	88109.7	131039	1.48723	1.74634
SafeHarborchrXC3-10		GAAAAATAAGGTGAAGATAG	Cnot3Domain	8450	8059	16509	6518	6755	13273	7030	7345	14375	9368	9560	18928	11612	13756	25368	10118	11171	21289	14719	21861.7	1.48527	1.75216
SafeHarborchr7C3-56		GAAAATATTCTAAAACAAGG	Cnot3Domain	5799	5485	11284	4078	4060	8138	5125	5564	10689	7262	7346	14608	7192	8249	15441	6920	7709	14629	10037	14892.7	1.48378	1.75662		27609609
CNOT3-247		GGGCAACAATGCCAGCAGCC	Cnot3Domain	7714	7229	14943	5340	5593	10933	7776	8269	16045	10440	11261	21701	5720	6933	12653	9581	10024	19605	13973.7	17986.3	1.28716	2.74582
NonTargetingControlGuideForHuman_C3_0093		TGCGGCGTAATGCTTGAAAG	Cnot3Domain	42515	39604	82119	30996	32321	63317	35250	37870	73120	51235	54682	105917	49716	57838	107554	54504	55196	109700	72852	107724	1.47866	1.77212
NonTargetingControlGuideForHuman_C3_0076		TAAGATCCGCGGGTGGCAAC	Cnot3Domain	42537	38559	81096	34382	35562	69944	40968	43904	84872	50177	55564	105741	53766	63546	117312	62349	63034	125383	78637.3	116145	1.47697	1.77732
NonTargetingControlGuideForHuman_C3_0085		TCTGGCTTGACACGACCGTT	Cnot3Domain	6987	6485	13472	6592	6757	13349	6855	7383	14238	9671	10853	20524	8122	9484	17606	11165	11262	22427	13686.3	20185.7	1.47488	1.78382
NonTargetingControlGuideForHuman_C3_0015		CGAGTGTTATACGCACCGTT	Cnot3Domain	20735	19289	40024	18605	18605	37210	20580	20975	41555	25650	30729	56379	29592	35536	65128	26489	26654	53143	39596.3	58216.7	1.47025	1.79835
NonTargetingControlGuideForHuman_C3_0046		CGCCGTTCCGAGATACTTGA	Cnot3Domain	45952	42442	88394	34051	36059	70110	41679	45089	86768	52547	54562	107109	56452	64902	121354	65266	66318	131584	81757.3	120016	1.46795	1.8057
NonTargetingControlGuideForHuman_C3_0036		CGCCTAATTTCCGGATCAAT	Cnot3Domain	84446	79278	163724	63589	64254	127843	73038	76821	149859	90806	108114	198920	108286	129719	238005	105674	104186	209860	147142	215595	1.46522	1.8145
SafeHarborchr6C3-83		GAAACATGGTTGTTGCTAGG	Cnot3Domain	33099	31009	64108	25591	26734	52325	27745	29352	57097	34857	39217	74074	42096	49438	91534	43372	44977	88349	57843.3	84652.3	1.46348	1.82017
SafeHarborchr7C3-55		GAAAATATATGGACTGGGAT	Cnot3Domain	19667	17596	37263	13807	13980	27787	16974	17509	34483	23678	23158	46836	22258	25860	48118	24007	26533	50540	33177.7	48498	1.46177	1.82577		29149336
NonTargetingControlGuideForHuman_C3_0083		GTACCATTGCCGGCTCCCTA	Cnot3Domain	46301	42901	89202	34390	35380	69770	37646	40151	77797	54319	61951	116270	58957	70076	129033	50000	50548	100548	78923	115284	1.46071	1.82926
NonTargetingControlGuideForHuman_C3_0021		CACGAACTCACACCGCGCGA	Cnot3Domain	51637	47902	99539	37912	39399	77311	44217	47112	91329	54213	61292	115505	60441	70867	131308	73182	70431	143613	89393	130142	1.45584	1.84552
NonTargetingControlGuideForHuman_C3_0039		AAACGGTACGACAGCGTGTG	Cnot3Domain	33904	30956	64860	25702	27428	53130	27952	30579	58531	42030	44663	86693	38136	43951	82087	42942	44726	87668	58840.3	85482.7	1.45279	1.85588
SafeHarborchr6C3-54		GAAAATATATCATTGCTTTG	Cnot3Domain	3408	3121	6529	2658	2617	5275	3085	3219	6304	4510	4571	9081	4004	4669	8673	4035	4509	8544	6036	8766	1.45229	1.85761
NonTargetingControlGuideForHuman_C3_0058		AGACACGTCACCGGTCAAAA	Cnot3Domain	29683	27547	57230	23013	23976	46989	26649	28336	54985	35235	37514	72749	41864	48651	90515	33314	34082	67396	53068	76886.7	1.44883	1.86954
NonTargetingControlGuideForHuman_C3_0052		CTCGACAGTTCGTCCCGAGC	Cnot3Domain	22568	21193	43761	16334	16812	33146	19702	21259	40961	23042	26154	49196	29091	34710	63801	28908	28431	57339	39289.3	56778.7	1.44514	1.88249
NonTargetingControlGuideForHuman_C3_0098		GTACGGGGCGATCATCCACA	Cnot3Domain	59798	54382	114180	42945	45060	88005	49724	53149	102873	61539	67567	129106	68219	81472	149691	79795	81753	161548	101686	146782	1.44348	1.88839
SafeHarborchr4C3-76		GAAACACGGTACAAGCAAGA	Cnot3Domain	39122	36965	76087	29897	31844	61741	36312	38979	75291	45039	46472	91511	52127	60893	113020	50438	52554	102992	71039.7	102508	1.44296	1.89023
NonTargetingControlGuideForHuman_C3_0088		AAGGCGCGCGAATGTGGCAG	Cnot3Domain	51777	48576	100353	42077	43379	85456	48915	52704	101619	65624	71352	136976	65701	76564	142265	66379	68416	134795	95809.3	138012	1.44049	1.89913
CNOT3-308		AGCTCAGAGGCTCAGGGGCC	Cnot3Domain	29289	27744	57033	21946	22828	44774	25123	26379	51502	31793	35454	67247	34285	41130	75415	29900	30427	60327	51103	67663	1.32405	2.46938
NonTargetingControlGuideForHuman_C3_0080		GTTCGCTTCGTAACGAGGAA	Cnot3Domain	19420	17690	37110	15844	16235	32079	19567	21092	40659	20371	21889	42260	27795	32468	60263	27353	28044	55397	36616	52640	1.43762	1.90954
SafeHarborchr5C3-5		GAAAAACTCTTAGCTTAATG	Cnot3Domain	13182	12230	25412	10443	10600	21043	11619	12478	24097	17077	17609	34686	13571	16115	29686	17767	19156	36923	23517.3	33765	1.43575	1.91643
NonTargetingControlGuideForHuman_C3_0059		TTTACGATCTAGCGGCGTAG	Cnot3Domain	26116	23987	50103	18691	19452	38143	21543	23330	44873	30732	34285	65017	28028	33287	61315	31783	32986	64769	44373	63700.3	1.43557	1.91711
SafeHarborchr8C3-13		GAAAAATCGCTAATATGAAA	Cnot3Domain	14230	13405	27635	9847	10049	19896	12573	13283	25856	16404	16339	32743	14928	17270	32198	19188	21111	40299	24462.3	35080	1.43404	1.92276		33326033
NonTargetingControlGuideForHuman_C3_0096		TACCCTCCGGATACGGACTG	Cnot3Domain	18170	17186	35356	15657	15530	31187	17273	17768	35041	22338	26217	48555	23376	28117	51493	22786	22746	45532	33861.3	48526.7	1.4331	1.92627
SafeHarborchr13C3-16		GAAAAATGTCTCTACTTGCC	Cnot3Domain	43091	39929	83020	32821	34710	67531	40890	42220	83110	57202	60420	117622	49148	56878	106026	54133	57039	111172	77887	111607	1.43293	1.9269
NonTargetingControlGuideForHuman_C3_0048		TCGGCATACGGGACACACGC	Cnot3Domain	36202	33657	69859	26915	27922	54837	31173	33519	64692	42802	45938	88740	46905	54270	101175	40358	40574	80932	63129.3	90282.3	1.43012	1.93748
SafeHarborchr7C3-11		GAAAAATAGCTTTCTCTCAA	Cnot3Domain	9238	8403	17641	7419	7842	15261	8767	9284	18051	12740	13138	25878	11465	13270	24735	10707	11544	22251	16984.3	24288	1.43002	1.93784		28547564
SafeHarborchr4C3-75		GAAACAATATAGGATTCATA	Cnot3Domain	4448	4527	8975	3759	3853	7612	4602	4572	9174	5261	5225	10486	5969	6873	12842	6414	7041	13455	8587	12261	1.42786	1.94609
SafeHarborchrXC3-15		GAAAAATGACTGGTCACATT	Cnot3Domain	44239	40688	84927	33383	35133	68516	39769	41896	81665	55788	59552	115340	51206	60379	111585	52435	55723	108158	78369.3	111694	1.42523	1.9562
CNOT3-220		CCGTTTTTGGCTGGAGACTG	Cnot3Domain	24128	22742	46870	18983	19762	38745	21593	22106	43699	24391	29805	54196	26870	32411	59281	31474	31179	62653	43104.7	58710	1.36203	2.24335
CNOT3-407		GGGTAGGTGGGCGGCACAGC	Cnot3Domain	10769	10178	20947	8439	8837	17276	10305	10755	21060	11970	13109	25079	13609	16052	29661	14081	14720	28801	19761	27847	1.40919	2.02075
SafeHarborchr10C3-66		GAAAATGTAAAATTAGGATG	Cnot3Domain	9514	9225	18739	7567	7639	15206	8696	8881	17577	10525	11790	22315	10595	12663	23258	12989	13976	26965	17174	24179.3	1.4079	2.02614
SafeHarborchrXC3-89		GAAACCCCAGGCTTGGTGCT	Cnot3Domain	52828	49600	102428	42115	43841	85956	47234	50599	97833	62193	69540	131733	62100	73889	135989	66518	67876	134394	95405.7	134039	1.40493	2.03873	Average	42438.8	34780	37441.1	34468.9	36249.5	35594.4
SafeHarborchr3C3-69		GAAAATTCCATTTATTTGAG	Cnot3Domain	7626	7152	14778	6180	6293	12473	7803	8041	15844	10937	11638	22575	8552	10445	18997	9070	9897	18967	14365	20179.7	1.40478	2.03938
SafeHarborchrXC3-88		GAAACCATCAAGCCTAGAAG	Cnot3Domain	26808	25043	51851	21042	22244	43286	25307	26823	52130	32055	33583	65638	30311	35172	65483	37018	38338	75356	49089	68825.7	1.40206	2.05108	Median	32966	27969.5	28992.5	16365.5	16121	15720
SafeHarborchr18C3-73		GAAAATTTGATCTTAAGCAA	Cnot3Domain	10414	9671	20085	8357	8545	16902	10645	10977	21622	13493	14040	27533	12113	14009	26122	13560	14778	28338	19536.3	27331	1.39898	2.0645
SafeHarborchr18C3-3		GAAAAAAGTTAACTTAGACT	Cnot3Domain	11717	11229	22946	10176	10413	20589	11402	11990	23392	16137	15833	31970	15196	18428	33624	13011	14337	27348	22309	30980.7	1.38871	2.11085
NonTargetingControlGuideForHuman_C3_0100		AAGAGCGAATCGATTTCGTG	Cnot3Domain	35948	33827	69775	25510	27112	52622	33178	34874	68052	42862	47400	90262	39815	47217	87032	41695	44001	85696	63483	87663.3	1.38089	2.14775
NonTargetingControlGuideForHuman_C3_0079		AGCGCAGATAGCGCGTATCA	Cnot3Domain	22566	20817	43383	16539	17303	33842	19622	21274	40896	23965	26017	49982	24582	29571	54153	28818	29989	58807	39373.7	54314	1.37945	2.15474
NonTargetingControlGuideForHuman_C3_0008		GGGCCCGCATAGGATATCGC	Cnot3Domain	11957	10577	22534	8441	8626	17067	8696	9387	18083	12748	13898	26646	11739	13804	25543	13304	13766	27070	19228	26419.7	1.37402	2.18148
SafeHarborchr11C3-38		GAAAAGCCTGTGTGGAAGAG	Cnot3Domain	32090	29624	61714	24397	25228	49625	27186	28698	55884	36936	38890	75826	31975	37635	69610	40627	42260	82887	55741	76107.7	1.36538	2.22567
SafeHarborchr4C3-47		GAAAAGTTAGAGTGAAGTAG	Cnot3Domain	14454	13630	28084	11971	12520	24491	14803	15489	30292	18476	19057	37533	18474	22067	40541	17079	17964	35043	27622.3	37705.7	1.36504	2.22744
CNOT3-316		CTGAGTTGTTCCCTGAGCCT	Cnot3Domain	31879	29781	61660	24742	25800	50542	28859	31029	59888	39166	41431	80597	37763	43582	81345	40594	42140	82734	57363.3	81558.7	1.42179	1.96963
SafeHarborchr4C3-35		GAAAAGACCTCATTAGAGTG	Cnot3Domain	12834	11931	24765	8893	9524	18417	10889	11769	22658	14605	15302	29907	11652	13671	25323	16705	17668	34373	21946.7	29867.7	1.36092	2.2493
SafeHarborchr21C3-31		GAAAAGAAATATCATTGGCA	Cnot3Domain	13199	12235	25434	11835	12099	23934	13498	14148	27646	17536	17301	34837	15617	18431	34048	17071	18663	35734	25671.3	34873	1.35844	2.26269
SafeHarborchr4C3-36		GAAAAGATCTCTACCAGGAA	Cnot3Domain	16706	15673	32379	14415	15018	29433	15969	16890	32859	19514	20866	40380	21670	25086	46756	19884	21196	41080	31557	42738.7	1.35433	2.28529
SafeHarborchr3C3-22		GAAAACAGCTATTCGGTGCT	Cnot3Domain	25756	23779	49535	21380	22581	43961	23277	24746	48023	26533	29610	56143	33354	39184	72538	30319	31850	62169	47173	63616.7	1.34858	2.3178
SafeHarborchr21C3-78		GAAACACTGATGTTAGAAAA	Cnot3Domain	10889	10308	21197	9286	9384	18670	9531	10015	19546	10122	10208	20330	11417	13424	24841	17119	17827	34946	19804.3	26705.7	1.34848	2.31841
SafeHarborchr7C3-81		GAAACATAGCTGACAGTGGC	Cnot3Domain	30237	28654	58891	22668	23355	46023	27002	27120	54122	30307	38288	68595	33293	38553	71846	37447	36349	73796	53012	71412.3	1.3471	2.32637		27375007
SafeHarborchr4C3-86		GAAACATTTGATGAAATACA	Cnot3Domain	15635	15125	30760	11832	11680	23512	13714	14301	28015	17217	18780	35997	17210	20610	37820	17769	19059	36828	27429	36881.7	1.34462	2.34081
SafeHarborchr2C3-64		GAAAATGGCCATGGCATGTG	Cnot3Domain	23541	22143	45684	19976	21056	41032	22655	24081	46736	26419	30486	56905	26431	31800	58231	31233	32631	63864	44484	59666.7	1.34131	2.3605
SafeHarborchr3C3-2		GAAAAAAGCTGGAGAGACAC	Cnot3Domain	24791	22956	47747	20729	21609	42338	20888	22160	43048	28683	30262	58945	27840	33705	61545	28407	29477	57884	44377.7	59458	1.33982	2.36946
NonTargetingControlGuideForHuman_C3_0032		CTAGCCGCCCAGATCGAGCC	Cnot3Domain	16002	15014	31016	11431	12073	23504	14245	15413	29658	18161	20033	38194	17334	20260	37594	18220	18538	36758	28059.3	37515.3	1.337	2.38664
NonTargetingControlGuideForHuman_C3_0095		GCCGTGTTGCTGGATACGCC	Cnot3Domain	22724	21335	44059	17522	17524	35046	19034	19397	38431	23694	29994	53688	22699	27441	50140	27002	25902	52904	39178.7	52244	1.33348	2.40849
SafeHarborchr4C3-53		GAAAATACTGAGCCTCTGAC	Cnot3Domain	13663	12777	26440	10473	10969	21442	11284	12199	23483	13595	15190	28785	14892	17474	32366	16474	17297	33771	23788.3	31640.7	1.33009	2.42998
CNOT3-423		GCGGCAGCCCCAACGGGGGC	Cnot3Domain	17855	16715	34570	14676	14721	29397	13326	13955	27281	20990	23762	44752	21166	24812	45978	20253	20241	40494	30416	43741.3	1.4381	1.90779
SafeHarborchr7C3-60		GAAAATGAAATTCACCCATC	Cnot3Domain	35587	33079	68666	27551	28485	56036	32155	33613	65768	42341	42706	85047	36628	43006	79634	41660	43868	85528	63490	83403	1.31364	2.54084		29436839
SafeHarborchr13C3-94		GAAACGTCTGTATGCAAAGC	Cnot3Domain	19649	17977	37626	15858	16412	32270	18822	20457	39279	23036	24329	47365	22134	25546	47680	22914	23880	46794	36391.7	47279.7	1.29919	2.64822
SafeHarborchr3C3-58		GAAAATCCCGGGGGAAAAAA	Cnot3Domain	27828	25538	53366	19882	20077	39959	23306	24654	47960	31945	33576	65521	25508	29409	54917	30705	32305	63010	47095	61149.3	1.29843	2.65419
SafeHarborchr11C3-42		GAAAAGTAAAACATGCAGAG	Cnot3Domain	16433	15473	31906	13473	14459	27932	13824	14684	28508	21630	21911	43541	15165	17843	33008	18214	19493	37707	29448.7	38085.3	1.29328	2.69518
NonTargetingControlGuideForHuman_C3_0063		TTATCGCGTAGTGCTGACGT	Cnot3Domain	19759	18436	38195	15572	16024	31596	16792	17998	34790	23162	25882	49044	18041	21290	39331	23137	23525	46662	34860.3	45012.3	1.29122	2.71198
SafeHarborchr8C3-98		GAAACTACTTGGGTGAATCT	Cnot3Domain	29437	27737	57174	24191	24772	48963	24913	25550	50463	29028	33565	62593	32935	39219	72154	32953	34308	67261	52200	67336	1.28996	2.72236
NonTargetingControlGuideForHuman_C3_0070		TCCTGGATACCGCGTGGTTA	Cnot3Domain	22401	20738	43139	16656	17034	33690	20010	20837	40847	22438	26364	48802	22878	27662	50540	26568	25763	52331	39225.3	50557.7	1.2889	2.73116
SafeHarborchr2C3-32		GAAAAGAATAACAGTAGTAA	Cnot3Domain	1494	1341	2835	1079	1060	2139	1332	1530	2862	1279	1307	2586	2465	2946	5411	985	1111	2096	2612	3364.33	1.28803	2.73848
CNOT3-425		GGGGGCGTGGCCCCAGGCTC	Cnot3Domain	9655	8934	18589	7164	7641	14805	9120	9912	19032	13731	15368	29099	13964	16473	30437	8765	9230	17995	17475.3	25843.7	1.47887	1.77151
SafeHarborchr11C3-34		GAAAAGACAGTAAACCTTTC	Cnot3Domain	8291	7708	15999	6730	7086	13816	7394	7875	15269	10466	10831	21297	8663	9984	18647	8712	9201	17913	15028	19285.7	1.28332	2.77873
SafeHarborchr3C3-6		GAAAAAGAGACAGAGTATGT	Cnot3Domain	19165	17570	36735	15891	16881	32772	17680	18089	35769	22170	23061	45231	20821	24846	45667	21250	22526	43776	35092	44891.3	1.27925	2.81456
CNOT3-450		CAGCCTCATACTTTTCTTTC	Cnot3Domain	32084	31679	63763	26656	26968	53624	30825	32499	63324	34955	42513	77468	45375	53694	99069	49573	49759	99332	60237	91956.3	1.52658	1.63854
CNOT3-451		AGGCTGGACGCTGGGGGGCC	Cnot3Domain	5031	4711	9742	4930	4866	9796	4523	4591	9114	6088	6693	12781	5170	5958	11128	9857	10024	19881	9550.67	14596.7	1.52834	1.63408
SafeHarborchr18C3-24		GAAAACCCTATATATATAGG	Cnot3Domain	87	86	173	79	87	166	35	57	92	2	5	7	74	106	180	159	195	354	143.667	180.333	1.25522	3.04933
SafeHarborchr4C3-4		GAAAAACAGACTTAGGGGAG	Cnot3Domain	21643	19810	41453	17174	17575	34749	18230	19267	37497	23132	23735	46867	19709	23096	42805	25917	27022	52939	37899.7	47537	1.25429	3.05936
CNOT3-350		TGCTCCTTGGTGAGGGGCAC	Cnot3Domain	5549	5075	10624	4267	4573	8840	4579	4856	9435	7225	8187	15412	7824	9198	17022	6188	6186	12374	9633	14936	1.5505	1.58044
CNOT3-417		GGGGCTGGGGGCGTGGCCCC	Cnot3Domain	3295	3083	6378	2555	2701	5256	2936	3078	6014	3472	4063	7535	4759	5518	10277	4882	4931	9813	5882.67	9208.33	1.56533	1.54686
SafeHarborchr4C3-71		GAAAATTGCCATGGTCTAGA	Cnot3Domain	48069	45742	93811	37596	38303	75899	43256	42661	85917	39972	51425	91397	55142	66721	121863	52180	52470	104650	85209	105970	1.24365	3.17886
SafeHarborchr6C3-51		GAAAATAAGGCATCAATAAC	Cnot3Domain	10979	9971	20950	8425	9017	17442	10690	11287	21977	12753	13294	26047	11839	13612	25451	11279	12161	23440	20123	24979.3	1.24133	3.20626
SafeHarborchr3C3-48		GAAAAGTTCTATTCAATTTG	Cnot3Domain	6909	6635	13544	5575	5662	11237	6209	6503	12712	7205	7908	15113	7417	9006	16423	7096	7723	14819	12497.7	15451.7	1.23636	3.26687
SafeHarborchr9C3-41		GAAAAGGTGAGGTTAAGGAG	Cnot3Domain	15404	14098	29502	11549	12198	23747	13230	13690	26920	18333	19174	37507	11874	14288	26162	17087	17863	34950	26723	32873	1.23014	3.34648	% Match	#DIV/0!	#DIV/0!	#DIV/0!	#DIV/0!	#DIV/0!	#DIV/0!
SafeHarborchr13C3-25		GAAAACTAGTAGTGGAAACT	Cnot3Domain	22787	21509	44296	18081	18661	36742	17799	18810	36609	22581	23143	45724	24450	28685	53135	21960	23507	45467	39215.7	48108.7	1.22677	3.39136
SafeHarborchr13C3-74		GAAACAAGCTAATATTATCA	Cnot3Domain	2350	2298	4648	1865	1828	3693	2174	2300	4474	1502	1592	3094	3132	3725	6857	2717	2958	5675	4271.67	5208.67	1.21935	3.4951
SafeHarborchr9C3-20		GAAAACACAGTCTTAATTAT	Cnot3Domain	10339	10205	20544	8869	8988	17857	9577	9945	19522	11471	11757	23228	9661	11795	21456	12398	13451	25849	19307.7	23511	1.2177	3.51912
SafeHarborchr4C3-92		GAAACCTAAACAATAGCTCC	Cnot3Domain	18706	17190	35896	15401	16149	31550	16127	17368	33495	19343	21071	40414	17574	21189	38763	21350	21972	43322	33647	40833	1.21357	3.58092
SafeHarborchr12C3-1		GAAAAAACTGTTTCTTTGGT	Cnot3Domain	20096	18931	39027	16117	16700	32817	19956	20512	40468	24792	26324	51116	18497	21982	40479	21172	23189	44361	37437.3	45318.7	1.21052	3.62808
SafeHarborchrXC3-52		GAAAATACAAGTGTTTCTCC	Cnot3Domain	4992	4520	9512	3599	3791	7390	4479	4797	9276	4298	4782	9080	5062	5998	11060	5452	5924	11376	8726	10505.3	1.20391	3.73511
CNOT3-432		GCTGGGAGCTGGACTGGCCT	Cnot3Domain	30199	28175	58374	22556	23498	46054	26535	28236	54771	42444	46398	88842	35668	41766	77434	43137	43544	86681	53066.3	84319	1.58894	1.49687
SafeHarborchrXC3-91		GAAACCCCCATGCTCCACGT	Cnot3Domain	79017	74764	153781	61233	62975	124208	70146	73089	143235	76816	93458	170274	74681	89194	163875	86870	85286	172156	140408	168768	1.20199	3.76763	Sum	28179335	23093943	24860905	22887359	24069656	23634688
SafeHarborchr9C3-39		GAAAAGGAAGATTCTGCTGT	Cnot3Domain	51340	47271	98611	38414	40168	78582	45653	47814	93467	48139	52139	100278	46975	55019	101994	58915	62930	121845	90220	108039	1.19751	3.84567
SafeHarborchr4C3-43		GAAAAGTAAAACCCTCTCAG	Cnot3Domain	19075	17518	36593	14041	14807	28848	15629	16699	32328	13834	14191	28025	20415	24005	44420	21247	22616	43863	32589.7	38769.3	1.18962	3.99199
SafeHarborchr18C3-61		GAAAATGAAGGACTTGACTG	Cnot3Domain	21960	19567	41527	15333	15993	31326	17201	18250	35451	28073	28250	56323	17149	19676	36825	17324	18220	35544	36101.3	42897.3	1.18825	4.01871
SafeHarborchr9C3-18		GAAAAATTTCAGCAGACCTT	Cnot3Domain	61825	57360	119185	47567	50058	97625	56550	58784	115334	63674	63623	127297	61125	71455	132580	64739	69093	133832	110715	131236	1.18536	4.07629
CNOT3-429		GGCAGCCCCAACGGGGGCTG	Cnot3Domain	8865	8448	17313	7467	7706	15173	7052	7487	14539	11995	13931	25926	12474	14504	26978	10834	11003	21837	15675	24913.7	1.58939	1.49595
SafeHarborchr13C3-99		GAAACTAGTTACAAAGATGA	Cnot3Domain	11772	11165	22937	8859	8990	17849	10972	11863	22835	11248	11758	23006	10707	12392	23099	13652	14679	28331	21207	24812	1.16999	4.41506
SafeHarborchr8C3-80		GAAACATAGCAAGAACAATT	Cnot3Domain	21382	20050	41432	16650	17467	34117	17380	18646	36026	21884	22252	44136	19907	23290	43197	20907	22154	43061	37191.7	43464.7	1.16867	4.44714
SafeHarborchr13C3-12		GAAAAATCAGACGAGCTCCA	Cnot3Domain	35165	32648	67813	27630	28880	56510	30493	31791	62284	35346	35715	71061	32086	37222	69308	37890	39796	77686	62202.3	72685	1.16853	4.4506
CNOT3-367		CTGGGAGCTGGACTGGCCTT	Cnot3Domain	58342	53553	111895	43533	45509	89042	50899	54263	105162	77204	83054	160258	78686	93408	172094	76943	77919	154862	102033	162405	1.59169	1.4913
SafeHarborchr4C3-44		GAAAAGTATCTATGATGAAA	Cnot3Domain	4344	4194	8538	3446	3509	6955	4875	5095	9970	4782	4812	9594	3838	4693	8531	5436	6021	11457	8487.67	9860.67	1.16176	4.62284
SafeHarborchr1C3-21		GAAAACAGAATATGGACCTA	Cnot3Domain	17123	15898	33021	12494	12911	25405	15122	15937	31059	18067	18189	36256	14784	17386	32170	17094	18229	35323	29828.3	34583	1.1594	4.68648
NonTargetingControlGuideForHuman_C3_0061		GGTTAGAGACTAGGCGCGCG	Cnot3Domain	972	859	1831	1055	1109	2164	907	834	1741	667	660	1327	1104	1347	2451	1436	1433	2869	1912	2215.67	1.15882	4.70238
CNOT3-180		TGGGAGCTGGACTGGCCTTG	Cnot3Domain	31716	28828	60544	23836	24773	48609	27896	29722	57618	45328	46476	91804	38503	45154	83657	47383	47849	95232	55590.3	90231	1.62314	1.43105
SafeHarborchr4C3-49		GAAAATAAAGGTAATGGCTG	Cnot3Domain	13378	12048	25426	10496	11101	21597	12426	12964	25390	13961	14120	28081	13178	15168	28346	12999	14336	27335	24137.7	27920.7	1.15673	4.76084
SafeHarborchr15C3-19		GAAAACACACCTTATCACAG	Cnot3Domain	23939	22200	46139	18999	19570	38569	20282	21425	41707	20762	22272	43034	23913	28192	52105	24627	26031	50658	42138.3	48599	1.15332	4.85924
SafeHarborchr4C3-82		GAAACATCCTGATATACATG	Cnot3Domain	19237	18345	37582	15301	15918	31219	15418	16214	31632	17879	20136	38015	18458	21726	40184	18177	19121	37298	33477.7	38499	1.14999	4.95978
CNOT3-437		CCCAACGGGGGCTGGGGGCG	Cnot3Domain	5225	4806	10031	4133	4183	8316	3778	4047	7825	8112	9271	17383	4925	5830	10755	7696	7765	15461	8724	14533	1.66586	1.3582
SafeHarborchr4C3-87		GAAACCATAAGAAGTTCTTT	Cnot3Domain	15402	14733	30135	13114	13474	26588	14114	15378	29492	13313	14256	27569	16368	19623	35991	16656	17916	34572	28738.3	32710.7	1.13822	5.35376
SafeHarborchr18C3-63		GAAAATGGAGTATAGGGTTT	Cnot3Domain	21986	20367	42353	16385	17017	33402	19828	20393	40221	22710	23564	46274	19537	22967	42504	20716	22363	43079	38658.7	43952.3	1.13693	5.40109
CNOT3-388		CGGCAGCCCCAACGGGGGCT	Cnot3Domain	17591	16499	34090	13281	13653	26934	15614	16450	32064	24696	27729	52425	19986	23478	43464	30082	30499	60581	31029.3	52156.7	1.68088	1.33472
SafeHarborchr4C3-17		GAAAAATTGTCCCAGTACAC	Cnot3Domain	26093	24185	50278	19943	21017	40960	22752	23689	46441	27281	29929	57210	25170	29797	54967	21125	22183	43308	45893	51828.3	1.12933	5.69908
SafeHarborchr9C3-50		GAAAATAACCACAATTATCA	Cnot3Domain	9145	8809	17954	7958	8234	16192	7840	8189	16029	8773	9107	17880	10186	12070	22256	8027	8397	16424	16725	18853.3	1.12725	5.78659	Total	33326033	27375007	29436839	27609609	29149336	28547564
SafeHarborchr2C3-62		GAAAATGCTCCAGTGAGTAG	Cnot3Domain	29282	27344	56626	23203	24805	48008	26674	28406	55080	28154	29922	58076	29621	34255	63876	28238	29725	57963	53238	59971.7	1.12648	5.81989
SafeHarborchr12C3-26		GAAAACTATACCTCATGATT	Cnot3Domain	16477	15924	32401	14377	14289	28666	15864	16772	32636	18906	19736	38642	14876	17514	32390	15973	17156	33129	31234.3	34720.3	1.11161	6.55102
SafeHarborchr10C3-46		GAAAAGTGGATGTGTGTCCC	Cnot3Domain	22801	21398	44199	16797	17661	34458	19581	20297	39878	20147	23349	43496	20340	24301	44641	20835	21774	42609	39511.7	43582	1.10302	7.06945
SafeHarborchr11C3-72		GAAAATTTCAGACTGGGCAT	Cnot3Domain	49693	44497	94190	37103	38876	75979	42420	44711	87131	46561	46647	93208	44566	52468	97034	44966	47369	92335	85766.7	94192.3	1.09824	7.39686
SafeHarborchr13C3-79		GAAACAGATGAGCTCTTGAC	Cnot3Domain	27815	25686	53501	22862	24892	47754	23839	25712	49551	29244	30391	59635	23493	27578	51071	26501	27380	53881	50268.7	54862.3	1.09138	7.92666
CNOT3-348		TGACTGCTTCTTTAGGGCCT	Cnot3Domain	1123	1004	2127	617	701	1318	933	1019	1952	598	650	1248	2727	3214	5941	1649	1604	3253	1799	3480.67	1.93478	1.05023
SafeHarborchr6C3-14		GAAAAATGACCCATGATTAA	Cnot3Domain	17106	15809	32915	14582	15039	29621	14981	15714	30695	14141	14971	29112	14993	17520	32513	19401	20505	39906	31077	33843.7	1.08903	8.12753
NonTargetingControlGuideForHuman_C3_0013		GCGTGCGTCCCGGGTTACCC	Cnot3Domain	758	756	1514	472	517	989	344	390	734	361	345	706	731	900	1631	531	641	1172	1079	1169.67	1.08403	8.59087
SafeHarborchr3C3-27		GAAAACTCCCTTGTCTTGGG	Cnot3Domain	16867	15993	32860	13581	13749	27330	14619	14555	29174	14946	18844	33790	16028	19270	35298	13661	14115	27776	29788	32288	1.08393	8.60091
SafeHarborchr12C3-30		GAAAACTTCAGAAATTGTGC	Cnot3Domain	17028	15870	32898	14730	15368	30098	16280	17142	33422	16985	18463	35448	16561	19474	36035	15851	16940	32791	32139.3	34758	1.08148	8.84916
CNOT3-384		GGGGCCGGAAGGGGGGCCCA	Cnot3Domain	2429	2407	4836	2105	2161	4266	1953	2058	4011	3473	3974	7447	4608	5174	9782	4457	4493	8950	4371	8726.33	1.99642	1.00259
SafeHarborchr19C3-40		GAAAAGGGTCATTCTTGACT	Cnot3Domain	21637	19920	41557	17926	18707	36633	18511	19403	37914	19965	21324	41289	19558	23242	42800	18961	20511	39472	38701.3	41187	1.06423	11.1351
SafeHarborchr12C3-29		GAAAACTTAGAGAAAGCACA	Cnot3Domain	19587	18514	38101	15507	15945	31452	15558	16814	32372	17314	17475	34789	16563	19259	35822	18340	19338	37678	33975	36096.3	1.06244	11.4444
SafeHarborchr9C3-57		GAAAATCATAATCTCAAAGT	Cnot3Domain	13141	12774	25915	10751	10963	21714	12531	13166	25697	11494	11913	23407	11986	14251	26237	12672	14241	26913	24442	25519	1.04406	16.0747	Good	28179335	23093943	24860905	22887359	24069656	23634688
SafeHarborchr13C3-65		GAAAATGGTTGACTTAAGAT	Cnot3Domain	8381	7833	16214	6890	7126	14016	8172	8537	16709	10566	11483	22049	5111	6008	11119	7571	8160	15731	15646.3	16299.7	1.04176	16.944
SafeHarborchr13C3-59		GAAAATCTTACACATGGATA	Cnot3Domain	18152	16965	35117	13959	14475	28434	15726	16684	32410	16923	17338	34261	13647	16077	29724	17095	18595	35690	31987	33225	1.0387	18.2537
SafeHarborchr13C3-8		GAAAAAGGATACATTTGCAA	Cnot3Domain	13586	12837	26423	10978	11378	22356	12037	12755	24792	12226	12514	24740	10926	12900	23826	12610	13690	26300	24523.7	24955.3	1.0176	39.7244
SafeHarborchr5C3-67		GAAAATGTCTTTAAGAGTGA	Cnot3Domain	13079	12209	25288	11340	11833	23173	12834	13647	26481	12933	13088	26021	11585	13629	25214	11843	13066	24909	24980.7	25381.3	1.01604	43.5618
SafeHarborchr11C3-33		GAAAAGACAGTAAACCTTGC	Cnot3Domain	15704	14714	30418	11614	11894	23508	13618	14073	27691	12900	13230	26130	11884	14113	25997	14856	15201	30057	27205.7	27394.7	1.00695	100.121
SafeHarborchr13C3-70		GAAAATTGAAACCATTAGTC	Cnot3Domain	17383	16700	34083	13984	14065	28049	14908	14736	29644	12425	15052	27477	17404	20831	38235	12960	13411	26371	30592	30694.3	1.00335	207.559

## Sheet: cnot3 gRNAs 
NAME	ALIAS- location in NM_014516.3- CDS 325..2586	SEQ	LIB	result-sgCommon_2-1-7-C1-D0-BC13_combined_R1	result-sgCommon_2-1-7-C1-D0-BC14_combined_R1		result-sgCommon_2-1-8-C2-D0-BC15_combined_R1	result-sgCommon_2-1-8-C2-D0-BC16_combined_R1		result-sgCommon_2-1-9-C3-D0-BC17_combined_R1	result-sgCommon_2-1-9-C3-D0-BC18_combined_R1		result-sgCommon_2-1-10-C1-D14-BC19_combined_R1	result-sgCommon_2-1-10-C1-D14-BC20_combined_R1		result-sgCommon_2-1-11-C2-D14-BC21_combined_R1	result-sgCommon_2-1-11-C2-D14-BC22_combined_R1		result-sgCommon_2-1-12-C3-D14-BC23_combined_R1	result-sgCommon_2-1-12-C3-D14-BC24_combined_R1		D0	D14	fold change	log 2	a.a
CNOT3-454		GAAGCTGGGCGTTGGGGAGC	Cnot3Domain	11614	10626	22240	8185	8762	16947	8382	8899	17281	8417	9031	17448	10818	12914	23732	9307	9666	18973	18822.7	20051	1.06526	0.0912032
CNOT3-371		TGGGTCGTGCTGGGCCCACT	Cnot3Domain	10686	9745	20431	7537	7813	15350	8803	9279	18082	8299	9392	17691	9940	11843	21783	9704	9551	19255	17954.3	19576.3	1.09034	0.124778
CNOT3-259		GGCTTGGAGCCGTTTTTGGC	Cnot3Domain	3026	2856	5882	1672	1835	3507	3091	3239	6330	4272	4549	8821	1821	2110	3931	2440	2632	5072	5239.67	5941.33	1.13391	0.181312
CNOT3-213		GACCCCATTGTTGCCAGGAG	Cnot3Domain	28718	27427	56145	23487	23766	47253	25941	26406	52347	23169	28889	52058	30744	37039	67783	29778	28682	58460	51915	59433.7	1.14483	0.195129
CNOT3-234		CAGGATCTACCTTCTGGGCC	Cnot3Domain	23664	22348	46012	17836	18165	36001	20818	21345	42163	23112	26239	49351	22904	27205	50109	22176	22208	44384	41392	47948	1.15839	0.212119
CNOT3-438		CTGGACTGGCCTTGGGGCCC	Cnot3Domain	26428	24555	50983	18520	19236	37756	22548	24161	46709	28007	29794	57801	22709	27066	49775	24640	25477	50117	45149.3	52564.3	1.16423	0.21938
CNOT3-275		GGGGCGTGGCCCCAGGCTCA	Cnot3Domain	15896	15020	30916	11953	12301	24254	11723	12747	24470	17576	19991	37567	11513	13588	25101	15205	15495	30700	26546.7	31122.7	1.17238	0.229435
CNOT3-208		GTGGTAGGGGGGCGTCGGAC	Cnot3Domain	3425	3039	6464	2402	2484	4886	2822	2980	5802	3850	4177	8027	2264	2835	5099	3792	3708	7500	5717.33	6875.33	1.20254	0.266087
CNOT3-340		ATCCTCCATGTGGCTGTGGC	Cnot3Domain	13704	13004	26708	9506	9910	19416	10517	10901	21418	12705	14998	27703	11915	14304	26219	15189	15244	30433	22514	28118.3	1.24893	0.320689
CNOT3-370		CAATGCCAGCAGCCAGGCCT	Cnot3Domain	77220	72837	150057	58874	60977	119851	64393	69312	133705	76876	85680	162556	85086	100906	185992	78597	78776	157373	134538	168640	1.25348	0.325939
CNOT3-375		GCAGCCCCAACGGGGGCTGG	Cnot3Domain	9615	8628	18243	6333	6510	12843	8526	8986	17512	11142	12280	23422	6738	8035	14773	11241	11566	22807	16199.3	20334	1.25524	0.32796
CNOT3-373		CCTGAGTTGTTCCCTGAGCC	Cnot3Domain	13683	12644	26327	9326	9688	19014	10194	10825	21019	12890	14429	27319	12773	14942	27715	14330	14863	29193	22120	28075.7	1.26924	0.343969
CNOT3-247		GGGCAACAATGCCAGCAGCC	Cnot3Domain	7714	7229	14943	5340	5593	10933	7776	8269	16045	10440	11261	21701	5720	6933	12653	9581	10024	19605	13973.7	17986.3	1.28716	0.36419
CNOT3-308		AGCTCAGAGGCTCAGGGGCC	Cnot3Domain	29289	27744	57033	21946	22828	44774	25123	26379	51502	31793	35454	67247	34285	41130	75415	29900	30427	60327	51103	67663	1.32405	0.404959
CNOT3-220		CCGTTTTTGGCTGGAGACTG	Cnot3Domain	24128	22742	46870	18983	19762	38745	21593	22106	43699	24391	29805	54196	26870	32411	59281	31474	31179	62653	43104.7	58710	1.36203	0.445762
CNOT3-407		GGGTAGGTGGGCGGCACAGC	Cnot3Domain	10769	10178	20947	8439	8837	17276	10305	10755	21060	11970	13109	25079	13609	16052	29661	14081	14720	28801	19761	27847	1.40919	0.494866
CNOT3-316		CTGAGTTGTTCCCTGAGCCT	Cnot3Domain	31879	29781	61660	24742	25800	50542	28859	31029	59888	39166	41431	80597	37763	43582	81345	40594	42140	82734	57363.3	81558.7	1.42179	0.507709
CNOT3-423		GCGGCAGCCCCAACGGGGGC	Cnot3Domain	17855	16715	34570	14676	14721	29397	13326	13955	27281	20990	23762	44752	21166	24812	45978	20253	20241	40494	30416	43741.3	1.4381	0.524167
CNOT3-425		GGGGGCGTGGCCCCAGGCTC	Cnot3Domain	9655	8934	18589	7164	7641	14805	9120	9912	19032	13731	15368	29099	13964	16473	30437	8765	9230	17995	17475.3	25843.7	1.47887	0.564491
CNOT3-450		CAGCCTCATACTTTTCTTTC	Cnot3Domain	32084	31679	63763	26656	26968	53624	30825	32499	63324	34955	42513	77468	45375	53694	99069	49573	49759	99332	60237	91956.3	1.52658	0.610299
CNOT3-451		AGGCTGGACGCTGGGGGGCC	Cnot3Domain	5031	4711	9742	4930	4866	9796	4523	4591	9114	6088	6693	12781	5170	5958	11128	9857	10024	19881	9550.67	14596.7	1.52834	0.611966
CNOT3-350		TGCTCCTTGGTGAGGGGCAC	Cnot3Domain	5549	5075	10624	4267	4573	8840	4579	4856	9435	7225	8187	15412	7824	9198	17022	6188	6186	12374	9633	14936	1.5505	0.632737
CNOT3-417		GGGGCTGGGGGCGTGGCCCC	Cnot3Domain	3295	3083	6378	2555	2701	5256	2936	3078	6014	3472	4063	7535	4759	5518	10277	4882	4931	9813	5882.67	9208.33	1.56533	0.64647
CNOT3-432		GCTGGGAGCTGGACTGGCCT	Cnot3Domain	30199	28175	58374	22556	23498	46054	26535	28236	54771	42444	46398	88842	35668	41766	77434	43137	43544	86681	53066.3	84319	1.58894	0.668061
CNOT3-429		GGCAGCCCCAACGGGGGCTG	Cnot3Domain	8865	8448	17313	7467	7706	15173	7052	7487	14539	11995	13931	25926	12474	14504	26978	10834	11003	21837	15675	24913.7	1.58939	0.668472
CNOT3-367		CTGGGAGCTGGACTGGCCTT	Cnot3Domain	58342	53553	111895	43533	45509	89042	50899	54263	105162	77204	83054	160258	78686	93408	172094	76943	77919	154862	102033	162405	1.59169	0.670557
CNOT3-180		TGGGAGCTGGACTGGCCTTG	Cnot3Domain	31716	28828	60544	23836	24773	48609	27896	29722	57618	45328	46476	91804	38503	45154	83657	47383	47849	95232	55590.3	90231	1.62314	0.698789
CNOT3-437		CCCAACGGGGGCTGGGGGCG	Cnot3Domain	5225	4806	10031	4133	4183	8316	3778	4047	7825	8112	9271	17383	4925	5830	10755	7696	7765	15461	8724	14533	1.66586	0.736271
CNOT3-388		CGGCAGCCCCAACGGGGGCT	Cnot3Domain	17591	16499	34090	13281	13653	26934	15614	16450	32064	24696	27729	52425	19986	23478	43464	30082	30499	60581	31029.3	52156.7	1.68088	0.749219
CNOT3-348		TGACTGCTTCTTTAGGGCCT	Cnot3Domain	1123	1004	2127	617	701	1318	933	1019	1952	598	650	1248	2727	3214	5941	1649	1604	3253	1799	3480.67	1.93478	0.952168
CNOT3-384		GGGGCCGGAAGGGGGGCCCA	Cnot3Domain	2429	2407	4836	2105	2161	4266	1953	2058	4011	3473	3974	7447	4608	5174	9782	4457	4493	8950	4371	8726.33	1.99642	0.997412
CNOT3-409		GGGGCCCAAGGCCTGGCTGC	Cnot3Domain	601	535	1136	170	159	329	287	303	590	2	3	5	24	41	65	43	43	86	685	52	0.0759124	-3.71952
CNOT3-69		CTACCGTCTCAATGAGCTTG	Cnot3Domain	3453	3449	6902	2632	2684	5316	2518	2721	5239	99	119	218	697	756	1453	453	445	898	5819	856.333	0.147162	-2.76453
CNOT3-446		GCTGTGGCTGGGGGGGGAGG	Cnot3Domain	1426	1280	2706	1196	1245	2441	1126	1225	2351	241	266	507	245	341	586	137	128	265	2499.33	452.667	0.181115	-2.46502
CNOT3-436		AGAGGCAGCAGGCGGGGGGC	Cnot3Domain	4886	4633	9519	4201	4317	8518	3695	3958	7653	869	944	1813	491	579	1070	1038	1043	2081	8563.33	1654.67	0.193227	-2.37163
CNOT3-50		GTCGTCCTTGATCTTGCGGA	Cnot3Domain	6732	6195	12927	7253	7571	14824	5536	5676	11212	1151	1302	2453	1174	1443	2617	1205	1280	2485	12987.7	2518.33	0.193902	-2.3666
CNOT3-125		CAAAGTAGATGTAGGTGCCC	Cnot3Domain	16145	14667	30812	12302	12781	25083	11422	12130	23552	3917	4227	8144	1354	1603	2957	2219	2261	4480	26482.3	5193.67	0.196118	-2.3502
CNOT3-116		GTGAGGGGCACAGGGCCCAG	Cnot3Domain	7111	6575	13686	5669	5908	11577	4638	4958	9596	1114	1224	2338	1361	1570	2931	800	858	1658	11619.7	2309	0.198715	-2.33123
CNOT3-458		GGAGGCGGAGGCGGCGGCAG	Cnot3Domain	3092	2908	6000	2474	2575	5049	2421	2504	4925	600	597	1197	605	713	1318	321	358	679	5324.67	1064.67	0.19995	-2.32229
CNOT3-46		AGTCATTGTCCAGCATGCGC	Cnot3Domain	22355	20522	42877	17629	18307	35936	16871	17962	34833	3540	3745	7285	2226	2737	4963	5203	5341	10544	37882	7597.33	0.200553	-2.31795
CNOT3-237		TCTTCCTTCTCCTTCTGGGC	Cnot3Domain	7919	7268	15187	7018	7628	14646	6116	6318	12434	919	1135	2054	1747	2143	3890	1365	1431	2796	14089	2913.33	0.206781	-2.27383
CNOT3-238		TTCCCATCTGCAGCGGCTGA	Cnot3Domain	33017	30628	63645	24484	24895	49379	23903	25382	49285	4003	4353	8356	6940	8150	15090	5086	5137	10223	54103	11223	0.207438	-2.26925
CNOT3-20		ACCACATCATGTACTTGGTG	Cnot3Domain	3970	3728	7698	3796	3934	7730	3629	3808	7437	427	467	894	297	364	661	1601	1648	3249	7621.67	1601.33	0.210103	-2.25083
CNOT3-31		GGTAGCGTCCAACGAGATCA	Cnot3Domain	15128	14429	29557	12117	12402	24519	11962	12775	24737	1996	2218	4214	2061	2270	4331	3923	4149	8072	26271	5539	0.210841	-2.24577
CNOT3-255		AGTGTGGGGGTGGCATCTGG	Cnot3Domain	7915	7234	15149	6353	6644	12997	5213	5401	10614	1407	1445	2852	1453	1678	3131	1210	1127	2337	12920	2773.33	0.214654	-2.21991
CNOT3-29		GCGGATGGCGTCAACGAGGA	Cnot3Domain	26998	24572	51570	20631	21818	42449	22395	23855	46250	3601	3928	7529	4155	4709	8864	6971	6855	13826	46756.3	10073	0.215436	-2.21467
CNOT3-352		GGTGGGTTGTGGGGGCCGGA	Cnot3Domain	1375	1317	2692	1198	1189	2387	958	1048	2006	363	447	810	195	217	412	155	160	315	2361.67	512.333	0.216937	-2.20465
CNOT3-123		AGCGTGTCGATGGTATTCTA	Cnot3Domain	15929	15062	30991	12634	13452	26086	10861	11832	22693	2802	3025	5827	2757	3203	5960	2860	3001	5861	26590	5882.67	0.221236	-2.17634
CNOT3-412		GCTGGGCGGGATGGGAGAGC	Cnot3Domain	4377	4146	8523	3303	3468	6771	3281	3605	6886	1487	1624	3111	619	673	1292	298	296	594	7393.33	1665.67	0.225293	-2.15013
CNOT3-395		CAGGGCACTTGGGGGTGCTG	Cnot3Domain	11613	10755	22368	8255	8607	16862	9466	9852	19318	2409	2739	5148	1846	2029	3875	2123	2187	4310	19516	4444.33	0.227728	-2.13462
CNOT3-64		AGGCAGCGATCAATCTCACC	Cnot3Domain	38993	36681	75674	29725	30646	60371	32468	34918	67386	6722	8013	14735	7668	8970	16638	7492	7799	15291	67810.3	15554.7	0.229385	-2.12416
CNOT3-148		GGGCACTAAGGCACAGTATC	Cnot3Domain	21030	19811	40841	16338	17347	33685	15841	16419	32260	4024	4486	8510	2719	3324	6043	4933	5077	10010	35595.3	8187.67	0.230021	-2.12016
CNOT3-354		GGGCCGGAGGGGTAGGTGGG	Cnot3Domain	4231	3859	8090	3045	3124	6169	3016	3336	6352	673	736	1409	465	571	1036	1116	1189	2305	6870.33	1583.33	0.230459	-2.11742
CNOT3-346		GGTTGTGGGGGCCGGAAGGG	Cnot3Domain	5969	5443	11412	4096	4461	8557	5000	5394	10394	590	687	1277	1115	1333	2448	1652	1637	3289	10121	2338	0.231005	-2.11401
CNOT3-9		AGGCCCTAAAGAAGCAGTCA	Cnot3Domain	13922	13232	27154	10670	10965	21635	9210	9843	19053	2360	2725	5085	2326	2762	5088	2810	2856	5666	22614	5279.67	0.233469	-2.0987
CNOT3-104		CGCCCTCGGACACCTTCTTG	Cnot3Domain	29344	27388	56732	23376	24278	47654	21721	23523	45244	7947	8138	16085	3834	4404	8238	5405	5368	10773	49876.7	11698.7	0.234552	-2.09202
CNOT3-52		CTGCTCAAACTCGTCAGTGA	Cnot3Domain	78572	72902	151474	59241	61887	121128	58849	63905	122754	15484	16981	32465	11327	13514	24841	17661	17808	35469	131785	30925	0.234662	-2.09134
CNOT3-45		ACTCTCTACAGCAAATGGAA	Cnot3Domain	12680	12119	24799	9823	10215	20038	9595	10141	19736	3045	3379	6424	1767	2055	3822	2465	2560	5025	21524.3	5090.33	0.236492	-2.08014
CNOT3-284		CTTCTTCATCTTCTACTATC	Cnot3Domain	7656	7170	14826	6613	6803	13416	5529	5715	11244	1460	1628	3088	1667	1880	3547	1374	1338	2712	13162	3115.67	0.236717	-2.07877
CNOT3-136		CAACGTCGTCCTTGATCTTG	Cnot3Domain	30655	29043	59698	24435	25721	50156	23611	25259	48870	7698	8642	16340	5540	6277	11817	4763	4797	9560	52908	12572.3	0.237626	-2.07323
CNOT3-38		CTTTGAGTACCGCTACCTGG	Cnot3Domain	38302	35536	73838	29585	30654	60239	33091	35436	68527	6918	7690	14608	8353	9815	18168	7704	8005	15709	67534.7	16161.7	0.239309	-2.06305
CNOT3-39		TGCCTCAAGAAGGTGTCCGA	Cnot3Domain	15305	14334	29639	10943	11326	22269	11995	13073	25068	2376	2668	5044	2810	3357	6167	3561	3662	7223	25658.7	6144.67	0.239477	-2.06204
CNOT3-127		GTTCCTCCCCCAGGGCACTA	Cnot3Domain	21886	20278	42164	17140	17840	34980	15953	16919	32872	2802	3281	6083	6236	7676	13912	3140	3229	6369	36672	8788	0.239638	-2.06107
CNOT3-462		GGCGGAGGCGGCGGCAGCGG	Cnot3Domain	4641	4367	9008	3189	3545	6734	2365	2737	5102	1579	1606	3185	370	489	859	481	475	956	6948	1666.67	0.239877	-2.05963
CNOT3-79		ATTGTCCAGCATGCGCAGGA	Cnot3Domain	20721	19596	40317	16555	17335	33890	19527	20476	40003	4658	5490	10148	3093	3846	6939	5193	5226	10419	38070	9168.67	0.240837	-2.05387
CNOT3-260		TGGCATCTGGTGGTGGTAGG	Cnot3Domain	8972	8145	17117	7651	8214	15865	7074	7220	14294	1316	1438	2754	2059	2469	4528	2084	2110	4194	15758.7	3825.33	0.242745	-2.04249
CNOT3-129		CTAGCATGCGCACGTGGTAG	Cnot3Domain	44576	40751	85327	34912	36886	71798	34200	37135	71335	9877	10786	20663	8321	9710	18031	8277	8595	16872	76153.3	18522	0.24322	-2.03967
CNOT3-151		CTGGAACCACATCATGTACT	Cnot3Domain	42561	39927	82488	33935	35292	69227	33091	34458	67549	7745	9206	16951	10127	11658	21785	7295	7348	14643	73088	17793	0.243446	-2.03832
CNOT3-139		ACTGCACTCTCTACAGCAAA	Cnot3Domain	24926	23614	48540	19759	20643	40402	17058	18083	35141	3023	3219	6242	7179	8220	15399	4236	4342	8578	41361	10073	0.243539	-2.03778
CNOT3-80		GATGTGGTTCCAGAGGCACG	Cnot3Domain	25344	23318	48662	21011	22016	43027	19029	20495	39524	5645	6070	11715	4985	6050	11035	4665	4631	9296	43737.7	10682	0.244229	-2.03369
CNOT3-304		GCTTCTTAATCTCCTTCTTT	Cnot3Domain	10197	9404	19601	8102	8456	16558	7831	8165	15996	1399	1550	2949	1872	2135	4007	2928	2884	5812	17385	4256	0.244809	-2.03027
CNOT3-92		GGACCAGTTTGAGAGTGAAG	Cnot3Domain	21808	20421	42229	17815	18898	36713	17864	18809	36673	3834	4045	7879	5283	6097	11380	4459	4717	9176	38538.3	9478.33	0.245946	-2.02359
CNOT3-138		GGCATCTGGTGGTGGTAGGG	Cnot3Domain	5795	5133	10928	4207	4298	8505	4163	4440	8603	1323	1561	2884	981	1176	2157	1032	887	1919	9345.33	2320	0.248252	-2.01012
CNOT3-249		TGGCCCCACCAGCTCCCAGT	Cnot3Domain	25294	24246	49540	22449	23200	45649	19585	20679	40264	5330	6230	11560	6526	7734	14260	4019	3887	7906	45151	11242	0.248987	-2.00586
CNOT3-217		AACCAAAGCTTACAGCAAAG	Cnot3Domain	13834	12878	26712	11418	11551	22969	10970	11901	22871	3675	4054	7729	2362	2910	5272	2547	2691	5238	24184	6079.67	0.251392	-1.99199
CNOT3-444		CCTAGCGGAGGCGGAGGCGG	Cnot3Domain	5511	5060	10571	5008	5183	10191	4352	4427	8779	1978	2232	4210	629	691	1320	938	1021	1959	9847	2496.33	0.253512	-1.97987
CNOT3-12		AATTCCACAGTGTCCGAGTG	Cnot3Domain	15644	14766	30410	11127	11711	22838	14110	14955	29065	3674	4193	7867	3038	3606	6644	3155	3261	6416	27437.7	6975.67	0.254237	-1.97575
CNOT3-27		GTGAGGCATGTGGTGCCAGG	Cnot3Domain	3324	2948	6272	2387	2485	4872	3061	3193	6254	346	424	770	797	1019	1816	905	942	1847	5799.33	1477.67	0.254799	-1.97257
CNOT3-102		CACCTTTGAGTACCGCTACC	Cnot3Domain	40538	37966	78504	30501	31294	61795	35170	37375	72545	9711	11165	20876	5762	6947	12709	10374	10436	20810	70948	18131.7	0.255563	-1.96825
CNOT3-231		CTGGGCGTTGGGGAGCTGGG	Cnot3Domain	5013	4740	9753	4029	4261	8290	3418	3454	6872	1166	1174	2340	1095	1353	2448	777	810	1587	8305	2125	0.25587	-1.96652
CNOT3-132		ACCAAAGCTTACAGCAAAGA	Cnot3Domain	21518	20281	41799	17814	18850	36664	19607	21438	41045	4375	4640	9015	6096	6825	12921	4364	4469	8833	39836	10256.3	0.257464	-1.95756
CNOT3-146		CCTCTTGTCCTTGATCTCGT	Cnot3Domain	21219	20339	41558	14644	15421	30065	16247	16768	33015	3176	3869	7045	4223	5202	9425	5223	5272	10495	34879.3	8988.33	0.257698	-1.95625
CNOT3-403		GTAGGTGGGCGGCACAGCTG	Cnot3Domain	8658	7837	16495	7181	7616	14797	6709	6945	13654	1875	1986	3861	2393	2629	5022	1431	1368	2799	14982	3894	0.259912	-1.94391
CNOT3-223		TCGCCATGACTGCTTCTTTA	Cnot3Domain	20612	19494	40106	17100	17755	34855	18293	19104	37397	3936	4509	8445	5636	6758	12394	4212	4229	8441	37452.7	9760	0.260596	-1.94012
CNOT3-216		GTGGCCCCACCAGCTCCCAG	Cnot3Domain	11766	10888	22654	9373	9724	19097	7848	8425	16273	1869	2138	4007	2875	3385	6260	2447	2427	4874	19341.3	5047	0.260944	-1.93819
CNOT3-214		TGGAGCAGTTTGAAGATATT	Cnot3Domain	23122	21410	44532	18201	18600	36801	18342	19246	37588	5307	5650	10957	3579	4182	7761	6022	6321	12343	39640.3	10353.7	0.26119	-1.93683
CNOT3-124		GAGCGTGTCGATGGTATTCT	Cnot3Domain	34708	32269	66977	26490	27631	54121	29359	31746	61105	8505	9305	17810	8153	9481	17634	6142	6243	12385	60734.3	15943	0.262504	-1.92959
CNOT3-158		GGGGTGAGGCATGTGGTGCC	Cnot3Domain	4238	3836	8074	3159	3433	6592	2871	3032	5903	1042	1099	2141	929	973	1902	689	704	1393	6856.33	1812	0.264281	-1.91985
CNOT3-101		CCCAACTCACCGTGAGCCAC	Cnot3Domain	22902	21551	44453	18017	18748	36765	16107	17193	33300	4160	4703	8863	3967	4646	8613	6552	6553	13105	38172.7	10193.7	0.267041	-1.90487
CNOT3-74		GTATGAGGCTGACCTAAAGA	Cnot3Domain	17700	16412	34112	13932	14441	28373	12932	13222	26154	4152	4470	8622	2967	3570	6537	4088	4455	8543	29546.3	7900.67	0.267399	-1.90293
CNOT3-30		CTCGTAGTCAAAGTAGATGT	Cnot3Domain	25577	24484	50061	21102	22162	43264	20417	22011	42428	7430	7982	15412	5239	6165	11404	4702	4783	9485	45251	12100.3	0.267405	-1.9029
CNOT3-424		CAGCTGGGGACTGAGGGTGC	Cnot3Domain	5548	4992	10540	5180	5476	10656	4609	4761	9370	1495	1654	3149	1570	1943	3513	772	741	1513	10188.7	2725	0.267454	-1.90264
CNOT3-86		ACTACGAGAAGTGGGGCCAG	Cnot3Domain	18192	16723	34915	14187	14671	28858	14243	15299	29542	2561	2939	5500	4288	5127	9415	5062	5012	10074	31105	8329.67	0.267792	-1.90082
CNOT3-445		GTTGGCTGGGCTGGGCGGGA	Cnot3Domain	3705	3329	7034	2942	3185	6127	1894	1896	3790	1365	1547	2912	425	517	942	356	338	694	5650.33	1516	0.268303	-1.89807
CNOT3-306		CCATGTGGCTGTGGCTGGGG	Cnot3Domain	8639	7912	16551	6570	6878	13448	5854	6055	11909	1456	1682	3138	1719	2074	3793	2117	2202	4319	13969.3	3750	0.268445	-1.8973
CNOT3-459		AACCTCTTCCTTCTCCTTCT	Cnot3Domain	16084	14966	31050	13288	13686	26974	12497	13471	25968	2745	3054	5799	3748	4640	8388	4166	4289	8455	27997.3	7547.33	0.269573	-1.89125
CNOT3-317		AGGCAGAGGCAGCAGGCGGG	Cnot3Domain	8141	7590	15731	7083	7602	14685	6500	6832	13332	1703	1938	3641	2239	2661	4900	1655	1667	3322	14582.7	3954.33	0.271167	-1.88275
CNOT3-257		AGTCAGAGGGGTGAGGCATG	Cnot3Domain	15540	14325	29865	11288	11604	22892	9543	9912	19455	2747	2899	5646	2695	3276	5971	3883	4118	8001	24070.7	6539.33	0.271672	-1.88006
CNOT3-16		TCCACACCAAGTACATGATG	Cnot3Domain	16673	15805	32478	12196	12766	24962	12635	13720	26355	3172	3635	6807	2933	3480	6413	4835	4816	9651	27931.7	7623.67	0.27294	-1.87334
CNOT3-96		GAAGGTAGATCCTGCCCAGA	Cnot3Domain	17725	16387	34112	14014	14427	28441	13594	14622	28216	4964	5385	10349	3451	4112	7563	3330	3594	6924	30256.3	8278.67	0.273618	-1.86977
CNOT3-406		GTGCTGGGCCCACTGGGAGC	Cnot3Domain	5917	5693	11610	5102	5190	10292	4051	4338	8389	1044	1177	2221	865	1091	1956	2098	2058	4156	10097	2777.67	0.275098	-1.86198
CNOT3-107		TTGGCTGCATTGTGGAGCTG	Cnot3Domain	20496	18774	39270	17952	18742	36694	14990	15675	30665	5409	6454	11863	5102	5888	10990	3288	3258	6546	35543	9799.67	0.275713	-1.85876
CNOT3-15		CGACACGCTCAACATGCAGG	Cnot3Domain	61524	57284	118808	49070	50969	100039	48718	51428	100146	12923	14378	27301	14704	17499	32203	14263	14479	28742	106331	29415.3	0.276639	-1.85392
CNOT3-57		TTCCACAGTGTCCGAGTGTG	Cnot3Domain	11294	10393	21687	9456	9969	19425	9318	10189	19507	2744	3004	5748	1331	1614	2945	4085	4030	8115	20206.3	5602.67	0.277273	-1.85062
CNOT3-37		AATGGAACGGTTCAAAGTTG	Cnot3Domain	21308	19867	41175	17120	18649	35769	18019	19320	37339	6312	6602	12914	4604	5267	9871	4334	4570	8904	38094.3	10563	0.277285	-1.85056
CNOT3-26		AGTACATGATGTGGTTCCAG	Cnot3Domain	15125	13963	29088	11178	11853	23031	11011	11705	22716	2427	2685	5112	3645	4309	7954	3755	3955	7710	24945	6925.33	0.277624	-1.8488
CNOT3-22		GATTGATCGCTGCCTCAAGA	Cnot3Domain	21933	20499	42432	18028	18702	36730	16776	17636	34412	5087	5857	10944	4130	4856	8986	5767	5850	11617	37858	10515.7	0.277766	-1.84806
CNOT3-198		AGGCCATGGAAGAGGCCGCC	Cnot3Domain	12086	11045	23131	8597	8943	17540	7413	8020	15433	2387	2643	5030	2857	3350	6207	2186	2166	4352	18701.3	5196.33	0.277859	-1.84758
CNOT3-40		CATCACTGACGAGTTTGAGC	Cnot3Domain	20202	19172	39374	15778	16756	32534	18028	18765	36793	3253	3918	7171	6336	7150	13486	4773	4777	9550	36233.7	10069	0.277891	-1.84741
CNOT3-327		GTGGCATCTGGTGGTGGTAG	Cnot3Domain	10863	9832	20695	8299	8490	16789	8047	8461	16508	1434	1678	3112	2685	3220	5905	2937	3141	6078	17997.3	5031.67	0.279578	-1.83867
CNOT3-300		GGCCGGGGCTGGGTCGTGCT	Cnot3Domain	8048	7491	15539	6856	6962	13818	7346	7767	15113	1722	1965	3687	1715	2180	3895	2469	2403	4872	14823.3	4151.33	0.280054	-1.83622
CNOT3-374		CAACCTCTTCCTTCTCCTTC	Cnot3Domain	21982	20460	42442	16960	17599	34559	17969	19280	37249	5614	6405	12019	4052	4768	8820	5617	5792	11409	38083.3	10749.3	0.282258	-1.82491
CNOT3-301		ACGCTACCCATGTCTTGATT	Cnot3Domain	34534	33578	68112	28377	29361	57738	26821	28135	54956	6407	7448	13855	9692	11792	21484	7918	7822	15740	60268.7	17026.3	0.282507	-1.82364
CNOT3-267		GCGGCGGCAGCGGAGGCGGA	Cnot3Domain	8471	8110	16581	6516	6870	13386	5831	6139	11970	1780	1985	3765	1640	1937	3577	2235	2323	4558	13979	3966.67	0.283759	-1.81726
CNOT3-279		CGCTCAGAGTCAGAGGGGTG	Cnot3Domain	11049	10202	21251	9546	9801	19347	8538	9047	17585	2666	2979	5645	2860	3420	6280	2344	2326	4670	19394.3	5531.67	0.285221	-1.80985
CNOT3-61		CAAGGAGCTCAGAGGCTCAG	Cnot3Domain	13313	12568	25881	9961	10367	20328	9648	10772	20420	3702	3933	7635	2276	2686	4962	3241	3191	6432	22209.7	6343	0.285596	-1.80795
CNOT3-253		TTCTTCTGCCCCCACAGCAC	Cnot3Domain	37051	34367	71418	30265	30759	61024	29191	30881	60072	9909	12029	21938	8776	10365	19141	7139	6866	14005	64171.3	18361.3	0.28613	-1.80526
CNOT3-3		TACTTTGACTACGAGAAGTG	Cnot3Domain	6699	6015	12714	4340	4644	8984	5396	5776	11172	1106	1156	2262	2199	2514	4713	1198	1256	2454	10956.7	3143	0.286857	-1.80159
CNOT3-36		CTCCAGGTAGCGGTACTCAA	Cnot3Domain	18440	17571	36011	15210	16244	31454	15775	16993	32768	6080	6274	12354	4584	5244	9828	3309	3274	6583	33411	9588.33	0.286981	-1.80097
CNOT3-226		CTGTAGGGCAGGGAAGATGG	Cnot3Domain	21119	19502	40621	16640	17399	34039	16139	17443	33582	4210	4523	8733	4550	5481	10031	6194	6155	12349	36080.7	10371	0.287439	-1.79867
CNOT3-325		GGGCCCACTGGGAGCTGGTG	Cnot3Domain	2020	1802	3822	1404	1511	2915	941	1091	2032	485	467	952	316	387	703	410	456	866	2923	840.333	0.28749	-1.79842
CNOT3-297		CAGAAGGAGAAGGAAGAGGT	Cnot3Domain	11818	10595	22413	9077	9204	18281	8907	9726	18633	2090	2294	4384	2935	3305	6240	3291	3238	6529	19775.7	5717.67	0.289126	-1.79023
CNOT3-51		CAACCGCAAGCTCATTGAGA	Cnot3Domain	33489	31503	64992	27498	28914	56412	25191	27285	52476	8969	9921	18890	8488	10169	18657	6246	6560	12806	57960	16784.3	0.289585	-1.78794
CNOT3-153		GGTCCCGGTCCTCCAGGTAG	Cnot3Domain	35397	33010	68407	26205	27711	53916	29649	31799	61448	8759	9542	18301	9808	11188	20996	6926	7147	14073	61257	17790	0.290416	-1.78381
CNOT3-188		AACTCGTCAGTGATGGTCTT	Cnot3Domain	33724	31107	64831	23983	25141	49124	26106	28043	54149	8308	9103	17411	7300	8819	16119	7499	7859	15358	56034.7	16296	0.29082	-1.7818
CNOT3-187		GCCCTCTTTGCTGTAAGCTT	Cnot3Domain	21633	20273	41906	16796	17690	34486	17050	18070	35120	4844	5200	10044	5643	6434	12077	5272	5316	10588	37170.7	10903	0.293323	-1.76944
CNOT3-72		GCCGCTTCAAGCCCTCAATC	Cnot3Domain	17410	16392	33802	14777	15488	30265	13095	13774	26869	3946	4340	8286	3950	4490	8440	5044	4996	10040	30312	8922	0.294339	-1.76445
CNOT3-94		TAGAGCTGCTCCTTGGTGAG	Cnot3Domain	10280	9463	19743	7862	8139	16001	7258	7629	14887	2995	3518	6513	1764	2074	3838	2304	2254	4558	16877	4969.67	0.294464	-1.76384
CNOT3-416		TGGGTTGTGGGGGCCGGAAG	Cnot3Domain	4423	3845	8268	3428	3548	6976	2618	2818	5436	1441	1620	3061	710	826	1536	765	728	1493	6893.33	2030	0.294487	-1.76372
CNOT3-73		CCAGATGCCACCCCCACACT	Cnot3Domain	41160	39812	80972	30686	31297	61983	30197	31676	61873	7853	9923	17776	8594	10341	18935	11958	11811	23769	68276	20160	0.295272	-1.75988
CNOT3-427		CCGAGTGTGGGGGTGGCATC	Cnot3Domain	17530	16205	33735	15198	15609	30807	13307	14254	27561	3117	3440	6557	4237	4983	9220	5696	5759	11455	30701	9077.33	0.295669	-1.75795
CNOT3-333		CTCAGAGGCTCAGGGGCCTG	Cnot3Domain	8366	7949	16315	5596	5821	11417	5523	5712	11235	3080	3688	6768	1268	1508	2776	1025	982	2007	12989	3850.33	0.29643	-1.75424
CNOT3-17		CCAACGAGATCAAGGACAAG	Cnot3Domain	24655	22769	47424	21353	22189	43542	17960	19744	37704	7385	7919	15304	5858	6866	12724	5063	5370	10433	42890	12820.3	0.298912	-1.74221
CNOT3-196		GTGCCAGGCGGCCTCTTCCA	Cnot3Domain	16697	15750	32447	13567	14215	27782	11167	12140	23307	3327	3919	7246	4606	5500	10106	3964	3881	7845	27845.3	8399	0.30163	-1.72915
CNOT3-164		GGAGCCCACCTTGATTTCTG	Cnot3Domain	14426	13645	28071	11627	11955	23582	11830	12505	24335	4172	4762	8934	3025	3523	6548	3627	3820	7447	25329.3	7643	0.301745	-1.7286
CNOT3-408		TTTGCTGTAAGCTTTGGTTT	Cnot3Domain	14220	12913	27133	10591	11025	21616	12880	13546	26426	3275	3579	6854	3477	4088	7565	4138	4191	8329	25058.3	7582.67	0.302601	-1.72451
CNOT3-356		GGGCACTTGGGGGTGCTGCG	Cnot3Domain	4068	3716	7784	3227	3506	6733	3260	3387	6647	707	824	1531	1635	1976	3611	606	692	1298	7054.67	2146.67	0.30429	-1.71648
CNOT3-229		GATTCACAGGCAGTGGCACC	Cnot3Domain	21037	19749	40786	17521	18070	35591	15372	16229	31601	6300	7017	13317	4261	5041	9302	5127	5171	10298	35992.7	10972.3	0.304849	-1.71383
CNOT3-43		GAAGATGAAGAAGAGTGTCT	Cnot3Domain	17033	15413	32446	13547	14087	27634	13630	14124	27754	4578	5182	9760	4124	4777	8901	3952	4168	8120	29278	8927	0.304905	-1.71357
CNOT3-332		CTCGCCAGCAGAAGCAGGAC	Cnot3Domain	34836	32281	67117	29031	29830	58861	26358	28689	55047	8044	8952	16996	9852	11452	21304	8873	8402	17275	60341.7	18525	0.307002	-1.70368
CNOT3-185		GCCCACCTTGATTTCTGGGG	Cnot3Domain	5112	4784	9896	3670	3692	7362	2773	2847	5620	1183	1287	2470	1354	1691	3045	766	748	1514	7626	2343	0.307238	-1.70257
CNOT3-448		CTGCAGGGGCGGCTGGGCTG	Cnot3Domain	7273	6740	14013	4638	4766	9404	4612	5101	9713	964	1126	2090	1620	2013	3633	2266	2196	4462	11043.3	3395	0.307425	-1.70169
CNOT3-155		GAAGTGGGGCCAGCGGAAGA	Cnot3Domain	31244	28936	60180	22706	23723	46429	24518	25912	50430	10525	11387	21912	5469	6408	11877	7260	7309	14569	52346.3	16119.3	0.307936	-1.6993
CNOT3-4		GCGGACAAGCGCAAACTCCA	Cnot3Domain	22703	21498	44201	21363	22231	43594	20551	22474	43025	6261	6418	12679	5365	6262	11627	8094	7999	16093	43606.7	13466.3	0.308814	-1.69519
CNOT3-431		ATCGCCATGACTGCTTCTTT	Cnot3Domain	57880	55166	113046	46466	48024	94490	45740	48174	93914	16475	19726	36201	13206	15744	28950	13982	14088	28070	100483	31073.7	0.309242	-1.69319
CNOT3-256		GGGCGGGATGGGAGAGCTGG	Cnot3Domain	2711	2543	5254	2172	2293	4465	2010	2107	4117	274	234	508	1446	1649	3095	360	333	693	4612	1432	0.310494	-1.68736
CNOT3-397		TCCATGTGGCTGTGGCTGGG	Cnot3Domain	11794	10422	22216	8878	9008	17886	9247	9660	18907	3264	3838	7102	2298	2752	5050	3098	3128	6226	19669.7	6126	0.311444	-1.68296
CNOT3-54		TTCAAACTGCTCCACGCCCT	Cnot3Domain	43370	40614	83984	33639	35336	68975	30784	33232	64016	12169	13162	25331	9468	11154	20622	10680	10972	21652	72325	22535	0.31158	-1.68233
CNOT3-159		GCTCCTTGGTGAGGGGCACA	Cnot3Domain	11805	10774	22579	8864	9221	18085	7579	8042	15621	3796	4267	8063	2416	2882	5298	2117	2138	4255	18761.7	5872	0.312979	-1.67586
CNOT3-293		CTGGGCAGGATCTACCTTCT	Cnot3Domain	32886	30600	63486	24525	25422	49947	23913	25547	49460	9168	9628	18796	7138	8320	15458	8352	8587	16939	54297.7	17064.3	0.314274	-1.66991
CNOT3-404		ACTGGAGGTCCCGGTCCTCC	Cnot3Domain	11766	10980	22746	9715	10126	19841	8011	8697	16708	3104	3549	6653	3101	3891	6992	2502	2495	4997	19765	6214	0.314394	-1.66935
CNOT3-95		AGAGGTTGGCCAGTGGCTCA	Cnot3Domain	6999	6688	13687	6379	6386	12765	6052	5921	11973	1902	2513	4415	1990	2424	4414	1622	1641	3263	12808.3	4030.67	0.314691	-1.66799
CNOT3-118		GTCCCTCACCTCGCTCGGTC	Cnot3Domain	23585	21810	45395	17214	17980	35194	18851	20262	39113	6575	7693	14268	6514	7663	14177	4556	4680	9236	39900.7	12560.3	0.31479	-1.66754
CNOT3-421		CGGGGGGCCGGAGGGGTAGG	Cnot3Domain	5148	4849	9997	3268	3342	6610	3996	4254	8250	1274	1463	2737	1201	1397	2598	1253	1243	2496	8285.67	2610.33	0.315042	-1.66638
CNOT3-8		CATCGACACGCTCAACATGC	Cnot3Domain	29029	27554	56583	21539	22124	43663	21462	23554	45016	6112	6845	12957	8722	10374	19096	6760	6956	13716	48420.7	15256.3	0.315079	-1.66621
CNOT3-349		TTGGGGCCCAGGGCACTTGG	Cnot3Domain	12810	11742	24552	10218	10592	20810	11423	12028	23451	5387	6118	11505	1586	1935	3521	3340	3321	6661	22937.7	7229	0.315158	-1.66585
CNOT3-283		TCTTGGGCTCCTCGTGCCTC	Cnot3Domain	13299	12123	25422	9707	10376	20083	9257	9857	19114	2943	3368	6311	3232	3672	6904	3554	3606	7160	21539.7	6791.67	0.31531	-1.66516
CNOT3-202		GAACCAGAAAGAAAAGTATG	Cnot3Domain	10566	9702	20268	9555	9673	19228	9059	9716	18775	2880	2978	5858	2178	2446	4624	3943	3987	7930	19423.7	6137.33	0.315972	-1.66213
CNOT3-315		CATGTGGCTGTGGCTGGGGG	Cnot3Domain	5003	4660	9663	3449	3632	7081	3376	3532	6908	1029	1184	2213	1072	1120	2192	1465	1615	3080	7884	2495	0.316464	-1.65989
CNOT3-393		AGGGGCGGCTGGGCTGAGGC	Cnot3Domain	3004	2736	5740	1675	1681	3356	1551	1707	3258	837	843	1680	638	740	1378	409	445	854	4118	1304	0.316659	-1.659
CNOT3-47		CTTCATCTTCTACTATCTGG	Cnot3Domain	14099	13171	27270	11019	11677	22696	10336	11171	21507	4139	4460	8599	3809	4377	8186	2818	3038	5856	23824.3	7547	0.316777	-1.65846
CNOT3-76		ACTGCTCAGGATGATGTCTG	Cnot3Domain	13949	12856	26805	10263	10702	20965	10418	11308	21726	1785	2136	3921	5176	6184	11360	3320	3419	6739	23165.3	7340	0.316853	-1.65812
CNOT3-372		GCAGCCGGTGCCCTGCTCAA	Cnot3Domain	14052	13095	27147	11353	11704	23057	9946	10412	20358	2508	2782	5290	3208	3761	6969	5132	5003	10135	23520.7	7464.67	0.317366	-1.65578
CNOT3-463		GGCGGCGGCAGCGGAGGCGG	Cnot3Domain	3037	2769	5806	2029	2066	4095	1929	1986	3915	644	761	1405	808	1013	1821	602	563	1165	4605.33	1463.67	0.31782	-1.65372
CNOT3-77		AGAAGGAAGAGGTTGGCCAG	Cnot3Domain	14632	13599	28231	11390	12069	23459	10801	11430	22231	4046	4229	8275	4053	4853	8906	3117	3252	6369	24640.3	7850	0.318583	-1.65026
CNOT3-389		CCGCCGCCTCCGCCTCCGCT	Cnot3Domain	40584	38283	78867	32941	33721	66662	28151	30138	58289	9156	10423	19579	12079	14307	26386	9406	9684	19090	67939.3	21685	0.319182	-1.64755
CNOT3-141		GTACCGCTACCTGGAGGACC	Cnot3Domain	14221	13110	27331	10427	10561	20988	10384	11051	21435	4108	4568	8676	2983	3567	6550	3544	3591	7135	23251.3	7453.67	0.320569	-1.64129
CNOT3-311		GCCACAACTGAGCTGTAACC	Cnot3Domain	12664	12014	24678	10154	10537	20691	8871	9459	18330	3048	3782	6830	2450	2961	5411	4134	4075	8209	21233	6816.67	0.321041	-1.63917
CNOT3-152		CCTGGGTCCCTCACCTCGCT	Cnot3Domain	34947	32808	67755	26000	26761	52761	25924	27823	53747	8015	9782	17797	8346	10086	18432	10034	9832	19866	58087.7	18698.3	0.321899	-1.63532
CNOT3-383		GGCACTTGGGGGTGCTGCGG	Cnot3Domain	5066	4540	9606	4183	4325	8508	3606	3592	7198	2095	2424	4519	1167	1325	2492	554	591	1145	8437.33	2718.67	0.322219	-1.63389
CNOT3-130		CTGCTGATAGAGCTGCTCCT	Cnot3Domain	15818	14810	30628	12550	13110	25660	11876	12657	24533	3126	3358	6484	5131	6127	11258	4202	4286	8488	26940.3	8743.33	0.324544	-1.62351
CNOT3-276		GGCAGTGGCACCAGGAGGCT	Cnot3Domain	7171	6696	13867	4886	5025	9911	4697	5055	9752	1250	1344	2594	1565	1874	3439	2444	2432	4876	11176.7	3636.33	0.32535	-1.61993
CNOT3-1		TCTTGCGGATGGCGTCAACG	Cnot3Domain	10364	10100	20464	8537	9122	17659	9030	9631	18661	4572	5015	9587	2325	2746	5071	1915	1907	3822	18928	6160	0.325444	-1.61952
CNOT3-204		ACTCCACTTCACTCTCAAAC	Cnot3Domain	21856	20873	42729	16499	16939	33438	15400	16171	31571	5719	6397	12116	6000	7038	13038	4966	4989	9955	35912.7	11703	0.325874	-1.61761
CNOT3-112		TGGGGCCAGCGGAAGAAGGA	Cnot3Domain	15418	14068	29486	11186	11666	22852	9544	10282	19826	5608	6206	11814	2550	3080	5630	3100	3062	6162	24054.7	7868.67	0.327116	-1.61213
CNOT3-142		AGTACCGCTACCTGGAGGAC	Cnot3Domain	10776	9806	20582	8507	8465	16972	8090	8743	16833	2710	2914	5624	3096	3682	6778	2661	2756	5417	18129	5939.67	0.327633	-1.60985
CNOT3-78		TGACGCCATCCGCAAGATCA	Cnot3Domain	18806	17877	36683	14729	15478	30207	16842	18706	35548	5808	6391	12199	5352	6409	11761	4965	4869	9834	34146	11264.7	0.329897	-1.59991
CNOT3-328		ACTCACGAGGTGCTGGGAGG	Cnot3Domain	4041	4186	8227	2842	3018	5860	2299	2440	4739	828	935	1763	575	692	1267	1584	1607	3191	6275.33	2073.67	0.330447	-1.59751
CNOT3-88		CAGAAGCAGGACCGGATTGA	Cnot3Domain	30301	27949	58250	23506	24692	48198	22254	24238	46492	7982	8304	16286	8207	9948	18155	8122	8341	16463	50980	16968	0.332836	-1.58711
CNOT3-28		TCCACAGTGTCCGAGTGTGG	Cnot3Domain	10527	9649	20176	7316	7341	14657	7475	8123	15598	3251	3788	7039	1411	1620	3031	3399	3580	6979	16810.3	5683	0.338066	-1.56462
CNOT3-56		CTCACAGGCAGTACCTCCCC	Cnot3Domain	35636	33508	69144	26087	26271	52358	25126	26360	51486	10612	12822	23434	7733	9213	16946	9148	9010	18158	57662.7	19512.7	0.338393	-1.56323
CNOT3-292		GGAGGGGCTGGCAAGCAGAA	Cnot3Domain	4843	4424	9267	3848	3954	7802	4098	4598	8696	933	998	1931	1365	1610	2975	1847	1966	3813	8588.33	2906.33	0.338405	-1.56318
CNOT3-14		GGTTCGCGTTGGCTGCATTG	Cnot3Domain	16514	15200	31714	13129	13567	26696	12617	13400	26017	2971	3247	6218	5562	6280	11842	5157	5409	10566	28142.3	9542	0.339062	-1.56038
CNOT3-173		CCCAGCGTCCAGCCTAGCGG	Cnot3Domain	13483	12305	25788	11742	12043	23785	10869	11693	22562	3821	4181	8002	3219	3840	7059	4739	5028	9767	24045	8276	0.344188	-1.53873
CNOT3-218		GTCAGGTGCAGCGTTGGCAC	Cnot3Domain	14682	13339	28021	11592	12196	23788	11444	12409	23853	2856	3096	5952	6233	7120	13353	3380	3399	6779	25220.7	8694.67	0.344744	-1.5364
CNOT3-244		GGGGAGCTGGGAGGATTCAC	Cnot3Domain	7057	6434	13491	6624	6838	13462	5669	6119	11788	1847	2030	3877	1740	2136	3876	2733	2871	5604	12913.7	4452.33	0.344777	-1.53627
CNOT3-420		AAGGCAGAGGCAGCAGGCGG	Cnot3Domain	20817	18959	39776	17606	18455	36061	15361	16050	31411	4970	5566	10536	7420	8787	16207	5075	5187	10262	35749.3	12335	0.345041	-1.53516
CNOT3-5		GAGGGACCAAATCAAGACAT	Cnot3Domain	19333	17786	37119	13819	14034	27853	11997	12495	24492	3543	4043	7586	5102	6099	11201	5932	6174	12106	29821.3	10297.7	0.345312	-1.53403
CNOT3-11		TGAGGGACCAAATCAAGACA	Cnot3Domain	18478	17191	35669	15714	16430	32144	13526	14654	28180	5200	5985	11185	7228	8680	15908	3059	3196	6255	31997.7	11116	0.3474	-1.52533
CNOT3-170		TGCCCAGAAGGAGAAGGAAG	Cnot3Domain	11126	9981	21107	9199	9424	18623	8504	9311	17815	2638	2839	5477	4561	5345	9906	2434	2188	4622	19181.7	6668.33	0.347641	-1.52433
CNOT3-60		CTACTTTGACTACGAGAAGT	Cnot3Domain	17383	15975	33358	13284	14072	27356	14773	15327	30100	5023	5540	10563	4238	5190	9428	5831	5776	11607	30271.3	10532.7	0.347942	-1.52308
CNOT3-399		CTGGGCCCACTGGGAGCTGG	Cnot3Domain	8153	7333	15486	6751	6930	13681	6430	6905	13335	1490	1715	3205	2964	3541	6505	2593	2507	5100	14167.3	4936.67	0.348454	-1.52096
CNOT3-191		ATACTGTGCCTTAGTGCCCT	Cnot3Domain	8289	7739	16028	5250	5604	10854	5792	6024	11816	2892	3298	6190	1905	2337	4242	1491	1566	3057	12899.3	4496.33	0.348571	-1.52048
CNOT3-182		CGAGACACTCACGAGGTGCT	Cnot3Domain	21665	19979	41644	15385	15586	30971	15415	16524	31939	4952	5692	10644	5347	6641	11988	6855	6979	13834	34851.3	12155.3	0.348777	-1.51962
CNOT3-430		CGGAAGGGGGGCCCAAGGCC	Cnot3Domain	8588	8082	16670	6027	5955	11982	6618	7023	13641	2062	2213	4275	2002	2317	4319	3201	3082	6283	14097.7	4959	0.35176	-1.50734
CNOT3-156		CCACAACTGAGCTGTAACCT	Cnot3Domain	16847	15848	32695	15097	15335	30432	12529	13577	26106	4214	4755	8969	5207	6152	11359	5614	5698	11312	29744.3	10546.7	0.354577	-1.49583
CNOT3-140		CCTCTGACTCTGAGCGTATT	Cnot3Domain	25988	24621	50609	21175	20974	42149	18845	19820	38665	6325	7643	13968	7648	8899	16547	8132	7973	16105	43807.7	15540	0.354732	-1.4952
CNOT3-23		ATTCCACAGTGTCCGAGTGT	Cnot3Domain	22293	20378	42671	17824	18944	36768	16740	17925	34665	5854	6628	12482	6785	7870	14655	6767	6804	13571	38034.7	13569.3	0.356762	-1.48697
CNOT3-128		AGATCCTGCCCAGAAGGAGA	Cnot3Domain	14769	13584	28353	11240	11769	23009	11555	12480	24035	3462	3768	7230	4391	5259	9650	5041	5038	10079	25132.3	8986.33	0.357561	-1.48374
CNOT3-2		TGGTCTCTAGCATGCGCACG	Cnot3Domain	16846	15521	32367	13094	13396	26490	12464	13442	25906	3111	3531	6642	4945	5992	10937	6359	6376	12735	28254.3	10104.7	0.357632	-1.48345
CNOT3-109		GGAGGGGCCGGTGTCACTGG	Cnot3Domain	4820	4407	9227	4007	3907	7914	4077	4205	8282	1345	1536	2881	1063	1261	2324	1944	1948	3892	8474.33	3032.33	0.357826	-1.48267
CNOT3-224		CAAGAAGGTGTCCGAGGGCG	Cnot3Domain	7624	6976	14600	6413	6561	12974	5852	6146	11998	960	1144	2104	3135	3745	6880	2558	2671	5229	13190.7	4737.67	0.359168	-1.47727
CNOT3-85		GCGTCGGACAGGGGTTCCGG	Cnot3Domain	14204	12744	26948	11352	11361	22713	9359	10255	19614	4360	4946	9306	3629	4155	7784	3950	3863	7813	23091.7	8301	0.35948	-1.47602
CNOT3-225		CTCCAGGAAGGAACCCAGTG	Cnot3Domain	17917	16857	34774	13956	14254	28210	13020	13988	27008	5171	6054	11225	5823	6668	12491	4359	4330	8689	29997.3	10801.7	0.360088	-1.47358
CNOT3-49		GGCACAGTATCTGGCAGCCA	Cnot3Domain	13314	12609	25923	10601	10788	21389	12480	13352	25832	5945	6707	12652	3756	4503	8259	2793	2737	5530	24381.3	8813.67	0.361492	-1.46796
CNOT3-149		TGGTGGTGGTAGGGGGGCGT	Cnot3Domain	3491	3023	6514	2141	2153	4294	1987	2119	4106	512	524	1036	1249	1452	2701	849	831	1680	4971.33	1805.67	0.363216	-1.4611
CNOT3-100		GAACGGGCAGCCATCAGCTC	Cnot3Domain	22472	21349	43821	15459	16195	31654	16064	17003	33067	6297	7132	13429	6647	7745	14392	5911	5883	11794	36180.7	13205	0.364974	-1.45413
CNOT3-131		CACCGCCCCAGAAATCAAGG	Cnot3Domain	28483	26269	54752	23871	25054	48925	18974	20636	39610	8951	9549	18500	8096	9645	17741	8162	8121	16283	47762.3	17508	0.366565	-1.44786
CNOT3-110		GGCTCAGGGAACAACTCAGG	Cnot3Domain	27295	25632	52927	23138	23949	47087	21484	22676	44160	6582	7697	14279	9442	10957	20399	9047	9190	18237	48058	17638.3	0.367022	-1.44606
CNOT3-242		GTGGGGGTGGCATCTGGTGG	Cnot3Domain	4302	3990	8292	2978	3243	6221	2464	2755	5219	538	618	1156	2518	2931	5449	310	337	647	6577.33	2417.33	0.367525	-1.44409
CNOT3-398		GTGCTGGGAGGTGGGTTGTG	Cnot3Domain	5786	5379	11165	3737	3859	7596	4462	4731	9193	1399	1505	2904	1418	1733	3151	2118	2189	4307	9318	3454	0.37068	-1.43175
CNOT3-221		TCTGGGCAGGATCTACCTTC	Cnot3Domain	12539	11364	23903	10088	10469	20557	8874	9370	18244	3107	3432	6539	3908	4590	8498	4104	4185	8289	20901.3	7775.33	0.372002	-1.42662
CNOT3-105		CACCACTCCTGGCAACAATG	Cnot3Domain	38224	35955	74179	30580	31387	61967	26429	28331	54760	10619	11944	22563	11883	14248	26131	10996	11447	22443	63635.3	23712.3	0.372628	-1.42419
CNOT3-42		GGGCCTCACGAATGTCCTCG	Cnot3Domain	9315	8729	18044	7955	8416	16371	7274	7794	15068	3687	4178	7865	2793	3367	6160	2167	2255	4422	16494.3	6149	0.372795	-1.42355
CNOT3-111		ACCTCTGACAGCTGCAGGGG	Cnot3Domain	12655	11652	24307	10774	11087	21861	10492	11257	21749	3921	4379	8300	3633	4449	8082	4450	4494	8944	22639	8442	0.372896	-1.42315
CNOT3-194		GTGGTACAGTTGGCTGGGCT	Cnot3Domain	13581	12608	26189	11195	11485	22680	11547	12009	23556	4237	4759	8996	4113	4829	8942	4559	4627	9186	24141.7	9041.33	0.374512	-1.41692
CNOT3-35		ACGCTGCACCTGACCGAGCG	Cnot3Domain	28432	26797	55229	21508	22207	43715	22803	24882	47685	8569	9665	18234	9777	11337	21114	7913	7929	15842	48876.3	18396.7	0.376392	-1.40969
CNOT3-363		CTCAGGGGGACCCAGCCTCC	Cnot3Domain	32227	30196	62423	24965	25911	50876	24068	25935	50003	9811	10816	20627	10806	12994	23800	8475	8612	17087	54434	20504.7	0.376689	-1.40856
CNOT3-179		GATAGAGCTGCTCCTTGGTG	Cnot3Domain	13159	12219	25378	10664	11250	21914	10407	10575	20982	4115	4958	9073	5158	5974	11132	2767	2814	5581	22758	8595.33	0.377684	-1.40475
CNOT3-422		CCCGTTGGGGCTGCCGCACT	Cnot3Domain	18634	17493	36127	15052	15649	30701	13638	15037	28675	5887	6796	12683	7097	8282	15379	4048	4015	8063	31834.3	12041.7	0.37826	-1.40255
CNOT3-114		AGGCTCAGGGAACAACTCAG	Cnot3Domain	18150	16692	34842	14458	15266	29724	14036	15173	29209	5920	6551	12471	5211	6135	11346	5872	6042	11914	31258.3	11910.3	0.381029	-1.39203
CNOT3-291		CCGAGACACTCACGAGGTGC	Cnot3Domain	15044	14043	29087	11271	11779	23050	11258	12030	23288	4694	5079	9773	3410	4084	7494	5754	5728	11482	25141.7	9583	0.38116	-1.39153
CNOT3-268		GGTAGGTGGGCGGCACAGCT	Cnot3Domain	15318	14279	29597	11738	12021	23759	12708	13808	26516	4253	4564	8817	5605	6630	12235	4689	4773	9462	26624	10171.3	0.382036	-1.38822
CNOT3-24		GAGCTCCTTGAAGTCCATGG	Cnot3Domain	14707	13711	28418	11597	12146	23743	13006	13680	26686	5475	6643	12118	4031	4880	8911	4467	4636	9103	26282.3	10044	0.382158	-1.38776
CNOT3-119		GTCCTCAATGCCAGAGCTGA	Cnot3Domain	20912	19712	40624	18320	18706	37026	15597	16794	32391	7753	8802	16555	6212	7408	13620	6011	5908	11919	36680.3	14031.3	0.38253	-1.38635
CNOT3-209		CAGCACCGCCCCAGAAATCA	Cnot3Domain	34291	31661	65952	29591	30809	60400	28714	31577	60291	11046	11498	22544	12931	14657	27588	10550	10760	21310	62214.3	23814	0.382774	-1.38544
CNOT3-195		TGAAGCCTTCCTTCTTCCGC	Cnot3Domain	17221	15648	32869	13502	14103	27605	12593	14028	26621	5978	6592	12570	3979	4610	8589	6199	6017	12216	29031.7	11125	0.383202	-1.38382
CNOT3-415		CAGCAGGCGGGGGGCCGGAG	Cnot3Domain	9230	8576	17806	6090	6576	12666	6541	7048	13589	3014	3466	6480	2588	3054	5642	2329	2453	4782	14687	5634.67	0.38365	-1.38214
CNOT3-199		AGAGCTGGAGGTGGTTGAGG	Cnot3Domain	15966	14545	30511	11309	12228	23537	13014	13411	26425	5365	6006	11371	4320	5340	9660	4769	5134	9903	26824.3	10311.3	0.384402	-1.37931
CNOT3-250		GGCAGACAGCCCGGCAGAGG	Cnot3Domain	22120	20480	42600	18459	19559	38018	17279	18019	35298	6414	6860	13274	7264	8463	15727	7660	7908	15568	38638.7	14856.3	0.384494	-1.37897
CNOT3-230		GATACTGTGCCTTAGTGCCC	Cnot3Domain	9193	8754	17947	7356	7670	15026	7373	7392	14765	2972	3377	6349	1746	2054	3800	4077	4165	8242	15912.7	6130.33	0.385249	-1.37614
CNOT3-144		TCTGGGGCGGTGCTGAACTG	Cnot3Domain	8379	7696	16075	8021	8153	16174	7230	7780	15010	1485	1790	3275	4138	4681	8819	3045	3095	6140	15753	6078	0.385831	-1.37396
CNOT3-197		GCGGCACAGCTGGGGACTGA	Cnot3Domain	25300	23745	49045	17639	18100	35739	16073	17325	33398	9639	10882	20521	5449	6259	11708	6884	6822	13706	39394	15311.7	0.38868	-1.36334
CNOT3-287		CACCCCTGCTCCCTATGCCC	Cnot3Domain	45466	43188	88654	35936	37073	73009	33438	35711	69149	12656	14619	27275	15731	18671	34402	14191	14052	28243	76937.3	29973.3	0.389581	-1.36
CNOT3-377		TGCCGCACTGGGTTCCTTCC	Cnot3Domain	23479	21436	44915	17428	17898	35326	17789	19462	37251	5536	6280	11816	7190	8568	15758	9151	9175	18326	39164	15300	0.390665	-1.356
CNOT3-44		ACCGGATTGAGGGCTTGAAG	Cnot3Domain	24275	22327	46602	20123	21431	41554	20250	21421	41671	10468	11594	22062	7071	8352	15423	6740	6643	13383	43275.7	16956	0.391814	-1.35176
CNOT3-201		GAGCAGGGGTGCCCGAGTTG	Cnot3Domain	6915	6400	13315	5665	6022	11687	5168	5373	10541	1734	1957	3691	2563	2933	5496	2358	2408	4766	11847.7	4651	0.392567	-1.34899
CNOT3-7		GAATACGCTCAGAGTCAGAG	Cnot3Domain	15869	14722	30591	11779	12800	24579	11619	12626	24245	5487	5777	11264	4184	4987	9171	5243	5517	10760	26471.7	10398.3	0.39281	-1.3481
CNOT3-6		GTACTATGTTGACTCATCCC	Cnot3Domain	7315	6874	14189	6803	7014	13817	6052	6341	12393	2524	2955	5479	2403	2703	5106	2666	2621	5287	13466.3	5290.67	0.392881	-1.34784
CNOT3-166		GGGGCGGTGCTGAACTGTGG	Cnot3Domain	7853	7127	14980	6156	6394	12550	7956	8435	16391	4285	4864	9149	2004	2317	4321	1940	1933	3873	14640.3	5781	0.394868	-1.34056
CNOT3-337		TCGCTGGGTGTCTGTCCACT	Cnot3Domain	25574	23760	49334	19832	20259	40091	19585	20863	40448	9071	10292	19363	7317	8662	15979	7867	8164	16031	43291	17124.3	0.395563	-1.33802
CNOT3-246		AGGTGGGCGTGCTGCTGGAC	Cnot3Domain	8110	7442	15552	6291	6645	12936	5910	6140	12050	2542	2965	5507	1617	1875	3492	3491	3579	7070	13512.7	5356.33	0.396394	-1.33499
CNOT3-181		GGCGACCAGCGCCTGTGCTG	Cnot3Domain	16824	15748	32572	12982	13129	26111	12077	13012	25089	5857	6525	12382	4128	4807	8935	5926	5987	11913	27924	11076.7	0.396672	-1.33398
CNOT3-441		AGGCAGTGGCACCAGGAGGC	Cnot3Domain	10122	9584	19706	8421	8786	17207	7658	8153	15811	3190	3515	6705	4481	5168	9649	2280	2343	4623	17574.7	6992.33	0.397864	-1.32965
CNOT3-232		CTGCTTGCCAGCCCCTCCAC	Cnot3Domain	36875	34722	71597	31699	33622	65321	30370	32864	63234	10287	11398	21685	14704	17208	31912	13065	13382	26447	66717.3	26681.3	0.399916	-1.32223
CNOT3-171		ATCCCAGGACCCCGACTTCG	Cnot3Domain	26161	24471	50632	20266	21387	41653	20735	22054	42789	7918	8928	16846	6653	8057	14710	11230	11342	22572	45024.7	18042.7	0.400728	-1.3193
CNOT3-314		CACGCCCCCAGCCCCCGTTG	Cnot3Domain	24651	23551	48202	19670	19753	39423	18106	19431	37537	6252	7945	14197	9680	11642	21322	7510	7393	14903	41720.7	16807.3	0.402854	-1.31167
CNOT3-75		CCCCAGCCACAGCCACATGG	Cnot3Domain	15937	15222	31159	11536	11707	23243	11002	11812	22814	5430	6368	11798	5447	6652	12099	3598	3653	7251	25738.7	10382.7	0.403388	-1.30976
CNOT3-186		GCCCAGCTTCAGTGATGCCA	Cnot3Domain	12924	12307	25231	8806	9280	18086	9275	9749	19024	3022	3272	6294	4212	4809	9021	4987	5085	10072	20780.3	8462.33	0.407228	-1.29609
CNOT3-258		TGGTAGGGGGGCGTCGGACA	Cnot3Domain	5795	5276	11071	4825	4832	9657	4496	4847	9343	2298	2618	4916	1484	1745	3229	2053	2048	4101	10023.7	4082	0.407236	-1.29606
CNOT3-386		GTTGTGGCTGGGAGCTGGAC	Cnot3Domain	2767	2597	5364	2444	2467	4911	2249	2271	4520	404	521	925	1632	1859	3491	835	775	1610	4931.67	2008.67	0.4073	-1.29584
CNOT3-58		CAGCCCAGCCAACTGTACCA	Cnot3Domain	27812	26583	54395	20954	21568	42522	18547	19992	38539	5154	6127	11281	7196	8463	15659	14354	14068	28422	45152	18454	0.408708	-1.29086
CNOT3-133		CTATCAGCAGGCCATGGAAG	Cnot3Domain	34777	32506	67283	26325	26763	53088	27294	29197	56491	9798	11385	21183	11127	13506	24633	13357	13354	26711	58954	24175.7	0.410077	-1.28603
CNOT3-281		GGCGGCTGGGCTGAGGCCGG	Cnot3Domain	2481	2252	4733	2011	2110	4121	2245	2278	4523	1988	2153	4141	210	254	464	445	437	882	4459	1829	0.410182	-1.28567
CNOT3-175		CTCCTCGAAGTCGGGGTCCT	Cnot3Domain	42323	39979	82302	30715	31342	62057	34928	37132	72060	12986	14749	27735	14349	16641	30990	15075	15066	30141	72139.7	29622	0.41062	-1.28412
CNOT3-184		CAGGCTCAGGGAACAACTCA	Cnot3Domain	27908	26327	54235	21490	22322	43812	19627	20763	40390	8002	9197	17199	10278	12000	22278	8753	8641	17394	46145.7	18957	0.410808	-1.28346
CNOT3-172		AACTCGTTCTCCTCGAAGTC	Cnot3Domain	13281	12314	25595	11038	11250	22288	10727	11623	22350	5545	5997	11542	3998	4901	8899	4245	4286	8531	23411	9657.33	0.412513	-1.27749
CNOT3-355		CTCCATGTGGCTGTGGCTGG	Cnot3Domain	20966	19327	40293	16282	16744	33026	16015	17123	33138	7257	8168	15425	6344	7787	14131	7111	7265	14376	35485.7	14644	0.412674	-1.27693
CNOT3-183		CCCAGGTTACAGCTCAGTTG	Cnot3Domain	16411	15652	32063	12045	12444	24489	10858	11312	22170	4792	5514	10306	4604	5512	10116	6093	5986	12079	26240.7	10833.7	0.412858	-1.27628
CNOT3-323		ACTGAGGGTGCTGGTTGCTG	Cnot3Domain	21323	19590	40913	14879	15663	30542	16929	17708	34637	8267	9099	17366	5408	6545	11953	7146	7350	14496	35364	14605	0.412991	-1.27582
CNOT3-168		ATAGAGCTGCTCCTTGGTGA	Cnot3Domain	11627	10704	22331	9099	9436	18535	9176	9582	18758	2508	2825	5333	3851	4493	8344	5452	5516	10968	19874.7	8215	0.41334	-1.2746
CNOT3-82		TCACCGTGGTACAGTTGGCT	Cnot3Domain	19253	17591	36844	15027	15408	30435	13945	14435	28380	6368	8124	14492	5806	7066	12872	6281	6104	12385	31886.3	13249.7	0.415528	-1.26698
CNOT3-211		GGGCGTCGGACAGGGGTTCC	Cnot3Domain	8039	7293	15332	5736	5864	11600	7481	7909	15390	1399	1483	2882	2832	3395	6227	4264	4236	8500	14107.3	5869.67	0.416072	-1.26509
CNOT3-405		GGTGCTGGGAGGTGGGTTGT	Cnot3Domain	3897	3612	7509	2279	2319	4598	2608	2813	5421	896	958	1854	1162	1384	2546	1421	1479	2900	5842.67	2433.33	0.416476	-1.26369
CNOT3-243		CGGGATGGGAGAGCTGGAGG	Cnot3Domain	6500	5856	12356	4498	4707	9205	4248	4618	8866	1426	1638	3064	1799	2114	3913	2880	2848	5728	10142.3	4235	0.417557	-1.25996
CNOT3-324		CAGCCGGTGCCCTGCTCAAT	Cnot3Domain	29840	28374	58214	21766	22740	44506	20802	22329	43131	11309	12620	23929	8219	9986	18205	9177	9608	18785	48617	20306.3	0.41768	-1.25953
CNOT3-312		TTCAAGGAGCTCAGAGGCTC	Cnot3Domain	12995	11750	24745	9923	10514	20437	9845	10649	20494	4644	4941	9585	5299	6319	11618	3125	3253	6378	21892	9193.67	0.419956	-1.25169
CNOT3-70		TACTGTGCCTTAGTGCCCTG	Cnot3Domain	6996	6424	13420	5979	5959	11938	6943	7240	14183	1752	2037	3789	1809	2247	4056	4369	4430	8799	13180.3	5548	0.42093	-1.24835
CNOT3-34		TCAGGTGCAGCGTTGGCACA	Cnot3Domain	25124	23376	48500	20272	20659	40931	21567	22841	44408	10690	11937	22627	6792	7973	14765	9427	9575	19002	44613	18798	0.421357	-1.24688
CNOT3-134		GCCGCCCCTGCAGCTGTCAG	Cnot3Domain	13765	13171	26936	11352	11683	23035	9834	10301	20135	3337	3999	7336	5469	6539	12008	5156	5075	10231	23368.7	9858.33	0.421861	-1.24516
CNOT3-178		AGCCTGGGCATAGGGAGCAG	Cnot3Domain	15285	14297	29582	11694	12261	23955	11174	11799	22973	4469	4758	9227	7259	8716	15975	3537	3638	7175	25503.3	10792.3	0.423173	-1.24068
CNOT3-379		CCCGAGTTGTGGCTGGGAGC	Cnot3Domain	7842	7094	14936	6391	6580	12971	5708	6097	11805	4232	4579	8811	1637	1940	3577	2253	2171	4424	13237.3	5604	0.423348	-1.24008
CNOT3-391		AGCAGTGCCGGTGGAGGGGC	Cnot3Domain	11872	10673	22545	10864	11467	22331	10355	10680	21035	3892	4206	8098	3013	3496	6509	6571	6742	13313	21970.3	9306.67	0.423602	-1.23922
CNOT3-360		GGGTTGTGGGGGCCGGAAGG	Cnot3Domain	6385	5761	12146	4493	4650	9143	4460	4666	9126	2699	3239	5938	2336	2556	4892	1025	1048	2073	10138.3	4301	0.424231	-1.23708
CNOT3-89		GGGCCTCACCGTGGTACAGT	Cnot3Domain	21308	19606	40914	17961	18858	36819	17493	18766	36259	7070	8088	15158	6373	7464	13837	9721	9691	19412	37997.3	16135.7	0.424653	-1.23564
CNOT3-336		CCCAAGTGCCCTGGGCCCCA	Cnot3Domain	7921	7434	15355	5442	5599	11041	5566	6043	11609	2271	2444	4715	3153	3623	6776	2368	2289	4657	12668.3	5382.67	0.424891	-1.23483
CNOT3-278		TCCGCTAGGCTGGACGCTGG	Cnot3Domain	19477	17909	37386	14218	14818	29036	15057	15809	30866	5712	6344	12056	5795	6833	12628	8433	8349	16782	32429.3	13822	0.426219	-1.23033
CNOT3-206		CCGCTAGGCTGGACGCTGGG	Cnot3Domain	16216	14955	31171	12811	13275	26086	12717	13530	26247	6820	7366	14186	4915	5830	10745	5374	5450	10824	27834.7	11918.3	0.428183	-1.2237
CNOT3-157		AGAGACCATCCTGCGCATGC	Cnot3Domain	55351	53072	108423	41629	42978	84607	47001	49169	96170	17189	20901	38090	18687	22052	40739	22843	22655	45498	96400	41442.3	0.4299	-1.21793
CNOT3-167		GGGCCCTGTGCCCCTCACCA	Cnot3Domain	8859	8325	17184	6902	7327	14229	7565	8240	15805	3223	3484	6707	3232	3711	6943	3271	3400	6671	15739.3	6773.67	0.430366	-1.21637
CNOT3-365		GTGCTCAAGGCAGAGGCAGC	Cnot3Domain	6018	5726	11744	4961	5063	10024	4445	4515	8960	917	1017	1934	3209	3837	7046	2205	2045	4250	10242.7	4410	0.430552	-1.21574
CNOT3-261		CCAGGCTCAGGGAACAACTC	Cnot3Domain	27372	25648	53020	21458	22517	43975	22253	23531	45784	7629	8836	16465	10039	11841	21880	11633	11556	23189	47593	20511.3	0.430974	-1.21433
CNOT3-357		CAGCCTAGCGGAGGCGGAGG	Cnot3Domain	14024	13357	27381	12074	12566	24640	10613	11400	22013	5479	6225	11704	4485	5407	9892	5266	5302	10568	24678	10721.3	0.434449	-1.20274
CNOT3-326		TCTGCCTTGAGCACCACTCC	Cnot3Domain	15573	14585	30158	11144	11442	22586	10861	11890	22751	6119	6931	13050	4569	5098	9667	5163	5023	10186	25165	10967.7	0.43583	-1.19816
CNOT3-339		TCAAGGCAGAGGCAGCAGGC	Cnot3Domain	10978	10099	21077	8446	9090	17536	6271	7244	13515	4343	4737	9080	2803	3249	6052	3823	3770	7593	17376	7575	0.435946	-1.19778
CNOT3-369		AGGAGCCCACCTTGATTTCT	Cnot3Domain	5454	5223	10677	5011	4917	9928	4664	5026	9690	2553	2979	5532	1516	1800	3316	2179	2201	4380	10098.3	4409.33	0.43664	-1.19548
CNOT3-299		CTCTGAAGATGATAAGAAGA	Cnot3Domain	8101	7467	15568	7559	7739	15298	6411	6803	13214	2658	2905	5563	3016	3531	6547	3598	3554	7152	14693.3	6420.67	0.436978	-1.19437
CNOT3-71		GCAGAAGCAGGACCGGATTG	Cnot3Domain	27164	24966	52130	21684	22191	43875	19278	20932	40210	7935	8456	16391	13551	15988	29539	6829	6838	13667	45405	19865.7	0.437522	-1.19257
CNOT3-265		AGGCCCATTGAGCAGGGCAC	Cnot3Domain	6949	6426	13375	4304	4469	8773	5476	5934	11410	2408	2722	5130	1210	1421	2631	3407	3588	6995	11186	4918.67	0.439716	-1.18536
CNOT3-83		AGACAGTGAAGTCAGCCAGG	Cnot3Domain	26465	24501	50966	21839	22953	44792	22665	24529	47194	9950	10782	20732	9821	11664	21485	10451	10718	21169	47650.7	21128.7	0.443408	-1.17329
CNOT3-19		TGAAGATCTCATCCTCCATG	Cnot3Domain	14928	14013	28941	10915	11267	22182	11250	12194	23444	4656	5566	10222	6191	7159	13350	4770	4833	9603	24855.7	11058.3	0.444902	-1.16844
CNOT3-160		GATGGCTGCCCGTTCCGCCA	Cnot3Domain	13433	12643	26076	11082	11577	22659	11151	11520	22671	4977	5666	10643	5384	6462	11846	4720	4780	9500	23802	10663	0.447988	-1.15847
CNOT3-345		CCTTGGGGCCCAGGGCACTT	Cnot3Domain	13693	12631	26324	10964	11286	22250	10215	11317	21532	5955	6477	12432	3759	4547	8306	5451	5386	10837	23368.7	10525	0.450389	-1.15076
CNOT3-239		TCACAGGCAGTGGCACCAGG	Cnot3Domain	19441	18373	37814	15261	15443	30704	14205	15650	29855	8127	9582	17709	5060	5898	10958	7927	7749	15676	32791	14781	0.450764	-1.14956
CNOT3-331		TGGGCCCACTGGGAGCTGGT	Cnot3Domain	3223	2993	6216	2420	2433	4853	2677	2875	5552	713	827	1540	1152	1374	2526	1707	1721	3428	5540.33	2498	0.450875	-1.1492
CNOT3-347		GGGTGCTGGTTGCTGTGGAC	Cnot3Domain	7797	7340	15137	6301	6841	13142	8141	8698	16839	3700	3819	7519	2443	2804	5247	3784	3867	7651	15039.3	6805.67	0.452524	-1.14393
CNOT3-117		TCTGAGCTCCTTGAAGTCCA	Cnot3Domain	8351	7815	16166	7125	7050	14175	6406	6944	13350	2546	2775	5321	3242	3882	7124	3654	3674	7328	14563.7	6591	0.452565	-1.1438
CNOT3-241		AGCGTCCAGCCTAGCGGAGG	Cnot3Domain	14931	14098	29029	10884	11620	22504	10630	11211	21841	4454	4894	9348	6853	7839	14692	4559	4661	9220	24458	11086.7	0.453294	-1.14148
CNOT3-385		CAAGGCAGAGGCAGCAGGCG	Cnot3Domain	15418	14324	29742	10633	10801	21434	10992	11913	22905	3768	4178	7946	6313	7154	13467	6174	6024	12198	24693.7	11203.7	0.453706	-1.14017
CNOT3-233		ACTGTGGAGGCCCATTGAGC	Cnot3Domain	27177	24746	51923	21195	21809	43004	20666	22116	42782	7721	8531	16252	11085	13036	24121	11099	11130	22229	45903	20867.3	0.454596	-1.13734
CNOT3-452		GCTCAGAGGCTCAGGGGCCT	Cnot3Domain	3504	3276	6780	3477	3544	7021	2683	2822	5505	1727	2107	3834	1501	1799	3300	779	894	1673	6435.33	2935.67	0.456179	-1.13233
CNOT3-464		GGAGGCGGCGGCAGCGGAGG	Cnot3Domain	4331	3909	8240	3568	3778	7346	3079	3386	6465	1078	1238	2316	1570	1782	3352	2226	2168	4394	7350.33	3354	0.456306	-1.13193
CNOT3-200		AGCAGTAGTAACAGCAGTGC	Cnot3Domain	14717	13717	28434	11011	11504	22515	11050	11949	22999	4396	4755	9151	5985	6892	12877	5856	6089	11945	24649.3	11324.3	0.459417	-1.12212
CNOT3-428		TCGGACAGGGGTTCCGGGGG	Cnot3Domain	5653	5257	10910	4271	4485	8756	4812	5123	9935	1549	1792	3341	1229	1439	2668	3828	3785	7613	9867	4540.67	0.460187	-1.11971
CNOT3-442		GGCAGCAGGCGGGGGGCCGG	Cnot3Domain	3188	2879	6067	2357	2498	4855	2834	2934	5768	1361	1491	2852	1435	1640	3075	848	916	1764	5563.33	2563.67	0.460815	-1.11774
CNOT3-320		AAGCTGGGCGTTGGGGAGCT	Cnot3Domain	30419	28040	58459	23431	24257	47688	25666	27451	53117	11692	12939	24631	9963	12068	22031	13176	13666	26842	53088	24501.3	0.461523	-1.11553
CNOT3-87		TCATCTTCAGAGTTTTCCTG	Cnot3Domain	14355	13150	27505	9926	10272	20198	10121	10703	20824	4109	4559	8668	4633	5566	10199	6417	6431	12848	22842.3	10571.7	0.46281	-1.11151
CNOT3-302		TGCTGGGAGGTGGGTTGTGG	Cnot3Domain	6350	5732	12082	5132	5318	10450	5091	5164	10255	2683	2983	5666	2319	2839	5158	2145	2219	4364	10929	5062.67	0.463232	-1.11019
CNOT3-433		CCCCGTTGGGGCTGCCGCAC	Cnot3Domain	20208	19005	39213	14472	15359	29831	16021	17092	33113	7979	8848	16827	6614	7803	14417	7990	8163	16153	34052.3	15799	0.463962	-1.10792
CNOT3-321		CTCAAGGCAGAGGCAGCAGG	Cnot3Domain	20201	19212	39413	14952	15793	30745	14796	16024	30820	8477	9159	17636	8153	9441	17594	5722	5913	11635	33659.3	15621.7	0.464111	-1.10746
CNOT3-106		CCAGTGCGGCAGCCCCAACG	Cnot3Domain	14675	13872	28547	11458	12068	23526	12853	13710	26563	6002	6283	12285	4098	4827	8925	7435	7911	15346	26212	12185.3	0.464876	-1.10508
CNOT3-418		AGGGCACTTGGGGGTGCTGC	Cnot3Domain	5307	4953	10260	5210	5372	10582	4484	4751	9235	2250	2565	4815	3103	3722	6825	1145	1198	2343	10025.7	4661	0.464907	-1.10499
CNOT3-147		CCAGCTCCCAGCCACAACTC	Cnot3Domain	23387	22092	45479	18701	19304	38005	16663	18337	35000	7108	7918	15026	8695	10314	19009	10593	10518	21111	39494.7	18382	0.46543	-1.10336
CNOT3-313		CTCCGCTAGGCTGGACGCTG	Cnot3Domain	13365	12471	25836	9892	10506	20398	10154	10777	20931	4445	4522	8967	4553	5419	9972	6045	6288	12333	22388.3	10424	0.4656	-1.10284
CNOT3-21		GAGGTGCTGATGTACTGCTC	Cnot3Domain	23702	22277	45979	17088	18243	35331	18546	19454	38000	8145	8949	17094	7345	8970	16315	10985	11180	22165	39770	18524.7	0.465795	-1.10223
CNOT3-426		TTGGCTGGGCTGGGCGGGAT	Cnot3Domain	10929	9872	20801	8976	9231	18207	9429	9834	19263	3401	3755	7156	4461	5271	9732	5056	5202	10258	19423.7	9048.67	0.465858	-1.10204
CNOT3-126		CGCTCGGTCAGGTGCAGCGT	Cnot3Domain	22952	21673	44625	18416	19228	37644	18025	19398	37423	10557	11932	22489	7734	9020	16754	8241	8381	16622	39897.3	18621.7	0.46674	-1.09931
CNOT3-63		GTGTCTCGGTCGACAGGCGC	Cnot3Domain	25186	23620	48806	18512	19408	37920	19654	20411	40065	9385	11000	20385	9005	10803	19808	9570	9624	19194	42263.7	19795.7	0.468385	-1.09423
CNOT3-90		GCAGCTCTATCAGCAGGCCA	Cnot3Domain	12025	10949	22974	7535	7863	15398	7841	8512	16353	4022	4456	8478	4543	5575	10118	3495	3582	7077	18241.7	8557.67	0.469127	-1.09195
CNOT3-272		GGGTGGCATCTGGTGGTGGT	Cnot3Domain	5558	5046	10604	4032	4191	8223	4038	4317	8355	2563	2844	5407	1109	1334	2443	2353	2560	4913	9060.67	4254.33	0.469539	-1.09068
CNOT3-419		CTTGGGGCCCAGGGCACTTG	Cnot3Domain	15191	13786	28977	12707	13078	25785	12083	12899	24982	5482	6021	11503	7471	8961	16432	4722	4787	9509	26581.3	12481.3	0.469553	-1.09064
CNOT3-285		CCGCAGTCTCCAGCCAAAAA	Cnot3Domain	28852	27473	56325	20905	21160	42065	20960	22295	43255	9136	10764	19900	12589	14869	27458	9600	9639	19239	47215	22199	0.470168	-1.08875
CNOT3-252		GTCGCTGGGTGTCTGTCCAC	Cnot3Domain	11748	10694	22442	8368	8601	16969	7129	7724	14853	4840	5482	10322	3804	4503	8307	3463	3448	6911	18088	8513.33	0.470662	-1.08724
CNOT3-266		TGTGGCAGACAGCCCGGCAG	Cnot3Domain	20742	19280	40022	16426	16873	33299	15973	16949	32922	6582	7551	14133	7210	8674	15884	10251	9896	20147	35414.3	16721.3	0.472163	-1.08264
CNOT3-353		CCCAGTGCGGCAGCCCCAAC	Cnot3Domain	25219	23699	48918	21594	22412	44006	19403	20904	40307	10384	11170	21554	10175	12042	22217	9603	9871	19474	44410.3	21081.7	0.474702	-1.07491
CNOT3-236		CAGCCTGGGCATAGGGAGCA	Cnot3Domain	23287	22065	45352	17699	18222	35921	18577	19982	38559	9760	10740	20500	7738	9317	17055	9524	9823	19347	39944	18967.3	0.474848	-1.07446
CNOT3-307		GCAGCAGGCGGGGGGCCGGA	Cnot3Domain	7913	7197	15110	5264	5271	10535	6511	7110	13621	2042	2467	4509	3377	3899	7276	3465	3435	6900	13088.7	6228.33	0.475857	-1.0714
CNOT3-303		GGGGGGCCGGAGGGGTAGGT	Cnot3Domain	2896	2659	5555	1772	1922	3694	2257	2465	4722	777	857	1634	449	507	956	1935	2129	4064	4657	2218	0.476272	-1.07014
CNOT3-41		ACTCTGAAGATGATAAGAAG	Cnot3Domain	8548	7898	16446	6372	6365	12737	6247	6518	12765	2238	2399	4637	2478	2977	5455	4869	5083	9952	13982.7	6681.33	0.47783	-1.06543
CNOT3-32		ATGGACTTCAAGGAGCTCAG	Cnot3Domain	15819	14505	30324	13765	14597	28362	12438	13792	26230	6076	6524	12600	6691	7792	14483	6725	6827	13552	28305.3	13545	0.478532	-1.06331
CNOT3-411		GCCTTGGGGCCCAGGGCACT	Cnot3Domain	22855	21221	44076	16459	17340	33799	17182	18408	35590	9390	10606	19996	7557	8870	16427	8802	9095	17897	37821.7	18106.7	0.478738	-1.06269
CNOT3-108		CAAGGAGCAGCTCTATCAGC	Cnot3Domain	8627	8235	16862	8528	8702	17230	6975	7336	14311	3112	3250	6362	3359	3806	7165	4805	4894	9699	16134.3	7742	0.479846	-1.05936
CNOT3-210		GTAACAGCAGTGCCGGTGGA	Cnot3Domain	15214	13797	29011	10844	11516	22360	11386	11973	23359	4244	5065	9309	6082	7320	13402	6592	6600	13192	24910	11967.7	0.480436	-1.05758
CNOT3-264		TGCTCAAAGCCACCTCTGCC	Cnot3Domain	27280	25470	52750	19997	19900	39897	18297	19234	37531	6998	8525	15523	9428	11411	20839	13496	12759	26255	43392.7	20872.3	0.481011	-1.05586
CNOT3-145		CCCCCCCAGCCACAGCCACA	Cnot3Domain	29137	27748	56885	23687	24070	47757	23530	25208	48738	10524	12116	22640	11703	13797	25500	13013	12673	25686	51126.7	24608.7	0.481327	-1.05491
CNOT3-174		TCTCATCCTCCATGTGGCTG	Cnot3Domain	3906	3639	7545	3183	3258	6441	3880	3927	7807	1826	2261	4087	1027	1367	2394	2131	1991	4122	7264.33	3534.33	0.486532	-1.03939
CNOT3-342		CTGGTTGCTGTGGACAGGCT	Cnot3Domain	33411	30714	64125	24028	25630	49658	26163	27780	53943	14655	15271	29926	11277	13375	24652	13668	13738	27406	55908.7	27328	0.488797	-1.03269
CNOT3-270		CTGTGGAGGCCCATTGAGCA	Cnot3Domain	17525	16306	33831	14250	14545	28795	12747	13374	26121	5874	6612	12486	8583	10143	18726	6078	6173	12251	29582.3	14487.7	0.48974	-1.02991
CNOT3-341		TGCTCCCTATGCCCAGGCTG	Cnot3Domain	21095	19841	40936	16745	17001	33746	16244	17748	33992	7405	9140	16545	6907	8721	15628	10906	10348	21254	36224.7	17809	0.491626	-1.02437
CNOT3-280		GTCCAGCCTAGCGGAGGCGG	Cnot3Domain	11915	10877	22792	10191	10434	20625	10333	11135	21468	5299	6065	11364	6225	7468	13693	3466	3486	6952	21628.3	10669.7	0.493319	-1.01941
CNOT3-245		AGTAACAGCAGTGCCGGTGG	Cnot3Domain	16398	14776	31174	12339	12778	25117	11158	12107	23265	5142	5648	10790	6014	7036	13050	7671	7825	15496	26518.7	13112	0.494444	-1.01612
CNOT3-113		TCTACTTTGACTACGAGAAG	Cnot3Domain	11098	10039	21137	8662	9171	17833	11327	12165	23492	4497	4832	9329	3958	4630	8588	6533	6479	13012	20820.7	10309.7	0.495165	-1.01402
CNOT3-298		ACCCAGTGCGGCAGCCCCAA	Cnot3Domain	15405	14479	29884	12527	12866	25393	11828	12906	24734	5658	6149	11807	4955	6058	11013	8598	8501	17099	26670.3	13306.3	0.498919	-1.00312
CNOT3-84		GCTTACAGCAAAGAGGGCCT	Cnot3Domain	1319	1187	2506	1279	1316	2595	936	995	1931	234	294	528	1103	1271	2374	305	304	609	2344	1170.33	0.499289	-1.00205
CNOT3-390		AGGTGCTGGGAGGTGGGTTG	Cnot3Domain	1069	947	2016	982	980	1962	781	757	1538	99	123	222	359	465	824	848	876	1724	1838.67	923.333	0.502175	-0.993736
CNOT3-338		CATCACTGAAGCTGGGCGTT	Cnot3Domain	21961	20541	42502	15943	16160	32103	16182	17268	33450	8934	10166	19100	8913	10468	19381	7773	8066	15839	36018.3	18106.7	0.502707	-0.99221
CNOT3-163		CCCCCCAGCGTCCAGCCTAG	Cnot3Domain	30880	29548	60428	25749	26476	52225	27843	29570	57413	12319	14015	26334	13045	15513	28558	15822	15913	31735	56688.7	28875.7	0.509373	-0.973206
CNOT3-150		TCAAGGAGCTCAGAGGCTCA	Cnot3Domain	11889	11170	23059	9779	10103	19882	9026	9623	18649	3313	3747	7060	7033	8137	15170	4600	4564	9164	20530	10464.7	0.509726	-0.972207
CNOT3-443		GGACGCTGGGGGGCCGGGGC	Cnot3Domain	892	813	1705	217	208	425	531	566	1097	355	362	717	269	387	656	141	141	282	1075.67	551.667	0.51286	-0.963362
CNOT3-59		AAACTCGTTCTCCTCGAAGT	Cnot3Domain	18325	17437	35762	15220	16059	31279	15196	16289	31485	9111	9768	18879	8643	10069	18712	6411	6586	12997	32842	16862.7	0.513448	-0.961709
CNOT3-262		GTTGCCAGGAGTGGTGCTCA	Cnot3Domain	10505	9941	20446	10698	11107	21805	8552	8967	17519	4242	4789	9031	5492	6599	12091	4724	4876	9600	19923.3	10240.7	0.514004	-0.960149
CNOT3-162		GGCGTCGGACAGGGGTTCCG	Cnot3Domain	7164	6844	14008	5563	5875	11438	5404	5512	10916	3732	4287	8019	2323	2791	5114	2797	2826	5623	12120.7	6252	0.515813	-0.955079
CNOT3-381		TGGGGCCACAGCCTGGGCAT	Cnot3Domain	19408	17985	37393	16953	17451	34404	15047	15767	30814	6935	7724	14659	10007	11765	21772	8212	8361	16573	34203.7	17668	0.516553	-0.953012
CNOT3-305		GCACCACTCCTGGCAACAAT	Cnot3Domain	46585	43326	89911	38311	38500	76811	37952	40954	78906	17329	19570	36899	21622	25407	47029	21442	21536	42978	81876	42302	0.516659	-0.952715
CNOT3-169		AGTAGTAACAGCAGTGCCGG	Cnot3Domain	18419	17161	35580	14566	15203	29769	14142	15331	29473	9532	10199	19731	6785	7844	14629	7217	7532	14749	31607.3	16369.7	0.517907	-0.949234
CNOT3-318		AGGAGTGGTGCTCAAGGCAG	Cnot3Domain	13326	12236	25562	10943	11624	22567	11661	12293	23954	5343	5690	11033	5638	6694	12332	7004	7162	14166	24027.7	12510.3	0.520664	-0.941576
CNOT3-91		CAGTGCGGCAGCCCCAACGG	Cnot3Domain	1405	1410	2815	880	929	1809	884	958	1842	307	352	659	630	738	1368	671	691	1362	2155.33	1129.67	0.524126	-0.932014
CNOT3-286		CTGGGAGGATTCACAGGCAG	Cnot3Domain	13235	12458	25693	11279	11551	22830	9498	10364	19862	6746	7343	14089	4923	5854	10777	5440	5540	10980	22795	11948.7	0.524179	-0.931868
CNOT3-362		CGCAGCACCCCCAAGTGCCC	Cnot3Domain	21622	20444	42066	19916	20101	40017	20077	21178	41255	9737	11725	21462	8064	9673	17737	12897	12702	25599	41112.7	21599.3	0.525369	-0.928596
CNOT3-380		GAGGAGCCCACCTTGATTTC	Cnot3Domain	18562	17752	36314	15704	16477	32181	15722	16948	32670	7303	8251	15554	8409	9997	18406	9505	9805	19310	33721.7	17756.7	0.526566	-0.925315
CNOT3-269		GGTGGCATCTGGTGGTGGTA	Cnot3Domain	5449	5183	10632	4222	4661	8883	4240	4463	8703	2046	2203	4249	1929	2390	4319	3118	3199	6317	9406	4961.67	0.5275	-0.922757
CNOT3-207		TCTGAAGATGATAAGAAGAG	Cnot3Domain	2846	2599	5445	2249	2335	4584	2669	2956	5625	1848	1759	3607	1042	1177	2219	1232	1236	2468	5218	2764.67	0.529833	-0.916391
CNOT3-203		TCCAGCTCCCAGCCACAACT	Cnot3Domain	32860	30867	63727	24881	25668	50549	25426	27272	52698	14802	16576	31378	11446	13634	25080	16143	16130	32273	55658	29577	0.531406	-0.912113
CNOT3-192		ACCCCCACACTCGGACACTG	Cnot3Domain	24495	23073	47568	20279	20779	41058	17699	19315	37014	12806	13611	26417	11978	14153	26131	7132	7226	14358	41880	22302	0.532521	-0.909088
CNOT3-282		GGCCCAGCACGACCCAGCCC	Cnot3Domain	23265	21367	44632	17133	17428	34561	16567	18342	34909	8638	9557	18195	9027	10511	19538	11699	11704	23403	38034	20378.7	0.535801	-0.90023
CNOT3-288		GTACAGTTGGCTGGGCTGGG	Cnot3Domain	6968	6577	13545	5689	6010	11699	5449	5886	11335	2618	3078	5696	2031	2464	4495	4586	4829	9415	12193	6535.33	0.535991	-0.89972
CNOT3-215		ACGCAAGAAGAAGGGCGACA	Cnot3Domain	22692	21185	43877	17392	17925	35317	16777	18133	34910	9973	10547	20520	9623	11346	20969	9850	9854	19704	38034.7	20397.7	0.536291	-0.898911
CNOT3-55		CTGCCTCAAGAAGGTGTCCG	Cnot3Domain	24733	23073	47806	18334	18899	37233	19636	21060	40696	10718	11988	22706	8577	10374	18951	12747	13053	25800	41911.7	22485.7	0.536501	-0.898346
CNOT3-212		TAACAGCAGTGCCGGTGGAG	Cnot3Domain	17103	15330	32433	12539	12730	25269	11205	11784	22989	6447	7481	13928	4857	5783	10640	9673	9669	19342	26897	14636.7	0.544175	-0.877858
CNOT3-135		GAGCTGGAGGTGGTTGAGGT	Cnot3Domain	17238	15753	32991	12319	12556	24875	13276	14150	27426	8257	9189	17446	7686	8888	16574	6085	6355	12440	28430.7	15486.7	0.544717	-0.876421
CNOT3-66		AGCCATCAGCTCTGGCATTG	Cnot3Domain	26932	25669	52601	21328	22192	43520	22126	23449	45575	9463	11103	20566	13853	16585	30438	13244	13305	26549	47232	25851	0.54732	-0.869545
CNOT3-53		GAGCAGTACATCAGCACCTC	Cnot3Domain	16276	15073	31349	14151	15090	29241	12522	13173	25695	10973	12263	23236	6931	8156	15087	4593	4735	9328	28761.7	15883.7	0.552251	-0.856603
CNOT3-115		GACACTCACGAGGTGCTGGG	Cnot3Domain	3660	3353	7013	3634	3698	7332	3217	3404	6621	1687	1893	3580	1175	1310	2485	2714	2824	5538	6988.67	3867.67	0.55342	-0.853554
CNOT3-68		GTGCAGACACGCAAGAAGAA	Cnot3Domain	19073	17569	36642	14855	15396	30251	14142	15199	29341	8730	9329	18059	6884	8123	15007	10263	10059	20322	32078	17796	0.554773	-0.850031
CNOT3-13		CGAATACGCTCAGAGTCAGA	Cnot3Domain	38193	36194	74387	28317	29243	57560	29758	30882	60640	15832	19381	35213	17466	20761	38227	17072	16807	33879	64195.7	35773	0.557249	-0.843605
CNOT3-62		CTACGATGACCTGGACCTCG	Cnot3Domain	37194	35033	72227	28767	29852	58619	30605	33295	63900	17488	20153	37641	16758	20312	37070	16733	17402	34135	64915.3	36282	0.558913	-0.839305
CNOT3-400		CCGTTCCGCCATGGACTTCA	Cnot3Domain	21937	20975	42912	17164	17781	34945	16022	17380	33402	8870	9732	18602	10508	12754	23262	10431	10314	20745	37086.3	20869.7	0.562732	-0.82948
CNOT3-165		CACGAATGTCCTCGAGGTCC	Cnot3Domain	25619	24236	49855	20096	20858	40954	19316	20262	39578	12216	14803	27019	10106	12116	22222	12180	11998	24178	43462.3	24473	0.563085	-0.828575
CNOT3-251		GCGGGGACCCCATTGTTGCC	Cnot3Domain	24743	23394	48137	21001	21205	42206	23412	24742	48154	8968	10381	19349	12682	15178	27860	15559	15379	30938	46165.7	26049	0.56425	-0.825592
CNOT3-103		GTTCACCTCTGACAGCTGCA	Cnot3Domain	28878	26337	55215	22701	23621	46322	21337	22289	43626	13242	13596	26838	13162	15581	28743	13246	13441	26687	48387.7	27422.7	0.566728	-0.819271
CNOT3-295		CGTGGTACAGTTGGCTGGGC	Cnot3Domain	12947	11885	24832	9355	9393	18748	10270	10728	20998	7316	8562	15878	5196	6209	11405	4634	4725	9359	21526	12214	0.567407	-0.817545
CNOT3-351		CCACGCCCCCAGCCCCCGTT	Cnot3Domain	51869	49537	101406	37149	38023	75172	41719	44851	86570	20926	24970	45896	23471	28055	51526	26198	25770	51968	87716	49796.7	0.567703	-0.816791
CNOT3-447		TTGGGGGTGCTGCGGGGGCG	Cnot3Domain	2943	2825	5768	2410	2381	4791	2723	2740	5463	1668	2015	3683	1260	1603	2863	1313	1252	2565	5340.67	3037	0.568656	-0.814373
CNOT3-177		GTGCCGCCCACCTACCCCTC	Cnot3Domain	26398	25202	51600	20205	20519	40724	18163	19410	37573	10631	12772	23403	14487	17352	31839	9540	9527	19067	43299	24769.7	0.572061	-0.805759
CNOT3-190		CTGGGCTCGCCAGCAGAAGC	Cnot3Domain	37283	34564	71847	32540	33490	66030	33647	35655	69302	18232	19688	37920	17103	20070	37173	21863	21961	43824	69059.7	39639	0.573982	-0.800923
CNOT3-414		GGCTGGACGCTGGGGGGCCG	Cnot3Domain	3817	3484	7301	2843	2960	5803	2424	2621	5045	2141	2315	4456	1552	1852	3404	1231	1342	2573	6049.67	3477.67	0.574853	-0.798736
CNOT3-435		TTTCCCATCTGCAGCGGCTG	Cnot3Domain	31321	29282	60603	24204	25265	49469	25339	26707	52046	12243	13804	26047	15508	18526	34034	16575	16560	33135	54039.3	31072	0.574989	-0.798395
CNOT3-193		CTCACCGTGGTACAGTTGGC	Cnot3Domain	17915	16561	34476	13912	14257	28169	14388	14805	29193	6171	7571	13742	8796	10664	19460	9906	9701	19607	30612.7	17603	0.575023	-0.798307
CNOT3-228		ATCACTGAAGCTGGGCGTTG	Cnot3Domain	10863	9983	20846	8681	9170	17851	9565	10028	19593	5278	5988	11266	4447	5078	9525	6399	6353	12752	19430	11181	0.57545	-0.797237
CNOT3-81		TTCACCTCTGACAGCTGCAG	Cnot3Domain	36960	33549	70509	28993	29947	58940	25004	26669	51673	16916	18454	35370	15074	17889	32963	18422	18455	36877	60374	35070	0.580879	-0.78369
CNOT3-98		CTGGCTGACTTCACTGTCTG	Cnot3Domain	43952	41754	85706	33031	34105	67136	35685	36577	72262	15747	19668	35415	24058	29100	53158	21675	21185	42860	75034.7	43811	0.583877	-0.776264
CNOT3-97		AGTGCAGACACGCAAGAAGA	Cnot3Domain	27899	26147	54046	23261	24250	47511	22066	24356	46422	14931	15912	30843	12955	14799	27754	13630	14193	27823	49326.3	28806.7	0.584002	-0.775955
CNOT3-457		CTTGGGGGTGCTGCGGGGGC	Cnot3Domain	2324	2254	4578	1798	1814	3612	1819	1946	3765	705	814	1519	1190	1363	2553	1500	1410	2910	3985	2327.33	0.584023	-0.775902
CNOT3-366		CTTGAAGTCCATGGCGGAAC	Cnot3Domain	9356	8580	17936	8072	8014	16086	6827	7278	14105	3213	3546	6759	5536	6648	12184	4510	4716	9226	16042.3	9389.67	0.585306	-0.772738
CNOT3-205		GGGGTGCCCGAGTTGTGGCT	Cnot3Domain	11962	11054	23016	9268	10005	19273	9498	9881	19379	7715	8833	16548	4620	5585	10205	4778	4702	9480	20556	12077.7	0.587549	-0.767218
CNOT3-137		CGAGTTTCTCTACGATGACC	Cnot3Domain	22152	20359	42511	16018	16836	32854	17085	17850	34935	9959	10936	20895	10203	12037	22240	10955	11195	22150	36766.7	21761.7	0.591886	-0.756609
CNOT3-189		TGAGTTGTTCCCTGAGCCTG	Cnot3Domain	12487	11449	23936	9573	10008	19581	11079	11617	22696	6926	7439	14365	6038	7031	13069	5942	5955	11897	22071	13110.3	0.594007	-0.751448
CNOT3-334		CCTCCGCTAGGCTGGACGCT	Cnot3Domain	26537	24661	51198	20835	21652	42487	22333	23533	45866	14157	14656	28813	14111	16709	30820	11502	11877	23379	46517	27670.7	0.594851	-0.749401
CNOT3-322		GCATCACTGAAGCTGGGCGT	Cnot3Domain	20904	19507	40411	17117	17365	34482	15309	16314	31623	9859	10856	20715	8767	10188	18955	11800	11923	23723	35505.3	21131	0.59515	-0.748675
CNOT3-361		CAGGCCTTGGGCCCCCCTTC	Cnot3Domain	36556	34354	70910	30058	31839	61897	31542	33710	65252	16124	18856	34980	19034	23090	42124	20627	20733	41360	66019.7	39488	0.598125	-0.741482
CNOT3-289		GGTTGAGGTGGGCGTGCTGC	Cnot3Domain	4395	4198	8593	3205	3434	6639	3440	3647	7087	2048	2235	4283	2941	3392	6333	1380	1413	2793	7439.67	4469.67	0.600789	-0.735071
CNOT3-33		CCTTGAAGTCCATGGCGGAA	Cnot3Domain	10175	9710	19885	7393	7836	15229	7681	8051	15732	5675	6430	12105	3394	4046	7440	5547	5706	11253	16948.7	10266	0.605711	-0.723298
CNOT3-378		AGGCGGGGGGCCGGAGGGGT	Cnot3Domain	2632	2241	4873	2122	2211	4333	2061	2058	4119	1302	1442	2744	1485	1726	3211	1071	1050	2121	4441.67	2692	0.606079	-0.722423
CNOT3-65		AGAAGAGTGTCTCGGTCGAC	Cnot3Domain	9635	9138	18773	7904	8629	16533	8583	8982	17565	5429	5909	11338	5734	6804	12538	4046	4257	8303	17623.7	10726.3	0.608632	-0.716357
CNOT3-277		TTCAGTGATGCCAAGGCAGC	Cnot3Domain	16937	15894	32831	12325	12888	25213	12815	13801	26616	9470	9878	19348	7186	8298	15484	8420	8319	16739	28220	17190.3	0.609154	-0.71512
CNOT3-344		ACAGCCTGGGCATAGGGAGC	Cnot3Domain	13947	13097	27044	10582	10901	21483	11125	11724	22849	6830	7391	14221	7884	9215	17099	6040	6173	12213	23792	14511	0.609911	-0.71333
CNOT3-219		GCCGGTGTCACTGGAGGTCC	Cnot3Domain	12026	10933	22959	9999	10224	20223	9495	10350	19845	6617	7282	13899	6566	7581	14147	5153	5328	10481	21009	12842.3	0.611278	-0.7101
CNOT3-396		TACAGTTGGCTGGGCTGGGC	Cnot3Domain	10249	9191	19440	7800	8147	15947	8033	8378	16411	3022	3343	6365	4608	5451	10059	7687	7797	15484	17266	10636	0.616008	-0.698978
CNOT3-154		TGCCCCCACAGCACAGGCGC	Cnot3Domain	10086	9584	19670	9210	9432	18642	7230	7971	15201	6632	7668	14300	4981	5752	10733	4132	3903	8035	17837.7	11022.7	0.617943	-0.694454
CNOT3-227		GCCTTGGCATCACTGAAGCT	Cnot3Domain	32786	30739	63525	24396	25611	50007	24020	25588	49608	17000	19289	36289	15656	18529	34185	15021	15409	30430	54380	33634.7	0.618512	-0.693127
CNOT3-263		GCAGCACCCCCAAGTGCCCT	Cnot3Domain	21943	20864	42807	17319	17872	35191	17837	18946	36783	14126	16601	30727	6668	7970	14638	12778	12913	25691	38260.3	23685.3	0.619057	-0.691855
CNOT3-402		TGACAGCTGCAGGGGCGGCT	Cnot3Domain	26486	24559	51045	20694	21589	42283	22364	24085	46449	11650	13146	24796	14640	17664	32304	14925	14779	29704	46592.3	28934.7	0.621018	-0.687294
CNOT3-359		GTGGCTGTGGCTGGGGGGGG	Cnot3Domain	1518	1375	2893	1264	1366	2630	2143	2156	4299	1446	1658	3104	479	610	1089	962	1023	1985	3274	2059.33	0.628996	-0.668877
CNOT3-440		CTGGGTCGTGCTGGGCCCAC	Cnot3Domain	10095	9315	19410	7552	7769	15321	8294	8783	17077	5693	6305	11998	6103	7249	13352	3664	3685	7349	17269.3	10899.7	0.631157	-0.663928
CNOT3-387		TGGACTGGCCTTGGGGCCCA	Cnot3Domain	13914	12787	26701	10986	11495	22481	12532	13075	25607	6988	7543	14531	7489	8634	16123	8213	8368	16581	24929.7	15745	0.631577	-0.66297
CNOT3-449		TAGGCTGGACGCTGGGGGGC	Cnot3Domain	9510	8660	18170	7351	7645	14996	8349	8695	17044	4715	5253	9968	4456	5157	9613	6159	6141	12300	16736.7	10627	0.634953	-0.655278
CNOT3-93		CCGAATACGCTCAGAGTCAG	Cnot3Domain	31676	29987	61663	22257	23505	45762	23209	24290	47499	14093	16953	31046	14940	17493	32433	18028	18012	36040	51641.3	33173	0.642373	-0.638517
CNOT3-240		GGGGCGTCGGACAGGGGTTC	Cnot3Domain	10889	10019	20908	9125	9640	18765	8309	9038	17347	5584	6336	11920	6825	8058	14883	4901	5025	9926	19006.7	12243	0.644142	-0.634548
CNOT3-18		GTGAACATACCGCTGTCGCT	Cnot3Domain	23756	22074	45830	19190	20070	39260	20131	21712	41843	11258	12517	23775	10839	12636	23475	17049	17500	34549	42311	27266.3	0.644427	-0.633912
CNOT3-176		AAACTCGTCAGTGATGGTCT	Cnot3Domain	34828	32005	66833	24285	25973	50258	28745	30432	59177	14218	14854	29072	22702	26304	49006	18161	18585	36746	58756	38274.7	0.651417	-0.618346
CNOT3-368		TGCCTTGGCATCACTGAAGC	Cnot3Domain	24071	22133	46204	19340	20134	39474	20012	21935	41947	12602	14065	26667	13478	15592	29070	13667	13756	27423	42541.7	27720	0.651596	-0.617949
CNOT3-248		AGCACCACTCCTGGCAACAA	Cnot3Domain	29854	27978	57832	23309	24724	48033	22805	24408	47213	15043	16348	31391	13889	16188	30077	19267	19332	38599	51026	33355.7	0.653699	-0.613301
CNOT3-456		CCTCCATGTGGCTGTGGCTG	Cnot3Domain	16323	15262	31585	11329	11942	23271	14280	15291	29571	7533	8333	15866	7816	9205	17021	11196	11168	22364	28142.3	18417	0.654423	-0.611704
CNOT3-143		GGTGGCTTTGAGCAGCAGTG	Cnot3Domain	10717	9851	20568	8343	8819	17162	8736	9135	17871	5543	5922	11465	5747	6940	12687	6431	6380	12811	18533.7	12321	0.66479	-0.589029
CNOT3-335		CTGCTCAAAGCCACCTCTGC	Cnot3Domain	18821	17912	36733	13965	14167	28132	13857	14920	28777	11520	14106	25626	7493	8861	16354	10498	10356	20854	31214	20944.7	0.671002	-0.57561
CNOT3-120		ACAGTGTCCGAGTGTGGGGG	Cnot3Domain	10735	9561	20296	9948	10524	20472	8758	9419	18177	4350	4926	9276	8662	10486	19148	5571	5607	11178	19648.3	13200.7	0.671847	-0.573796
CNOT3-25		CTGCATGTTGAGCGTGTCGA	Cnot3Domain	5370	4990	10360	4073	4453	8526	5167	5434	10601	2194	2559	4753	3701	4193	7894	3664	3715	7379	9829	6675.33	0.679147	-0.558205
CNOT3-413		CAGCAAAGAGGGCCTGGGCC	Cnot3Domain	1562	1511	3073	1691	1766	3457	1625	1721	3346	586	646	1232	910	1106	2016	1789	1777	3566	3292	2271.33	0.689955	-0.535425
CNOT3-309		GAGGTGGCTTTGAGCAGCAG	Cnot3Domain	24452	22514	46966	18295	19019	37314	21197	22262	43459	13787	15137	28924	14742	17173	31915	13988	14487	28475	42579.7	29771.3	0.699191	-0.516241
CNOT3-376	1248	GACAGGCTTGGAGCCGTTTT	Cnot3Domain	25065	23252	48317	17832	18588	36420	18684	19974	38658	13593	14286	27879	12524	15067	27591	15726	16155	31881	41131.7	29117	0.707897	-0.498388	307.667
CNOT3-460	1377	ACTTGGGGGTGCTGCGGGGG	Cnot3Domain	5528	5078	10606	2971	3155	6126	4518	4561	9079	2869	3410	6279	3239	3918	7157	2460	2432	4892	8603.67	6109.33	0.710085	-0.493937	350.667
CNOT3-401	1494	GGGCCGGGGCTGGGTCGTGC	Cnot3Domain	8033	7355	15388	6521	6758	13279	8398	8979	17377	5167	5722	10889	5929	7269	13198	4269	4447	8716	15348	10934.3	0.712427	-0.489185	389.667
CNOT3-290	1731	CTCACGAGGTGCTGGGAGGT	Cnot3Domain	6951	6417	13368	4912	5254	10166	5047	5645	10692	3550	4022	7572	2782	3237	6019	5466	5392	10858	11408.7	8149.67	0.71434	-0.485317	468.667
CNOT3-439	667	CTACCTTCTGGGCCAGGCCC	Cnot3Domain	16401	15121	31522	12725	13046	25771	11931	12731	24662	10510	11607	22117	9427	11070	20497	8100	8207	16307	27318.3	19640.3	0.718943	-0.47605	114
CNOT3-99	453	CTTTTCTTTCTGGTTCGCGT	Cnot3Domain	26856	24371	51227	21082	22723	43805	24362	26217	50579	17481	19291	36772	15481	18180	33661	16950	17500	34450	48537	34961	0.720296	-0.473338	42.6667
CNOT3-222	1661	GTGGCTTTGAGCAGCAGTGG	Cnot3Domain	17732	16485	34217	13374	13837	27211	14373	15234	29607	10461	11734	22195	11321	13200	24521	9376	9661	19037	30345	21917.7	0.722283	-0.469365	445.333
CNOT3-358	1890	GAGCAGGGCACCGGCTGCCT	Cnot3Domain	38095	35162	73257	25813	26687	52500	30646	32890	63536	19457	21638	41095	21940	26146	48086	23832	24722	48554	63097.7	45911.7	0.727629	-0.458726	521.667
CNOT3-271	2101	TGTTCACCTCTGACAGCTGC	Cnot3Domain	26060	23363	49423	19491	20227	39718	21151	22693	43844	13548	14128	27676	15171	17324	32495	18488	18450	36938	44328.3	32369.7	0.730225	-0.453587	592
CNOT3-235	1454	GGGGCCACAGCCTGGGCATA	Cnot3Domain	16185	15013	31198	12333	12823	25156	14454	15622	30076	10225	10914	21139	8936	10616	19552	11469	11607	23076	28810	21255.7	0.737788	-0.438722	376.333
CNOT3-10	2126	GGACAGACACCCAGCGACAG	Cnot3Domain	23610	22095	45705	21183	22050	43233	19492	20550	40042	15590	16939	32529	12936	15315	28251	17271	17371	34642	42993.3	31807.3	0.73982	-0.434754	600.333
CNOT3-310	1659	AGGTGGCTTTGAGCAGCAGT	Cnot3Domain	19857	18445	38302	16075	16800	32875	16459	17314	33773	14492	15046	29538	11440	13657	25097	12869	13244	26113	34983.3	26916	0.769395	-0.378204	444.667
CNOT3-461	2092	CTGACAGCTGCAGGGGCGGC	Cnot3Domain	20578	18777	39355	15151	15542	30693	17726	18621	36347	10068	11285	21353	12812	15078	27890	16848	16767	33615	35465	27619.3	0.778777	-0.360717	589
CNOT3-121	2113	GGTGAACATACCGCTGTCGC	Cnot3Domain	10151	9412	19563	6557	7019	13576	7443	7913	15356	7349	8277	15626	4997	5913	10910	5586	5711	11297	16165	12611	0.780142	-0.358191	596
CNOT3-455	1462	GAGCTGGTGGGGCCACAGCC	Cnot3Domain	9503	8710	18213	7197	7280	14477	8733	9429	18162	6351	7003	13354	5740	6886	12626	6834	6899	13733	16950.7	13237.7	0.780953	-0.356693	379
CNOT3-296	1131	GGGAGAGCTGGAGGTGGTTG	Cnot3Domain	5285	4778	10063	4873	5223	10096	4366	4533	8899	3079	3374	6453	4256	5055	9311	3494	3575	7069	9686	7611	0.785773	-0.347815	268.667
CNOT3-294	1518	GCCTCCGCTAGGCTGGACGC	Cnot3Domain	7896	7407	15303	6532	6874	13406	6195	6656	12851	6750	7218	13968	4779	5615	10394	4272	4145	8417	13853.3	10926.3	0.788715	-0.342424	397.667
CNOT3-453	1503	GACGCTGGGGGGCCGGGGCT	Cnot3Domain	14823	13642	28465	12845	12948	25793	11084	11675	22759	8690	9904	18594	9265	10990	20255	11212	10982	22194	25672.3	20347.7	0.792591	-0.335351	392.667
CNOT3-410	1286	GGCGGCACAGCTGGGGACTG	Cnot3Domain	15654	14390	30044	13100	13603	26703	13347	14469	27816	13312	14978	28290	9411	11366	20777	9170	9275	18445	28187.7	22504	0.798363	-0.324883	320.333
CNOT3-122	415	GTTTGAAGATATTTGGCAGA	Cnot3Domain	29050	27059	56109	22801	23630	46431	25988	26421	52409	17500	19960	37460	21717	25760	47477	19330	20181	39511	51649.7	41482.7	0.803155	-0.31625	30
CNOT3-330	1688	AATGCCAGCAGCCAGGCCTT	Cnot3Domain	70579	66023	136602	55753	58112	113865	61609	65891	127500	51615	56162	107777	48585	56954	105539	44926	45684	90610	125989	101309	0.804107	-0.31454	454.333
CNOT3-394	1428	AGGGGTGCCCGAGTTGTGGC	Cnot3Domain	7198	6583	13781	6066	6448	12514	6423	6732	13155	4130	4535	8665	5058	5893	10951	5936	6371	12307	13150	10641	0.809202	-0.305429	367.667
CNOT3-161	2269	GGTAGGGGGGCGTCGGACAG	Cnot3Domain	4889	4632	9521	4172	4219	8391	4715	4859	9574	2994	3364	6358	3972	4800	8772	3701	3698	7399	9162	7509.67	0.819654	-0.286914	648
CNOT3-254	646	AGCTTACAGCAAAGAGGGCC	Cnot3Domain	16329	14784	31113	12511	13096	25607	14136	15477	29613	11046	11910	22956	11112	12775	23887	11802	12158	23960	28777.7	23601	0.820115	-0.286102	107
CNOT3-319	661	GGGCCTGGGCCTGGCCCAGA	Cnot3Domain	15831	14553	30384	12239	12843	25082	12334	13292	25626	10635	11694	22329	11569	13678	25247	10180	10540	20720	27030.7	22765.3	0.842204	-0.247759	112
CNOT3-329	1076	TCCTCCATGTGGCTGTGGCT	Cnot3Domain	14766	13218	27984	11967	12443	24410	11490	11788	23278	8451	9760	18211	11184	13394	24578	10995	11038	22033	25224	21607.3	0.856618	-0.223276	250.333
CNOT3-48	994	ACTCGTTCTCCTCGAAGTCG	Cnot3Domain	12509	11596	24105	9092	9529	18621	11191	11989	23180	9123	10312	19435	9381	11134	20515	8291	8435	16726	21968.7	18892	0.859952	-0.217672	223
CNOT3-273	1633	CTCAGTTGTGGCAGACAGCC	Cnot3Domain	22409	20485	42894	18283	19165	37448	20186	21394	41580	18040	20041	38081	15535	18192	33727	17378	17274	34652	40640.7	35486.7	0.873181	-0.195647	436
CNOT3-382	1461	AGCTGGTGGGGCCACAGCCT	Cnot3Domain	18490	17592	36082	14286	14902	29188	15819	16877	32696	14841	16988	31829	12033	14333	26366	14206	14343	28549	32655.3	28914.7	0.88545	-0.175517	378.667
CNOT3-274	988	TCTCCTCGAAGTCGGGGTCC	Cnot3Domain	12957	12313	25270	12260	12785	25045	12282	13417	25699	8665	9924	18589	10113	11929	22042	13606	13696	27302	25338	22644.3	0.893691	-0.162153	221
CNOT3-392	1722	GGGAGGTGGGTTGTGGGGGC	Cnot3Domain	1213	1199	2412	930	971	1901	1233	1290	2523	599	605	1204	1411	1610	3021	936	951	1887	2278.67	2037.33	0.89409	-0.161508	465.667
CNOT3-364	1775	GCCACGCCCCCAGCCCCCGT	Cnot3Domain	47915	46114	94029	41554	42310	83864	44408	47495	91903	36847	44555	81402	37561	44915	82476	43606	42819	86425	89932	83434.3	0.927749	-0.108193	483.333
CNOT3-434	1717	GTGGGTTGTGGGGGCCGGAA	Cnot3Domain	2978	2765	5743	2976	3069	6045	3089	3286	6375	2436	2756	5192	3058	3662	6720	2479	2526	5005	6054.33	5639	0.931399	-0.102529	464
CNOT3-67	1216	CACAGACAGTGAAGTCAGCC	Cnot3Domain	9504	8806	18310	8302	8498	16800	7900	8476	16376	6514	7099	13613	10111	11922	22033	6613	6408	13021	17162	16222.3	0.945247	-0.0812363	297
CNOT3-343	1525	CGCCTCCGCCTCCGCTAGGC	Cnot3Domain	36770	34720	71490	29540	30236	59776	29287	31898	61185	30428	33813	64241	28883	33765	62648	29128	29281	58409	64150.3	61766	0.962832	-0.0546439	400

## Sheet: safeharbor
NAME	ALIAS	SEQ	LIB	result-sgCommon_2-1-7-C1-D0-BC13_combined_R1	result-sgCommon_2-1-7-C1-D0-BC14_combined_R1		result-sgCommon_2-1-8-C2-D0-BC15_combined_R1	result-sgCommon_2-1-8-C2-D0-BC16_combined_R1		result-sgCommon_2-1-9-C3-D0-BC17_combined_R1	result-sgCommon_2-1-9-C3-D0-BC18_combined_R1		result-sgCommon_2-1-10-C1-D14-BC19_combined_R1	result-sgCommon_2-1-10-C1-D14-BC20_combined_R1		result-sgCommon_2-1-11-C2-D14-BC21_combined_R1	result-sgCommon_2-1-11-C2-D14-BC22_combined_R1		result-sgCommon_2-1-12-C3-D14-BC23_combined_R1	result-sgCommon_2-1-12-C3-D14-BC24_combined_R1		D0	D14	fold change	log 2
SafeHarborchr4C3-45		GAAAAGTCACACTAAAGTGT	Cnot3Domain	12966	12397	25363	9652	9898	19550	11927	12771	24698	9302	9940	19242	10476	12183	22659	12381	13081	25462	23203.7	22454.3	0.967706	-0.0473589
SafeHarborchr3C3-95		GAAACTAAATTACACCGATG	Cnot3Domain	18754	17943	36697	13788	14219	28007	14008	14912	28920	13620	14360	27980	15264	17979	33243	13820	14713	28533	31208	29918.7	0.958686	-0.06087
SafeHarborchr17C3-90		GAAACCCCCATCTCAGTCTT	Cnot3Domain	83784	77825	161609	63669	66327	129996	69255	72837	142092	63265	66909	130174	63024	73671	136695	72482	74190	146672	144566	137847	0.953525	-0.0686571
SafeHarborchr8C3-7		GAAAAAGCAGCACTTCTTAT	Cnot3Domain	33488	31361	64849	26723	28153	54876	26637	28296	54933	23140	23843	46983	25446	29668	55114	23726	25377	49103	58219.3	50400	0.865692	-0.208075
SafeHarborchr6C3-96		GAAACTAAGAACAACCATTT	Cnot3Domain	16724	16217	32941	15288	14914	30202	15257	15309	30566	10188	13030	23218	12247	14675	26922	15132	15107	30239	31236.3	26793	0.857751	-0.221369
SafeHarborchr5C3-77		GAAACACTGACCAGATGACT	Cnot3Domain	61153	58801	119954	50641	51101	101742	52581	52781	105362	39776	49333	89109	43436	52167	95603	47864	47424	95288	109019	93333.3	0.856117	-0.22412
SafeHarborchr8C3-37		GAAAAGATGAGTTATATTGG	Cnot3Domain	9059	8672	17731	7908	8128	16036	8362	8415	16777	7733	7792	15525	6345	7418	13763	6626	7352	13978	16848	14422	0.856007	-0.224306
SafeHarborchr6C3-85		GAAACATTTCCATCACAAGG	Cnot3Domain	38208	35126	73334	29405	30526	59931	28630	30391	59021	26860	28312	55172	25818	30402	56220	26191	26885	53076	64095.3	54822.7	0.85533	-0.225447
SafeHarborchr4C3-9		GAAAAAGGCAGGCAATGGTG	Cnot3Domain	29284	27149	56433	23354	24337	47691	24745	26111	50856	20372	23016	43388	19821	23509	43330	22309	23273	45582	51660	44100	0.853659	-0.228269
SafeHarborchr5C3-93		GAAACCTCTGTCCCTAGAGA	Cnot3Domain	16383	15172	31555	12700	12965	25665	12944	13887	26831	11618	12510	24128	8165	9410	17575	12427	13013	25440	28017	22381	0.798836	-0.324028
SafeHarborchr21C3-23		GAAAACCAGACAAGTTACCT	Cnot3Domain	32084	29844	61928	25054	26647	51701	26334	28538	54872	17475	18386	35861	24305	28696	53001	20841	21736	42577	56167	43813	0.780049	-0.358364
SafeHarborchr5C3-84		GAAACATGTGTCCTCTGTAT	Cnot3Domain	22057	20857	42914	17352	17899	35251	18021	19375	37396	9787	11285	21072	12536	15005	27541	12061	12648	24709	38520.3	24440.7	0.634487	-0.656337
SafeHarborchr10C3-68		GAAAATGTTGATAATGAGCC	Cnot3Domain	7753	7078	14831	6625	6959	13584	7741	8129	15870	11708	11319	23027	11954	13900	25854	10344	10927	21271	14761.7	23384	1.5841	0.663666
SafeHarborchr4C3-100		GAAACTCCTCAACAGCATCC	Cnot3Domain	44761	42055	86816	31325	32826	64151	40656	42447	83103	60180	63347	123527	46236	54545	100781	62058	63834	125892	78023.3	116733	1.49613	0.581239
SafeHarborchr11C3-28		GAAAACTGCATTGTGCAGAC	Cnot3Domain	14803	14364	29167	11347	11486	22833	13103	13098	26201	16366	19797	36163	17410	20530	37940	21053	21387	42440	26067	38847.7	1.4903	0.575603
SafeHarborchrXC3-97		GAAACTACAAAAAACATACT	Cnot3Domain	19063	18307	37370	16009	15685	31694	18840	20023	38863	22575	24006	46581	27398	32137	59535	26411	28233	54644	35975.7	53586.7	1.48953	0.574853		C1-D0	C2-D0	C3-D0	C1-D14	C2-D14	C3-D14
SafeHarborchrXC3-10		GAAAAATAAGGTGAAGATAG	Cnot3Domain	8450	8059	16509	6518	6755	13273	7030	7345	14375	9368	9560	18928	11612	13756	25368	10118	11171	21289	14719	21861.7	1.48527	0.570724
SafeHarborchr7C3-56		GAAAATATTCTAAAACAAGG	Cnot3Domain	5799	5485	11284	4078	4060	8138	5125	5564	10689	7262	7346	14608	7192	8249	15441	6920	7709	14629	10037	14892.7	1.48378	0.569274		27609609
SafeHarborchr6C3-83		GAAACATGGTTGTTGCTAGG	Cnot3Domain	33099	31009	64108	25591	26734	52325	27745	29352	57097	34857	39217	74074	42096	49438	91534	43372	44977	88349	57843.3	84652.3	1.46348	0.549399
SafeHarborchr7C3-55		GAAAATATATGGACTGGGAT	Cnot3Domain	19667	17596	37263	13807	13980	27787	16974	17509	34483	23678	23158	46836	22258	25860	48118	24007	26533	50540	33177.7	48498	1.46177	0.547713		29149336
SafeHarborchr6C3-54		GAAAATATATCATTGCTTTG	Cnot3Domain	3408	3121	6529	2658	2617	5275	3085	3219	6304	4510	4571	9081	4004	4669	8673	4035	4509	8544	6036	8766	1.45229	0.538326
SafeHarborchr4C3-76		GAAACACGGTACAAGCAAGA	Cnot3Domain	39122	36965	76087	29897	31844	61741	36312	38979	75291	45039	46472	91511	52127	60893	113020	50438	52554	102992	71039.7	102508	1.44296	0.529035
SafeHarborchr5C3-5		GAAAAACTCTTAGCTTAATG	Cnot3Domain	13182	12230	25412	10443	10600	21043	11619	12478	24097	17077	17609	34686	13571	16115	29686	17767	19156	36923	23517.3	33765	1.43575	0.521804
SafeHarborchr8C3-13		GAAAAATCGCTAATATGAAA	Cnot3Domain	14230	13405	27635	9847	10049	19896	12573	13283	25856	16404	16339	32743	14928	17270	32198	19188	21111	40299	24462.3	35080	1.43404	0.520087		33326033
SafeHarborchr13C3-16		GAAAAATGTCTCTACTTGCC	Cnot3Domain	43091	39929	83020	32821	34710	67531	40890	42220	83110	57202	60420	117622	49148	56878	106026	54133	57039	111172	77887	111607	1.43293	0.518969
SafeHarborchr7C3-11		GAAAAATAGCTTTCTCTCAA	Cnot3Domain	9238	8403	17641	7419	7842	15261	8767	9284	18051	12740	13138	25878	11465	13270	24735	10707	11544	22251	16984.3	24288	1.43002	0.516039		28547564
SafeHarborchr4C3-75		GAAACAATATAGGATTCATA	Cnot3Domain	4448	4527	8975	3759	3853	7612	4602	4572	9174	5261	5225	10486	5969	6873	12842	6414	7041	13455	8587	12261	1.42786	0.513851
SafeHarborchrXC3-15		GAAAAATGACTGGTCACATT	Cnot3Domain	44239	40688	84927	33383	35133	68516	39769	41896	81665	55788	59552	115340	51206	60379	111585	52435	55723	108158	78369.3	111694	1.42523	0.511195
SafeHarborchr10C3-66		GAAAATGTAAAATTAGGATG	Cnot3Domain	9514	9225	18739	7567	7639	15206	8696	8881	17577	10525	11790	22315	10595	12663	23258	12989	13976	26965	17174	24179.3	1.4079	0.493548
SafeHarborchrXC3-89		GAAACCCCAGGCTTGGTGCT	Cnot3Domain	52828	49600	102428	42115	43841	85956	47234	50599	97833	62193	69540	131733	62100	73889	135989	66518	67876	134394	95405.7	134039	1.40493	0.490502	Average	42438.8	34780	37441.1	34468.9	36249.5	35594.4
SafeHarborchr3C3-69		GAAAATTCCATTTATTTGAG	Cnot3Domain	7626	7152	14778	6180	6293	12473	7803	8041	15844	10937	11638	22575	8552	10445	18997	9070	9897	18967	14365	20179.7	1.40478	0.490344
SafeHarborchrXC3-88		GAAACCATCAAGCCTAGAAG	Cnot3Domain	26808	25043	51851	21042	22244	43286	25307	26823	52130	32055	33583	65638	30311	35172	65483	37018	38338	75356	49089	68825.7	1.40206	0.487547	Median	32966	27969.5	28992.5	16365.5	16121	15720
SafeHarborchr18C3-73		GAAAATTTGATCTTAAGCAA	Cnot3Domain	10414	9671	20085	8357	8545	16902	10645	10977	21622	13493	14040	27533	12113	14009	26122	13560	14778	28338	19536.3	27331	1.39898	0.484379
SafeHarborchr18C3-3		GAAAAAAGTTAACTTAGACT	Cnot3Domain	11717	11229	22946	10176	10413	20589	11402	11990	23392	16137	15833	31970	15196	18428	33624	13011	14337	27348	22309	30980.7	1.38871	0.473742
SafeHarborchr11C3-38		GAAAAGCCTGTGTGGAAGAG	Cnot3Domain	32090	29624	61714	24397	25228	49625	27186	28698	55884	36936	38890	75826	31975	37635	69610	40627	42260	82887	55741	76107.7	1.36538	0.449303
SafeHarborchr4C3-47		GAAAAGTTAGAGTGAAGTAG	Cnot3Domain	14454	13630	28084	11971	12520	24491	14803	15489	30292	18476	19057	37533	18474	22067	40541	17079	17964	35043	27622.3	37705.7	1.36504	0.448946
SafeHarborchr4C3-35		GAAAAGACCTCATTAGAGTG	Cnot3Domain	12834	11931	24765	8893	9524	18417	10889	11769	22658	14605	15302	29907	11652	13671	25323	16705	17668	34373	21946.7	29867.7	1.36092	0.444583
SafeHarborchr21C3-31		GAAAAGAAATATCATTGGCA	Cnot3Domain	13199	12235	25434	11835	12099	23934	13498	14148	27646	17536	17301	34837	15617	18431	34048	17071	18663	35734	25671.3	34873	1.35844	0.441952
SafeHarborchr4C3-36		GAAAAGATCTCTACCAGGAA	Cnot3Domain	16706	15673	32379	14415	15018	29433	15969	16890	32859	19514	20866	40380	21670	25086	46756	19884	21196	41080	31557	42738.7	1.35433	0.437582
SafeHarborchr3C3-22		GAAAACAGCTATTCGGTGCT	Cnot3Domain	25756	23779	49535	21380	22581	43961	23277	24746	48023	26533	29610	56143	33354	39184	72538	30319	31850	62169	47173	63616.7	1.34858	0.431443
SafeHarborchr21C3-78		GAAACACTGATGTTAGAAAA	Cnot3Domain	10889	10308	21197	9286	9384	18670	9531	10015	19546	10122	10208	20330	11417	13424	24841	17119	17827	34946	19804.3	26705.7	1.34848	0.43133
SafeHarborchr7C3-81		GAAACATAGCTGACAGTGGC	Cnot3Domain	30237	28654	58891	22668	23355	46023	27002	27120	54122	30307	38288	68595	33293	38553	71846	37447	36349	73796	53012	71412.3	1.3471	0.429854		27375007
SafeHarborchr4C3-86		GAAACATTTGATGAAATACA	Cnot3Domain	15635	15125	30760	11832	11680	23512	13714	14301	28015	17217	18780	35997	17210	20610	37820	17769	19059	36828	27429	36881.7	1.34462	0.427202
SafeHarborchr2C3-64		GAAAATGGCCATGGCATGTG	Cnot3Domain	23541	22143	45684	19976	21056	41032	22655	24081	46736	26419	30486	56905	26431	31800	58231	31233	32631	63864	44484	59666.7	1.34131	0.423639
SafeHarborchr3C3-2		GAAAAAAGCTGGAGAGACAC	Cnot3Domain	24791	22956	47747	20729	21609	42338	20888	22160	43048	28683	30262	58945	27840	33705	61545	28407	29477	57884	44377.7	59458	1.33982	0.422037
SafeHarborchr4C3-53		GAAAATACTGAGCCTCTGAC	Cnot3Domain	13663	12777	26440	10473	10969	21442	11284	12199	23483	13595	15190	28785	14892	17474	32366	16474	17297	33771	23788.3	31640.7	1.33009	0.411526
SafeHarborchr7C3-60		GAAAATGAAATTCACCCATC	Cnot3Domain	35587	33079	68666	27551	28485	56036	32155	33613	65768	42341	42706	85047	36628	43006	79634	41660	43868	85528	63490	83403	1.31364	0.39357		29436839
SafeHarborchr13C3-94		GAAACGTCTGTATGCAAAGC	Cnot3Domain	19649	17977	37626	15858	16412	32270	18822	20457	39279	23036	24329	47365	22134	25546	47680	22914	23880	46794	36391.7	47279.7	1.29919	0.377612
SafeHarborchr3C3-58		GAAAATCCCGGGGGAAAAAA	Cnot3Domain	27828	25538	53366	19882	20077	39959	23306	24654	47960	31945	33576	65521	25508	29409	54917	30705	32305	63010	47095	61149.3	1.29843	0.376763
SafeHarborchr11C3-42		GAAAAGTAAAACATGCAGAG	Cnot3Domain	16433	15473	31906	13473	14459	27932	13824	14684	28508	21630	21911	43541	15165	17843	33008	18214	19493	37707	29448.7	38085.3	1.29328	0.371033
SafeHarborchr8C3-98		GAAACTACTTGGGTGAATCT	Cnot3Domain	29437	27737	57174	24191	24772	48963	24913	25550	50463	29028	33565	62593	32935	39219	72154	32953	34308	67261	52200	67336	1.28996	0.367328
SafeHarborchr2C3-32		GAAAAGAATAACAGTAGTAA	Cnot3Domain	1494	1341	2835	1079	1060	2139	1332	1530	2862	1279	1307	2586	2465	2946	5411	985	1111	2096	2612	3364.33	1.28803	0.365166
SafeHarborchr11C3-34		GAAAAGACAGTAAACCTTTC	Cnot3Domain	8291	7708	15999	6730	7086	13816	7394	7875	15269	10466	10831	21297	8663	9984	18647	8712	9201	17913	15028	19285.7	1.28332	0.359876
SafeHarborchr3C3-6		GAAAAAGAGACAGAGTATGT	Cnot3Domain	19165	17570	36735	15891	16881	32772	17680	18089	35769	22170	23061	45231	20821	24846	45667	21250	22526	43776	35092	44891.3	1.27925	0.355295
SafeHarborchr18C3-24		GAAAACCCTATATATATAGG	Cnot3Domain	87	86	173	79	87	166	35	57	92	2	5	7	74	106	180	159	195	354	143.667	180.333	1.25522	0.327941
SafeHarborchr4C3-4		GAAAAACAGACTTAGGGGAG	Cnot3Domain	21643	19810	41453	17174	17575	34749	18230	19267	37497	23132	23735	46867	19709	23096	42805	25917	27022	52939	37899.7	47537	1.25429	0.326866
SafeHarborchr4C3-71		GAAAATTGCCATGGTCTAGA	Cnot3Domain	48069	45742	93811	37596	38303	75899	43256	42661	85917	39972	51425	91397	55142	66721	121863	52180	52470	104650	85209	105970	1.24365	0.314578
SafeHarborchr6C3-51		GAAAATAAGGCATCAATAAC	Cnot3Domain	10979	9971	20950	8425	9017	17442	10690	11287	21977	12753	13294	26047	11839	13612	25451	11279	12161	23440	20123	24979.3	1.24133	0.31189
SafeHarborchr3C3-48		GAAAAGTTCTATTCAATTTG	Cnot3Domain	6909	6635	13544	5575	5662	11237	6209	6503	12712	7205	7908	15113	7417	9006	16423	7096	7723	14819	12497.7	15451.7	1.23636	0.306104
SafeHarborchr9C3-41		GAAAAGGTGAGGTTAAGGAG	Cnot3Domain	15404	14098	29502	11549	12198	23747	13230	13690	26920	18333	19174	37507	11874	14288	26162	17087	17863	34950	26723	32873	1.23014	0.298821	% Match	#DIV/0!	#DIV/0!	#DIV/0!	#DIV/0!	#DIV/0!	#DIV/0!
SafeHarborchr13C3-25		GAAAACTAGTAGTGGAAACT	Cnot3Domain	22787	21509	44296	18081	18661	36742	17799	18810	36609	22581	23143	45724	24450	28685	53135	21960	23507	45467	39215.7	48108.7	1.22677	0.294867
SafeHarborchr13C3-74		GAAACAAGCTAATATTATCA	Cnot3Domain	2350	2298	4648	1865	1828	3693	2174	2300	4474	1502	1592	3094	3132	3725	6857	2717	2958	5675	4271.67	5208.67	1.21935	0.286115
SafeHarborchr9C3-20		GAAAACACAGTCTTAATTAT	Cnot3Domain	10339	10205	20544	8869	8988	17857	9577	9945	19522	11471	11757	23228	9661	11795	21456	12398	13451	25849	19307.7	23511	1.2177	0.284162
SafeHarborchr4C3-92		GAAACCTAAACAATAGCTCC	Cnot3Domain	18706	17190	35896	15401	16149	31550	16127	17368	33495	19343	21071	40414	17574	21189	38763	21350	21972	43322	33647	40833	1.21357	0.279258
SafeHarborchr12C3-1		GAAAAAACTGTTTCTTTGGT	Cnot3Domain	20096	18931	39027	16117	16700	32817	19956	20512	40468	24792	26324	51116	18497	21982	40479	21172	23189	44361	37437.3	45318.7	1.21052	0.275628
SafeHarborchrXC3-52		GAAAATACAAGTGTTTCTCC	Cnot3Domain	4992	4520	9512	3599	3791	7390	4479	4797	9276	4298	4782	9080	5062	5998	11060	5452	5924	11376	8726	10505.3	1.20391	0.26773
SafeHarborchrXC3-91		GAAACCCCCATGCTCCACGT	Cnot3Domain	79017	74764	153781	61233	62975	124208	70146	73089	143235	76816	93458	170274	74681	89194	163875	86870	85286	172156	140408	168768	1.20199	0.265419	Sum	28179335	23093943	24860905	22887359	24069656	23634688
SafeHarborchr9C3-39		GAAAAGGAAGATTCTGCTGT	Cnot3Domain	51340	47271	98611	38414	40168	78582	45653	47814	93467	48139	52139	100278	46975	55019	101994	58915	62930	121845	90220	108039	1.19751	0.260033
SafeHarborchr4C3-43		GAAAAGTAAAACCCTCTCAG	Cnot3Domain	19075	17518	36593	14041	14807	28848	15629	16699	32328	13834	14191	28025	20415	24005	44420	21247	22616	43863	32589.7	38769.3	1.18962	0.250501
SafeHarborchr18C3-61		GAAAATGAAGGACTTGACTG	Cnot3Domain	21960	19567	41527	15333	15993	31326	17201	18250	35451	28073	28250	56323	17149	19676	36825	17324	18220	35544	36101.3	42897.3	1.18825	0.248836
SafeHarborchr9C3-18		GAAAAATTTCAGCAGACCTT	Cnot3Domain	61825	57360	119185	47567	50058	97625	56550	58784	115334	63674	63623	127297	61125	71455	132580	64739	69093	133832	110715	131236	1.18536	0.245321
SafeHarborchr13C3-99		GAAACTAGTTACAAAGATGA	Cnot3Domain	11772	11165	22937	8859	8990	17849	10972	11863	22835	11248	11758	23006	10707	12392	23099	13652	14679	28331	21207	24812	1.16999	0.226497
SafeHarborchr8C3-80		GAAACATAGCAAGAACAATT	Cnot3Domain	21382	20050	41432	16650	17467	34117	17380	18646	36026	21884	22252	44136	19907	23290	43197	20907	22154	43061	37191.7	43464.7	1.16867	0.224864
SafeHarborchr13C3-12		GAAAAATCAGACGAGCTCCA	Cnot3Domain	35165	32648	67813	27630	28880	56510	30493	31791	62284	35346	35715	71061	32086	37222	69308	37890	39796	77686	62202.3	72685	1.16853	0.224689
SafeHarborchr4C3-44		GAAAAGTATCTATGATGAAA	Cnot3Domain	4344	4194	8538	3446	3509	6955	4875	5095	9970	4782	4812	9594	3838	4693	8531	5436	6021	11457	8487.67	9860.67	1.16176	0.216317
SafeHarborchr1C3-21		GAAAACAGAATATGGACCTA	Cnot3Domain	17123	15898	33021	12494	12911	25405	15122	15937	31059	18067	18189	36256	14784	17386	32170	17094	18229	35323	29828.3	34583	1.1594	0.21338
SafeHarborchr4C3-49		GAAAATAAAGGTAATGGCTG	Cnot3Domain	13378	12048	25426	10496	11101	21597	12426	12964	25390	13961	14120	28081	13178	15168	28346	12999	14336	27335	24137.7	27920.7	1.15673	0.210047
SafeHarborchr15C3-19		GAAAACACACCTTATCACAG	Cnot3Domain	23939	22200	46139	18999	19570	38569	20282	21425	41707	20762	22272	43034	23913	28192	52105	24627	26031	50658	42138.3	48599	1.15332	0.205793
SafeHarborchr4C3-82		GAAACATCCTGATATACATG	Cnot3Domain	19237	18345	37582	15301	15918	31219	15418	16214	31632	17879	20136	38015	18458	21726	40184	18177	19121	37298	33477.7	38499	1.14999	0.201622
SafeHarborchr4C3-87		GAAACCATAAGAAGTTCTTT	Cnot3Domain	15402	14733	30135	13114	13474	26588	14114	15378	29492	13313	14256	27569	16368	19623	35991	16656	17916	34572	28738.3	32710.7	1.13822	0.186785
SafeHarborchr18C3-63		GAAAATGGAGTATAGGGTTT	Cnot3Domain	21986	20367	42353	16385	17017	33402	19828	20393	40221	22710	23564	46274	19537	22967	42504	20716	22363	43079	38658.7	43952.3	1.13693	0.185148
SafeHarborchr4C3-17		GAAAAATTGTCCCAGTACAC	Cnot3Domain	26093	24185	50278	19943	21017	40960	22752	23689	46441	27281	29929	57210	25170	29797	54967	21125	22183	43308	45893	51828.3	1.12933	0.175467
SafeHarborchr9C3-50		GAAAATAACCACAATTATCA	Cnot3Domain	9145	8809	17954	7958	8234	16192	7840	8189	16029	8773	9107	17880	10186	12070	22256	8027	8397	16424	16725	18853.3	1.12725	0.172813	Total	33326033	27375007	29436839	27609609	29149336	28547564
SafeHarborchr2C3-62		GAAAATGCTCCAGTGAGTAG	Cnot3Domain	29282	27344	56626	23203	24805	48008	26674	28406	55080	28154	29922	58076	29621	34255	63876	28238	29725	57963	53238	59971.7	1.12648	0.171825
SafeHarborchr12C3-26		GAAAACTATACCTCATGATT	Cnot3Domain	16477	15924	32401	14377	14289	28666	15864	16772	32636	18906	19736	38642	14876	17514	32390	15973	17156	33129	31234.3	34720.3	1.11161	0.152648
SafeHarborchr10C3-46		GAAAAGTGGATGTGTGTCCC	Cnot3Domain	22801	21398	44199	16797	17661	34458	19581	20297	39878	20147	23349	43496	20340	24301	44641	20835	21774	42609	39511.7	43582	1.10302	0.141454
SafeHarborchr11C3-72		GAAAATTTCAGACTGGGCAT	Cnot3Domain	49693	44497	94190	37103	38876	75979	42420	44711	87131	46561	46647	93208	44566	52468	97034	44966	47369	92335	85766.7	94192.3	1.09824	0.135193
SafeHarborchr13C3-79		GAAACAGATGAGCTCTTGAC	Cnot3Domain	27815	25686	53501	22862	24892	47754	23839	25712	49551	29244	30391	59635	23493	27578	51071	26501	27380	53881	50268.7	54862.3	1.09138	0.126157
SafeHarborchr6C3-14		GAAAAATGACCCATGATTAA	Cnot3Domain	17106	15809	32915	14582	15039	29621	14981	15714	30695	14141	14971	29112	14993	17520	32513	19401	20505	39906	31077	33843.7	1.08903	0.123039
SafeHarborchr3C3-27		GAAAACTCCCTTGTCTTGGG	Cnot3Domain	16867	15993	32860	13581	13749	27330	14619	14555	29174	14946	18844	33790	16028	19270	35298	13661	14115	27776	29788	32288	1.08393	0.116267
SafeHarborchr12C3-30		GAAAACTTCAGAAATTGTGC	Cnot3Domain	17028	15870	32898	14730	15368	30098	16280	17142	33422	16985	18463	35448	16561	19474	36035	15851	16940	32791	32139.3	34758	1.08148	0.113005
SafeHarborchr19C3-40		GAAAAGGGTCATTCTTGACT	Cnot3Domain	21637	19920	41557	17926	18707	36633	18511	19403	37914	19965	21324	41289	19558	23242	42800	18961	20511	39472	38701.3	41187	1.06423	0.0898058
SafeHarborchr12C3-29		GAAAACTTAGAGAAAGCACA	Cnot3Domain	19587	18514	38101	15507	15945	31452	15558	16814	32372	17314	17475	34789	16563	19259	35822	18340	19338	37678	33975	36096.3	1.06244	0.0873787
SafeHarborchr9C3-57		GAAAATCATAATCTCAAAGT	Cnot3Domain	13141	12774	25915	10751	10963	21714	12531	13166	25697	11494	11913	23407	11986	14251	26237	12672	14241	26913	24442	25519	1.04406	0.0622095	Good	28179335	23093943	24860905	22887359	24069656	23634688
SafeHarborchr13C3-65		GAAAATGGTTGACTTAAGAT	Cnot3Domain	8381	7833	16214	6890	7126	14016	8172	8537	16709	10566	11483	22049	5111	6008	11119	7571	8160	15731	15646.3	16299.7	1.04176	0.0590179
SafeHarborchr13C3-59		GAAAATCTTACACATGGATA	Cnot3Domain	18152	16965	35117	13959	14475	28434	15726	16684	32410	16923	17338	34261	13647	16077	29724	17095	18595	35690	31987	33225	1.0387	0.0547835
SafeHarborchr13C3-8		GAAAAAGGATACATTTGCAA	Cnot3Domain	13586	12837	26423	10978	11378	22356	12037	12755	24792	12226	12514	24740	10926	12900	23826	12610	13690	26300	24523.7	24955.3	1.0176	0.0251735
SafeHarborchr5C3-67		GAAAATGTCTTTAAGAGTGA	Cnot3Domain	13079	12209	25288	11340	11833	23173	12834	13647	26481	12933	13088	26021	11585	13629	25214	11843	13066	24909	24980.7	25381.3	1.01604	0.0229559
SafeHarborchr11C3-33		GAAAAGACAGTAAACCTTGC	Cnot3Domain	15704	14714	30418	11614	11894	23508	13618	14073	27691	12900	13230	26130	11884	14113	25997	14856	15201	30057	27205.7	27394.7	1.00695	0.00998787
SafeHarborchr13C3-70		GAAAATTGAAACCATTAGTC	Cnot3Domain	17383	16700	34083	13984	14065	28049	14908	14736	29644	12425	15052	27477	17404	20831	38235	12960	13411	26371	30592	30694.3	1.00335	0.00481791

## Sheet: nontargeting
NAME	ALIAS	SEQ	LIB	result-sgCommon_2-1-7-C1-D0-BC13_combined_R1	result-sgCommon_2-1-7-C1-D0-BC14_combined_R1		result-sgCommon_2-1-8-C2-D0-BC15_combined_R1	result-sgCommon_2-1-8-C2-D0-BC16_combined_R1		result-sgCommon_2-1-9-C3-D0-BC17_combined_R1	result-sgCommon_2-1-9-C3-D0-BC18_combined_R1		result-sgCommon_2-1-10-C1-D14-BC19_combined_R1	result-sgCommon_2-1-10-C1-D14-BC20_combined_R1		result-sgCommon_2-1-11-C2-D14-BC21_combined_R1	result-sgCommon_2-1-11-C2-D14-BC22_combined_R1		result-sgCommon_2-1-12-C3-D14-BC23_combined_R1	result-sgCommon_2-1-12-C3-D14-BC24_combined_R1		D0	D14	fold change	log 2
NonTargetingControlGuideForHuman_C3_0053		CGGTAGTATTAATCGCTGAC	Cnot3Domain	9246	8673	17919	6284	6406	12690	7938	8519	16457	19407	20828	40235	11021	12955	23976	11885	12400	24285	15688.7	29498.7	1.88025	0.910927
NonTargetingControlGuideForHuman_C3_0064		TACGCTTGCGTTTAGCGTCC	Cnot3Domain	10256	9474	19730	6631	6880	13511	6845	7467	14312	10924	12366	23290	10360	12002	22362	19234	19346	38580	15851	28077.3	1.77133	0.824832
NonTargetingControlGuideForHuman_C3_0074		TATCGCTTCCGATTAGTCCG	Cnot3Domain	22238	20425	42663	16085	16768	32853	18548	19925	38473	33604	36106	69710	30781	35797	66578	31648	32359	64007	37996.3	66765	1.75714	0.813232
NonTargetingControlGuideForHuman_C3_0094		CGAACTTAATCCCGTGGCAA	Cnot3Domain	31116	28800	59916	22217	23588	45805	29015	31050	60065	45045	47531	92576	48103	55468	103571	45604	46160	91764	55262	95970.3	1.73664	0.796301
NonTargetingControlGuideForHuman_C3_0001		ACGGAGGCTAAGCGTCGCAA	Cnot3Domain	13970	13165	27135	10037	10827	20864	11745	12833	24578	20449	21650	42099	18763	21951	40714	21042	21963	43005	24192.3	41939.3	1.73358	0.793754
NonTargetingControlGuideForHuman_C3_0087		AGCACGTAATGTCCGTGGAT	Cnot3Domain	25762	24066	49828	21235	21876	43111	21934	23182	45116	37951	41860	79811	40560	47842	88402	35044	35866	70910	46018.3	79707.7	1.73209	0.79251
NonTargetingControlGuideForHuman_C3_0020		GTGTCGGATTCCGCCGCTTA	Cnot3Domain	3786	3743	7529	3292	3237	6529	3305	3706	7011	3557	3881	7438	6259	7086	13345	7558	7881	15439	7023	12074	1.71921	0.781744
NonTargetingControlGuideForHuman_C3_0011		CGCGGAAATTTTACCGACGA	Cnot3Domain	23676	21976	45652	17694	18041	35735	18636	19683	38319	32137	34935	67072	35786	42143	77929	29078	29247	58325	39902	67775.3	1.69854	0.764299
NonTargetingControlGuideForHuman_C3_0073		TAATGCTGCACACGCCGAAT	Cnot3Domain	145778	135437	281215	109089	113768	222857	125721	134192	259913	201664	216799	418463	188920	222798	411718	226286	230153	456439	254662	428873	1.68409	0.75197
NonTargetingControlGuideForHuman_C3_0084		TGGTTCCGTAGGTCGGTATA	Cnot3Domain	40224	36509	76733	28727	29138	57865	32810	34475	67285	58533	64152	122685	51133	60117	111250	50563	51750	102313	67294.3	112083	1.66556	0.736006
NonTargetingControlGuideForHuman_C3_0040		ACATAGTCGACGGCTCGATT	Cnot3Domain	56405	52883	109288	45007	47576	92583	53873	57775	111648	82572	89572	172144	80712	95212	175924	82738	85674	168412	104506	172160	1.64736	0.72016
NonTargetingControlGuideForHuman_C3_0006		TACTAACGCCGCTCCTACAG	Cnot3Domain	53243	49016	102259	40272	41542	81814	44110	47895	92005	74781	83102	157883	69180	81565	150745	72882	73236	146118	92026	151582	1.64716	0.719985
NonTargetingControlGuideForHuman_C3_0029		GGTCACCGATCGAGAGCTAG	Cnot3Domain	54919	50245	105164	41304	43023	84327	47571	50083	97654	70624	79305	149929	77631	91624	169255	75287	76816	152103	95715	157096	1.64129	0.714826
NonTargetingControlGuideForHuman_C3_0016		CGACTAACCGGAAACTTTTT	Cnot3Domain	72747	67237	139984	56442	58453	114895	63756	68566	132322	100404	104294	204698	100714	117646	218360	105535	106681	212216	129067	211758	1.64068	0.714296
NonTargetingControlGuideForHuman_C3_0024		CTATCTCGAGTGGTAATGCG	Cnot3Domain	23303	21339	44642	18518	19706	38224	20647	21328	41975	32766	36207	68973	36613	42813	79426	26920	28132	55052	41613.7	67817	1.62968	0.70459
NonTargetingControlGuideForHuman_C3_0031		CGTATTCGACTCTCAACGCG	Cnot3Domain	16590	15693	32283	11065	11498	22563	13460	13954	27414	19835	21964	41799	21670	25744	47414	22293	22531	44824	27420	44679	1.62943	0.704368
NonTargetingControlGuideForHuman_C3_0086		CGCTAGGTCCGGTAAGTGCG	Cnot3Domain	26512	24404	50916	20975	21993	42968	23014	24742	47756	37202	39322	76524	38643	45444	84087	34865	35187	70052	47213.3	76887.7	1.62852	0.703558
NonTargetingControlGuideForHuman_C3_0022		CGCTAGTACGCTCCTCTATA	Cnot3Domain	54747	52013	106760	43477	44264	87741	44928	48281	93209	69180	78011	147191	75093	90507	165600	76446	77853	154299	95903.3	155697	1.62348	0.699085
NonTargetingControlGuideForHuman_C3_0010		ACGGGCGGCTATCGCTGACT	Cnot3Domain	54751	51430	106181	38549	40424	78973	48981	52278	101259	67503	73763	141266	76107	90024	166131	76974	79262	156236	95471	154544	1.61876	0.694886
NonTargetingControlGuideForHuman_C3_0069		CTTCGACGCCATCGTGCTCA	Cnot3Domain	34730	33582	68312	25947	26275	52222	31693	32815	64508	38016	48589	86605	46390	56298	102688	54698	53178	107876	61680.7	99056.3	1.60595	0.683431
NonTargetingControlGuideForHuman_C3_0034		ACTTCAGTTCGGCGTAGTCA	Cnot3Domain	38374	35334	73708	29602	30788	60390	32637	35289	67926	47370	52449	99819	51458	61095	112553	55073	56606	111679	67341.3	108017	1.60402	0.681694
NonTargetingControlGuideForHuman_C3_0033		GAATCGACCGACACTAATGT	Cnot3Domain	74072	69327	143399	56051	58730	114781	65149	69103	134252	97343	107733	205076	101681	119633	221314	99497	103148	202645	130811	209678	1.60291	0.680698
NonTargetingControlGuideForHuman_C3_0045		CGGGCCTATAACACCATCGA	Cnot3Domain	36800	34365	71165	30111	31419	61530	31628	33863	65491	47339	52667	100006	51930	60328	112258	51832	52399	104231	66062	105498	1.59696	0.675328
NonTargetingControlGuideForHuman_C3_0082		ACGTCCATACTGTCGGCTAC	Cnot3Domain	53538	49858	103396	41371	42597	83968	44649	46743	91392	64918	76582	141500	74153	88319	162472	70551	70626	141177	92918.7	148383	1.59691	0.675285
NonTargetingControlGuideForHuman_C3_0065		CGCGGCCCACGCGTCATCGC	Cnot3Domain	37225	34448	71673	28138	28869	57007	33062	35464	68526	53733	60682	114415	46155	54708	100863	49578	50039	99617	65735.3	104965	1.59678	0.675167
NonTargetingControlGuideForHuman_C3_0002		CGCTTCCGCGGCCCGTTCAA	Cnot3Domain	64376	58986	123362	47668	50647	98315	56418	60137	116555	81156	86897	168053	81740	94598	176338	96429	98765	195194	112744	179862	1.59531	0.673837
NonTargetingControlGuideForHuman_C3_0057		CCGCTATTGAAACCGCCCAC	Cnot3Domain	41926	39240	81166	32127	32964	65091	36426	38929	75355	54502	60796	115298	56655	66587	123242	57338	57566	114904	73870.7	117815	1.59488	0.673446
NonTargetingControlGuideForHuman_C3_0027		ACGTTCGAGTACGACCAGCT	Cnot3Domain	52219	48622	100841	43490	45706	89196	49540	53149	102689	78156	81439	159595	71548	83888	155436	74836	76597	151433	97575.3	155488	1.59352	0.672215
NonTargetingControlGuideForHuman_C3_0018		CAGGAGTCGCCGATACGCGT	Cnot3Domain	34183	31617	65800	27981	28705	56686	30281	32373	62654	42513	48026	90539	49378	58171	107549	47466	48236	95702	61713.3	97930	1.58685	0.666169
NonTargetingControlGuideForHuman_C3_0050		ATCGTATCATCAGCTAGCGC	Cnot3Domain	33185	29984	63169	24790	25912	50702	28878	30811	59689	46965	49783	96748	43618	50519	94137	41508	42711	84219	57853.3	91701.3	1.58507	0.664543
NonTargetingControlGuideForHuman_C3_0037		CGTGGCCGGAACCGTCATAG	Cnot3Domain	31779	29743	61522	25719	26571	52290	26618	28582	55200	45003	51215	96218	41365	48543	89908	40466	40708	81174	56337.3	89100	1.58154	0.661334
NonTargetingControlGuideForHuman_C3_0055		CGACGCTAGGTAACGTAGAG	Cnot3Domain	24874	23367	48241	19754	20383	40137	20421	21752	42173	34059	36330	70389	32955	38464	71419	31680	32063	63743	43517	68517	1.57449	0.654883
NonTargetingControlGuideForHuman_C3_0092		ATCTGTCCTAATTCGGATCG	Cnot3Domain	8948	8317	17265	6584	7087	13671	7165	7659	14824	11055	12646	23701	12445	14658	27103	10336	10764	21100	15253.3	23968	1.57133	0.651985
NonTargetingControlGuideForHuman_C3_0030		CTCAACCGACCGTATGGTCA	Cnot3Domain	72167	67573	139740	56955	59032	115987	64563	69755	134318	84874	94215	179089	101232	118798	220030	105824	107642	213466	130015	204195	1.57055	0.651269
NonTargetingControlGuideForHuman_C3_0089		ACTGCGGAGCGCCCAATATC	Cnot3Domain	49385	46573	95958	39190	40695	79885	41463	44814	86277	65026	72516	137542	63285	74379	137664	67574	67797	135371	87373.3	136859	1.56637	0.647425
NonTargetingControlGuideForHuman_C3_0028		CGCGACGACTCAACCTAGTC	Cnot3Domain	76529	71403	147932	59981	62819	122800	67385	72694	140079	98174	109678	207852	108466	128553	237019	98437	98751	197188	136937	214020	1.56291	0.644231
NonTargetingControlGuideForHuman_C3_0047		CGGGACGTCGCGAAAATGTA	Cnot3Domain	558912	518085	1076997	428195	442340	870535	488632	518346	1006978	699639	776200	1475839	721686	851250	1572936	772581	777428	1550009	984837	1532928	1.55653	0.638334
NonTargetingControlGuideForHuman_C3_0056		CATTGTTGAGCGGGCGCGCT	Cnot3Domain	19445	17982	37427	14629	15357	29986	16618	17646	34264	26306	28153	54459	26031	30311	56342	23298	24076	47374	33892.3	52725	1.55566	0.637528
NonTargetingControlGuideForHuman_C3_0012		CTTACAATCGTCGGTCCAAT	Cnot3Domain	87244	81361	168605	67046	69523	136569	73881	79781	153662	111045	120606	231651	115837	136153	251990	113753	116086	229839	152945	237827	1.55498	0.636894
NonTargetingControlGuideForHuman_C3_0091		TCGCAGCGGCGTGGGATCGG	Cnot3Domain	34571	32233	66804	28724	29720	58444	33904	36500	70404	39531	43558	83089	50550	59237	109787	55631	55646	111277	65217.3	101384	1.55456	0.636507
NonTargetingControlGuideForHuman_C3_0041		GATGGCGCTTCAGTCGTCGG	Cnot3Domain	31083	28556	59639	23842	24973	48815	29977	31374	61351	42898	48922	91820	35868	42386	78254	46302	47490	93792	56601.7	87955.3	1.55394	0.635927
NonTargetingControlGuideForHuman_C3_0062		CCTCCGTGCTAACGCGGACG	Cnot3Domain	18733	17410	36143	14385	15587	29972	15681	17272	32953	20729	22949	43678	25823	30855	56678	26607	26945	53552	33022.7	51302.7	1.55356	0.635577
NonTargetingControlGuideForHuman_C3_0081		GACCCCCGATAACTTTTGAC	Cnot3Domain	45928	43933	89861	35960	37329	73289	38788	40064	78852	49370	60861	110231	63921	76280	140201	62460	62769	125229	80667.3	125220	1.55231	0.634412
NonTargetingControlGuideForHuman_C3_0014		CGGAGTAACAAGCGGACGGA	Cnot3Domain	40129	37156	77285	30731	31146	61877	34033	36052	70085	51319	55722	107041	50042	58871	108913	54304	54554	108858	69749	108271	1.55229	0.634398
NonTargetingControlGuideForHuman_C3_0003		ATCGTTTCCGCTTAACGGCG	Cnot3Domain	14946	14142	29088	11599	11914	23513	14868	15745	30613	23786	25593	49379	18651	22013	40664	18943	19490	38433	27738	42825.3	1.54392	0.626601
NonTargetingControlGuideForHuman_C3_0004		GTAGGCGCGCCGCTCTCTAC	Cnot3Domain	45858	42496	88354	32907	34653	67560	40762	43675	84437	53873	58548	112421	54600	64828	119428	68767	70243	139010	80117	123620	1.54299	0.625728
NonTargetingControlGuideForHuman_C3_0099		AAGAGTAGTAGACGCCCGGG	Cnot3Domain	34615	32106	66721	28032	28845	56877	31313	33253	64566	46516	52583	99099	46644	55925	102569	43342	45222	88564	62721.3	96744	1.54244	0.625216
NonTargetingControlGuideForHuman_C3_0075		GTACCATACCGCGTACCCTT	Cnot3Domain	28715	26609	55324	20359	21338	41697	24392	25827	50219	31226	34451	65677	35873	42881	78754	41062	41418	82480	49080	75637	1.5411	0.623957
NonTargetingControlGuideForHuman_C3_0054		TGAACGCGTGTTTCCTTGCA	Cnot3Domain	54202	50769	104971	42457	43059	85516	50450	52599	103049	69079	77739	146818	70293	83782	154075	75464	75799	151263	97845.3	150719	1.54038	0.623283
NonTargetingControlGuideForHuman_C3_0035		GTGCGATGTCGCTTCAACGT	Cnot3Domain	42376	39086	81462	32172	33910	66082	37196	40201	77397	52877	59805	112682	58633	68730	127363	51609	52855	104464	74980.3	114836	1.53155	0.614995
NonTargetingControlGuideForHuman_C3_0009		TAGACAACCGCGGAGAATGC	Cnot3Domain	56997	52056	109053	42650	44226	86876	48821	52848	101669	69841	78191	148032	78735	92184	170919	68380	68404	136784	99199.3	151912	1.53138	0.61483
NonTargetingControlGuideForHuman_C3_0066		AGCTCGCCATGTCGGTTCTC	Cnot3Domain	27977	26990	54967	20454	21060	41514	23275	23944	47219	34384	44017	78401	32776	38982	71758	35234	34599	69833	47900	73330.7	1.53091	0.614391
NonTargetingControlGuideForHuman_C3_0078		TCGCGGACATAGGGCTCTAA	Cnot3Domain	38992	36652	75644	30075	29798	59873	34900	35342	70242	46245	58528	104773	47423	56997	104420	53911	51877	105788	68586.3	104994	1.53082	0.614309
NonTargetingControlGuideForHuman_C3_0005		CCATATCGGGGCGAGACATG	Cnot3Domain	44818	41464	86282	36223	38266	74489	41134	44760	85894	50750	56474	107224	68073	81014	149087	59698	61348	121046	82221.7	125786	1.52984	0.613377
NonTargetingControlGuideForHuman_C3_0042		ATAATCCGGAAACGCTCGAC	Cnot3Domain	51083	47040	98123	38834	40865	79699	47303	50173	97476	65096	71018	136114	63052	73592	136644	72898	75309	148207	91766	140322	1.52912	0.612706
NonTargetingControlGuideForHuman_C3_0097		CCGTTGGACTATGGCGGGTC	Cnot3Domain	22800	21351	44151	18050	18683	36733	19572	20485	40057	30963	34669	65632	21826	25947	47773	35207	35786	70993	40313.7	61466	1.52469	0.60852
NonTargetingControlGuideForHuman_C3_0071		ATAGCCGCCGCTCATTACTT	Cnot3Domain	70483	64482	134965	54625	54612	109237	62624	64193	126817	83174	88701	171875	89583	108437	198020	96250	98628	194878	123673	188258	1.52222	0.606178
NonTargetingControlGuideForHuman_C3_0043		CGCCGGGCTGACAATTAACG	Cnot3Domain	74847	70330	145177	55814	57598	113412	62502	66203	128705	89744	97532	187276	88915	105430	194345	103704	104145	207849	129098	196490	1.52202	0.605989
NonTargetingControlGuideForHuman_C3_0049		AGCTCCATCGCCGCGATAAT	Cnot3Domain	90593	85530	176123	69030	71200	140230	79293	84043	163336	116360	127652	244012	112133	132874	245007	119846	120669	240515	159896	243178	1.52085	0.604876
NonTargetingControlGuideForHuman_C3_0025		AATCGACTCGAACTTCGTGT	Cnot3Domain	33538	31460	64998	24182	25930	50112	28305	30409	58714	37988	41939	79927	39581	46653	86234	48073	49342	97415	57941.3	87858.7	1.51634	0.600592
NonTargetingControlGuideForHuman_C3_0072		GTCGTCCGGGATTACAAAAT	Cnot3Domain	61547	57875	119422	48048	48900	96948	53844	55433	109277	66609	78232	144841	80569	95547	176116	85712	86833	172545	108549	164501	1.51545	0.599747
NonTargetingControlGuideForHuman_C3_0038		ACCCTCCGAATCGTAACGGA	Cnot3Domain	33976	32301	66277	26252	27021	53273	30093	32420	62513	35732	39556	75288	41684	49532	91216	54537	54771	109308	60687.7	91937.3	1.51493	0.599247
NonTargetingControlGuideForHuman_C3_0044		CGTCGCCATATGCCGGTGGC	Cnot3Domain	17535	16540	34075	13570	14358	27928	15173	16143	31316	23106	27363	50469	18881	22111	40992	25075	24821	49896	31106.3	47119	1.51477	0.599101
NonTargetingControlGuideForHuman_C3_0019		TTCACGTCGTCTCGCGACCA	Cnot3Domain	28078	26119	54197	22115	22927	45042	26661	28326	54987	32457	36375	68832	36996	43938	80934	41537	42049	83586	51408.7	77784	1.51305	0.597462
NonTargetingControlGuideForHuman_C3_0017		CAACGGGTTCTCCCGGCTAC	Cnot3Domain	37662	34844	72506	30241	31317	61558	32379	34531	66910	45812	51295	97107	45682	54131	99813	52752	53882	106634	66991.3	101185	1.51041	0.594944
NonTargetingControlGuideForHuman_C3_0090		CGTCGAGTGCTCGAACTCCA	Cnot3Domain	22561	20994	43555	17294	17699	34993	18564	19477	38041	26082	28303	54385	29678	34541	64219	28764	28541	57305	38863	58636.3	1.5088	0.593398
NonTargetingControlGuideForHuman_C3_0060		TTCGCACGATTGCACCTTGG	Cnot3Domain	55786	51860	107646	44132	46228	90360	49805	53500	103305	67518	77583	145101	69163	81378	150541	78806	78950	157756	100437	151133	1.50475	0.589525
NonTargetingControlGuideForHuman_C3_0067		AACTAGCCCGAGCAGCTTCG	Cnot3Domain	26275	24646	50921	18307	18959	37266	24022	26062	50084	32346	36005	68351	34038	40798	74836	32020	32703	64723	46090.3	69303.3	1.50364	0.588461
NonTargetingControlGuideForHuman_C3_0068		CGCAAGGTGTCGGTAACCCT	Cnot3Domain	42230	39372	81602	34040	35779	69819	37044	39926	76970	55932	59215	115147	51505	60507	112012	57048	58546	115594	76130.3	114251	1.50073	0.585663
NonTargetingControlGuideForHuman_C3_0051		TCGATCGAGGTTGCATTCGG	Cnot3Domain	5225	4863	10088	3528	3613	7141	3848	4056	7904	6463	6980	13443	5577	6368	11945	6133	6146	12279	8377.67	12555.7	1.49871	0.583718
NonTargetingControlGuideForHuman_C3_0007		TGAGGATCATGTCGAGCGCC	Cnot3Domain	32306	29532	61838	21869	22573	44442	29755	31305	61060	34093	39263	73356	37224	43935	81159	48069	48013	96082	55780	83532.3	1.49753	0.582587
NonTargetingControlGuideForHuman_C3_0077		GTAGACGTCGTGAGCTTCAC	Cnot3Domain	40756	38016	78772	31050	32599	63649	32557	34568	67125	47586	52504	100090	47500	56331	103831	53909	55434	109343	69848.7	104421	1.49497	0.580112
NonTargetingControlGuideForHuman_C3_0026		CCCGATGGACTATACCGAAC	Cnot3Domain	52708	49507	102215	41937	43282	85219	47544	51288	98832	66463	70940	137403	71746	84515	156261	66066	67034	133100	95422	142255	1.4908	0.576082
NonTargetingControlGuideForHuman_C3_0023		TCGCGCTTGGGTTATACGCT	Cnot3Domain	51883	47671	99554	39090	40063	79153	41702	43920	85622	59121	66474	125595	60909	71793	132702	67177	67644	134821	88109.7	131039	1.48723	0.572628
NonTargetingControlGuideForHuman_C3_0093		TGCGGCGTAATGCTTGAAAG	Cnot3Domain	42515	39604	82119	30996	32321	63317	35250	37870	73120	51235	54682	105917	49716	57838	107554	54504	55196	109700	72852	107724	1.47866	0.564295
NonTargetingControlGuideForHuman_C3_0076		TAAGATCCGCGGGTGGCAAC	Cnot3Domain	42537	38559	81096	34382	35562	69944	40968	43904	84872	50177	55564	105741	53766	63546	117312	62349	63034	125383	78637.3	116145	1.47697	0.562645
NonTargetingControlGuideForHuman_C3_0085		TCTGGCTTGACACGACCGTT	Cnot3Domain	6987	6485	13472	6592	6757	13349	6855	7383	14238	9671	10853	20524	8122	9484	17606	11165	11262	22427	13686.3	20185.7	1.47488	0.560595
NonTargetingControlGuideForHuman_C3_0015		CGAGTGTTATACGCACCGTT	Cnot3Domain	20735	19289	40024	18605	18605	37210	20580	20975	41555	25650	30729	56379	29592	35536	65128	26489	26654	53143	39596.3	58216.7	1.47025	0.556065
NonTargetingControlGuideForHuman_C3_0046		CGCCGTTCCGAGATACTTGA	Cnot3Domain	45952	42442	88394	34051	36059	70110	41679	45089	86768	52547	54562	107109	56452	64902	121354	65266	66318	131584	81757.3	120016	1.46795	0.553803
NonTargetingControlGuideForHuman_C3_0036		CGCCTAATTTCCGGATCAAT	Cnot3Domain	84446	79278	163724	63589	64254	127843	73038	76821	149859	90806	108114	198920	108286	129719	238005	105674	104186	209860	147142	215595	1.46522	0.551115
NonTargetingControlGuideForHuman_C3_0083		GTACCATTGCCGGCTCCCTA	Cnot3Domain	46301	42901	89202	34390	35380	69770	37646	40151	77797	54319	61951	116270	58957	70076	129033	50000	50548	100548	78923	115284	1.46071	0.54667
NonTargetingControlGuideForHuman_C3_0021		CACGAACTCACACCGCGCGA	Cnot3Domain	51637	47902	99539	37912	39399	77311	44217	47112	91329	54213	61292	115505	60441	70867	131308	73182	70431	143613	89393	130142	1.45584	0.541853
NonTargetingControlGuideForHuman_C3_0039		AAACGGTACGACAGCGTGTG	Cnot3Domain	33904	30956	64860	25702	27428	53130	27952	30579	58531	42030	44663	86693	38136	43951	82087	42942	44726	87668	58840.3	85482.7	1.45279	0.538826
NonTargetingControlGuideForHuman_C3_0058		AGACACGTCACCGGTCAAAA	Cnot3Domain	29683	27547	57230	23013	23976	46989	26649	28336	54985	35235	37514	72749	41864	48651	90515	33314	34082	67396	53068	76886.7	1.44883	0.534891
NonTargetingControlGuideForHuman_C3_0052		CTCGACAGTTCGTCCCGAGC	Cnot3Domain	22568	21193	43761	16334	16812	33146	19702	21259	40961	23042	26154	49196	29091	34710	63801	28908	28431	57339	39289.3	56778.7	1.44514	0.531211
NonTargetingControlGuideForHuman_C3_0098		GTACGGGGCGATCATCCACA	Cnot3Domain	59798	54382	114180	42945	45060	88005	49724	53149	102873	61539	67567	129106	68219	81472	149691	79795	81753	161548	101686	146782	1.44348	0.529551
NonTargetingControlGuideForHuman_C3_0088		AAGGCGCGCGAATGTGGCAG	Cnot3Domain	51777	48576	100353	42077	43379	85456	48915	52704	101619	65624	71352	136976	65701	76564	142265	66379	68416	134795	95809.3	138012	1.44049	0.526556
NonTargetingControlGuideForHuman_C3_0080		GTTCGCTTCGTAACGAGGAA	Cnot3Domain	19420	17690	37110	15844	16235	32079	19567	21092	40659	20371	21889	42260	27795	32468	60263	27353	28044	55397	36616	52640	1.43762	0.523685
NonTargetingControlGuideForHuman_C3_0059		TTTACGATCTAGCGGCGTAG	Cnot3Domain	26116	23987	50103	18691	19452	38143	21543	23330	44873	30732	34285	65017	28028	33287	61315	31783	32986	64769	44373	63700.3	1.43557	0.521619
NonTargetingControlGuideForHuman_C3_0096		TACCCTCCGGATACGGACTG	Cnot3Domain	18170	17186	35356	15657	15530	31187	17273	17768	35041	22338	26217	48555	23376	28117	51493	22786	22746	45532	33861.3	48526.7	1.4331	0.519139
NonTargetingControlGuideForHuman_C3_0048		TCGGCATACGGGACACACGC	Cnot3Domain	36202	33657	69859	26915	27922	54837	31173	33519	64692	42802	45938	88740	46905	54270	101175	40358	40574	80932	63129.3	90282.3	1.43012	0.516133
NonTargetingControlGuideForHuman_C3_0100		AAGAGCGAATCGATTTCGTG	Cnot3Domain	35948	33827	69775	25510	27112	52622	33178	34874	68052	42862	47400	90262	39815	47217	87032	41695	44001	85696	63483	87663.3	1.38089	0.465603
NonTargetingControlGuideForHuman_C3_0079		AGCGCAGATAGCGCGTATCA	Cnot3Domain	22566	20817	43383	16539	17303	33842	19622	21274	40896	23965	26017	49982	24582	29571	54153	28818	29989	58807	39373.7	54314	1.37945	0.464093
NonTargetingControlGuideForHuman_C3_0008		GGGCCCGCATAGGATATCGC	Cnot3Domain	11957	10577	22534	8441	8626	17067	8696	9387	18083	12748	13898	26646	11739	13804	25543	13304	13766	27070	19228	26419.7	1.37402	0.458404
NonTargetingControlGuideForHuman_C3_0032		CTAGCCGCCCAGATCGAGCC	Cnot3Domain	16002	15014	31016	11431	12073	23504	14245	15413	29658	18161	20033	38194	17334	20260	37594	18220	18538	36758	28059.3	37515.3	1.337	0.419
NonTargetingControlGuideForHuman_C3_0095		GCCGTGTTGCTGGATACGCC	Cnot3Domain	22724	21335	44059	17522	17524	35046	19034	19397	38431	23694	29994	53688	22699	27441	50140	27002	25902	52904	39178.7	52244	1.33348	0.415197
NonTargetingControlGuideForHuman_C3_0063		TTATCGCGTAGTGCTGACGT	Cnot3Domain	19759	18436	38195	15572	16024	31596	16792	17998	34790	23162	25882	49044	18041	21290	39331	23137	23525	46662	34860.3	45012.3	1.29122	0.368734
NonTargetingControlGuideForHuman_C3_0070		TCCTGGATACCGCGTGGTTA	Cnot3Domain	22401	20738	43139	16656	17034	33690	20010	20837	40847	22438	26364	48802	22878	27662	50540	26568	25763	52331	39225.3	50557.7	1.2889	0.366144
NonTargetingControlGuideForHuman_C3_0061		GGTTAGAGACTAGGCGCGCG	Cnot3Domain	972	859	1831	1055	1109	2164	907	834	1741	667	660	1327	1104	1347	2451	1436	1433	2869	1912	2215.67	1.15882	0.212658
NonTargetingControlGuideForHuman_C3_0013		GCGTGCGTCCCGGGTTACCC	Cnot3Domain	758	756	1514	472	517	989	344	390	734	361	345	706	731	900	1631	531	641	1172	1079	1169.67	1.08403	0.116403
