# Supplementary material for: Translation efficiency driven by CNOT3 subunit of the CCR4-NOT complex promotes leukemogenesis
Source: Nat Commun. 2024 Mar 15;15:2340. doi: 10.1038/s41467-024-46665-2 (PMC10943099; doi:10.1038/s41467-024-46665-2)
Supplement: Supplementary file 7 — Supplementary Data 4 [file 41467_2024_46665_MOESM7_ESM.xlsx]

## Sheet: Differential_expression_analysi
Supplemental table 4
ID	log2FoldChange	pvalue	padj	EV-3	EV-2	EV-1	OV-3	OV-2	OV-1	Gene.name	log 10 p value
ENSG00000163631	-9.61717	4.1286e-20	2.04816e-17	734.405	334.764	583.15	0.956399	1.07349	0	ALB	16.6886
ENSG00000171560	-7.99893	5.45831e-10	3.77038e-08	74.0652	23.5611	51.2868	0	0	0	FGA	7.42362
ENSG00000146678	-7.67703	1.403e-08	6.54372e-07	56.2181	7.85371	55.0858	0	0	0	IGFBP1	6.18418
ENSG00000145192	-7.51943	6.11573e-09	3.10933e-07	35.6941	29.4514	41.7893	0	0	0	AHSG	6.50733
ENSG00000081051	-7.43226	2.2905e-12	3.20494e-10	121.36	120.751	122.518	0	1.07349	1.14842	AFP	9.49418
ENSG00000106927	-7.09914	1.93397e-08	8.69809e-07	66.9264	37.3051	51.2868	0	1.07349	0	AMBP	6.06058
ENSG00000019186	-7.06198	1.99759e-08	8.95961e-07	46.4023	56.9394	48.4375	0.956399	0	0	CYP24A1	6.04771
ENSG00000166473	-7.01871	0.0726488	0.183766	0	17.6708	57.9351	0	0	0	PKD1L2	0.735735
ENSG00000103089	-6.91599	0.00298325	0.0162796	0.892352	35.3417	34.1912	0	0	0	FA2H	1.78836
ENSG00000268658	-6.86589	0.00387952	0.0199597	0.892352	19.6343	47.4878	0	0	0	LINC00664	1.69985
ENSG00000091583	-6.84542	8.10203e-08	3.02138e-06	57.1105	35.3417	37.9902	0	0	1.14842	APOH	5.5198
ENSG00000142025	-6.82569	0.00377472	0.0195309	0.892352	20.616	44.6385	0	0	0	DMRTC2	1.70928
ENSG00000161031	-6.75357	0.0841813	0.203986	0	36.3234	26.5932	0	0	0	PGLYRP2	0.690399
ENSG00000089250	-6.73283	0.000713696	0.00521836	1.7847	38.2868	80.7292	0	0	1.14842	NOS1	2.28247
ENSG00000167798	-6.69722	0.000769174	0.00556682	1.7847	35.3417	80.7292	0.956399	0	0	C3P1	2.25439
ENSG00000188162	-6.68719	7.10691e-06	0.000122729	2.67705	14.7257	42.739	0	0	0	OTOG	3.91105
ENSG00000145920	-6.52105	4.30752e-07	1.17244e-05	35.6941	35.3417	33.2414	0	1.07349	0	CPLX2	4.93091
ENSG00000118137	-6.40439	1.82654e-11	1.99348e-09	149.023	32.3965	88.3273	0	1.07349	2.29684	APOA1	8.70039
ENSG00000100867	-6.32502	1.1458e-08	5.54968e-07	68.7111	55.9577	43.6888	0.956399	1.07349	0	DHRS2	6.25573
ENSG00000158874	-6.07275	6.63669e-08	2.57463e-06	63.357	41.232	37.0405	0.956399	0	1.14842	APOA2	5.58929
ENSG00000162105	-6.05749	7.40393e-06	0.000127188	15.17	20.616	39.8897	0	1.07349	0	SHANK2	3.89556
ENSG00000107593	-5.94132	5.469e-05	0.000675654	1.7847	19.6343	48.4375	0	1.07349	0	PKD2L1	3.17028
ENSG00000104892	-5.8943	1.81576e-05	0.000267079	9.81587	25.5245	32.2917	0.956399	0	0	KLC3	3.57336
ENSG00000113073	-5.8611	0.033206	0.102977	0	14.7257	51.2868	0.956399	0	0	SLC4A9	0.98726
ENSG00000070729	-5.66255	0.000182271	0.0017688	0.892352	20.616	36.0907	0	0	1.14842	CNGB1	2.75232
ENSG00000084674	-5.48132	3.27185e-30	4.86941e-27	141.884	246.41	222.243	5.7384	4.29397	3.44526	APOB	26.3125
ENSG00000146839	-5.25411	0.0820212	0.200174	0	55.9577	74.0809	0	0	3.44526	ZAN	0.698592
ENSG00000142449	-5.22435	0.00113908	0.00765045	4.46176	85.4091	158.609	0	2.14699	4.59368	FBN3	2.11631
ENSG00000105664	-5.20213	4.26375e-05	0.000551793	4.46176	30.4331	42.739	0.956399	0	1.14842	COMP	3.25822
ENSG00000121904	-5.1114	0.000258855	0.00234128	0	28.4697	43.6888	0.956399	1.07349	0	CSMD2	2.63055
ENSG00000171557	-4.88847	4.97044e-08	1.99439e-06	45.5099	28.4697	48.4375	3.8256	0	0	FGG	5.70019
ENSG00000198074	-4.74945	2.75833e-15	6.84192e-13	97.2663	67.7382	88.3273	3.8256	5.36746	0	AKR1B10	12.1648
ENSG00000130287	-4.60506	0.000102174	0.00110191	2.67705	25.5245	49.3873	0	3.22048	0	NCAN	2.95786
ENSG00000183914	-4.57554	0.000546614	0.00423303	4.46176	69.7017	132.966	0.956399	3.22048	4.59368	DNAH2	2.37335
ENSG00000089558	-4.56848	8.13555e-06	0.000137306	4.46176	30.4331	65.5331	0.956399	2.14699	1.14842	KCNH4	3.86231
ENSG00000174898	-4.5367	0.000155364	0.00155015	1.7847	18.6526	54.1361	0	2.14699	1.14842	CATSPERD	2.80963
ENSG00000161270	-4.50604	1.0332e-06	2.40262e-05	6.24646	50.0674	64.5834	0.956399	2.14699	2.29684	NPHS1	4.61931
ENSG00000187867	-4.49807	9.05455e-14	1.76467e-11	75.8499	76.5736	61.7341	2.8692	4.29397	2.29684	PALM3	10.7533
ENSG00000155980	-4.47254	1.49492e-05	0.000228083	3.56941	35.3417	55.0858	0.956399	2.14699	1.14842	KIF5A	3.64191
ENSG00000180210	-4.45074	2.64984e-05	0.000368882	23.2011	20.616	25.6434	0	3.22048	0	F2	3.43311
ENSG00000183317	-4.25955	0.000283299	0.00250968	3.56941	18.6526	38.94	0.956399	0	2.29684	EPHA10	2.60038
ENSG00000157168	-4.25236	0.000158286	0.00156953	7.13881	20.616	32.2917	0.956399	2.14699	0	NRG1	2.80423
ENSG00000118156	-4.25147	0.130762	0.279502	0	15.7074	39.8897	2.8692	0	0	ZNF541	0.553615
ENSG00000170537	-4.19409	0.000274884	0.00244839	4.46176	24.5428	29.4424	0.956399	0	2.29684	TMC7	2.61112
ENSG00000167654	-4.18175	0.0617159	0.16305	0	42.2137	53.1863	0.956399	4.29397	0	ATCAY	0.787678
ENSG00000141527	-4.14085	0.00119543	0.00796189	0	27.488	28.4927	0.956399	1.07349	1.14842	CARD14	2.09898
ENSG00000104722	-4.09479	4.46594e-69	3.6556e-65	580.921	680.327	434.038	29.6484	36.4987	33.3042	NEFM	64.437
ENSG00000280156	-4.09421	0.000288188	0.00253999	0.892352	22.5794	49.3873	0.956399	1.07349	2.29684	NA	2.59517
ENSG00000108846	-3.99868	9.63823e-11	8.62227e-09	35.6941	77.5554	72.1814	4.782	1.07349	5.7421	ABCC3	8.06438
ENSG00000164627	-3.99806	0.000146653	0.00147927	1.7847	29.4514	51.2868	2.8692	2.14699	0	KIF6	2.82995
ENSG00000108830	-3.95529	7.91633e-06	0.00013416	26.7705	37.3051	18.0454	1.9128	0	3.44526	RND2	3.87238
ENSG00000197249	-3.91744	8.31198e-28	9.0717e-25	219.518	136.458	182.353	14.346	11.8084	9.18736	SERPINA1	24.0423
ENSG00000009950	-3.88008	0.000254655	0.00230967	9.81587	16.6891	36.0907	0	4.29397	0	MLXIPL	2.63645
ENSG00000170500	-3.82946	1.58206e-05	0.000238929	17.847	35.3417	21.8444	1.9128	1.07349	2.29684	LONRF2	3.62173
ENSG00000105717	-3.77626	0.000476337	0.00378549	3.56941	20.616	33.2414	1.9128	1.07349	1.14842	PBX4	2.42188
ENSG00000153789	-3.75945	0.000727297	0.0053036	1.7847	28.4697	27.5429	0.956399	1.07349	2.29684	FAM92B	2.27543
ENSG00000049540	-3.74813	0.000131969	0.00136135	0.892352	30.4331	67.4327	2.8692	2.14699	2.29684	ELN	2.86603
ENSG00000011347	-3.70898	0.000103775	0.00111477	7.13881	24.5428	37.0405	1.9128	2.14699	1.14842	SYT7	2.95282
ENSG00000161082	-3.68994	7.7061e-05	0.00088345	2.67705	25.5245	80.7292	1.9128	5.36746	1.14842	CELF5	3.05382
ENSG00000188039	-3.66561	7.627e-07	1.86639e-05	8.92352	56.9394	81.679	3.8256	3.22048	4.59368	NWD1	4.729
ENSG00000133134	-3.62312	2.49892e-09	1.39624e-07	47.2946	51.0491	44.6385	3.8256	3.22048	4.59368	BEX2	6.85504
ENSG00000113361	-3.53442	4.55677e-05	0.000581441	8.03116	51.0491	26.5932	2.8692	1.07349	3.44526	CDH6	3.23549
ENSG00000162267	-3.51556	0.00032288	0.00278937	19.6317	10.7988	28.4927	3.8256	0	1.14842	ITIH3	2.55449
ENSG00000225872	-3.45211	0.0164192	0.0604857	0.892352	53.9942	110.172	2.8692	5.36746	6.89052	LINC01529	1.21835
ENSG00000142408	-3.44531	7.13154e-09	3.56471e-07	35.6941	95.2262	43.6888	2.8692	5.36746	8.03894	CACNG8	6.44798
ENSG00000276975	-3.43884	0.00103775	0.00709293	1.7847	22.5794	43.6888	1.9128	4.29397	0	HYDIN2	2.14917
ENSG00000102409	-3.40858	7.38282e-13	1.17344e-10	74.0652	100.135	60.7844	6.6948	9.66143	5.7421	BEX4	9.93054
ENSG00000183638	-3.38547	4.84702e-05	0.000610389	7.13881	34.36	46.538	2.8692	3.22048	2.29684	RP1L1	3.21439
ENSG00000166813	-3.38381	6.77416e-11	6.33713e-09	77.6346	57.9211	51.2868	5.7384	6.44096	5.7421	KIF7	8.19811
ENSG00000169213	-3.34809	0.0005632	0.00433685	10.7082	14.7257	28.4927	0.956399	3.22048	1.14842	RAB3B	2.36283
ENSG00000105357	-3.33907	7.70306e-17	2.42513e-14	78.5269	150.202	162.408	17.2152	11.8084	9.18736	MYH14	13.6153
ENSG00000160396	-3.33441	0.10252	0.235899	3.56941	21.5977	55.0858	0	0	8.03894	HIPK4	0.627274
ENSG00000206113	-3.32158	0.0015816	0.00989391	0.892352	25.5245	36.0907	2.8692	2.14699	1.14842	CFAP99	2.00463
ENSG00000184012	-3.31733	0.000469077	0.00374051	4.46176	27.488	31.3419	1.9128	2.14699	2.29684	TMPRSS2	2.42707
ENSG00000132702	-3.24123	0.000214801	0.00200943	8.03116	24.5428	49.3873	0	4.29397	4.59368	HAPLN2	2.69693
ENSG00000147689	-3.22792	1.89894e-06	4.056e-05	8.92352	101.116	67.4327	6.6948	6.44096	5.7421	FAM83A	4.3919
ENSG00000279827	-3.21954	0.131387	0.280252	0	15.7074	50.3371	3.8256	3.22048	0	AC136469.2	0.552451
ENSG00000091513	-3.21803	2.4425e-21	1.48097e-18	158.839	123.696	159.559	12.4332	21.4699	13.781	TF	17.8295
ENSG00000163531	-3.2006	8.27858e-05	0.000936618	8.03116	23.5611	64.5834	4.782	2.14699	3.44526	NFASC	3.02844
ENSG00000165238	-3.18422	4.32145e-05	0.000557937	6.24646	38.2868	69.3322	5.7384	3.22048	3.44526	WNK2	3.25341
ENSG00000143627	-3.17794	0.000864418	0.00612879	1.7847	28.4697	45.5883	2.8692	4.29397	1.14842	PKLR	2.21263
ENSG00000143375	-3.17415	1.02122e-06	2.37816e-05	15.17	56.9394	70.2819	5.7384	5.36746	4.59368	CGN	4.62376
ENSG00000129354	-3.1509	5.34168e-05	0.000661988	6.24646	47.1222	67.4327	6.6948	1.07349	5.7421	AP1M2	3.17915
ENSG00000171811	-3.14148	0.000307995	0.0026863	5.35411	32.3965	36.0907	3.8256	2.14699	2.29684	CFAP46	2.57085
ENSG00000157423	-3.13506	0.00109988	0.00743748	2.67705	35.3417	35.141	4.782	0	3.44526	HYDIN	2.12857
ENSG00000181143	-3.11821	2.27713e-05	0.000324729	5.35411	60.8662	81.679	4.782	4.29397	8.03894	MUC16	3.48848
ENSG00000105641	-3.10885	6.36487e-06	0.000111922	6.24646	76.5736	108.272	7.6512	6.44096	8.03894	SLC5A5	3.95109
ENSG00000126583	-3.09774	0.00147672	0.00939211	4.46176	17.6708	42.739	0	4.29397	3.44526	PRKCG	2.02724
ENSG00000002079	-3.09368	0.00125594	0.00827688	4.46176	15.7074	41.7893	3.8256	2.14699	1.14842	MYH16	2.08213
ENSG00000124237	-3.09005	0.000107348	0.00114264	7.13881	40.2503	41.7893	4.782	2.14699	3.44526	C20orf85	2.94209
ENSG00000021300	-3.07109	0.000843272	0.00600487	4.46176	35.3417	37.0405	6.6948	2.14699	0	PLEKHB1	2.2215
ENSG00000092850	-3.05449	0.000722879	0.00527373	6.24646	36.3234	25.6434	5.7384	1.07349	1.14842	TEKT2	2.27788
ENSG00000175267	-3.05209	0.00141666	0.00906716	2.67705	28.4697	30.3922	1.9128	3.22048	2.29684	VWA3A	2.04253
ENSG00000080573	-3.0417	2.86755e-05	0.00039383	8.92352	48.104	56.0356	3.8256	6.44096	3.44526	COL5A3	3.40469
ENSG00000119888	-3.03937	0.000272428	0.00243029	8.92352	29.4514	31.3419	1.9128	4.29397	2.29684	EPCAM	2.61434
ENSG00000105650	-3.03675	1.12521e-05	0.000179365	8.92352	54.976	99.7243	8.6076	3.22048	8.03894	PDE4C	3.74626
ENSG00000174844	-3.00165	0.00125637	0.00827688	9.81587	24.5428	26.5932	0.956399	0	6.89052	DNAH12	2.08213
ENSG00000165309	-2.99573	0.00297857	0.0162671	2.67705	22.5794	32.2917	3.8256	3.22048	0	ARMC3	1.78869
ENSG00000260628	-2.9927	0.00221917	0.0128693	2.67705	30.4331	24.6936	3.8256	2.14699	1.14842	AC142381.3	1.89044
ENSG00000124721	-2.98272	0.11924	0.262623	3.56941	19.6343	36.0907	0	7.51445	0	DNAH8	0.580667
ENSG00000151655	-2.98202	4.10364e-10	2.9209e-08	104.405	51.0491	89.277	3.8256	16.1024	11.4842	ITIH2	7.53448
ENSG00000215845	-2.96024	0.00294286	0.0161026	1.7847	26.5063	37.9902	0.956399	6.44096	1.14842	TSTD1	1.7931
ENSG00000100253	-2.95774	0.00228102	0.0131682	4.46176	26.5063	25.6434	2.8692	4.29397	0	MIOX	1.88047
ENSG00000160111	-2.9332	4.71196e-05	0.000597517	9.81587	34.36	98.7746	7.6512	8.58794	2.29684	CPAMD8	3.22365
ENSG00000198003	-2.92988	3.22248e-05	0.000432419	9.81587	49.0857	53.1863	5.7384	4.29397	4.59368	CCDC151	3.36409
ENSG00000162981	-2.92892	0.00137206	0.00885375	3.56941	25.5245	36.0907	1.9128	2.14699	4.59368	FAM84A	2.05287
ENSG00000136542	-2.86764	0.00615139	0.0284878	1.7847	30.4331	20.8946	2.8692	4.29397	0	GALNT5	1.54534
ENSG00000005001	-2.83788	0.000146076	0.00147435	7.13881	49.0857	41.7893	4.782	4.29397	4.59368	PRSS22	2.8314
ENSG00000034239	-2.81173	0.00534499	0.0255019	3.56941	28.4697	20.8946	1.9128	0	5.7421	EFCAB1	1.59343
ENSG00000248213	-2.80756	0.0023059	0.0132548	22.3088	15.7074	13.2966	1.9128	5.36746	0	CICP16	1.87763
ENSG00000198286	-2.80393	0.00018155	0.00176284	11.6006	28.4697	41.7893	2.8692	3.22048	5.7421	CARD11	2.75379
ENSG00000197748	-2.7989	0.000462115	0.00370484	5.35411	43.1954	38.94	5.7384	2.14699	4.59368	CFAP43	2.43123
ENSG00000168658	-2.78796	0.00163019	0.0101397	2.67705	30.4331	39.8897	3.8256	2.14699	4.59368	VWA3B	1.99397
ENSG00000004939	-2.78633	0.00382704	0.0197324	1.7847	32.3965	40.8395	0	6.44096	4.59368	SLC4A1	1.70482
ENSG00000273340	-2.7861	0.00331788	0.0176469	12.4929	16.6891	21.8444	0.956399	6.44096	0	MICE	1.75333
ENSG00000215045	-2.75519	0.000472828	0.00376125	5.35411	30.4331	56.9853	4.782	3.22048	5.7421	GRID2IP	2.42467
ENSG00000159713	-2.75211	0.00220555	0.0128221	33.017	175.727	168.107	34.4304	7.51445	13.781	TPPP3	1.89204
ENSG00000181378	-2.75017	0.00298075	0.0162714	2.67705	20.616	46.538	5.7384	1.07349	3.44526	CFAP65	1.78858
ENSG00000010030	-2.74801	0.00411792	0.0209297	3.56941	17.6708	34.1912	4.782	2.14699	1.14842	ETV7	1.67924
ENSG00000134398	-2.74661	0.00124173	0.00821346	2.67705	34.36	48.4375	2.8692	6.44096	3.44526	ERN2	2.08547
ENSG00000039139	-2.746	0.00017852	0.00173652	8.03116	37.3051	62.6839	2.8692	5.36746	8.03894	DNAH5	2.76032
ENSG00000140297	-2.7445	0.000340913	0.0029297	6.24646	40.2503	44.6385	5.7384	4.29397	3.44526	GCNT3	2.53318
ENSG00000132849	-2.73609	6.96083e-05	0.000813877	20.5241	29.4514	39.8897	7.6512	2.14699	3.44526	PATJ	3.08944
ENSG00000204950	-2.727	0.00402684	0.0205305	3.56941	23.5611	27.5429	4.782	2.14699	1.14842	LRRC10B	1.6876
ENSG00000188505	-2.71454	0.00406897	0.0207195	2.67705	31.4148	26.5932	5.7384	2.14699	1.14842	NCCRP1	1.68362
ENSG00000159212	-2.71197	0.000934002	0.00651771	3.56941	40.2503	46.538	4.782	2.14699	6.89052	CLIC6	2.18591
ENSG00000166596	-2.68499	0.00305861	0.0165691	2.67705	30.4331	35.141	3.8256	1.07349	5.7421	CFAP52	1.7807
ENSG00000105251	-2.67065	0.00489247	0.0238941	1.7847	31.4148	28.4927	1.9128	2.14699	5.7421	SHD	1.62171
ENSG00000102904	-2.66711	0.00508834	0.0245726	3.56941	14.7257	36.0907	1.9128	2.14699	4.59368	TSNAXIP1	1.60955
ENSG00000133477	-2.64346	0.00702014	0.031608	1.7847	29.4514	21.8444	1.9128	4.29397	2.29684	FAM83F	1.5002
ENSG00000074410	-2.64307	1.00956e-05	0.000164127	21.4164	42.2137	55.0858	5.7384	7.51445	5.7421	CA12	3.78482
ENSG00000184368	-2.63272	0.000106738	0.00113763	16.9547	37.3051	37.9902	4.782	2.14699	8.03894	MAP7D2	2.944
ENSG00000186847	-2.62662	0.00269755	0.0150158	2.67705	39.2685	29.4424	3.8256	5.36746	2.29684	KRT14	1.82345
ENSG00000104941	-2.61807	0.0168601	0.0615148	0	23.5611	29.4424	1.9128	1.07349	5.7421	RSPH6A	1.21102
ENSG00000007174	-2.61503	0.000389501	0.00324505	8.03116	39.2685	49.3873	6.6948	2.14699	6.89052	DNAH9	2.48878
ENSG00000160188	-2.60607	3.54665e-05	0.00047014	13.3853	67.7382	70.2819	13.3896	4.29397	6.89052	RSPH1	3.32777
ENSG00000167741	-2.60348	0.00304371	0.016505	8.03116	24.5428	18.9951	1.9128	4.29397	2.29684	GGT6	1.78238
ENSG00000215529	-2.59439	0.00120059	0.00799301	9.81587	20.616	47.4878	0.956399	7.51445	4.59368	EFCAB8	2.09729
ENSG00000130477	-2.58777	9.38983e-05	0.00103168	8.92352	59.8845	80.7292	12.4332	6.44096	5.7421	UNC13A	2.98645
ENSG00000086967	-2.58575	0.00204005	0.0120642	6.24646	22.5794	39.8897	4.782	5.36746	1.14842	MYBPC2	1.9185
ENSG00000182013	-2.58093	0.000222537	0.00206645	31.2323	26.5063	18.0454	3.8256	4.29397	4.59368	PNMA8A	2.68477
ENSG00000124194	-2.57351	0.00372266	0.0193104	9.81587	19.6343	36.0907	0	2.14699	9.18736	GDAP1L1	1.71421
ENSG00000176153	-2.57232	0.00137545	0.00887214	10.7082	32.3965	18.9951	4.782	3.22048	2.29684	GPX2	2.05197
ENSG00000142675	-2.56244	0.0117044	0.0466553	1.7847	18.6526	34.1912	4.782	4.29397	0	CNKSR1	1.3311
ENSG00000007062	-2.56149	0.000399727	0.00331506	10.7082	46.1405	41.7893	8.6076	1.07349	6.89052	PROM1	2.47951
ENSG00000144278	-2.54644	0.00345678	0.0182433	17.847	18.6526	13.2966	0.956399	5.36746	2.29684	GALNT13	1.7389
ENSG00000205702	-2.53855	0.000119759	0.00125437	16.9547	41.232	34.1912	3.8256	7.51445	4.59368	CYP2D7	2.90157
ENSG00000128342	-2.51581	0.00371527	0.0192782	8.92352	15.7074	34.1912	6.6948	1.07349	2.29684	LIF	1.71493
ENSG00000129990	-2.51321	0.0031541	0.0169379	8.92352	18.6526	27.5429	1.9128	2.14699	5.7421	SYT5	1.77114
ENSG00000142621	-2.48927	0.00217835	0.0126974	3.56941	37.3051	43.6888	2.8692	4.29397	8.03894	FHAD1	1.89629
ENSG00000205832	-2.47757	0.0013548	0.00875967	9.81587	25.5245	44.6385	8.6076	4.29397	1.14842	C16orf96	2.05751
ENSG00000221995	-2.47437	1.38602e-07	4.66884e-06	147.238	35.3417	96.8751	20.0844	11.8084	18.3747	TIAF1	5.33079
ENSG00000169418	-2.44575	0.0154755	0.0578868	0	21.5977	40.8395	4.782	4.29397	2.29684	NPR1	1.23742
ENSG00000131746	-2.43541	0.0024905	0.0141145	7.13881	34.36	45.5883	0.956399	11.8084	3.44526	TNS4	1.85033
ENSG00000277586	-2.4328	0.0018324	0.0110817	17.847	20.616	18.9951	2.8692	2.14699	5.7421	NEFL	1.95539
ENSG00000129654	-2.41946	0.0121526	0.0480442	15.17	112.897	116.82	27.7356	7.51445	10.3358	FOXJ1	1.31836
ENSG00000069188	-2.41032	0.00020312	0.00192547	8.92352	59.8845	75.0307	12.4332	7.51445	6.89052	SDK2	2.71546
ENSG00000180229	-2.4086	7.32062e-14	1.46154e-11	163.3	220.886	176.655	16.2588	35.4253	55.1242	HERC2P3	10.8352
ENSG00000119125	-2.39705	0.00447681	0.0223241	6.24646	23.5611	31.3419	4.782	1.07349	5.7421	GDA	1.65123
ENSG00000115112	-2.39388	0.00257703	0.01447	3.56941	31.4148	65.5331	3.8256	10.7349	4.59368	TFCP2L1	1.83953
ENSG00000186710	-2.3885	0.00168322	0.0103946	7.13881	34.36	44.6385	9.56399	4.29397	2.29684	CFAP73	1.98319
ENSG00000205078	-2.38609	0.00753333	0.0332869	4.46176	20.616	31.3419	1.9128	2.14699	6.89052	SYCE1L	1.47773
ENSG00000232070	-2.38374	0.00425837	0.0214768	17.847	16.6891	15.1961	1.9128	5.36746	2.29684	TMEM253	1.66803
ENSG00000173110	-2.3777	NA	NA	25.8782	269.971	21.8444	21.0408	18.2494	21.82	HSPA6	#VALUE!
ENSG00000178965	-2.3765	0.00249254	0.0141195	8.92352	27.488	37.9902	9.56399	2.14699	2.29684	ERICH3	1.85018
ENSG00000149131	-2.37042	0.00666073	0.030374	3.56941	22.5794	33.2414	4.782	4.29397	2.29684	SERPING1	1.5175
ENSG00000164287	-2.36352	0.00880445	0.0375456	2.67705	30.4331	44.6385	11.4768	2.14699	1.14842	CDC20B	1.42544
ENSG00000164078	-2.35937	0.0134416	0.0521079	0.892352	23.5611	36.0907	1.9128	5.36746	4.59368	MST1R	1.2831
ENSG00000212123	-2.35745	0.000629435	0.00472899	18.7394	21.5977	36.0907	2.8692	6.44096	5.7421	PRR22	2.32523
ENSG00000169169	-2.35634	0.196995	0.371556	0	28.4697	66.4829	0.956399	10.7349	6.89052	CPT1C	0.429976
ENSG00000155066	-2.35478	0.00101072	0.00695871	4.46176	53.9942	74.0809	12.4332	7.51445	5.7421	PROM2	2.15747
ENSG00000149527	-2.3536	0.00448258	0.0223389	8.92352	14.7257	39.8897	5.7384	5.36746	1.14842	PLCH2	1.65094
ENSG00000158486	-2.33981	0.000265897	0.00238783	15.17	37.3051	54.1361	8.6076	3.22048	9.18736	DNAH3	2.622
ENSG00000122735	-2.33669	0.00644786	0.0295763	4.46176	22.5794	31.3419	3.8256	5.36746	2.29684	DNAI1	1.52906
ENSG00000254634	-2.33546	0.00376658	0.019495	12.4929	16.6891	23.7439	3.8256	4.29397	2.29684	SMG1P6	1.71008
ENSG00000237452	-2.32518	0.011046	0.0446394	6.24646	13.744	37.0405	4.782	6.44096	0	BHMG1	1.35028
ENSG00000154080	-2.32284	0.00408874	0.0207943	3.56941	47.1222	33.2414	7.6512	2.14699	6.89052	CHST9	1.68206
ENSG00000181085	-2.31832	0.0120899	0.0478653	1.7847	38.2868	18.0454	3.8256	3.22048	4.59368	MAPK15	1.31998
ENSG00000134569	-2.31003	0.000943788	0.00657479	13.3853	21.5977	53.1863	6.6948	7.51445	3.44526	LRP4	2.18212
ENSG00000146409	-2.30759	0.000167956	0.00165043	22.3088	33.3783	47.4878	10.5204	3.22048	6.89052	SLC18B1	2.7824
ENSG00000174564	-2.30377	0.000142992	0.00145265	13.3853	67.7382	54.1361	8.6076	11.8084	6.89052	IL20RB	2.83784
ENSG00000083307	-2.30074	0.00670688	0.030542	1.7847	44.1771	31.3419	6.6948	4.29397	4.59368	GRHL2	1.5151
ENSG00000166959	-2.29817	0.0168012	0.0613987	0.892352	30.4331	34.1912	8.6076	1.07349	3.44526	MS4A8	1.21184
ENSG00000064787	-2.28915	0.00534415	0.0255019	8.03116	17.6708	31.3419	3.8256	2.14699	5.7421	BCAS1	1.59343
ENSG00000111816	-2.28476	0.0188347	0.0669873	1.7847	27.488	20.8946	5.7384	3.22048	1.14842	FRK	1.17401
ENSG00000176909	-2.28299	0.00176464	0.0107659	8.92352	22.5794	55.0858	7.6512	4.29397	5.7421	MAMSTR	1.96795
ENSG00000117472	-2.28282	0.0045974	0.0227728	47.2946	291.569	277.329	64.0788	27.9108	34.4526	TSPAN1	1.64258
ENSG00000105642	-2.28188	0.000118486	0.00124439	18.7394	44.1771	65.5331	6.6948	13.9554	5.7421	KCNN1	2.90504
ENSG00000132821	-2.2815	0.000300339	0.00262933	12.4929	66.7565	79.7795	13.3896	3.22048	16.0779	VSTM2L	2.58015
ENSG00000141934	-2.27907	0.00125318	0.00827248	5.35411	56.9394	51.2868	5.7384	9.66143	8.03894	PLPP2	2.08236
ENSG00000184949	-2.27833	0.0079491	0.0345643	8.03116	13.744	33.2414	6.6948	2.14699	2.29684	FAM227A	1.46137
ENSG00000225335	-2.26978	0.000545645	0.00422752	24.0935	35.3417	21.8444	4.782	8.58794	3.44526	AC016027.1	2.37391
ENSG00000151023	-2.26973	0.00308855	0.0166873	5.35411	37.3051	34.1912	4.782	4.29397	6.89052	ENKUR	1.77761
ENSG00000131941	-2.26869	0.000213259	0.00199995	14.2776	43.1954	68.3824	10.5204	9.66143	5.7421	RHPN2	2.69898
ENSG00000130182	-2.26621	0.000524202	0.00409859	16.0623	39.2685	30.3922	7.6512	4.29397	5.7421	ZSCAN10	2.38737
ENSG00000189350	-2.26557	0.0187215	0.0667366	1.7847	18.6526	34.1912	6.6948	1.07349	3.44526	TOGARAM2	1.17564
ENSG00000196344	-2.26064	0.0114144	0.0457708	1.7847	35.3417	28.4927	3.8256	7.51445	2.29684	ADH7	1.33941
ENSG00000160460	-2.25942	2.42549e-06	4.99467e-05	31.2323	69.7017	105.423	15.3024	15.0289	12.6326	SPTBN4	4.30149
ENSG00000210164	-2.25879	0.000167482	0.00164676	29.4476	33.3783	28.4927	4.782	7.51445	6.89052	MT-TG	2.78337
ENSG00000167757	-2.24917	0.00131394	0.00855967	8.03116	39.2685	43.6888	4.782	7.51445	6.89052	KLK11	2.06754
ENSG00000156453	-2.2462	0.000470854	0.0037492	12.4929	39.2685	64.5834	4.782	11.8084	8.03894	PCDH1	2.42606
ENSG00000115884	-2.24433	2.03348e-07	6.30493e-06	41.9405	196.343	194.7	23.91	35.4253	32.1558	SDC1	5.20032
ENSG00000039068	-2.23789	2.30684e-05	0.000327824	19.6317	119.769	110.172	24.8664	15.0289	12.6326	CDH1	3.48436
ENSG00000123836	-2.23303	0.00163201	0.0101473	9.81587	26.5063	53.1863	4.782	9.66143	4.59368	PFKFB2	1.99365
ENSG00000197641	-2.22246	0.007494	0.0331669	1.7847	42.2137	38.94	6.6948	7.51445	3.44526	SERPINB13	1.4793
ENSG00000146005	-2.21855	0.00870951	0.0372183	5.35411	28.4697	20.8946	2.8692	3.22048	5.7421	PSD2	1.42924
ENSG00000106078	-2.21795	0.00920093	0.0388118	3.56941	25.5245	30.3922	2.8692	5.36746	4.59368	COBL	1.41104
ENSG00000128422	-2.2167	0.0070039	0.0315609	32.1247	247.392	234.59	33.474	47.2337	29.8589	KRT17	1.50085
ENSG00000227036	-2.215	0.00231388	0.0132821	11.6006	24.5428	54.1361	12.4332	3.22048	3.44526	LINC00511	1.87673
ENSG00000171401	-2.2117	0.0089752	0.038088	30.34	238.556	175.705	25.8228	48.3072	21.82	KRT13	1.41921
ENSG00000167614	-2.21113	0.0034271	0.0181218	5.35411	43.1954	62.6839	2.8692	5.36746	16.0779	TTYH1	1.7418
ENSG00000080493	-2.20616	0.0148172	0.0561174	4.46176	20.616	24.6936	0.956399	5.36746	4.59368	SLC4A4	1.2509
ENSG00000264230	-2.20309	0.00300275	0.0163587	8.92352	26.5063	32.2917	5.7384	4.29397	4.59368	ANXA8L1	1.78625
ENSG00000118849	-2.19529	0.000466265	0.00372547	20.5241	52.0308	56.0356	15.3024	1.07349	11.4842	RARRES1	2.42882
ENSG00000167306	-2.19481	0.00106999	0.00726476	7.13881	58.9028	58.8849	11.4768	5.36746	10.3358	MYO5B	2.13878
ENSG00000266983	-2.19299	0.00292632	0.0160438	11.6006	19.6343	36.0907	4.782	6.44096	3.44526	AC011444.1	1.79469
ENSG00000180155	-2.19245	0.0043933	0.021988	6.24646	39.2685	27.5429	4.782	3.22048	8.03894	LYNX1	1.65781
ENSG00000204860	-2.18907	0.000673268	0.00499857	18.7394	35.3417	28.4927	3.8256	7.51445	6.89052	FAM201A	2.30115
ENSG00000203985	-2.18769	0.0106922	0.0436183	1.7847	34.36	40.8395	6.6948	2.14699	8.03894	LDLRAD1	1.36033
ENSG00000058085	-2.18206	6.1394e-06	0.000108657	26.7705	134.495	132.016	27.7356	19.3229	17.2263	LAMC2	3.96394
ENSG00000164778	-2.18203	0.00604224	0.0280936	14.2776	21.5977	16.1458	5.7384	2.14699	3.44526	EN2	1.55139
ENSG00000065618	-2.17498	0.00770253	0.0338883	23.2011	131.55	156.71	16.2588	34.3518	18.3747	COL17A1	1.46995
ENSG00000085831	-2.16967	0.0106634	0.0435437	9.81587	18.6526	19.9449	0.956399	5.36746	4.59368	TTC39A	1.36108
ENSG00000206075	-2.16826	0.00508064	0.0245499	3.56941	57.9211	44.6385	12.4332	8.58794	2.29684	SERPINB5	1.60995
ENSG00000088340	-2.16593	0.00657548	0.0300775	5.35411	18.6526	51.2868	5.7384	7.51445	3.44526	FER1L4	1.52176
ENSG00000198156	-2.16394	0.00785624	0.034343	10.7082	24.5428	16.1458	5.7384	2.14699	3.44526	NPIPB6	1.46416
ENSG00000189377	-2.16373	8.01718e-05	0.000913992	16.9547	88.3542	90.2268	20.0844	12.8819	10.3358	CXCL17	3.03906
ENSG00000189334	-2.16284	0.000652683	0.00487013	8.03116	58.9028	79.7795	10.5204	10.7349	11.4842	S100A14	2.31246
ENSG00000112599	-2.15972	8.94178e-05	0.000991815	31.2323	37.3051	50.3371	4.782	13.9554	8.03894	GUCA1B	3.00357
ENSG00000151715	-2.15871	0.00233198	0.0133579	13.3853	29.4514	35.141	10.5204	4.29397	2.29684	TMEM45B	1.87426
ENSG00000070526	-2.15148	0.000207389	0.00195812	15.17	71.6651	70.2819	8.6076	8.58794	18.3747	ST6GALNAC1	2.70816
ENSG00000163071	-2.14436	0.000590624	0.00449935	12.4929	49.0857	50.3371	9.56399	5.36746	10.3358	SPATA18	2.34685
ENSG00000186301	-2.14425	8.6765e-07	2.07362e-05	58.8952	54.976	97.8248	9.56399	22.5433	16.0779	MST1P2	4.68327
ENSG00000132698	-2.13483	0.00585876	0.027451	6.24646	42.2137	27.5429	2.8692	4.29397	10.3358	RAB25	1.56144
ENSG00000053524	-2.13365	0.0010108	0.00695871	16.0623	35.3417	37.9902	2.8692	9.66143	8.03894	MCF2L2	2.15747
ENSG00000118322	-2.12788	0.00736734	0.0327302	7.13881	25.5245	26.5932	5.7384	5.36746	2.29684	ATP10B	1.48505
ENSG00000197057	-2.12659	0.0111617	0.0450403	5.35411	22.5794	26.5932	5.7384	4.29397	2.29684	DTHD1	1.3464
ENSG00000164855	-2.11835	0.0139366	0.0535577	4.46176	25.5245	20.8946	2.8692	4.29397	4.59368	TMEM184A	1.27118
ENSG00000111319	-2.11752	3.14989e-06	6.2351e-05	35.6941	104.062	130.117	18.1716	28.9843	14.9295	SCNN1A	4.20516
ENSG00000276550	-2.1136	3.76495e-13	6.42042e-11	2962.61	3186.64	3583.43	517.412	713.873	1018.65	HERC2P2	10.1924
ENSG00000188659	-2.11242	0.00245121	0.0139288	11.6006	29.4514	42.739	3.8256	4.29397	11.4842	SAXO2	1.85609
ENSG00000272398	-2.11241	0.000298669	0.00261611	93.6969	356.362	341.912	70.7736	53.6746	58.5694	CD24	2.58234
ENSG00000183742	-2.1116	0.00279798	0.0154988	8.92352	38.2868	36.0907	4.782	4.29397	10.3358	MACC1	1.8097
ENSG00000137699	-2.11032	0.0370513	0.111358	7.13881	91.2993	102.574	20.0844	17.1759	9.18736	TRIM29	0.953279
ENSG00000011465	-2.09511	0.000869907	0.0061571	7.13881	105.043	75.9805	15.3024	18.2494	10.3358	DCN	2.21062
ENSG00000153292	-2.09308	0.00011928	0.00125095	16.0623	116.824	113.021	16.2588	13.9554	27.5621	ADGRF1	2.90276
ENSG00000248971	-2.09201	0.000488944	0.00386995	34.8017	34.36	31.3419	5.7384	3.22048	14.9295	KRT8P46	2.41229
ENSG00000147676	-2.08521	0.000499982	0.00394278	10.7082	78.5371	70.2819	15.3024	12.8819	9.18736	MAL2	2.4042
ENSG00000214814	-2.07889	0.00775773	0.0340214	5.35411	24.5428	37.0405	4.782	6.44096	4.59368	FER1L6	1.46825
ENSG00000152076	-2.07366	0.00303904	0.0164851	12.4929	23.5611	42.739	9.56399	3.22048	5.7421	CCDC74B	1.78291
ENSG00000182795	-2.06986	0.00204175	0.012067	7.13881	49.0857	50.3371	7.6512	9.66143	8.03894	C1orf116	1.9184
ENSG00000269399	-2.06617	0.00597014	0.0278378	21.4164	20.616	15.1961	3.8256	7.51445	2.29684	AC008764.6	1.55536
ENSG00000254260	-2.06507	1.38993e-05	0.000215075	59.7876	34.36	60.7844	11.4768	9.66143	16.0779	AC015468.4	3.66741
ENSG00000144476	-2.0579	0.0139868	0.0537003	6.24646	30.4331	21.8444	0.956399	7.51445	5.7421	ACKR3	1.27002
ENSG00000181045	-2.05488	0.000773258	0.00558777	18.7394	31.4148	42.739	4.782	9.66143	8.03894	SLC26A11	2.25276
ENSG00000159208	-2.05178	0.00675588	0.0307138	8.92352	17.6708	42.739	7.6512	3.22048	5.7421	CIART	1.51267
ENSG00000079435	-2.04729	0.00479103	0.0234916	9.81587	28.4697	27.5429	4.782	4.29397	6.89052	LIPE	1.62909
ENSG00000163357	-2.04675	0.00300726	0.016367	15.17	24.5428	29.4424	7.6512	3.22048	5.7421	DCST1	1.78603
ENSG00000253147	-2.04631	0.000911809	0.00640653	31.2323	20.616	42.739	11.4768	3.22048	8.03894	AC015468.1	2.19338
ENSG00000262484	-2.04384	0.000795643	0.005728	12.4929	56.9394	53.1863	9.56399	6.44096	13.781	CCER2	2.242
ENSG00000112379	-2.04271	0.00457549	0.0226982	6.24646	39.2685	37.9902	4.782	7.51445	8.03894	ARFGEF3	1.64401
ENSG00000090661	-2.04214	0.0109755	0.0444532	5.35411	24.5428	41.7893	10.5204	4.29397	2.29684	CERS4	1.3521
ENSG00000268104	-2.0375	0.000195459	0.00187236	17.847	93.2628	66.4829	12.4332	20.3964	10.3358	SLC6A14	2.72761
ENSG00000183873	-2.03094	0.0201952	0.0707933	6.24646	22.5794	18.9951	1.9128	7.51445	2.29684	SCN5A	1.15001
ENSG00000151067	-2.02997	0.00937866	0.0393266	3.56941	28.4697	50.3371	4.782	9.66143	5.7421	CACNA1C	1.40531
ENSG00000105131	-2.02953	0.0369935	0.111205	0.892352	19.6343	27.5429	2.8692	3.22048	5.7421	EPHX3	0.953877
ENSG00000137868	-2.02334	0.0124944	0.0490872	12.4929	21.5977	13.2966	2.8692	5.36746	3.44526	STRA6	1.30903
ENSG00000163435	-2.02299	1.14227e-06	2.62641e-05	43.7252	162.964	194.7	36.3432	30.0578	32.1558	ELF3	4.58064
ENSG00000162543	-2.01623	0.000602198	0.00457262	17.847	55.9577	47.4878	16.2588	6.44096	6.89052	UBXN10	2.33983
ENSG00000196139	-2.01594	4.0478e-06	7.69646e-05	43.7252	62.8297	87.3775	11.4768	16.1024	20.6716	AKR1C3	4.11371
ENSG00000272097	-2.01373	0.00329428	0.0175414	22.3088	28.4697	18.0454	4.782	3.22048	9.18736	AL024498.1	1.75594
ENSG00000186715	-2.01242	0.00705832	0.0317699	16.9547	10.7988	43.6888	6.6948	8.58794	2.29684	MST1L	1.49798
ENSG00000042781	-2.00995	0.0450992	0.129666	0.892352	13.744	36.0907	5.7384	1.07349	5.7421	USH2A	0.887174
ENSG00000179913	-2.00643	0.0189206	0.0672492	4.46176	16.6891	33.2414	5.7384	5.36746	2.29684	B3GNT3	1.17231
ENSG00000159166	-2.00473	0.0047084	0.0231963	8.92352	32.3965	35.141	4.782	9.66143	4.59368	LAD1	1.63458
ENSG00000242498	-2.00333	0.00118103	0.00788206	14.2776	35.3417	48.4375	6.6948	7.51445	10.3358	ARPIN	2.10336
ENSG00000163545	-2.00202	0.0202181	0.0708043	7.13881	14.7257	28.4927	3.8256	7.51445	1.14842	NUAK2	1.14994
ENSG00000183421	-1.99983	0.00330454	0.0175816	7.13881	49.0857	40.8395	7.6512	9.66143	6.89052	RIPK4	1.75494
ENSG00000179403	-1.99976	0.00628732	0.0289943	8.92352	31.4148	27.5429	5.7384	3.22048	8.03894	VWA1	1.53769
ENSG00000186831	-1.99956	0.00280587	0.0155343	22.3088	30.4331	32.2917	2.8692	15.0289	3.44526	KRT17P2	1.80871
ENSG00000101049	-1.99727	0.000655433	0.00488843	24.9858	34.36	38.94	5.7384	5.36746	13.781	SGK2	2.31083
ENSG00000196361	-1.99255	0.370917	0.562821	0	16.6891	37.0405	0	3.22048	10.3358	ELAVL3	0.24963
ENSG00000089356	-1.98556	0.00218467	0.0127188	8.03116	61.8479	53.1863	6.6948	10.7349	13.781	FXYD3	1.89555
ENSG00000166923	-1.98544	0.000700089	0.00513953	11.6006	69.7017	69.3322	11.4768	15.0289	11.4842	GREM1	2.28908
ENSG00000143127	-1.9775	0.00294295	0.0161026	13.3853	29.4514	81.679	7.6512	19.3229	4.59368	ITGA10	1.7931
ENSG00000157856	-1.97703	0.0139705	0.0536628	3.56941	26.5063	36.0907	6.6948	4.29397	5.7421	DRC1	1.27033
ENSG00000157765	-1.97644	0.0135951	0.0525166	43.7252	345.563	308.671	61.2096	64.4096	51.6789	SLC34A2	1.2797
ENSG00000171346	-1.97108	0.0285822	0.09211	15.17	154.129	139.614	24.8664	34.3518	19.5231	KRT15	1.03569
ENSG00000117983	-1.97095	0.000580021	0.00444547	14.2776	78.5371	79.7795	19.128	7.51445	17.2263	MUC5B	2.35208
ENSG00000047457	-1.96828	8.44197e-06	0.000141708	37.4788	161.001	159.559	42.0816	22.5433	26.4137	CP	3.84861
ENSG00000148498	-1.96593	0.000256461	0.00232219	25.8782	38.2868	57.9351	14.346	8.58794	8.03894	PARD3	2.6341
ENSG00000046604	-1.96383	1.46972e-05	0.000224448	33.9094	103.08	106.373	27.7356	20.3964	13.781	DSG2	3.64888
ENSG00000118307	-1.95767	0.0151306	0.0568908	8.03116	28.4697	17.0956	4.782	2.14699	6.89052	CASC1	1.24496
ENSG00000159860	-1.95722	1.03797e-05	0.00016758	76.7422	49.0857	47.4878	10.5204	16.1024	18.3747	TCAF2P1	3.77578
ENSG00000160191	-1.95303	0.00898115	0.038088	10.7082	28.4697	18.0454	4.782	5.36746	4.59368	PDE9A	1.41921
ENSG00000070915	-1.95228	0.0080816	0.0349825	8.03116	25.5245	31.3419	6.6948	5.36746	4.59368	SLC12A3	1.45615
ENSG00000070731	-1.94856	0.0133841	0.0519344	3.56941	36.3234	43.6888	10.5204	8.58794	2.29684	ST6GALNAC2	1.28455
ENSG00000170477	-1.94493	0.085206	0.205921	12.4929	212.05	251.685	21.9972	72.9975	28.7105	KRT4	0.6863
ENSG00000164309	-1.93868	0.0124925	0.0490872	15.17	21.5977	20.8946	3.8256	1.07349	10.3358	CMYA5	1.30903
ENSG00000124215	-1.93749	9.41166e-05	0.00103339	33.9094	80.5005	45.5883	7.6512	17.1759	17.2263	CDH26	2.98574
ENSG00000188817	-1.93747	0.0166109	0.0610272	6.24646	26.5063	19.9449	4.782	3.22048	5.7421	SNTN	1.21448
ENSG00000163814	-1.9344	0.0384387	0.114539	0.892352	18.6526	37.0405	3.8256	7.51445	3.44526	CDCP1	0.941045
ENSG00000162552	-1.9326	0.0254899	0.0846097	1.7847	38.2868	32.2917	4.782	11.8084	2.29684	WNT4	1.07258
ENSG00000103067	-1.93249	0.00454801	0.0225828	7.13881	37.3051	52.2366	7.6512	10.7349	6.89052	ESRP2	1.64622
ENSG00000196169	-1.93095	0.0259414	0.0856914	4.46176	16.6891	26.5932	5.7384	3.22048	3.44526	KIF19	1.06706
ENSG00000272168	-1.93071	0.0129311	0.0505117	8.92352	11.7806	48.4375	3.8256	7.51445	6.89052	CASC15	1.29661
ENSG00000175793	-1.92557	0.000509166	0.00400363	14.2776	90.3176	101.624	12.4332	24.6903	17.2263	SFN	2.39755
ENSG00000196167	-1.92539	0.0335857	0.10382	2.67705	19.6343	25.6434	3.8256	6.44096	2.29684	COLCA1	0.983719
ENSG00000273253	-1.92066	0.0156303	0.0583425	8.92352	21.5977	31.3419	1.9128	3.22048	11.4842	AL022328.4	1.23402
ENSG00000171345	-1.92061	0.0108626	0.0441326	166.87	1010.18	1084.62	181.716	247.977	167.669	KRT19	1.35524
ENSG00000130844	-1.92047	8.42976e-07	2.02649e-05	61.5723	77.5554	103.523	25.8228	12.8819	25.2653	ZNF331	4.69326
ENSG00000082458	-1.91932	2.17783e-08	9.61005e-07	86.5581	120.751	110.172	27.7356	38.6457	17.2263	DLG3	6.01727
ENSG00000081277	-1.91888	0.0346942	0.106323	3.56941	23.5611	21.8444	0.956399	7.51445	4.59368	PKP1	0.973372
ENSG00000205592	-1.91859	0.0113077	0.0454838	9.81587	17.6708	28.4927	4.782	4.29397	5.7421	MUC19	1.34214
ENSG00000138778	-1.91678	2.11366e-35	4.32534e-32	737.082	846.237	775.95	173.108	198.596	254.949	CENPE	31.364
ENSG00000147883	-1.91664	0.0126522	0.0496186	9.81587	28.4697	18.0454	2.8692	7.51445	4.59368	CDKN2B	1.30436
ENSG00000255031	-1.90436	3.65586e-06	7.05778e-05	45.5099	89.3359	90.2268	21.9972	13.9554	24.1168	AP002807.1	4.15133
ENSG00000280287	-1.89701	0.000234035	0.00216218	51.7564	27.488	48.4375	16.2588	8.58794	9.18736	AC131212.3	2.66511
ENSG00000042832	-1.89536	0.000912907	0.00641	35.6941	30.4331	35.141	12.4332	3.22048	11.4842	TG	2.19314
ENSG00000105388	-1.89479	0.0338375	0.104401	2.67705	26.5063	20.8946	6.6948	4.29397	2.29684	CEACAM5	0.981294
ENSG00000130413	-1.89459	0.0158261	0.0588454	6.24646	17.6708	35.141	4.782	5.36746	5.7421	STK33	1.23029
ENSG00000088280	-1.89315	0.0105337	0.0431117	6.24646	33.3783	35.141	4.782	10.7349	4.59368	ASAP3	1.3654
ENSG00000188112	-1.89303	0.0108207	0.044008	3.56941	52.0308	44.6385	4.782	8.58794	13.781	C6orf132	1.35647
ENSG00000131400	-1.8838	3.94485e-05	0.000515412	47.2946	71.6651	59.8346	6.6948	19.3229	22.9684	NAPSA	3.28785
ENSG00000179813	-1.8808	0.0127484	0.0499291	4.46176	43.1954	54.1361	17.2152	3.22048	6.89052	FAM216B	1.30165
ENSG00000125999	-1.87929	0.0227775	0.0777665	187.394	1288.01	1259.38	332.827	141.701	268.73	BPIFB1	1.10921
ENSG00000127954	-1.87841	0.0316351	0.0993092	3.56941	22.5794	20.8946	2.8692	5.36746	4.59368	STEAP4	1.00301
ENSG00000243955	-1.87801	0.00564147	0.0266311	7.13881	45.1588	40.8395	7.6512	10.7349	6.89052	GSTA1	1.57461
ENSG00000132793	-1.87655	0.0154244	0.0577702	13.3853	8.83542	38.94	7.6512	4.29397	4.59368	LPIN3	1.2383
ENSG00000006432	-1.87348	0.0148186	0.0561174	8.03116	23.5611	29.4424	8.6076	2.14699	5.7421	MAP3K9	1.2509
ENSG00000064655	-1.87221	0.0343681	0.105561	1.7847	22.5794	30.3922	3.8256	4.29397	6.89052	EYA2	0.976496
ENSG00000161055	-1.86953	0.0709485	0.180525	80.3116	510.491	370.405	60.2532	21.4699	181.45	SCGB3A1	0.743463
ENSG00000184292	-1.86861	0.0167827	0.0613955	41.0482	295.496	289.675	58.3404	57.9686	55.1242	TACSTD2	1.21186
ENSG00000148357	-1.86776	0.00132364	0.00860919	12.4929	76.5736	72.1814	13.3896	21.4699	9.18736	HMCN2	2.06504
ENSG00000118004	-1.86676	0.0247218	0.0826291	7.13881	23.5611	19.9449	1.9128	8.58794	3.44526	COLEC11	1.08287
ENSG00000239650	-1.86668	0.0134896	0.0522448	21.4164	12.7623	18.9951	5.7384	6.44096	2.29684	GUSBP4	1.28196
ENSG00000163879	-1.86093	0.00838574	0.0360891	7.13881	35.3417	34.1912	7.6512	5.36746	8.03894	DNALI1	1.44262
ENSG00000163395	-1.85993	0.0321093	0.100413	4.46176	7.85371	49.3873	4.782	5.36746	6.89052	IGFN1	0.99821
ENSG00000170629	-1.85653	0.0163227	0.0602388	14.2776	17.6708	17.0956	5.7384	5.36746	2.29684	DPY19L2P2	1.22012
ENSG00000223802	-1.8545	0.00125521	0.00827688	22.3088	49.0857	28.4927	6.6948	11.8084	9.18736	CERS1	2.08213
ENSG00000182853	-1.85174	0.00175176	0.0107128	16.0623	43.1954	36.0907	8.6076	8.58794	9.18736	VMO1	1.9701
ENSG00000280020	-1.85123	0.00805016	0.0348746	23.2011	13.744	32.2917	2.8692	10.7349	5.7421	AC116407.3	1.45749
ENSG00000142973	-1.85058	0.0664441	0.171923	8.92352	108.97	136.765	26.7792	13.9554	29.8589	CYP4B1	0.764666
ENSG00000162896	-1.84907	0.00755994	0.0333775	97.2663	517.363	475.828	112.855	78.365	111.397	PIGR	1.47655
ENSG00000166535	-1.84899	0.030043	0.0956316	5.35411	12.7623	31.3419	3.8256	6.44096	3.44526	A2ML1	1.0194
ENSG00000167281	-1.84684	0.0174681	0.0632678	5.35411	42.2137	24.6936	4.782	11.8084	3.44526	RBFOX3	1.19882
ENSG00000141294	-1.84619	0.000852817	0.00606225	19.6317	55.9577	38.94	8.6076	11.8084	11.4842	LRRC46	2.21737
ENSG00000108244	-1.846	0.000955951	0.0066482	17.847	63.8114	57.9351	12.4332	19.3229	6.89052	KRT23	2.1773
ENSG00000156413	-1.8448	0.0156389	0.0583598	8.03116	17.6708	31.3419	4.782	5.36746	5.7421	FUT6	1.23389
ENSG00000163739	-1.84401	0.00378373	0.0195652	8.92352	51.0491	52.2366	13.3896	10.7349	6.89052	CXCL1	1.70852
ENSG00000158856	-1.84337	0.00740325	0.0328719	5.35411	52.0308	50.3371	6.6948	9.66143	13.781	DMTN	1.48318
ENSG00000103534	-1.8432	0.000248103	0.00226278	21.4164	77.5554	95.9253	21.9972	18.2494	13.781	TMC5	2.64536
ENSG00000224769	-1.84114	0.0153564	0.0576604	14.2776	12.7623	26.5932	2.8692	5.36746	6.89052	MUC20P1	1.23912
ENSG00000127578	-1.84075	0.0182576	0.0655042	20.5241	17.6708	13.2966	8.6076	3.22048	2.29684	WFIKKN1	1.18373
ENSG00000148346	-1.84021	0.0338842	0.104486	35.6941	230.703	225.092	75.5556	23.6168	37.8979	LCN2	0.980941
ENSG00000232713	-1.837	0.00894892	0.0380329	17.847	36.3234	17.0956	5.7384	11.8084	2.29684	AC010733.1	1.41984
ENSG00000278662	-1.83381	0.00877211	0.0374272	15.17	22.5794	27.5429	2.8692	5.36746	10.3358	GOLGA6L10	1.42681
ENSG00000185485	-1.8316	8.25054e-22	5.19498e-19	723.697	1049.45	897.519	167.37	275.888	308.925	SDHAP1	18.2844
ENSG00000187492	-1.82892	0.0171673	0.0624129	3.56941	32.3965	39.8897	4.782	8.58794	8.03894	CDHR4	1.20473
ENSG00000149573	-1.82445	0.00663343	0.0302748	8.03116	39.2685	52.2366	11.4768	11.8084	4.59368	MPZL2	1.51892
ENSG00000134258	-1.82122	0.00786749	0.0343721	5.35411	48.104	47.4878	8.6076	10.7349	9.18736	VTCN1	1.46379
ENSG00000136918	-1.8207	0.0363463	0.109986	6.24646	21.5977	29.4424	10.5204	5.36746	0	WDR38	0.958661
ENSG00000142661	-1.81958	0.0173245	0.062868	6.24646	19.6343	37.0405	6.6948	6.44096	4.59368	MYOM3	1.20157
ENSG00000196218	-1.81809	0.0494901	0.139043	23.2011	155.111	268.781	27.7356	61.1891	37.8979	RYR1	0.856852
ENSG00000111834	-1.816	0.0209191	0.0726641	3.56941	34.36	37.9902	4.782	4.29397	12.6326	RSPH4A	1.13868
ENSG00000036530	-1.8155	0.0861814	0.20791	0.892352	14.7257	37.0405	0.956399	12.8819	1.14842	CYP46A1	0.682125
ENSG00000186081	-1.81508	0.037064	0.111363	72.2805	588.046	623.04	108.073	173.906	82.6863	KRT5	0.953261
ENSG00000134853	-1.81013	0.0209282	0.0726805	6.24646	28.4697	34.1912	8.6076	9.66143	1.14842	PDGFRA	1.13858
ENSG00000162407	-1.80808	0.0165579	0.0608777	5.35411	31.4148	29.4424	6.6948	7.51445	4.59368	PLPP3	1.21554
ENSG00000260615	-1.80802	0.00958715	0.0400386	15.17	42.2137	13.2966	5.7384	6.44096	8.03894	RPL23AP97	1.39752
ENSG00000249082	-1.80564	0.0109636	0.044427	16.0623	27.488	15.1961	6.6948	4.29397	5.7421	C5orf66-AS1	1.35235
ENSG00000129451	-1.80363	0.00812245	0.0351329	7.13881	70.6834	60.7844	4.782	24.6903	10.3358	KLK10	1.45429
ENSG00000120262	-1.7995	0.0118596	0.0471485	7.13881	32.3965	49.3873	8.6076	3.22048	13.781	CCDC170	1.32653
ENSG00000165929	-1.79704	0.0168942	0.0616254	4.46176	30.4331	37.9902	8.6076	5.36746	6.89052	TC2N	1.21024
ENSG00000085276	-1.796	0.00722515	0.0323354	9.81587	29.4514	40.8395	8.6076	8.58794	5.7421	MECOM	1.49032
ENSG00000163082	-1.79326	0.0288638	0.0928712	4.46176	32.3965	27.5429	8.6076	8.58794	1.14842	SGPP2	1.03212
ENSG00000103995	-1.78812	7.07087e-48	3.85857e-44	1444.72	1385.2	1411.34	371.083	377.869	481.188	CEP152	43.4136
ENSG00000205420	-1.78759	0.0864346	0.208367	16.0623	251.319	268.781	40.1688	78.365	36.7495	KRT6A	0.681171
ENSG00000204385	-1.78718	0.000260398	0.00234875	23.2011	130.568	151.011	40.1688	23.6168	24.1168	SLC44A4	2.62916
ENSG00000114638	-1.78464	0.00658478	0.0301116	6.24646	53.9942	56.9853	8.6076	13.9554	11.4842	UPK1B	1.52127
ENSG00000250151	-1.78384	5.55201e-16	1.51487e-13	297.153	339.673	421.692	72.6864	106.276	129.772	ARPC4-TTLL3	12.8196
ENSG00000094755	-1.78377	0.00375284	0.0194362	12.4929	88.3542	79.7795	14.346	32.2048	5.7421	GABRP	1.71139
ENSG00000263982	-1.78026	0.0175653	0.0635214	8.92352	29.4514	19.9449	5.7384	3.22048	8.03894	AC009716.1	1.19708
ENSG00000117595	-1.77853	0.0121193	0.0479472	6.24646	45.1588	65.5331	19.128	3.22048	11.4842	IRF6	1.31924
ENSG00000087494	-1.77821	0.00591201	0.0276293	15.17	29.4514	34.1912	8.6076	10.7349	3.44526	PTHLH	1.55863
ENSG00000115221	-1.77708	0.00669846	0.0305121	9.81587	32.3965	40.8395	8.6076	7.51445	8.03894	ITGB6	1.51553
ENSG00000176920	-1.77536	0.00524808	0.0251715	8.03116	50.0674	53.1863	12.4332	10.7349	9.18736	FUT2	1.59909
ENSG00000022556	-1.77143	0.0466349	0.13303	3.56941	16.6891	30.3922	2.8692	9.66143	2.29684	NLRP2	0.87605
ENSG00000127249	-1.77054	0.00677096	0.0307693	20.5241	20.616	30.3922	6.6948	10.7349	3.44526	ATP13A4	1.51188
ENSG00000133142	-1.7653	2.03914e-08	9.09613e-07	125.822	116.824	85.478	36.3432	28.9843	31.0074	TCEAL4	6.04114
ENSG00000181449	-1.76406	0.0173468	0.0629121	6.24646	26.5063	32.2917	4.782	7.51445	6.89052	SOX2	1.20127
ENSG00000137857	-1.76188	0.00167041	0.010331	16.0623	42.2137	77.88	13.3896	11.8084	14.9295	DUOX1	1.98586
ENSG00000214826	-1.76088	1.49827e-10	1.25144e-08	134.745	245.428	245.987	48.7764	70.8505	65.46	DDX12P	7.90259
ENSG00000168398	-1.75631	0.0282224	0.0913282	8.03116	23.5611	18.0454	4.782	7.51445	2.29684	BDKRB2	1.03939
ENSG00000169515	-1.7559	0.000355835	0.00303629	39.2635	53.0125	32.2917	11.4768	15.0289	10.3358	CCDC8	2.51766
ENSG00000263639	-1.75574	0.00189243	0.0113566	28.5552	82.4639	84.5283	18.1716	3.22048	36.7495	MSMB	1.94475
ENSG00000091622	-1.75321	0.000195191	0.00187089	41.0482	53.9942	57.9351	11.4768	24.6903	9.18736	PITPNM3	2.72795
ENSG00000265982	-1.75041	0.00562483	0.0265602	20.5241	27.488	25.6434	10.5204	4.29397	6.89052	AC103810.3	1.57577
ENSG00000130997	-1.75004	0.00614195	0.0284521	11.6006	33.3783	40.8395	7.6512	6.44096	11.4842	POLN	1.54589
ENSG00000278771	-1.74864	0.00146597	0.00934553	47.2946	22.5794	32.2917	11.4768	8.58794	10.3358	RN7SL3	2.0294
ENSG00000102890	-1.74518	0.000260957	0.00235115	31.2323	57.9211	70.2819	12.4332	23.6168	11.4842	ELMO3	2.62872
ENSG00000179978	-1.74129	6.80114e-08	2.63219e-06	132.96	81.4822	122.518	26.7792	34.3518	40.1947	AC140134.1	5.57968
ENSG00000232832	-1.74026	0.0181083	0.0650113	8.03116	15.7074	46.538	7.6512	6.44096	6.89052	LMLN-AS1	1.18701
ENSG00000106541	-1.73536	0.00174832	0.0106997	14.2776	83.4456	73.1312	21.9972	10.7349	18.3747	AGR2	1.97063
ENSG00000108602	-1.73446	4.9997e-07	1.30542e-05	87.4504	310.221	258.334	53.5584	81.5854	62.0147	ALDH3A1	4.88425
ENSG00000129646	-1.73047	4.74831e-05	0.000600731	51.7564	54.976	70.2819	13.3896	13.9554	26.4137	QRICH2	3.22132
ENSG00000102385	-1.73041	0.000777874	0.00561489	26.7705	38.2868	47.4878	9.56399	11.8084	12.6326	DRP2	2.25066
ENSG00000139211	-1.72769	0.0116889	0.0466047	18.7394	17.6708	22.7941	5.7384	7.51445	4.59368	AMIGO2	1.33157
ENSG00000165474	-1.72478	0.004905	0.0239113	8.92352	69.7017	75.9805	19.128	19.3229	8.03894	GJB2	1.6214
ENSG00000227827	-1.72218	0.0191261	0.0677743	16.9547	12.7623	22.7941	3.8256	6.44096	5.7421	AC138969.2	1.16894
ENSG00000260179	-1.72217	0.0272819	0.0890236	12.4929	28.4697	16.1458	0.956399	9.66143	6.89052	AL162741.1	1.0505
ENSG00000146205	-1.72012	0.010516	0.0430501	13.3853	27.488	24.6936	7.6512	7.51445	4.59368	ANO7	1.36603
ENSG00000075673	-1.71592	0.0507369	0.141381	19.6317	202.233	189.951	43.038	38.6457	43.64	ATP12A	0.849609
ENSG00000279762	-1.71545	0.0209779	0.0728065	13.3853	16.6891	26.5932	2.8692	4.29397	10.3358	AC005899.8	1.13783
ENSG00000188385	-1.71455	0.00333929	0.0177319	29.4476	65.7748	35.141	3.8256	25.7638	10.3358	JAKMIP3	1.75124
ENSG00000254413	-1.70908	3.68492e-06	7.09716e-05	64.2493	75.5919	85.478	28.692	22.5433	17.2263	CHKB-CPT1B	4.14892
ENSG00000164972	-1.70099	0.0154803	0.0578868	6.24646	30.4331	46.538	5.7384	10.7349	9.18736	C9orf24	1.23742
ENSG00000198106	-1.70084	0.0231844	0.0789419	20.5241	9.81713	20.8946	5.7384	4.29397	5.7421	AC025279.1	1.10269
ENSG00000101443	-1.70061	0.0383753	0.114392	49.0793	314.148	279.228	73.6428	33.2783	90.7252	WFDC2	0.941604
ENSG00000198521	-1.69741	0.0356162	0.108317	4.46176	19.6343	38.94	3.8256	4.29397	11.4842	ZNF43	0.965302
ENSG00000073282	-1.69572	0.00964151	0.0401938	10.7082	46.1405	31.3419	9.56399	12.8819	4.59368	TP63	1.39584
ENSG00000268758	-1.69054	0.00754485	0.0333289	17.847	22.5794	35.141	6.6948	5.36746	11.4842	ADGRE4P	1.47718
ENSG00000205517	-1.68974	0.0503545	0.140675	0.892352	17.6708	60.7844	5.7384	8.58794	10.3358	RGL3	0.851784
ENSG00000182870	-1.68845	0.0464669	0.132713	4.46176	34.36	13.2966	2.8692	5.36746	8.03894	GALNT9	0.877087
ENSG00000244731	-1.68688	0.00678037	0.030791	25.8782	17.6708	31.3419	7.6512	5.36746	10.3358	C4A	1.51158
ENSG00000159588	-1.68641	0.0151718	0.0570329	4.46176	52.0308	56.0356	12.4332	6.44096	16.0779	CCDC17	1.24387
ENSG00000254402	-1.68406	0.0421861	0.123173	6.24646	24.5428	21.8444	9.56399	5.36746	1.14842	LRRC24	0.909486
ENSG00000129991	-1.68142	0.0242351	0.0814019	10.7082	21.5977	18.9951	3.8256	5.36746	6.89052	TNNI3	1.08937
ENSG00000175287	-1.68065	0.0257587	0.0852598	8.03116	25.5245	30.3922	5.7384	11.8084	2.29684	PHYHD1	1.06926
ENSG00000129194	-1.68035	0.0188497	0.0670261	8.92352	17.6708	40.8395	7.6512	6.44096	6.89052	SOX15	1.17376
ENSG00000165828	-1.67977	0.0267536	0.0877019	9.81587	17.6708	22.7941	6.6948	4.29397	4.59368	PRAP1	1.05699
ENSG00000178038	-1.67723	0.00277164	0.015376	20.5241	38.2868	37.9902	13.3896	8.58794	8.03894	ALS2CL	1.81316
ENSG00000167653	-1.67688	1.29818e-05	0.000203179	72.2805	179.654	135.815	31.5612	23.6168	66.6084	PSCA	3.69212
ENSG00000183426	-1.67662	4.21962e-08	1.71839e-06	137.422	147.257	130.117	26.7792	39.7192	64.3115	NPIPA1	5.76488
ENSG00000135373	-1.6751	0.000295331	0.00259103	25.8782	131.55	143.413	27.7356	35.4253	31.0074	EHF	2.58653
ENSG00000104804	-1.6741	0.0131455	0.0512271	10.7082	19.6343	56.9853	8.6076	11.8084	6.89052	TULP2	1.2905
ENSG00000162949	-1.67291	0.00776238	0.0340327	10.7082	50.0674	44.6385	17.2152	8.58794	6.89052	CAPN13	1.4681
ENSG00000111913	-1.67193	0.0275221	0.0896537	8.03116	18.6526	36.0907	8.6076	8.58794	2.29684	RIPOR2	1.04743
ENSG00000272092	-1.67063	0.000858166	0.00609503	23.2011	64.7931	55.0858	19.128	12.8819	12.6326	AC087623.3	2.21502
ENSG00000256955	-1.66829	0.0219113	0.0754385	8.03116	23.5611	28.4927	6.6948	7.51445	4.59368	AC131009.2	1.12241
ENSG00000143850	-1.66383	0.00531102	0.0253963	15.17	36.3234	77.88	18.1716	6.44096	16.0779	PLEKHA6	1.59523
ENSG00000223901	-1.66127	0.0130739	0.0509965	12.4929	24.5428	34.1912	4.782	6.44096	11.4842	AP001469.1	1.29246
ENSG00000279716	-1.66068	0.000353835	0.0030233	27.6629	79.5188	71.2317	14.346	20.3964	21.82	AC006128.1	2.51952
ENSG00000010310	-1.6603	0.000284482	0.0025184	432.79	698.98	799.694	123.376	179.273	308.925	GIPR	2.59888
ENSG00000175984	-1.66026	0.0309193	0.0976805	10.7082	14.7257	27.5429	7.6512	2.14699	6.89052	DENND2C	1.01019
ENSG00000181652	-1.65748	0.0619798	0.163393	11.6006	11.7806	22.7941	3.8256	10.7349	0	ATG9B	0.786766
ENSG00000256028	-1.65708	0.00131558	0.00856695	35.6941	43.1954	60.7844	4.782	19.3229	20.6716	AC026362.1	2.06717
ENSG00000016602	-1.65404	0.0351547	0.107299	1.7847	48.104	54.1361	14.346	15.0289	3.44526	CLCA4	0.969406
ENSG00000210191	-1.65346	3.25185e-07	9.33964e-06	120.467	184.562	187.102	27.7356	49.3807	80.3894	MT-TL2	5.02967
ENSG00000130176	-1.65247	0.00692509	0.0313352	8.92352	47.1222	69.3322	15.3024	11.8084	12.6326	CNN1	1.50397
ENSG00000239883	-1.65104	4.6289e-11	4.48401e-09	191.856	230.703	225.092	43.9944	78.365	84.9831	PARGP1	8.34833
ENSG00000109265	-1.65053	0.069709	0.178138	24.9858	8.83542	13.2966	11.4768	3.22048	0	KIAA1211	0.749243
ENSG00000169885	-1.64829	0.0550629	0.15039	5.35411	20.616	21.8444	1.9128	3.22048	10.3358	CALML6	0.822782
ENSG00000118898	-1.6472	0.000208236	0.00196034	29.4476	99.1531	93.0761	22.9536	23.6168	24.1168	PPL	2.70767
ENSG00000149021	-1.6468	0.0606419	0.161033	100.836	479.076	493.873	48.7764	77.2915	217.051	SCGB1A1	0.793085
ENSG00000164904	-1.6465	9.21003e-05	0.00101534	39.2635	73.6285	92.1263	22.9536	16.1024	26.4137	ALDH7A1	2.99339
ENSG00000125538	-1.64213	0.00984069	0.0408681	23.2011	28.4697	25.6434	14.346	3.22048	6.89052	IL1B	1.38862
ENSG00000172482	-1.64075	0.00187315	0.0112782	27.6629	35.3417	75.0307	17.2152	7.51445	19.5231	AGXT	1.94776
ENSG00000240240	-1.63453	0.0216578	0.074786	15.17	40.2503	12.3468	9.56399	8.58794	3.44526	BX664727.3	1.12618
ENSG00000115461	-1.63148	0.0369343	0.111067	129.391	1028.84	777.85	180.759	235.095	209.013	IGFBP5	0.954413
ENSG00000103269	-1.63076	8.47147e-06	0.000141806	76.7422	202.233	214.645	29.6484	56.8951	73.4989	RHBDL1	3.8483
ENSG00000154262	-1.62968	0.0558712	0.151812	21.4164	1.96343	34.1912	8.6076	6.44096	3.44526	ABCA6	0.818694
ENSG00000161551	-1.62925	0.000712478	0.00521179	39.2635	43.1954	35.141	11.4768	13.9554	12.6326	ZNF577	2.28301
ENSG00000196754	-1.62907	0.0233036	0.0792652	34.8017	184.562	197.549	42.0816	54.7481	37.8979	S100A2	1.10092
ENSG00000254681	-1.62746	2.70633e-08	1.16011e-06	111.544	127.623	117.77	44.9508	28.9843	41.3431	PKD1P5	5.9355
ENSG00000263321	-1.62375	0.0603702	0.160494	4.46176	19.6343	24.6936	6.6948	1.07349	8.03894	AC024361.3	0.794542
ENSG00000091536	-1.62275	0.00608184	0.0282261	18.7394	57.9211	75.0307	4.782	13.9554	31.0074	MYO15A	1.54935
ENSG00000243323	-1.62145	1.65754e-05	0.000247361	58.8952	71.6651	120.619	23.91	25.7638	32.1558	PTPRVP	3.60667
ENSG00000213726	-1.62099	0.0239408	0.080695	30.34	10.7988	22.7941	7.6512	10.7349	2.29684	RPS2P52	1.09315
ENSG00000258545	-1.61884	0.0247615	0.0826948	14.2776	19.6343	25.6434	1.9128	9.66143	8.03894	RHOXF1-AS1	1.08252
ENSG00000132622	-1.61798	0.0203483	0.0711647	12.4929	18.6526	27.5429	4.782	7.51445	6.89052	HSPA12B	1.14774
ENSG00000253878	-1.61499	0.0132173	0.0514701	33.017	9.81713	35.141	6.6948	8.58794	10.3358	AC087752.3	1.28845
ENSG00000176208	-1.61244	5.35212e-38	1.46032e-34	1178.8	1221.25	1268.87	396.906	345.665	458.22	ATAD5	33.8356
ENSG00000118997	-1.61206	0.0156735	0.0584498	10.7082	25.5245	34.1912	9.56399	6.44096	6.89052	DNAH7	1.23322
ENSG00000170954	-1.61145	0.0110138	0.0445642	23.2011	31.4148	17.0956	4.782	9.66143	9.18736	ZNF415	1.35101
ENSG00000265806	-1.61033	0.0166102	0.0610272	36.5864	20.616	13.2966	6.6948	11.8084	4.59368	MIR4292	1.21448
ENSG00000272153	-1.60906	0.0297884	0.0950616	12.4929	21.5977	18.0454	2.8692	8.58794	5.7421	AL365330.1	1.02199
ENSG00000057149	-1.60804	0.0923318	0.218782	16.9547	177.69	153.86	33.474	60.1156	20.6716	SERPINB3	0.659989
ENSG00000006210	-1.60434	0.0197223	0.06948	8.03116	27.488	42.739	5.7384	7.51445	12.6326	CX3CL1	1.15814
ENSG00000283189	-1.59861	0.000288218	0.00253999	37.4788	74.6102	97.8248	20.0844	15.0289	34.4526	AC104452.1	2.59517
ENSG00000091428	-1.59616	0.0089113	0.0379026	14.2776	32.3965	36.0907	10.5204	6.44096	10.3358	RAPGEF4	1.42133
ENSG00000146555	-1.59595	0.0608127	0.161382	3.56941	17.6708	30.3922	2.8692	9.66143	4.59368	SDK1	0.792145
ENSG00000235217	-1.59348	0.044902	0.129145	18.7394	7.85371	18.0454	3.8256	6.44096	4.59368	TSPY26P	0.888924
ENSG00000167619	-1.5917	0.0581968	0.156623	2.67705	25.5245	25.6434	5.7384	8.58794	3.44526	TMEM145	0.805143
ENSG00000134709	-1.59066	0.0513863	0.142772	5.35411	14.7257	27.5429	5.7384	4.29397	5.7421	HOOK1	0.845357
ENSG00000166173	-1.58927	0.0479139	0.135686	8.92352	13.744	21.8444	3.8256	7.51445	3.44526	LARP6	0.867466
ENSG00000178773	-1.5872	0.0208645	0.0725361	10.7082	26.5063	31.3419	10.5204	8.58794	3.44526	CPNE7	1.13945
ENSG00000197599	-1.5861	0.0112273	0.0452159	16.9547	43.1954	32.2917	5.7384	19.3229	5.7421	CCDC154	1.34471
ENSG00000264204	-1.58557	0.0212514	0.0736155	20.5241	11.7806	33.2414	10.5204	4.29397	6.89052	AGAP7P	1.13303
ENSG00000103832	-1.58381	0.0366929	0.110606	13.3853	18.6526	19.9449	1.9128	5.36746	10.3358	GOLGA8UP	0.956222
ENSG00000267121	-1.58223	1.97506e-06	4.17209e-05	73.1728	134.495	116.82	31.5612	31.1313	45.9368	AC008105.3	4.37965
ENSG00000226232	-1.57887	0.0605329	0.16077	13.3853	23.5611	8.5478	1.9128	3.22048	10.3358	NPIPB14P	0.793796
ENSG00000101222	-1.57872	0.0780721	0.193391	1.7847	27.488	22.7941	10.5204	3.22048	3.44526	SPEF1	0.713565
ENSG00000207650	-1.5777	0.00376209	0.0194779	33.017	28.4697	43.6888	9.56399	6.44096	19.5231	MIR570	1.71046
ENSG00000148735	-1.57398	0.00636487	0.0292844	10.7082	75.5919	77.88	22.9536	20.3964	11.4842	PLEKHS1	1.53336
ENSG00000255339	-1.57211	4.77563e-05	0.000603255	59.7876	83.4456	92.1263	14.346	35.4253	29.8589	AL133352.1	3.2195
ENSG00000167968	-1.56514	0.00595251	0.0277869	22.3088	26.5063	38.94	7.6512	12.8819	9.18736	DNASE1L2	1.55616
ENSG00000184792	-1.56398	0.0417901	0.122322	9.81587	9.81713	39.8897	6.6948	4.29397	9.18736	OSBP2	0.912496
ENSG00000228252	-1.56383	0.0586913	0.157514	8.92352	33.3783	22.7941	2.8692	1.07349	18.3747	COL6A4P2	0.802681
ENSG00000109089	-1.56309	0.00125461	0.00827688	31.2323	46.1405	52.2366	9.56399	13.9554	20.6716	CDR2L	2.08213
ENSG00000092295	-1.56275	3.06565e-05	0.000415461	56.2181	75.5919	88.3273	18.1716	26.8373	29.8589	TGM1	3.38147
ENSG00000274012	-1.56142	1.59346e-34	2.89851e-31	3589.93	3292.67	3001.23	960.225	1369.78	1019.8	RN7SL2	30.5378
ENSG00000052344	-1.56116	0.0135078	0.0522906	10.7082	32.3965	40.8395	10.5204	7.51445	10.3358	PRSS8	1.28158
ENSG00000210176	-1.5592	0.000907651	0.00638554	44.6176	61.8479	52.2366	6.6948	24.6903	22.9684	MT-TH	2.1948
ENSG00000243008	-1.55871	0.00430994	0.0216505	22.3088	32.3965	38.94	9.56399	9.66143	12.6326	AL359538.1	1.66453
ENSG00000272150	-1.55663	0.0120986	0.0478885	26.7705	20.616	32.2917	13.3896	3.22048	10.3358	NBPF25P	1.31977
ENSG00000167858	-1.55626	0.0064452	0.029573	16.0623	45.1588	41.7893	11.4768	7.51445	16.0779	TEKT1	1.5291
ENSG00000253816	-1.5529	3.30113e-09	1.81962e-07	172.224	128.604	141.514	46.8636	54.7481	49.3821	AC138866.1	6.74002
ENSG00000096696	-1.55263	2.91229e-07	8.48346e-06	98.1587	142.348	121.569	29.6484	48.3072	45.9368	DSP	5.07143
ENSG00000165092	-1.54915	2.02732e-17	6.91443e-15	492.578	700.943	527.114	155.893	231.874	200.974	ALDH1A1	14.1602
ENSG00000064270	-1.54752	0.019976	0.070253	11.6006	29.4514	34.1912	3.8256	12.8819	9.18736	ATP2C2	1.15334
ENSG00000266473	-1.54006	0.0517659	0.143467	8.92352	17.6708	18.9951	5.7384	7.51445	2.29684	AC007448.3	0.843248
ENSG00000254815	-1.5398	1.96276e-05	0.000284876	66.034	112.897	135.815	22.9536	36.4987	49.3821	AP006284.1	3.54534
ENSG00000214946	-1.53973	0.0344811	0.105829	10.7082	22.5794	22.7941	2.8692	9.66143	6.89052	TBC1D26	0.975397
ENSG00000176945	-1.53921	0.000896078	0.00631769	28.5552	99.1531	92.1263	35.3868	23.6168	16.0779	MUC20	2.19944
ENSG00000206530	-1.53648	2.01776e-05	0.000292067	84.7734	70.6834	102.574	29.6484	18.2494	41.3431	CFAP44	3.53452
ENSG00000105699	-1.53551	0.00257739	0.01447	23.2011	58.9028	81.679	17.2152	10.7349	28.7105	LSR	1.83953
ENSG00000174292	-1.53481	0.124221	0.269722	0	15.7074	36.0907	7.6512	2.14699	8.03894	TNK1	0.569084
ENSG00000145113	-1.53268	0.00598367	0.0278846	16.0623	93.2628	98.7746	24.8664	37.5722	9.18736	MUC4	1.55464
ENSG00000164114	-1.53234	0.0676877	0.174575	4.46176	21.5977	18.9951	7.6512	4.29397	3.44526	MAP9	0.758018
ENSG00000173898	-1.5279	0.00170967	0.0105049	31.2323	61.8479	52.2366	12.4332	10.7349	27.5621	SPTBN2	1.97861
ENSG00000215022	-1.52631	0.0567104	0.15351	15.17	20.616	10.4473	1.9128	9.66143	4.59368	AL008729.1	0.813862
ENSG00000102057	-1.52527	0.000390241	0.00324956	41.0482	93.2628	55.0858	28.692	17.1759	19.5231	KCND1	2.48818
ENSG00000146021	-1.52517	0.0240134	0.0808895	8.03116	29.4514	36.0907	6.6948	8.58794	10.3358	KLHL3	1.09211
ENSG00000100228	-1.52399	0.0524351	0.144929	5.35411	18.6526	27.5429	6.6948	4.29397	6.89052	RAB36	0.838845
ENSG00000081148	-1.52379	0.061057	0.161899	13.3853	6.87199	27.5429	6.6948	7.51445	2.29684	IMPG2	0.790756
ENSG00000147174	-1.52326	1.86964e-05	0.000273041	89.2352	123.696	94.0258	19.128	53.6746	34.4526	GCNA	3.56377
ENSG00000163467	-1.5199	0.0630588	0.165465	18.7394	16.6891	9.49756	7.6512	1.07349	6.89052	TSACC	0.781294
ENSG00000138771	-1.51639	0.0103824	0.0426204	10.7082	48.104	55.0858	16.2588	10.7349	12.6326	SHROOM3	1.37038
ENSG00000129521	-1.51635	0.0611581	0.161983	4.46176	21.5977	25.6434	3.8256	9.66143	4.59368	EGLN3	0.790529
ENSG00000221923	-1.51388	1.68979e-06	3.65921e-05	77.6346	124.678	130.117	44.9508	35.4253	35.601	ZNF880	4.43661
ENSG00000136011	-1.51307	0.020236	0.0708372	11.6006	22.5794	52.2366	11.4768	12.8819	5.7421	STAB2	1.14974
ENSG00000143801	-1.51289	0.030935	0.097711	9.81587	24.5428	25.6434	8.6076	4.29397	8.03894	PSEN2	1.01006
ENSG00000075275	-1.51261	4.09033e-06	7.75032e-05	74.9575	180.635	188.052	49.7328	48.3072	57.421	CELSR1	4.11068
ENSG00000168077	-1.51071	0.0656756	0.170392	2.67705	21.5977	33.2414	4.782	9.66143	5.7421	SCARA3	0.76855
ENSG00000233217	-1.51009	0.100354	0.232427	0.892352	14.7257	37.9902	6.6948	8.58794	3.44526	MROH3P	0.633713
ENSG00000120949	-1.50925	0.0432205	0.125458	11.6006	11.7806	33.2414	6.6948	9.66143	3.44526	TNFRSF8	0.901502
ENSG00000257379	-1.50729	0.0233451	0.0793404	22.3088	22.5794	18.0454	8.6076	3.22048	10.3358	AC023509.1	1.10051
ENSG00000144451	-1.50684	0.0493694	0.138797	7.13881	17.6708	25.6434	7.6512	5.36746	4.59368	SPAG16	0.85762
ENSG00000265298	-1.50619	0.0032237	0.017213	26.7705	32.3965	65.5331	18.1716	12.8819	12.6326	AC132812.1	1.76414
ENSG00000157613	-1.5046	0.0339619	0.104687	7.13881	37.3051	39.8897	18.1716	4.29397	6.89052	CREB3L1	0.980109
ENSG00000168096	-1.50314	6.92436e-14	1.39949e-11	277.521	248.373	260.233	82.2504	89.0999	106.803	ANKS3	10.854
ENSG00000214279	-1.50195	9.45292e-14	1.79946e-11	351.586	518.345	573.652	136.765	171.759	202.122	SCART1	10.7449
ENSG00000241489	-1.50194	0.00306693	0.0165979	31.2323	39.2685	41.7893	15.3024	17.1759	6.89052	AC244197.3	1.77995
ENSG00000086548	-1.49976	0.000175749	0.00171568	43.7252	169.836	189.951	51.6456	49.3807	41.3431	CEACAM6	2.76556
ENSG00000227373	-1.49924	0.0645035	0.168204	8.92352	21.5977	13.2966	8.6076	3.22048	3.44526	AL121983.2	0.774163
ENSG00000157087	-1.49701	0.00582047	0.0273247	22.3088	52.0308	47.4878	5.7384	18.2494	19.5231	ATP2B2	1.56344
ENSG00000102001	-1.49522	0.00148649	0.00943596	25.8782	70.6834	62.6839	14.346	19.3229	22.9684	CACNA1F	2.02521
ENSG00000004534	-1.49458	1.04024e-39	3.40595e-36	4905.26	5230.57	5804.91	1682.31	1754.09	2223.34	RBM6	35.4678
ENSG00000241484	-1.49424	0.0965357	0.225978	2.67705	15.7074	27.5429	1.9128	5.36746	9.18736	ARHGAP8	0.645934
ENSG00000140675	-1.49386	0.0123343	0.0486214	33.9094	21.5977	25.6434	4.782	13.9554	10.3358	SLC5A2	1.31317
ENSG00000131471	-1.49177	0.0122836	0.048467	16.9547	51.0491	28.4927	8.6076	7.51445	18.3747	AOC3	1.31455
ENSG00000233024	-1.48951	0.00259235	0.014549	31.2323	34.36	43.6888	14.346	10.7349	13.781	AC126755.2	1.83717
ENSG00000128833	-1.4872	0.0155364	0.0580566	14.2776	33.3783	29.4424	9.56399	6.44096	11.4842	MYO5C	1.23615
ENSG00000223573	-1.48504	2.56979e-10	1.99384e-08	309.646	556.632	328.615	106.16	148.142	173.411	TINCR	7.70031
ENSG00000244952	-1.48464	0.0390322	0.11597	16.9547	13.744	19.9449	3.8256	7.51445	6.89052	AC123768.2	0.935653
ENSG00000161905	-1.48455	0.000862109	0.00611772	28.5552	146.275	151.011	43.9944	35.4253	36.7495	ALOX15	2.21341
ENSG00000187860	-1.48396	0.0160513	0.0595143	27.6629	21.5977	28.4927	14.346	9.66143	3.44526	CCDC157	1.22538
ENSG00000153404	-1.48393	0.138869	0.291877	0	30.4331	14.2463	4.782	4.29397	6.89052	PLEKHG4B	0.534801
ENSG00000143416	-1.48382	0.011982	0.047503	9.81587	49.0857	67.4327	17.2152	12.8819	14.9295	SELENBP1	1.32328
ENSG00000225217	-1.48267	2.71909e-05	0.0003766	760.283	817.767	1601.29	368.214	395.045	374.385	HSPA7	3.42412
ENSG00000101104	-1.48224	4.09472e-10	2.9209e-08	232.011	222.849	338.113	81.294	80.5119	122.881	PABPC1L	7.53448
ENSG00000135253	-1.48221	0.00062237	0.00468808	38.3711	60.8662	67.4327	25.8228	12.8819	20.6716	KCP	2.329
ENSG00000260750	-1.47907	0.0247831	0.0827501	10.7082	24.5428	32.2917	8.6076	7.51445	8.03894	AC092720.1	1.08223
ENSG00000197580	-1.47813	0.0123778	0.0487585	20.5241	28.4697	37.9902	5.7384	8.58794	17.2263	BCO2	1.31195
ENSG00000250764	-1.47786	0.0442709	0.127826	25.8782	15.7074	10.4473	8.6076	5.36746	4.59368	AC025178.1	0.893379
ENSG00000141497	-1.47762	0.0483145	0.136607	10.7082	15.7074	22.7941	8.6076	4.29397	4.59368	ZMYND15	0.864526
ENSG00000158747	-1.47402	0.0618998	0.163287	6.24646	22.5794	22.7941	10.5204	3.22048	4.59368	NBL1	0.787047
ENSG00000156218	-1.47335	0.0829282	0.201846	5.35411	10.7988	33.2414	5.7384	9.66143	2.29684	ADAMTSL3	0.69498
ENSG00000180071	-1.4731	0.030275	0.0962391	18.7394	19.6343	34.1912	2.8692	6.44096	17.2263	ANKRD18A	1.01665
ENSG00000105290	-1.47298	0.000459883	0.00369418	41.9405	102.098	82.6287	17.2152	24.6903	40.1947	APLP1	2.43248
ENSG00000260778	-1.47154	0.0629104	0.165208	11.6006	8.83542	26.5932	3.8256	8.58794	4.59368	AC009065.4	0.781969
ENSG00000159263	-1.47055	0.0963405	0.2257	8.03116	10.7988	29.4424	8.6076	8.58794	0	SIM2	0.646469
ENSG00000214765	-1.46863	5.33428e-11	5.13691e-09	192.748	303.349	246.936	85.1196	86.9529	96.4673	SEPT7P2	8.2893
ENSG00000164692	-1.46719	0.077633	0.192548	69.6034	647.931	539.461	157.806	157.803	138.959	COL1A2	0.715461
ENSG00000174514	-1.4657	0.0271532	0.0887099	8.92352	25.5245	55.0858	14.346	6.44096	11.4842	MFSD4A	1.05203
ENSG00000196935	-1.46355	0.0143799	0.0548875	13.3853	33.3783	70.2819	21.0408	10.7349	10.3358	SRGAP1	1.26053
ENSG00000187066	-1.46231	0.00094136	0.00656346	34.8017	78.5371	74.0809	15.3024	33.2783	19.5231	TMEM262	2.18287
ENSG00000242866	-1.45736	0.0778946	0.193038	5.35411	36.3234	23.7439	0.956399	16.1024	6.89052	STRC	0.714356
ENSG00000141542	-1.45705	0.00303829	0.0164851	41.9405	31.4148	41.7893	17.2152	8.58794	16.0779	RAB40B	1.78291
ENSG00000154319	-1.45475	0.051393	0.142772	13.3853	19.6343	13.2966	4.782	7.51445	4.59368	FAM167A	0.845357
ENSG00000116254	-1.45284	0.00566202	0.0266896	19.6317	101.116	61.7341	11.4768	28.9843	26.4137	CHD5	1.57366
ENSG00000255050	-1.45242	0.000567249	0.00436188	37.4788	79.5188	58.8849	21.0408	24.6903	18.3747	AC067930.5	2.36033
ENSG00000215630	-1.44971	0.0172142	0.0625279	18.7394	31.4148	27.5429	11.4768	4.29397	12.6326	GUSBP9	1.20393
ENSG00000135622	-1.44962	0.0390856	0.116087	10.7082	24.5428	21.8444	9.56399	4.29397	6.89052	SEMA4F	0.935217
ENSG00000142609	-1.44953	0.00134515	0.00872484	29.4476	56.9394	72.1814	20.0844	16.1024	21.82	CFAP74	2.05924
ENSG00000109046	-1.44898	2.78651e-41	1.14045e-37	3419.49	3817.88	4204.57	1287.31	1350.45	1554.96	WSB1	36.9429
ENSG00000116883	-1.44868	0.0203526	0.0711647	16.0623	24.5428	34.1912	7.6512	13.9554	5.7421	AL591845.1	1.14774
ENSG00000275395	-1.44796	0.00081469	0.00583944	33.9094	87.3725	103.523	29.6484	18.2494	34.4526	FCGBP	2.23363
ENSG00000214783	-1.44436	7.77409e-10	5.13184e-08	180.255	186.526	208.946	58.3404	86.9529	66.6084	POLR2J4	7.28973
ENSG00000111788	-1.44349	2.30673e-09	1.3067e-07	165.085	180.635	242.188	62.166	74.071	80.3894	AC009533.1	6.88383
ENSG00000226942	-1.44334	0.0479491	0.135751	15.17	28.4697	11.3971	3.8256	10.7349	5.7421	IL9RP3	0.867258
ENSG00000114378	-1.44319	0.00228301	0.0131742	26.7705	54.976	75.9805	17.2152	25.7638	14.9295	HYAL1	1.88028
ENSG00000147799	-1.44196	0.0406877	0.119845	4.46176	30.4331	48.4375	9.56399	10.7349	10.3358	ARHGAP39	0.92138
ENSG00000181074	-1.44148	0.0182714	0.0655394	16.9547	28.4697	25.6434	10.5204	8.58794	6.89052	OR52N4	1.1835
ENSG00000276842	-1.43749	0.0160481	0.0595143	16.0623	37.3051	27.5429	6.6948	11.8084	11.4842	AC023510.2	1.22538
ENSG00000213658	-1.4368	0.00642007	0.0294902	20.5241	41.232	41.7893	10.5204	12.8819	14.9295	LAT	1.53032
ENSG00000269930	-1.43513	0.00168811	0.0104052	32.1247	73.6285	47.4878	20.0844	22.5433	13.781	AC091057.2	1.98275
ENSG00000189143	-1.43452	0.00461214	0.022832	18.7394	85.4091	93.0761	28.692	28.9843	14.9295	CLDN4	1.64146
ENSG00000143552	-1.43447	0.0544258	0.149116	5.35411	20.616	40.8395	4.782	8.58794	11.4842	NUP210L	0.826477
ENSG00000134827	-1.43123	0.0320201	0.100252	8.92352	22.5794	42.739	8.6076	8.58794	10.3358	TCN1	0.998906
ENSG00000119636	-1.42485	0.0250213	0.0833756	15.17	22.5794	46.538	14.346	4.29397	12.6326	BBOF1	1.07896
ENSG00000236383	-1.42345	0.00730321	0.0325701	28.5552	44.1771	27.5429	7.6512	15.0289	14.9295	LINC00854	1.48718
ENSG00000166592	-1.42345	0.0202839	0.0709547	8.03116	53.0125	49.3873	14.346	11.8084	14.9295	RRAD	1.14902
ENSG00000161609	-1.4226	0.085996	0.207554	3.56941	17.6708	37.9902	9.56399	2.14699	10.3358	CCDC155	0.682868
ENSG00000144488	-1.42211	0.0645893	0.16839	23.2011	8.83542	19.9449	11.4768	5.36746	2.29684	ESPNL	0.773684
ENSG00000124107	-1.42192	0.0154103	0.0577574	168.654	537.979	467.28	150.155	85.8794	202.122	SLPI	1.23839
ENSG00000177103	-1.4215	0.089591	0.213897	7.13881	26.5063	25.6434	17.2152	1.07349	3.44526	DSCAML1	0.669795
ENSG00000187961	-1.41951	2.72569e-11	2.80643e-09	290.907	454.533	552.758	164.501	143.848	176.857	KLHL17	8.55185
ENSG00000162814	-1.41903	0.0469865	0.133771	10.7082	20.616	26.5932	11.4768	6.44096	3.44526	SPATA17	0.873639
ENSG00000176927	-1.418	0.00326173	0.0173878	74.0652	26.5063	49.3873	13.3896	25.7638	17.2263	EFCAB5	1.75976
ENSG00000111879	-1.41797	0.0523407	0.14479	12.4929	15.7074	19.9449	5.7384	4.29397	8.03894	FAM184A	0.83926
ENSG00000163520	-1.41774	0.0390841	0.116087	8.92352	20.616	38.94	5.7384	9.66143	10.3358	FBLN2	0.935217
ENSG00000168453	-1.41716	0.0922671	0.21871	3.56941	26.5063	21.8444	11.4768	5.36746	2.29684	HR	0.660131
ENSG00000265690	-1.41321	0.00121211	0.00805662	42.8329	76.5736	78.8297	14.346	19.3229	41.3431	AC074143.1	2.09385
ENSG00000248712	-1.41304	0.0141206	0.0540999	32.1247	19.6343	26.5932	10.5204	8.58794	10.3358	CCDC153	1.2668
ENSG00000198183	-1.41196	0.0672875	0.173748	373.003	1328.26	1351.5	657.046	154.583	335.339	BPIFA1	0.76008
ENSG00000177483	-1.40986	0.011776	0.046872	13.3853	44.1771	57.9351	12.4332	16.1024	14.9295	RBM44	1.32909
ENSG00000041982	-1.40816	0.000961198	0.00667052	34.8017	149.22	182.353	55.4712	39.7192	42.4916	TNC	2.17584
ENSG00000205090	-1.40758	0.0486917	0.137342	19.6317	12.7623	25.6434	7.6512	11.8084	2.29684	TMEM240	0.862196
ENSG00000143217	-1.4074	0.000968616	0.00671063	42.8329	47.1222	83.5785	19.128	27.9108	18.3747	NECTIN4	2.17324
ENSG00000145934	-1.40645	0.0477768	0.13545	7.13881	30.4331	36.0907	14.346	9.66143	3.44526	TENM2	0.868219
ENSG00000169981	-1.40593	0.000682323	0.00503611	48.187	63.8114	54.1361	27.7356	13.9554	20.6716	ZNF35	2.29791
ENSG00000120708	-1.40513	4.43982e-09	2.3753e-07	178.47	327.892	235.539	88.9451	91.2469	99.9126	TGFBI	6.62428
ENSG00000121053	-1.40501	0.0185455	0.0663334	13.3853	31.4148	38.94	11.4768	8.58794	11.4842	EPX	1.17827
ENSG00000160072	-1.40348	8.83484e-20	4.23657e-17	547.904	594.918	706.618	245.795	205.037	248.059	ATAD3B	16.373
ENSG00000272008	-1.40227	0.0374177	0.112186	11.6006	23.5611	23.7439	6.6948	6.44096	9.18736	AL139274.2	0.950063
ENSG00000181240	-1.39402	0.0394479	0.116866	13.3853	20.616	24.6936	4.782	10.7349	6.89052	SLC25A41	0.932312
ENSG00000272752	-1.39367	5.35152e-05	0.000662706	77.6346	126.641	91.1765	22.9536	41.8662	48.2337	STAG3L5P-PVRIG2P-PILRB	3.17868
ENSG00000158859	-1.39294	0.0116283	0.0463879	18.7394	28.4697	66.4829	13.3896	16.1024	13.781	ADAMTS4	1.33359
ENSG00000178081	-1.3919	0.00457567	0.0226982	45.5099	24.5428	46.538	12.4332	16.1024	16.0779	ULK4P3	1.64401
ENSG00000099840	-1.39145	1.11137e-06	2.5698e-05	175.793	285.679	476.777	88.9451	123.452	145.849	IZUMO4	4.5901
ENSG00000203499	-1.39016	0.0205823	0.071753	17.847	34.36	44.6385	8.6076	22.5433	5.7421	IQANK1	1.14416
ENSG00000205143	-1.38906	0.0101243	0.0417808	29.4476	32.3965	26.5932	9.56399	15.0289	9.18736	ARID3C	1.37902
ENSG00000196689	-1.38637	1.83067e-07	5.80812e-06	135.637	184.562	201.348	48.7764	66.5565	84.9831	TRPV1	5.23596
ENSG00000199332	-1.38555	0.0126539	0.0496186	26.7705	30.4331	25.6434	8.6076	13.9554	9.18736	RF00019	1.30436
ENSG00000171729	-1.38513	0.107243	0.243548	10.7082	9.81713	21.8444	11.4768	2.14699	2.29684	TMEM51	0.613416
ENSG00000198723	-1.38463	0.0779992	0.193239	7.13881	16.6891	20.8946	3.8256	5.36746	8.03894	TEX45	0.713905
ENSG00000160781	-1.38262	5.58088e-07	1.43655e-05	117.79	192.416	203.248	53.5584	61.1891	82.6863	PAQR6	4.84268
ENSG00000158077	-1.38101	0.00637636	0.0293141	33.017	41.232	31.3419	19.128	10.7349	10.3358	NLRP14	1.53292
ENSG00000130643	-1.38042	0.0139131	0.053505	14.2776	74.6102	51.2868	11.4768	15.0289	27.5621	CALY	1.27161
ENSG00000172361	-1.38034	0.00105895	0.00721736	42.8329	67.7382	50.3371	14.346	23.6168	24.1168	CFAP53	2.14162
ENSG00000276182	-1.38008	0.0357357	0.1086	19.6317	27.488	13.2966	7.6512	7.51445	8.03894	AL163051.2	0.964169
ENSG00000178531	-1.37991	0.0318245	0.0997508	10.7082	41.232	26.5932	14.346	7.51445	8.03894	CTXN1	1.00108
ENSG00000267344	-1.37913	0.071165	0.180963	12.4929	20.616	11.3971	3.8256	5.36746	8.03894	AC003070.1	0.742409
ENSG00000130307	-1.37802	0.0304912	0.0967761	15.17	32.3965	48.4375	2.8692	17.1759	17.2263	USHBP1	1.01423
ENSG00000126460	-1.37788	0.0377449	0.112865	9.81587	25.5245	34.1912	5.7384	9.66143	11.4842	PRRG2	0.947442
ENSG00000162627	-1.37635	0.0275289	0.0896537	12.4929	29.4514	31.3419	11.4768	9.66143	6.89052	SNX7	1.04743
ENSG00000185513	-1.3739	0.00227916	0.0131659	35.6941	73.6285	131.066	19.128	45.0867	28.7105	L3MBTL1	1.88055
ENSG00000152292	-1.37205	0.0472783	0.134374	13.3853	25.5245	33.2414	2.8692	18.2494	6.89052	SH2D6	0.871685
ENSG00000162551	-1.37196	0.1297	0.278075	1.7847	20.616	22.7941	9.56399	5.36746	2.29684	ALPL	0.555839
ENSG00000187642	-1.37022	0.0651203	0.169363	7.13881	23.5611	33.2414	2.8692	13.9554	8.03894	PERM1	0.771181
ENSG00000281207	-1.36989	0.0190901	0.067734	13.3853	31.4148	48.4375	10.5204	11.8084	13.781	SLFNL1-AS1	1.16919
ENSG00000276916	-1.36811	0.0328085	0.102197	16.9547	28.4697	17.0956	8.6076	7.51445	8.03894	AL442125.2	0.990561
ENSG00000137648	-1.36725	0.00293344	0.0160667	24.0935	95.2262	105.423	24.8664	28.9843	33.3042	TMPRSS4	1.79407
ENSG00000117477	-1.3669	0.0730307	0.184504	8.92352	24.5428	13.2966	4.782	5.36746	8.03894	CCDC181	0.733995
ENSG00000122386	-1.36659	0.0676222	0.174502	7.13881	24.5428	26.5932	13.3896	4.29397	4.59368	ZNF205	0.758199
ENSG00000186567	-1.36466	0.00898282	0.038088	33.9094	27.488	37.0405	11.4768	8.58794	18.3747	CEACAM19	1.41921
ENSG00000063015	-1.36438	0.132256	0.281592	0.892352	24.5428	24.6936	2.8692	7.51445	9.18736	SEZ6	0.550379
ENSG00000135480	-1.36049	3.84814e-06	7.3768e-05	102.62	238.556	188.052	69.8172	77.2915	58.5694	KRT7	4.13213
ENSG00000140403	-1.36044	0.000105243	0.0011261	58.0028	89.3359	113.971	37.2996	35.4253	28.7105	DNAJA4	2.94842
ENSG00000259845	-1.35995	7.97016e-08	2.97898e-06	165.977	243.465	170.006	56.4276	81.5854	88.4284	HERC2P10	5.52593
ENSG00000167702	-1.35797	1.37072e-12	2.04001e-10	626.431	1017.06	1141.61	288.833	425.103	373.237	KIFC2	9.69037
ENSG00000215908	-1.3566	3.993e-14	8.38069e-12	572.89	550.741	657.231	184.585	205.037	307.777	CROCCP2	11.0767
ENSG00000237693	-1.35659	0.0588397	0.157783	17.847	7.85371	33.2414	9.56399	5.36746	8.03894	IRGM	0.80194
ENSG00000143320	-1.35621	0.0127127	0.0498131	13.3853	89.3359	69.3322	21.9972	30.0578	14.9295	CRABP2	1.30266
ENSG00000197496	-1.35502	0.0493772	0.138797	10.7082	17.6708	28.4927	6.6948	7.51445	8.03894	SLC2A10	0.85762
ENSG00000162522	-1.35423	0.00170737	0.0104962	31.2323	127.623	118.719	27.7356	41.8662	39.0463	KIAA1522	1.97897
ENSG00000074964	-1.35399	0.000106066	0.00113268	58.8952	102.098	82.6287	29.6484	28.9843	36.7495	ARHGEF10L	2.94589
ENSG00000124232	-1.35152	0.0590387	0.15811	9.81587	20.616	25.6434	7.6512	10.7349	3.44526	RBPJL	0.80104
ENSG00000226450	-1.35012	0.0617673	0.163069	9.81587	23.5611	19.9449	7.6512	9.66143	3.44526	CYP2D8P	0.787628
ENSG00000205403	-1.34742	0.0239682	0.0807707	16.0623	34.36	36.0907	11.4768	5.36746	17.2263	CFI	1.09275
ENSG00000167642	-1.34683	7.20904e-05	0.000834647	66.9264	178.672	175.705	51.6456	64.4096	49.3821	SPINT2	3.0785
ENSG00000182873	-1.34652	0.0735895	0.185458	13.3853	10.7988	27.5429	2.8692	10.7349	6.89052	PRKCZ-AS1	0.731755
ENSG00000233654	-1.34517	0.032496	0.101351	31.2323	12.7623	25.6434	7.6512	11.8084	8.03894	AC108047.1	0.994171
ENSG00000105737	-1.345	0.0619257	0.163305	7.13881	33.3783	18.9951	5.7384	9.66143	8.03894	GRIK5	0.786999
ENSG00000135315	-1.34278	1.9094e-12	2.742e-10	381.034	286.66	375.154	140.591	115.937	155.037	CEP162	9.56193
ENSG00000278000	-1.34207	0.081573	0.199507	10.7082	17.6708	15.1961	2.8692	6.44096	8.03894	AC139100.2	0.700042
ENSG00000197976	-1.34125	2.55549e-25	2.46094e-22	3556.91	4491.34	4554.08	1346.61	1718.66	1910.97	AKAP17A	21.6089
ENSG00000151006	-1.3387	0.000480433	0.00381434	50.864	127.623	141.514	27.7356	42.9397	56.2726	PRSS53	2.41858
ENSG00000197168	-1.33799	0.049457	0.138974	11.6006	18.6526	25.6434	7.6512	7.51445	6.89052	NEK5	0.857066
ENSG00000203734	-1.33785	0.0809168	0.198426	5.35411	19.6343	32.2917	3.8256	7.51445	11.4842	ECT2L	0.702402
ENSG00000250318	-1.33758	0.0260463	0.0859859	28.5552	27.488	16.1458	7.6512	11.8084	9.18736	AC003072.1	1.06557
ENSG00000103740	-1.33692	0.0617082	0.16305	18.7394	9.81713	21.8444	6.6948	7.51445	5.7421	ACSBG1	0.787678
ENSG00000270574	-1.33529	0.0371433	0.111532	29.4476	13.744	20.8946	6.6948	9.66143	9.18736	AC010680.2	0.9526
ENSG00000188282	-1.33445	0.00168601	0.0104039	33.9094	63.8114	65.5331	18.1716	22.5433	24.1168	RUFY4	1.9828
ENSG00000260051	-1.33404	0.00216798	0.0126621	41.0482	113.879	61.7341	19.128	24.6903	42.4916	AL031600.1	1.89749
ENSG00000198690	-1.33355	7.25568e-16	1.94726e-13	628.215	880.597	639.186	246.751	276.961	329.597	FAN1	12.7106
ENSG00000268218	-1.33322	0.0588929	0.1579	15.17	21.5977	21.8444	4.782	15.0289	3.44526	AC137932.3	0.801618
ENSG00000072682	-1.33297	0.0134131	0.05201	16.0623	44.1771	71.2317	12.4332	21.4699	18.3747	P4HA2	1.28391
ENSG00000135205	-1.33234	7.51473e-09	3.72799e-07	171.331	202.233	224.142	65.0352	91.2469	81.5379	CCDC146	6.42853
ENSG00000144674	-1.33125	2.18773e-22	1.4923e-19	1760.61	2091.05	1692.46	622.616	683.815	899.213	GOLGA4	18.8261
ENSG00000272899	-1.32919	0.0135749	0.0524997	21.4164	48.104	32.2917	11.4768	9.66143	19.5231	AC025594.2	1.27984
ENSG00000158163	-1.32918	0.000222073	0.00206546	74.0652	69.7017	88.3273	43.9944	23.6168	24.1168	DZIP1L	2.68498
ENSG00000251602	-1.32789	0.0354802	0.108004	18.7394	17.6708	29.4424	8.6076	11.8084	5.7421	AL928654.1	0.966559
ENSG00000074276	-1.32774	0.0732491	0.184913	12.4929	6.87199	54.1361	12.4332	6.44096	10.3358	CDHR2	0.733032
ENSG00000154898	-1.32383	0.032811	0.102197	13.3853	27.488	31.3419	6.6948	9.66143	12.6326	CCDC144CP	0.990561
ENSG00000153902	-1.32335	0.0219749	0.0756096	22.3088	36.3234	24.6936	6.6948	9.66143	17.2263	LGI4	1.12142
ENSG00000177453	-1.32313	0.116753	0.258524	2.67705	25.5245	23.7439	8.6076	9.66143	2.29684	NIM1K	0.5875
ENSG00000206149	-1.32187	1.19874e-11	1.35342e-09	266.813	352.435	314.369	105.204	127.746	141.256	HERC2P9	8.86857
ENSG00000082196	-1.32117	1.77235e-06	3.8228e-05	140.099	135.476	170.956	61.2096	39.7192	78.0926	C1QTNF3	4.41762
ENSG00000279833	-1.31954	0.0750109	0.187969	11.6006	15.7074	29.4424	1.9128	10.7349	10.3358	AL031846.2	0.725913
ENSG00000004838	-1.31953	0.000529918	0.00412716	48.187	100.135	81.679	30.6048	22.5433	39.0463	ZMYND10	2.38435
ENSG00000119715	-1.31733	0.0262082	0.0863698	16.0623	26.5063	43.6888	11.4768	16.1024	6.89052	ESRRB	1.06364
ENSG00000215769	-1.31672	6.47548e-05	0.000765968	116.898	79.5188	105.423	35.3868	28.9843	57.421	ARHGAP27P1-BPTFP1-KPNA2P3	3.11579
ENSG00000177842	-1.31553	0.00354523	0.0186396	31.2323	44.1771	63.6336	18.1716	20.3964	17.2263	ZNF620	1.72956
ENSG00000163406	-1.31331	1.30395e-08	6.13418e-07	163.3	255.245	241.238	91.8143	82.6589	90.7252	SLC15A2	6.21224
ENSG00000260005	-1.31315	0.00110967	0.00748824	43.7252	71.6651	53.1863	19.128	24.6903	24.1168	AC027601.1	2.12562
ENSG00000145020	-1.31153	0.024987	0.083295	23.2011	38.2868	40.8395	7.6512	6.44096	27.5621	AMT	1.07938
ENSG00000105289	-1.31139	0.00126301	0.00830728	37.4788	123.696	119.669	41.1252	42.9397	28.7105	TJP3	2.08054
ENSG00000240498	-1.30967	0.137823	0.290489	9.81587	24.5428	12.3468	4.782	13.9554	0	CDKN2B-AS1	0.53687
ENSG00000108352	-1.30891	0.0013693	0.00884291	48.187	51.0491	61.7341	26.7792	15.0289	22.9684	RAPGEFL1	2.0534
ENSG00000238164	-1.30815	0.0529801	0.14609	10.7082	31.4148	24.6936	3.8256	10.7349	12.6326	TNFRSF14-AS1	0.835379
ENSG00000257524	-1.30747	0.025162	0.0837591	15.17	26.5063	57.9351	13.3896	9.66143	17.2263	AL157935.2	1.07697
ENSG00000102878	-1.30648	2.06678e-08	9.16943e-07	216.841	394.649	429.29	137.722	123.452	159.63	HSF4	6.03766
ENSG00000198707	-1.30505	2.41675e-22	1.58258e-19	831.672	781.444	707.568	285.007	315.607	339.932	CEP290	18.8006
ENSG00000111907	-1.30005	0.028252	0.0914057	15.17	30.4331	32.2917	9.56399	13.9554	8.03894	TPD52L1	1.03903
ENSG00000120051	-1.29919	0.0141828	0.0542618	33.017	27.488	40.8395	15.3024	6.44096	19.5231	CFAP58	1.26551
ENSG00000272717	-1.29649	0.0308077	0.0974217	19.6317	20.616	33.2414	6.6948	9.66143	13.781	AC112236.2	1.01134
ENSG00000115297	-1.29612	0.0337447	0.104213	15.17	41.232	31.3419	4.782	12.8819	18.3747	TLX2	0.982078
ENSG00000274213	-1.29438	0.0746345	0.187362	7.13881	20.616	26.5932	6.6948	9.66143	5.7421	AC015912.3	0.727318
ENSG00000163354	-1.29269	0.012988	0.0507219	26.7705	33.3783	41.7893	20.0844	8.58794	12.6326	DCST2	1.2948
ENSG00000277632	-1.29227	0.0708669	0.18043	20.5241	8.83542	38.94	15.3024	3.22048	9.18736	CCL3	0.743692
ENSG00000204946	-1.28812	1.29397e-19	5.88433e-17	705.85	834.456	907.017	294.571	344.591	364.049	ZNF783	16.2303
ENSG00000250536	-1.2881	0.137438	0.289874	13.3853	3.92685	41.7893	1.9128	5.36746	17.2263	ABHD17AP3	0.53779
ENSG00000215304	-1.28721	0.0278299	0.0904193	19.6317	29.4514	22.7941	10.5204	9.66143	9.18736	AC135983.1	1.04374
ENSG00000104883	-1.28667	0.050391	0.140705	9.81587	23.5611	34.1912	6.6948	10.7349	10.3358	PEX11G	0.851692
ENSG00000197822	-1.28643	0.0258285	0.085439	16.9547	30.4331	33.2414	8.6076	9.66143	14.9295	OCLN	1.06834
ENSG00000198547	-1.28575	0.0227549	0.0777055	17.847	38.2868	48.4375	6.6948	21.4699	14.9295	C20orf203	1.10955
ENSG00000163347	-1.28573	0.0336639	0.104023	10.7082	43.1954	41.7893	9.56399	19.3229	10.3358	CLDN1	0.982872
ENSG00000215252	-1.28476	3.84421e-12	4.91669e-10	896.813	1449.99	1480.67	412.208	489.513	670.678	GOLGA8B	9.30833
ENSG00000149418	-1.28296	0.000259825	0.00234514	59.7876	140.385	142.463	60.2532	39.7192	40.1947	ST14	2.62983
ENSG00000248334	-1.28247	1.55936e-19	6.89955e-17	682.649	821.694	677.176	267.792	324.195	305.48	WHAMMP2	16.1612
ENSG00000099814	-1.28222	0.00945228	0.0395763	19.6317	55.9577	67.4327	21.0408	21.4699	16.0779	CEP170B	1.40257
ENSG00000274021	-1.28194	0.00168695	0.0104052	56.2181	54.976	113.971	27.7356	20.3964	44.7884	AC024909.2	1.98275
ENSG00000146221	-1.27989	0.0205931	0.0717754	19.6317	34.36	31.3419	8.6076	12.8819	13.781	TCTE1	1.14402
ENSG00000240291	-1.27972	0.00218078	0.0127007	35.6941	73.6285	57.9351	21.0408	21.4699	26.4137	AL450384.2	1.89617
ENSG00000163624	-1.27902	0.0119315	0.047376	22.3088	67.7382	50.3371	23.91	9.66143	24.1168	CDS1	1.32444
ENSG00000118965	-1.27763	0.0606544	0.16104	18.7394	19.6343	15.1961	8.6076	4.29397	9.18736	WDR35	0.793066
ENSG00000185988	-1.27735	0.0346209	0.106192	10.7082	57.9211	48.4375	7.6512	24.6903	16.0779	PLK5	0.973908
ENSG00000169126	-1.2751	0.0135779	0.0524997	29.4476	25.5245	38.94	14.346	12.8819	11.4842	ARMC4	1.27984
ENSG00000204580	-1.27425	0.000385016	0.00321423	58.8952	176.708	217.494	64.0788	64.4096	58.5694	DDR1	2.49292
ENSG00000272112	-1.27293	0.0320033	0.100252	20.5241	24.5428	35.141	14.346	13.9554	4.59368	AC011374.2	0.998906
ENSG00000151849	-1.27232	6.85252e-23	5.34203e-20	1076.18	1165.29	1216.64	428.467	442.279	562.726	CENPJ	19.2723
ENSG00000197093	-1.26933	0.0476274	0.135178	12.4929	18.6526	51.2868	8.6076	9.66143	16.0779	GAL3ST4	0.869093
ENSG00000268750	-1.26922	0.0634508	0.166174	19.6317	30.4331	17.0956	16.2588	2.14699	9.18736	AC010522.1	0.779438
ENSG00000258461	-1.26748	1.03791e-05	0.00016758	101.728	100.135	132.016	47.82	50.4541	40.1947	AC012651.1	3.77578
ENSG00000189410	-1.2663	0.0845964	0.20481	10.7082	20.616	14.2463	6.6948	6.44096	5.7421	SH2D5	0.688648
ENSG00000263843	-1.26611	0.073306	0.184962	16.9547	12.7623	24.6936	3.8256	6.44096	12.6326	AC022211.2	0.732917
ENSG00000258352	-1.26116	0.0925232	0.219077	12.4929	9.81713	25.6434	5.7384	9.66143	4.59368	AC119044.1	0.659403
ENSG00000236816	-1.25952	0.0184414	0.0660479	23.2011	39.2685	32.2917	9.56399	10.7349	19.5231	ANKRD20A7P	1.18014
ENSG00000272115	-1.2591	0.0300397	0.0956316	20.5241	19.6343	44.6385	15.3024	10.7349	9.18736	AC233992.3	1.0194
ENSG00000259674	-1.25883	0.124355	0.269859	8.92352	6.87199	26.5932	7.6512	5.36746	4.59368	AC092868.1	0.568863
ENSG00000207031	-1.25863	0.0747366	0.187512	12.4929	26.5063	16.1458	10.5204	3.22048	9.18736	SNORD59A	0.726972
ENSG00000183111	-1.25616	0.0569322	0.154005	11.6006	23.5611	29.4424	11.4768	10.7349	4.59368	ARHGEF37	0.812466
ENSG00000162738	-1.25503	0.0878279	0.210857	6.24646	31.4148	37.9902	17.2152	11.8084	2.29684	VANGL2	0.676013
ENSG00000053747	-1.25424	0.00224538	0.0129983	34.8017	75.5919	70.2819	26.7792	25.7638	22.9684	LAMA3	1.88611
ENSG00000230847	-1.25242	0.00418805	0.021194	41.0482	39.2685	47.4878	19.128	16.1024	18.3747	AC044797.1	1.67379
ENSG00000124785	-1.25156	0.0511973	0.142349	14.2776	29.4514	19.9449	5.7384	9.66143	11.4842	NRN1	0.846645
ENSG00000152117	-1.25099	3.42193e-11	3.37472e-09	406.912	664.62	506.22	185.541	225.433	252.653	AC073869.1	8.47176
ENSG00000202441	-1.25054	0.0915211	0.217333	12.4929	13.744	26.5932	8.6076	2.14699	11.4842	RNY4P10	0.662875
ENSG00000228727	-1.2497	0.0235114	0.0797235	27.6629	41.232	36.0907	4.782	23.6168	16.0779	SAPCD1	1.09841
ENSG00000269352	-1.24595	0.00574318	0.0270177	28.5552	63.8114	51.2868	17.2152	19.3229	24.1168	PTOV1-AS2	1.56835
ENSG00000234585	-1.24458	3.90134e-07	1.08252e-05	197.21	279.788	163.358	75.5556	101.982	93.0221	CCT6P3	4.96556
ENSG00000232611	-1.24418	0.0926059	0.219178	16.0623	28.4697	10.4473	9.56399	2.14699	11.4842	AL683813.1	0.659204
ENSG00000221978	-1.24392	2.2069e-18	8.60219e-16	2818.05	4031.9	4231.16	1300.7	1633.86	1745.6	CCNL2	15.0654
ENSG00000018625	-1.24347	0.0429781	0.12495	10.7082	28.4697	40.8395	10.5204	12.8819	10.3358	ATP1A2	0.903263
ENSG00000173867	-1.24299	0.067548	0.174338	13.3853	25.5245	27.5429	10.5204	15.0289	2.29684	AC013489.1	0.758607
ENSG00000259070	-1.24125	0.00286828	0.0158116	50.864	46.1405	113.971	34.4304	22.5433	32.1558	LINC00639	1.80103
ENSG00000144395	-1.23929	0.0068824	0.0311782	57.1105	48.104	60.7844	30.6048	7.51445	32.1558	CCDC150	1.50615
ENSG00000274272	-1.23789	0.00506039	0.0244835	308.754	692.108	549.909	136.765	251.197	269.879	AC069281.2	1.61113
ENSG00000283674	-1.23735	0.0170184	0.0619682	21.4164	36.3234	42.739	10.5204	15.0289	17.2263	AC068587.4	1.20783
ENSG00000063127	-1.23548	0.11111	0.249826	9.81587	14.7257	28.4927	14.346	2.14699	5.7421	SLC6A16	0.602363
ENSG00000215158	-1.23527	1.01019e-11	1.17508e-09	298.938	309.24	348.56	124.332	127.746	155.037	AC138409.2	8.92993
ENSG00000128536	-1.23496	0.00434315	0.0217705	32.1247	52.0308	69.3322	23.91	19.3229	21.82	CDHR3	1.66213
ENSG00000100197	-1.23474	0.0839732	0.203692	11.6006	18.6526	20.8946	10.5204	7.51445	3.44526	CYP2D6	0.691025
ENSG00000099812	-1.23355	0.00357431	0.0187308	39.2635	68.7199	126.318	33.474	42.9397	22.9684	MISP	1.72744
ENSG00000151632	-1.23313	1.41114e-06	3.15494e-05	146.346	163.946	151.961	47.82	79.4384	70.0537	AKR1C2	4.50101
ENSG00000013016	-1.23292	0.109938	0.247803	6.24646	14.7257	26.5932	5.7384	5.36746	9.18736	EHD3	0.605894
ENSG00000119397	-1.23282	2.36758e-28	2.98152e-25	3305.27	3135.59	3045.87	1171.59	1293.56	1574.48	CNTRL	24.5256
ENSG00000117724	-1.2304	1.9859e-23	1.80617e-20	3086.64	3144.43	2760.94	1178.28	1101.4	1554.96	CENPF	19.7432
ENSG00000237753	-1.23026	0.00483067	0.0236563	62.4646	36.3234	54.1361	13.3896	23.6168	28.7105	AC079922.2	1.62605
ENSG00000276302	-1.22871	0.159877	0.321541	8.92352	18.6526	14.2463	8.6076	0	9.18736	AL021997.3	0.492763
ENSG00000205740	-1.22837	0.0709089	0.18048	19.6317	10.7988	23.7439	7.6512	8.58794	6.89052	AL359878.1	0.74357
ENSG00000211451	-1.22734	0.10215	0.235303	16.0623	15.7074	10.4473	4.782	6.44096	6.89052	GNRHR2	0.628372
ENSG00000171962	-1.2271	0.00762083	0.0335558	26.7705	53.0125	74.0809	21.0408	17.1759	27.5621	DRC3	1.47423
ENSG00000165555	-1.22706	0.00694137	0.0313828	33.017	41.232	54.1361	16.2588	23.6168	14.9295	NOXRED1	1.50331
ENSG00000186197	-1.22483	0.077774	0.192827	7.13881	17.6708	49.3873	10.5204	8.58794	12.6326	EDARADD	0.714831
ENSG00000156042	-1.22444	4.58394e-07	1.23224e-05	152.592	169.836	188.052	57.384	86.9529	74.6473	CFAP70	4.9093
ENSG00000104938	-1.22442	0.0266773	0.0874867	29.4476	16.6891	47.4878	13.3896	11.8084	14.9295	CLEC4M	1.05806
ENSG00000237188	-1.22414	0.0644039	0.167998	20.5241	23.5611	22.7941	16.2588	9.66143	2.29684	AC242426.2	0.774695
ENSG00000184163	-1.22352	0.000132819	0.00136839	73.1728	159.038	133.916	43.9944	62.2626	50.5305	C1QTNF12	2.86379
ENSG00000115423	-1.2224	0.0370764	0.111372	14.2776	40.2503	30.3922	7.6512	13.9554	14.9295	DNAH6	0.953224
ENSG00000143994	-1.22106	0.0786095	0.194398	12.4929	12.7623	36.0907	7.6512	12.8819	5.7421	ABHD1	0.711308
ENSG00000137975	-1.22035	0.253359	0.440312	13.3853	61.8479	73.1312	17.2152	42.9397	3.44526	CLCA2	0.35624
ENSG00000146067	-1.21959	8.19972e-05	0.00092898	996.757	1862.31	1594.64	503.066	665.565	744.177	FAM193B	3.03199
ENSG00000163521	-1.21858	0.0213655	0.0739569	33.9094	27.488	37.0405	21.0408	13.9554	6.89052	GLB1L	1.13102
ENSG00000079691	-1.21747	0.0809378	0.198447	7.13881	27.488	30.3922	14.346	6.44096	6.89052	CARMIL1	0.702355
ENSG00000167779	-1.21717	0.0244723	0.0819465	14.2776	48.104	48.4375	15.3024	13.9554	18.3747	IGFBP6	1.08647
ENSG00000174788	-1.21649	0.00193175	0.0115335	39.2635	86.3908	97.8248	32.5176	26.8373	36.7495	PCP2	1.93804
ENSG00000179698	-1.2164	0.0235651	0.0798725	20.5241	34.36	66.4829	10.5204	25.7638	16.0779	WDR97	1.0976
ENSG00000158104	-1.21519	0.00129832	0.00848492	60.6799	67.7382	57.9351	21.9972	36.4987	21.82	HPD	2.07135
ENSG00000204149	-1.21325	1.43397e-12	2.11491e-10	544.334	683.273	506.22	198.931	260.859	289.402	AGAP6	9.67471
ENSG00000170345	-1.2132	2.22107e-19	9.56873e-17	8809.29	8004.89	11610.8	4846.08	3905.37	3506.13	FOS	16.0191
ENSG00000151276	-1.21264	0.0246238	0.0823527	23.2011	29.4514	41.7893	7.6512	15.0289	18.3747	MAGI1	1.08432
ENSG00000130300	-1.20926	0.170722	0.336969	0.892352	17.6708	38.94	10.5204	10.7349	3.44526	PLVAP	0.472409
ENSG00000203362	-1.20848	0.130942	0.279667	6.24646	22.5794	13.2966	3.8256	6.44096	8.03894	POLH-AS1	0.553359
ENSG00000142279	-1.20777	0.0043995	0.0220006	39.2635	58.9028	61.7341	20.0844	16.1024	33.3042	WTIP	1.65756
ENSG00000213599	-1.20763	0.01284	0.0502278	22.3088	79.5188	81.679	19.128	20.3964	40.1947	SLX1A-SULT1A3	1.29906
ENSG00000126895	-1.2075	0.00321933	0.0171969	68.7111	46.1405	43.6888	21.9972	19.3229	27.5621	AVPR2	1.76455
ENSG00000183458	-1.20604	2.65454e-08	1.15579e-06	240.935	297.459	230.791	99.4655	92.3204	142.404	AC138932.1	5.93712
ENSG00000260233	-1.20513	0.0359989	0.109177	30.34	20.616	24.6936	10.5204	7.51445	14.9295	SSSCA1-AS1	0.961868
ENSG00000163141	-1.20504	0.00426149	0.0214823	37.4788	79.5188	95.9253	20.0844	27.9108	44.7884	BNIPL	1.66792
ENSG00000268049	-1.2045	0.0800854	0.197025	15.17	18.6526	18.0454	4.782	6.44096	11.4842	AC012313.2	0.70548
ENSG00000131018	-1.2039	0.00548678	0.0260586	32.1247	60.8662	86.4278	19.128	26.8373	32.1558	SYNE1	1.58405
ENSG00000213071	-1.20352	0.000369636	0.00312891	124.037	92.2811	90.2268	65.0352	40.7927	26.4137	LPAL2	2.50461
ENSG00000103942	-1.20328	9.89687e-06	0.000161216	129.391	167.873	174.755	80.3376	44.0132	80.3894	HOMER2	3.79259
ENSG00000237886	-1.20292	3.60166e-05	0.000476659	93.6969	122.714	151.961	49.7328	45.0867	65.46	NALT1	3.32179
ENSG00000244945	-1.20239	0.149494	0.307188	7.13881	19.6343	15.1961	1.9128	11.8084	4.59368	AC136604.2	0.512596
ENSG00000113108	-1.20235	2.06393e-08	9.16943e-07	293.584	490.857	501.471	155.893	231.874	171.115	APBB3	6.03766
ENSG00000244556	-1.20172	0.101107	0.23359	14.2776	18.6526	13.2966	4.782	10.7349	4.59368	ODCP	0.631546
ENSG00000213085	-1.20051	0.0065631	0.0300292	30.34	66.7565	75.9805	27.7356	31.1313	16.0779	CFAP45	1.52246
ENSG00000136114	-1.19918	3.44042e-05	0.00045754	116.898	111.915	116.82	37.2996	66.5565	47.0852	THSD1	3.33957
ENSG00000272906	-1.19786	0.0869676	0.209513	17.847	19.6343	14.2463	4.782	5.36746	12.6326	AL353708.3	0.678788
ENSG00000109920	-1.19762	1.7065e-26	1.74607e-23	3639.9	4401.02	3824.67	1476.68	1795.95	1902.93	FNBP4	22.7579
ENSG00000147437	-1.19728	0.111599	0.250616	7.13881	13.744	29.4424	9.56399	5.36746	6.89052	GNRH1	0.600992
ENSG00000164776	-1.19622	0.00531165	0.0253963	47.2946	75.5919	55.0858	13.3896	24.6903	40.1947	PHKG1	1.59523
ENSG00000007392	-1.19569	3.12477e-12	4.09244e-10	795.978	1235	1169.15	389.255	432.617	576.507	LUC7L	9.38802
ENSG00000185986	-1.19513	0.000562257	0.00433163	63.357	69.7017	92.1263	27.7356	39.7192	31.0074	SDHAP3	2.36335
ENSG00000095587	-1.19427	0.212703	0.390991	2.67705	9.81713	29.4424	12.4332	1.07349	4.59368	TLL2	0.407833
ENSG00000123342	-1.19254	1.36532e-06	3.06187e-05	137.422	143.33	156.71	55.4712	71.924	64.3115	MMP19	4.51401
ENSG00000234773	-1.19225	0.0926791	0.219287	22.3088	20.616	37.9902	1.9128	6.44096	27.5621	AC012618.3	0.658986
ENSG00000274911	-1.1915	0.0840034	0.203706	16.9547	16.6891	17.0956	7.6512	4.29397	10.3358	AL627230.2	0.690996
ENSG00000203896	-1.18998	0.00242369	0.0137915	41.9405	106.025	113.021	27.7356	37.5722	49.3821	LIME1	1.86039
ENSG00000122483	-1.18927	1.12093e-14	2.54873e-12	635.354	564.485	676.226	298.397	222.213	302.035	CCDC18	11.5937
ENSG00000183166	-1.1862	0.181023	0.350796	7.13881	15.7074	19.9449	0.956399	3.22048	14.9295	CALN1	0.454945
ENSG00000076826	-1.18514	0.0472496	0.134339	13.3853	27.488	33.2414	11.4768	11.8084	9.18736	CAMSAP3	0.871798
ENSG00000240449	-1.18382	0.120118	0.264024	16.0623	14.7257	10.4473	3.8256	6.44096	8.03894	AC005586.1	0.578356
ENSG00000239407	-1.18353	0.0527419	0.145556	16.9547	17.6708	35.141	9.56399	8.58794	12.6326	Z68871.1	0.83697
ENSG00000244682	-1.18239	1.26213e-09	7.76781e-08	711.204	706.834	1319.21	409.339	419.736	376.682	FCGR2C	7.1097
ENSG00000075826	-1.1819	7.28363e-10	4.88761e-08	507.748	794.206	869.026	255.359	315.607	387.018	SEC31B	7.3109
ENSG00000213976	-1.18031	5.75498e-06	0.000102967	139.207	131.55	151.011	46.8636	66.5565	73.4989	AC010615.1	3.9873
ENSG00000175899	-1.17973	5.18937e-06	9.40811e-05	213.272	122.714	220.343	82.2504	74.071	89.5768	A2M	4.0265
ENSG00000273333	-1.17888	0.0918074	0.217855	13.3853	25.5245	16.1458	5.7384	13.9554	4.59368	AL662884.1	0.661833
ENSG00000167676	-1.17871	0.04106	0.120594	14.2776	58.9028	59.8346	7.6512	19.3229	32.1558	PLIN4	0.918673
ENSG00000205560	-1.17772	2.48897e-05	0.000348562	96.374	133.513	144.363	47.82	54.7481	63.1631	CPT1B	3.45772
ENSG00000160867	-1.17548	0.0104272	0.0427722	30.34	74.6102	100.674	16.2588	44.0132	31.0074	FGFR4	1.36884
ENSG00000203865	-1.1752	0.10636	0.242037	14.2776	30.4331	10.4473	8.6076	3.22048	12.6326	ATP1A1-AS1	0.616118
ENSG00000168026	-1.17515	0.12375	0.269011	10.7082	14.7257	22.7941	6.6948	2.14699	12.6326	TTC21A	0.57023
ENSG00000163792	-1.17488	0.0226952	0.0775339	30.34	27.488	45.5883	18.1716	19.3229	8.03894	TCF23	1.11051
ENSG00000263006	-1.17391	0.0847815	0.205137	17.847	18.6526	16.1458	7.6512	4.29397	11.4842	ROCK1P1	0.687956
ENSG00000267033	-1.17384	0.105756	0.240898	8.92352	14.7257	32.2917	12.4332	7.51445	4.59368	AC020911.1	0.618167
ENSG00000185585	-1.17144	0.0387497	0.115319	11.6006	39.2685	56.0356	16.2588	15.0289	16.0779	OLFML2A	0.938098
ENSG00000118557	-1.17134	0.0014886	0.00944566	62.4646	77.5554	64.5834	19.128	34.3518	37.8979	PMFBP1	2.02477
ENSG00000225756	-1.17057	0.0692559	0.177265	33.017	13.744	44.6385	4.782	26.8373	9.18736	DBH-AS1	0.751377
ENSG00000224945	-1.16758	0.0396816	0.117388	35.6941	29.4514	18.9951	8.6076	9.66143	19.5231	AL353150.1	0.930375
ENSG00000103024	-1.16718	0.00017618	0.00171784	82.0963	77.5554	100.674	38.256	38.6457	39.0463	NME3	2.76502
ENSG00000273137	-1.16437	0.00589057	0.0275448	39.2635	77.5554	44.6385	20.0844	28.9843	22.9684	AL022328.2	1.55996
ENSG00000175265	-1.16277	1.94978e-11	2.09999e-09	1174.33	1751.38	2018.23	579.578	750.371	879.69	GOLGA8A	8.67778
ENSG00000167549	-1.1606	0.000704822	0.00516733	61.5723	78.5371	106.373	33.474	32.2048	44.7884	CORO6	2.28673
ENSG00000160323	-1.15969	0.000470279	0.00374731	69.6034	80.5005	98.7746	28.692	45.0867	37.8979	ADAMTS13	2.42628
ENSG00000073670	-1.15902	3.22976e-05	0.000433041	118.683	226.776	286.826	87.0324	104.129	91.8736	ADAM11	3.36347
ENSG00000166689	-1.15854	0.0752623	0.188426	9.81587	25.5245	43.6888	5.7384	17.1759	12.6326	PLEKHA7	0.724859
ENSG00000241217	-1.15783	0.126319	0.272602	8.92352	24.5428	11.3971	5.7384	8.58794	5.7421	RN7SL809P	0.56447
ENSG00000160973	-1.15742	0.207751	0.384474	2.67705	18.6526	19.9449	11.4768	1.07349	5.7421	FOXH1	0.415133
ENSG00000163126	-1.15712	0.094128	0.221818	11.6006	20.616	22.7941	3.8256	11.8084	9.18736	ANKRD23	0.654003
ENSG00000213366	-1.1566	0.000209161	0.00196792	92.8046	227.758	222.243	62.166	78.365	103.358	GSTM2	2.70599
ENSG00000262049	-1.15616	0.0163835	0.0603686	27.6629	44.1771	44.6385	14.346	12.8819	25.2653	AC139530.1	1.21919
ENSG00000171017	-1.15568	0.123139	0.268073	1.7847	46.1405	38.94	15.3024	7.51445	16.0779	LRRC8E	0.571747
ENSG00000228013	-1.15523	0.0596882	0.159146	16.0623	23.5611	39.8897	10.5204	19.3229	5.7421	IL6R-AS1	0.798205
ENSG00000243649	-1.15474	0.0708998	0.18048	8.03116	37.3051	30.3922	9.56399	11.8084	12.6326	CFB	0.74357
ENSG00000177606	-1.15458	2.38539e-16	6.61885e-14	2103.27	2166.64	3177.88	1208.89	1076.71	1058.84	JUN	13.1792
ENSG00000257279	-1.15412	0.121814	0.266002	9.81587	24.5428	13.2966	5.7384	4.29397	11.4842	AC127164.1	0.575115
ENSG00000279296	-1.15324	0.00871447	0.0372298	50.864	42.2137	37.0405	14.346	20.3964	24.1168	PRAL	1.42911
ENSG00000169203	-1.15296	0.00291193	0.0160024	46.4023	61.8479	69.3322	21.0408	24.6903	34.4526	NPIPB12	1.79581
ENSG00000261628	-1.15052	0.0217908	0.0751819	31.2323	42.2137	31.3419	15.3024	22.5433	9.18736	AC087481.2	1.12389
ENSG00000104140	-1.15038	0.0459643	0.131553	15.17	32.3965	66.4829	16.2588	25.7638	9.18736	RHOV	0.8809
ENSG00000173947	-1.15037	0.070405	0.179449	7.13881	55.9577	37.0405	10.5204	12.8819	21.82	PIFO	0.746059
ENSG00000101194	-1.15025	2.56043e-14	5.58891e-12	2026.53	2830.28	3308.95	1060.65	1200.16	1419.45	SLC17A9	11.2527
ENSG00000130649	-1.14928	2.83207e-05	0.000390268	132.068	232.666	197.549	56.4276	94.4673	103.358	CYP2E1	3.40864
ENSG00000126562	-1.14925	0.000294812	0.00258877	86.5581	114.86	87.3775	30.6048	45.0867	55.1242	WNK4	2.58691
ENSG00000143816	-1.14859	0.0899579	0.214492	11.6006	16.6891	27.5429	8.6076	10.7349	5.7421	WNT9A	0.668589
ENSG00000100650	-1.14616	6.72934e-30	9.1805e-27	4868.67	4670.99	5343.33	2476.12	2254.33	1991.36	SRSF5	26.0371
ENSG00000261008	-1.14578	0.00900492	0.0381422	36.5864	53.0125	46.538	27.7356	15.0289	18.3747	LINC01572	1.41859
ENSG00000152154	-1.14558	0.0471835	0.134174	17.847	53.9942	19.9449	11.4768	13.9554	16.0779	TMEM178A	0.872331
ENSG00000210195	-1.14524	0.0504248	0.140727	16.9547	23.5611	29.4424	10.5204	10.7349	10.3358	MT-TT	0.851623
ENSG00000168010	-1.14515	4.24865e-13	7.17058e-11	1710.64	2654.55	2734.35	875.106	1115.36	1220.77	ATG16L2	10.1444
ENSG00000250645	-1.14416	8.76121e-05	0.000976377	103.513	141.367	115.87	37.2996	62.2626	64.3115	AC010442.3	3.01038
ENSG00000198585	-1.14312	3.75236e-05	0.000493412	124.037	165.91	103.523	62.166	50.4541	65.46	NUDT16	3.30679
ENSG00000185710	-1.14194	0.0124295	0.048933	53.5411	53.0125	35.141	16.2588	13.9554	34.4526	SMG1P4	1.3104
ENSG00000251634	-1.14095	0.027653	0.0899835	24.9858	44.1771	32.2917	8.6076	20.3964	17.2263	AC145138.1	1.04584
ENSG00000243708	-1.14056	0.103394	0.237101	15.17	34.36	10.4473	12.4332	4.29397	10.3358	PLA2G4B	0.625066
ENSG00000125046	-1.13991	0.158471	0.319931	6.24646	12.7623	28.4927	11.4768	7.51445	2.29684	SSUH2	0.494944
ENSG00000181885	-1.13933	0.0449728	0.129325	8.92352	59.8845	84.5283	23.91	21.4699	24.1168	CLDN7	0.888316
ENSG00000139438	-1.13804	0.00407127	0.0207247	52.6487	63.8114	73.1312	35.3868	15.0289	35.601	FAM222A	1.68351
ENSG00000204531	-1.13767	0.093766	0.221156	19.6317	9.81713	34.1912	4.782	12.8819	11.4842	POU5F1	0.655301
ENSG00000154874	-1.13753	1.35645e-09	8.28599e-08	392.635	609.644	514.768	188.411	226.507	275.621	CCDC144B	7.08166
ENSG00000105278	-1.13681	0.00121069	0.00805202	58.8952	84.4274	124.418	33.474	50.4541	37.8979	ZFR2	2.09409
ENSG00000143367	-1.13523	0.0825512	0.201198	16.0623	27.488	21.8444	16.2588	9.66143	3.44526	TUFT1	0.696377
ENSG00000084710	-1.13451	0.0240518	0.080969	28.5552	41.232	39.8897	16.2588	8.58794	25.2653	EFR3B	1.09168
ENSG00000249700	-1.13343	0.0996915	0.231234	17.847	15.7074	15.1961	5.7384	9.66143	6.89052	SRD5A3-AS1	0.635948
ENSG00000261556	-1.13266	2.96957e-05	0.000404786	128.499	195.361	149.112	52.602	70.8505	93.0221	SMG1P7	3.39277
ENSG00000006453	-1.13261	0.0111199	0.0448939	28.5552	80.5005	62.6839	30.6048	30.0578	17.2263	BAIAP2L1	1.34781
ENSG00000178789	-1.13228	0.00609927	0.0282624	53.5411	62.8297	75.9805	41.1252	33.2783	12.6326	CD300LB	1.54879
ENSG00000240038	-1.13207	5.07101e-06	9.2522e-05	139.207	235.611	207.047	74.5992	90.1734	101.061	AMY2B	4.03375
ENSG00000162148	-1.13184	4.37477e-05	0.000563488	105.297	169.836	168.107	51.6456	72.9975	78.0926	PPP1R32	3.24912
ENSG00000188290	-1.1299	0.000466107	0.00372547	89.2352	155.111	188.052	43.038	62.2626	93.0221	HES4	2.42882
ENSG00000197937	-1.12975	0.000401981	0.00333038	78.5269	78.5371	100.674	38.256	47.2337	32.1558	ZNF347	2.47751
ENSG00000186409	-1.12819	0.000140031	0.00142831	100.836	90.3176	135.815	40.1688	54.7481	55.1242	CCDC30	2.84518
ENSG00000124749	-1.128	0.105651	0.240691	8.03116	29.4514	18.0454	7.6512	9.66143	8.03894	COL21A1	0.61854
ENSG00000116661	-1.12781	0.0588223	0.157762	19.6317	21.5977	25.6434	8.6076	13.9554	8.03894	FBXO2	0.801997
ENSG00000182463	-1.12687	0.226101	0.408374	0	21.5977	26.5932	7.6512	8.58794	5.7421	TSHZ2	0.388942
ENSG00000128594	-1.12574	0.174398	0.341842	3.56941	15.7074	23.7439	9.56399	5.36746	4.59368	LRRC4	0.466175
ENSG00000249437	-1.12349	0.00346225	0.0182664	74.0652	45.1588	71.2317	31.5612	20.3964	35.601	NAIP	1.73835
ENSG00000274602	-1.12311	1.56295e-08	7.26905e-07	395.312	614.553	601.195	190.323	240.462	310.074	PI4KAP1	6.13852
ENSG00000123454	-1.12258	0.112306	0.251582	26.7705	12.7623	11.3971	5.7384	7.51445	10.3358	DBH	0.599321
ENSG00000137440	-1.12248	0.181157	0.350973	2.67705	33.3783	24.6936	2.8692	19.3229	5.7421	FGFBP1	0.454727
ENSG00000241288	-1.121	0.222294	0.403724	4.46176	7.85371	29.4424	13.3896	3.22048	2.29684	AC092902.2	0.393915
ENSG00000189136	-1.1206	0.0167937	0.0613955	41.0482	53.0125	34.1912	27.7356	20.3964	10.3358	UBE2Q2P1	1.21186
ENSG00000183196	-1.11834	0.110431	0.248675	5.35411	27.488	33.2414	10.5204	12.8819	6.89052	CHST6	0.604368
ENSG00000223750	-1.11786	0.0676586	0.174569	33.017	11.7806	27.5429	14.346	8.58794	10.3358	SIRPB3P	0.758033
ENSG00000174672	-1.11764	0.0900733	0.214704	16.9547	11.7806	32.2917	12.4332	7.51445	8.03894	BRSK2	0.668159
ENSG00000111057	-1.11726	8.4441e-05	0.000948788	108.867	129.586	98.7746	52.602	61.1891	41.3431	KRT18	3.02283
ENSG00000278959	-1.11651	0.192067	0.365156	1.7847	14.7257	29.4424	6.6948	6.44096	8.03894	AC006378.2	0.437522
ENSG00000115594	-1.11452	0.011584	0.0462652	28.5552	73.6285	85.478	21.0408	26.8373	39.0463	IL1R1	1.33475
ENSG00000146674	-1.11426	0.0304758	0.0967461	176.686	582.156	546.11	187.454	186.788	228.536	IGFBP3	1.01437
ENSG00000143546	-1.11331	0.0293902	0.0940844	94.5893	17.6708	76.9302	44.9508	20.3964	21.82	S100A8	1.02648
ENSG00000172382	-1.11275	0.000240904	0.00221368	88.3428	173.763	163.358	48.7764	81.5854	66.6084	PRSS27	2.65489
ENSG00000149256	-1.11171	0.134859	0.285871	12.4929	9.81713	30.3922	8.6076	3.22048	12.6326	TENM4	0.54383
ENSG00000261279	-1.11153	0.068711	0.176339	12.4929	31.4148	24.6936	9.56399	11.8084	10.3358	ULK4P1	0.753651
ENSG00000042980	-1.11143	0.00165065	0.0102398	73.1728	63.8114	78.8297	30.6048	45.0867	24.1168	ADAM28	1.98971
ENSG00000131051	-1.11111	4.57985e-36	1.0711e-32	10016.6	11302.5	11120.7	4621.32	5094.8	5303.41	RBM39	31.9702
ENSG00000158113	-1.11094	0.129552	0.277932	3.56941	25.5245	47.4878	8.6076	8.58794	18.3747	LRRC43	0.556061
ENSG00000128268	-1.11046	0.0448252	0.129014	24.9858	28.4697	37.0405	9.56399	8.58794	24.1168	MGAT3	0.889362
ENSG00000007516	-1.10986	0.00683482	0.0310039	35.6941	60.8662	72.1814	22.9536	32.2048	22.9684	BAIAP3	1.50858
ENSG00000242288	-1.10959	0.0781348	0.193517	20.5241	19.6343	18.9951	7.6512	12.8819	6.89052	AC022400.3	0.713282
ENSG00000119661	-1.10915	0.000405179	0.00334672	80.3116	125.659	151.011	39.2124	59.0421	67.7568	DNAL1	2.47538
ENSG00000182752	-1.10888	0.00687801	0.0311738	36.5864	56.9394	69.3322	20.0844	25.7638	29.8589	PAPPA	1.50621
ENSG00000153093	-1.10794	0.187683	0.35928	6.24646	13.744	25.6434	3.8256	15.0289	2.29684	ACOXL	0.444567
ENSG00000267244	-1.10749	0.00140364	0.00902201	61.5723	76.5736	84.5283	24.8664	37.5722	41.3431	AC012615.6	2.0447
ENSG00000144821	-1.10732	0.105535	0.240544	16.0623	21.5977	14.2463	10.5204	4.29397	9.18736	MYH15	0.618805
ENSG00000237015	-1.10584	0.168706	0.334082	9.81587	17.6708	13.2966	4.782	11.8084	2.29684	AL031186.1	0.476147
ENSG00000066248	-1.10475	0.159635	0.321251	7.13881	11.7806	25.6434	9.56399	7.51445	3.44526	NGEF	0.493155
ENSG00000198237	-1.10154	0.0884929	0.212111	19.6317	33.3783	16.1458	12.4332	16.1024	3.44526	AC131392.1	0.673437
ENSG00000188365	-1.10032	0.183553	0.354269	16.9547	11.7806	18.0454	3.8256	1.07349	17.2263	AC092171.1	0.450667
ENSG00000065320	-1.10027	0.0241153	0.0811365	23.2011	45.1588	52.2366	18.1716	12.8819	25.2653	NTN1	1.09078
ENSG00000049089	-1.09986	9.73179e-09	4.74164e-07	334.632	468.277	558.456	183.629	220.066	231.981	COL9A2	6.32407
ENSG00000104213	-1.09883	0.197733	0.372421	4.46176	23.5611	16.1458	9.56399	9.66143	1.14842	PDGFRL	0.428966
ENSG00000177943	-1.09819	0.000671468	0.0049921	82.0963	120.751	171.906	46.8636	48.3072	80.3894	MAMDC4	2.30172
ENSG00000173531	-1.09803	3.21557e-07	9.25167e-06	215.949	326.911	362.807	122.419	145.995	155.037	MST1	5.03378
ENSG00000188747	-1.09779	1.01065e-06	2.36025e-05	222.196	370.106	403.646	134.852	144.921	186.044	NOXA1	4.62704
ENSG00000226699	-1.09725	0.0738804	0.185876	20.5241	48.104	17.0956	5.7384	13.9554	20.6716	AL360181.1	0.730777
ENSG00000214837	-1.0968	0.0367232	0.110677	31.2323	47.1222	37.0405	11.4768	33.2783	9.18736	LINC01347	0.955944
ENSG00000272645	-1.09664	9.59492e-10	6.18419e-08	292.691	282.733	302.022	126.245	132.04	152.74	GTF2IP20	7.20872
ENSG00000111249	-1.09501	0.00177235	0.0107943	123.145	95.2262	220.343	87.0324	34.3518	83.8347	CUX2	1.9668
ENSG00000134317	-1.09444	0.0335756	0.103808	18.7394	39.2685	46.538	12.4332	18.2494	18.3747	GRHL1	0.983767
ENSG00000133063	-1.09398	0.0268229	0.087841	47.2946	22.5794	82.6287	34.4304	17.1759	19.5231	CHIT1	1.0563
ENSG00000223837	-1.09355	0.198348	0.373151	10.7082	23.5611	6.64829	2.8692	12.8819	3.44526	AL645941.1	0.428115
ENSG00000138658	-1.09315	5.2438e-10	3.65303e-08	368.541	319.057	417.893	187.454	151.362	179.154	ZGRF1	7.43735
ENSG00000277149	-1.09276	0.000966077	0.00669871	88.3428	104.062	70.2819	53.5584	30.0578	39.0463	TYW1B	2.17401
ENSG00000213853	-1.09249	0.0394432	0.116866	14.2776	53.0125	47.4878	17.2152	20.3964	16.0779	EMP2	0.932312
ENSG00000198093	-1.09152	6.67604e-06	0.000116393	134.745	150.202	149.112	72.6864	70.8505	59.7179	ZNF649	3.93407
ENSG00000273576	-1.09119	0.0266422	0.0874417	38.3711	25.5245	49.3873	20.0844	22.5433	10.3358	AC009283.1	1.05828
ENSG00000163808	-1.09001	1.8446e-09	1.0785e-07	610.368	473.186	453.983	293.615	187.861	240.02	KIF15	6.96718
ENSG00000261420	-1.08993	0.178131	0.347083	10.7082	22.5794	12.3468	6.6948	1.07349	13.781	AL022069.1	0.459567
ENSG00000197181	-1.08984	0.00473829	0.0233155	61.5723	164.928	141.514	26.7792	69.777	76.9442	PIWIL2	1.63236
ENSG00000173482	-1.08977	0.000423892	0.00346112	102.62	99.1531	96.8751	50.6892	30.0578	59.7179	PTPRM	2.46078
ENSG00000172602	-1.08893	0.0515656	0.143059	26.7705	33.3783	48.4375	17.2152	28.9843	4.59368	RND1	0.844485
ENSG00000171219	-1.0863	0.0125803	0.0493891	29.4476	86.3908	75.0307	24.8664	40.7927	24.1168	CDC42BPG	1.30637
ENSG00000262766	-1.08596	0.0750344	0.187999	11.6006	31.4148	26.5932	10.5204	10.7349	11.4842	AC135050.5	0.725844
ENSG00000267551	-1.08531	0.082596	0.201261	7.13881	38.2868	44.6385	13.3896	11.8084	17.2263	AC005264.1	0.69624
ENSG00000074966	-1.08493	0.0603675	0.160494	26.7705	21.5977	26.5932	17.2152	6.44096	11.4842	TXK	0.794542
ENSG00000183889	-1.0841	0.00800991	0.0347457	43.7252	63.8114	52.2366	23.91	17.1759	34.4526	AC138969.1	1.4591
ENSG00000241404	-1.08358	0.0111718	0.0450698	41.0482	69.7017	72.1814	14.346	30.0578	42.4916	EGFL8	1.34611
ENSG00000105613	-1.08273	0.0221956	0.076177	28.5552	43.1954	95.9253	35.3868	19.3229	24.1168	MAST1	1.11818
ENSG00000139714	-1.08262	0.0080653	0.0349246	41.0482	47.1222	80.7292	30.6048	22.5433	26.4137	MORN3	1.45687
ENSG00000100815	-1.08178	2.01255e-17	6.91443e-15	1166.3	1300.77	1077.97	512.63	520.644	643.115	TRIP11	14.1602
ENSG00000240889	-1.08089	0.0685811	0.176116	17.847	18.6526	32.2917	12.4332	9.66143	10.3358	NDUFB2-AS1	0.7542
ENSG00000198752	-1.0804	2.63748e-07	7.72417e-06	191.856	223.831	191.851	96.5963	101.982	88.4284	CDC42BPB	5.11215
ENSG00000276085	-1.07917	0.0682436	0.175635	24.9858	12.7623	41.7893	14.346	12.8819	10.3358	CCL3L1	0.755388
ENSG00000187244	-1.07872	0.00436868	0.0218715	49.0793	69.7017	96.8751	42.0816	36.4987	22.9684	BCAM	1.66012
ENSG00000134884	-1.07853	6.62395e-23	5.34203e-20	2774.32	3106.14	3529.29	1423.12	1407.35	1626.16	ARGLU1	19.2723
ENSG00000056998	-1.07835	0.0648578	0.168913	33.017	31.4148	16.1458	19.128	11.8084	6.89052	GYG2	0.772337
ENSG00000100036	-1.07761	0.0866482	0.208851	12.4929	20.616	31.3419	11.4768	7.51445	11.4842	SLC35E4	0.680163
ENSG00000131797	-1.07722	0.00130558	0.00851538	65.1417	79.5188	90.2268	34.4304	30.0578	47.0852	CLUHP3	2.0698
ENSG00000244560	-1.07683	4.62212e-06	8.54049e-05	227.55	474.168	369.455	136.765	172.832	198.677	AC004890.2	4.06852
ENSG00000275966	-1.07654	0.0422857	0.123417	24.0935	31.4148	26.5932	14.346	10.7349	13.781	AC110285.6	0.908625
ENSG00000263956	-1.07643	8.93388e-13	1.37978e-10	485.439	569.394	498.622	225.71	236.168	275.621	NBPF11	9.86019
ENSG00000158106	-1.07621	6.83863e-08	2.64045e-06	360.51	620.443	461.581	184.585	236.168	264.137	RHPN1	5.57832
ENSG00000135968	-1.0759	3.84489e-21	2.24802e-18	3593.5	3953.36	3524.54	1576.15	1596.28	2082.09	GCC2	17.6482
ENSG00000005961	-1.07549	0.0222326	0.0762881	24.9858	49.0857	68.3824	30.6048	19.3229	17.2263	ITGA2B	1.11754
ENSG00000174963	-1.0741	0.173864	0.341164	13.3853	7.85371	23.7439	2.8692	12.8819	5.7421	ZIC4	0.467036
ENSG00000154099	-1.07358	0.018624	0.0665126	29.4476	39.2685	46.538	19.128	17.1759	18.3747	DNAAF1	1.1771
ENSG00000197632	-1.07347	0.0534609	0.14702	14.2776	43.1954	36.0907	15.3024	10.7349	18.3747	SERPINB2	0.832624
ENSG00000087076	-1.07162	0.0419277	0.122571	19.6317	37.3051	33.2414	17.2152	13.9554	11.4842	HSD17B14	0.911612
ENSG00000177294	-1.0716	0.000285477	0.00252351	114.221	81.4822	110.172	56.4276	42.9397	45.9368	FBXO39	2.598
ENSG00000172638	-1.07146	8.36792e-05	0.000943465	175.793	282.733	416.943	98.5091	174.979	143.553	EFEMP2	3.02527
ENSG00000273066	-1.0712	0.00933093	0.0391885	34.8017	68.7199	56.9853	21.0408	28.9843	26.4137	AL355987.4	1.40684
ENSG00000174799	-1.07113	3.72666e-10	2.74816e-08	389.958	395.631	356.158	200.844	148.142	194.083	CEP135	7.56096
ENSG00000172543	-1.06982	0.159059	0.320592	3.56941	25.5245	25.6434	11.4768	7.51445	6.89052	CTSW	0.494048
ENSG00000013588	-1.06927	0.00466147	0.0230289	41.9405	97.1896	114.92	43.9944	34.3518	42.4916	GPRC5A	1.63773
ENSG00000137070	-1.06907	6.46865e-06	0.000113503	166.87	207.142	299.173	101.378	113.79	105.655	IL11RA	3.94499
ENSG00000272760	-1.069	0.0393396	0.11663	28.5552	33.3783	29.4424	21.0408	11.8084	10.3358	AC093726.1	0.933191
ENSG00000273284	-1.06754	0.117705	0.260013	11.6006	30.4331	23.7439	2.8692	16.1024	12.6326	AP001033.2	0.585005
ENSG00000273478	-1.06745	0.0806535	0.197988	11.6006	27.488	29.4424	11.4768	9.66143	11.4842	AC099676.1	0.703362
ENSG00000048342	-1.06704	0.0185942	0.066458	32.1247	53.0125	42.739	23.91	12.8819	24.1168	CC2D2A	1.17745
ENSG00000068976	-1.06631	0.13936	0.292646	9.81587	20.616	24.6936	6.6948	16.1024	3.44526	PYGM	0.533658
ENSG00000196187	-1.06629	1.24748e-14	2.79761e-12	1917.66	2492.57	2617.53	929.62	1109.99	1318.39	TMEM63A	11.5532
ENSG00000273154	-1.06571	0.00556299	0.0263442	49.0793	54.976	52.2366	25.8228	25.7638	22.9684	AL121845.3	1.57932
ENSG00000185697	-1.06424	0.0262101	0.0863698	30.34	36.3234	59.8346	27.7356	11.8084	20.6716	MYBL1	1.06364
ENSG00000279744	-1.06379	0.0906268	0.21575	16.9547	44.1771	25.6434	3.8256	13.9554	24.1168	AC132938.5	0.666049
ENSG00000182685	-1.06289	0.059882	0.159585	19.6317	36.3234	32.2917	10.5204	23.6168	8.03894	BRICD5	0.797009
ENSG00000269825	-1.06214	0.0472727	0.134374	38.3711	19.6343	29.4424	14.346	17.1759	10.3358	AC022150.4	0.871685
ENSG00000215912	-1.06159	0.136559	0.288466	12.4929	20.616	23.7439	3.8256	5.36746	18.3747	TTC34	0.539905
ENSG00000145247	-1.06149	0.114851	0.255848	6.24646	26.5063	36.0907	9.56399	9.66143	13.781	OCIAD2	0.592018
ENSG00000125122	-1.06129	0.200566	0.37551	3.56941	16.6891	20.8946	9.56399	5.36746	4.59368	LRRC29	0.425378
ENSG00000173166	-1.0603	0.10705	0.243237	21.4164	15.7074	20.8946	15.3024	5.36746	6.89052	RAPH1	0.613971
ENSG00000060656	-1.0587	0.000381443	0.00319253	114.221	108.97	170.006	76.512	40.7927	71.2021	PTPRU	2.49586
ENSG00000228315	-1.05843	0.00293337	0.0160667	57.1105	72.6468	59.8346	27.7356	28.9843	34.4526	GUSBP11	1.79407
ENSG00000110171	-1.05832	0.00374393	0.0194023	63.357	56.9394	58.8849	29.6484	33.2783	22.9684	TRIM3	1.71215
ENSG00000256667	-1.05774	0.006948	0.0313954	43.7252	55.9577	56.0356	23.91	28.9843	21.82	KLRA1P	1.50313
ENSG00000258465	-1.05729	0.109413	0.246948	11.6006	17.6708	29.4424	12.4332	6.44096	9.18736	AL139011.2	0.607395
ENSG00000227896	-1.05723	0.120437	0.26444	11.6006	19.6343	20.8946	11.4768	5.36746	8.03894	AL731569.1	0.577672
ENSG00000226174	-1.05654	0.000363665	0.00309437	88.3428	107.988	93.0761	43.038	55.8216	40.1947	TEX22	2.50943
ENSG00000226435	-1.05481	3.03029e-11	3.04349e-09	398.881	362.252	424.541	194.149	181.42	195.231	ANKRD18DP	8.51663
ENSG00000183604	-1.05162	2.15468e-06	4.52234e-05	169.547	208.123	197.549	105.204	94.4673	76.9442	SMG1P5	4.34464
ENSG00000225808	-1.05158	0.225633	0.407619	2.67705	28.4697	10.4473	7.6512	4.29397	8.03894	DNAJC19P5	0.389746
ENSG00000205918	-1.05131	0.0172935	0.062788	38.3711	36.3234	43.6888	16.2588	21.4699	19.5231	PDPK2P	1.20212
ENSG00000109072	-1.05129	0.134513	0.285285	14.2776	11.7806	19.9449	6.6948	7.51445	8.03894	VTN	0.544722
ENSG00000055732	-1.05094	0.00301757	0.0164067	87.4504	54.976	63.6336	37.2996	32.2048	29.8589	MCOLN3	1.78498
ENSG00000183336	-1.05002	0.231539	0.414764	19.6317	4.90857	15.1961	12.4332	5.36746	1.14842	BOLA2	0.382199
ENSG00000188599	-1.04817	0.00171007	0.0105049	65.1417	93.2628	90.2268	28.692	49.3807	42.4916	NPIPP1	1.97861
ENSG00000262227	-1.04783	0.0282785	0.0914736	26.7705	36.3234	62.6839	14.346	21.4699	25.2653	AC004771.3	1.0387
ENSG00000204815	-1.04779	0.0744372	0.187018	12.4929	28.4697	35.141	13.3896	11.8084	11.4842	TTC25	0.728116
ENSG00000013441	-1.04771	0.000161598	0.00159657	1586.6	2429.74	1581.34	838.762	1114.29	754.512	CLK1	2.79681
ENSG00000114670	-1.04675	0.136198	0.287888	14.2776	18.6526	14.2463	10.5204	7.51445	4.59368	NEK11	0.540777
ENSG00000078814	-1.04661	0.000909946	0.00639619	70.4958	87.3725	120.619	44.9508	47.2337	42.4916	MYH7B	2.19408
ENSG00000131480	-1.04538	0.055549	0.151414	19.6317	51.0491	37.9902	7.6512	26.8373	18.3747	AOC2	0.819834
ENSG00000126878	-1.04501	0.0898447	0.214316	13.3853	20.616	31.3419	9.56399	12.8819	9.18736	AIF1L	0.668946
ENSG00000205794	-1.04401	0.0947585	0.222791	17.847	26.5063	29.4424	15.3024	3.22048	17.2263	AC098591.1	0.652103
ENSG00000134086	-1.04347	1.807e-20	9.54271e-18	2227.31	2248.12	2186.34	933.446	1052.02	1249.48	VHL	17.0203
ENSG00000196460	-1.04316	2.35866e-07	7.07209e-06	223.088	289.605	294.424	109.03	136.334	146.998	RFX8	5.15045
ENSG00000162004	-1.04204	0.000177301	0.00172773	111.544	204.196	243.137	84.1632	79.4384	107.952	CCDC78	2.76252
ENSG00000121716	-1.04146	0.000552363	0.00427149	90.1275	188.489	158.609	51.6456	76.218	84.9831	PILRB	2.36942
ENSG00000148773	-1.04131	0.00106076	0.00722665	5932.35	6490.11	5139.13	2037.13	2484.06	4012.58	MKI67	2.14106
ENSG00000156232	-1.04017	1.09475e-11	1.24459e-09	596.091	872.743	671.477	344.304	343.518	352.565	WHAMM	8.90497
ENSG00000173209	-1.03964	0.00215135	0.012583	1031.56	1745.49	1707.66	502.11	792.237	887.729	AHSA2P	1.90022
ENSG00000241859	-1.03877	0.133	0.282845	20.5241	9.81713	18.9951	9.56399	7.51445	6.89052	ANOS2P	0.548452
ENSG00000156711	-1.03855	0.00380234	0.0196304	54.4334	164.928	127.267	60.2532	65.483	42.4916	MAPK13	1.70707
ENSG00000186583	-1.03843	0.0621438	0.163694	20.5241	21.5977	57.9351	12.4332	22.5433	13.781	SPATC1	0.785968
ENSG00000012171	-1.03838	0.0261715	0.0862775	30.34	36.3234	40.8395	20.0844	18.2494	13.781	SEMA3B	1.0641
ENSG00000172247	-1.03738	0.101628	0.234385	11.6006	28.4697	28.4927	5.7384	11.8084	16.0779	C1QTNF4	0.630071
ENSG00000275294	-1.037	0.0245529	0.0821322	24.0935	51.0491	64.5834	18.1716	23.6168	26.4137	LINC02340	1.08549
ENSG00000163898	-1.03652	0.101426	0.234129	10.7082	23.5611	36.0907	16.2588	8.58794	9.18736	LIPH	0.630545
ENSG00000254995	-1.03588	0.0127911	0.0500606	53.5411	66.7565	55.0858	32.5176	12.8819	40.1947	STX16-NPEPL1	1.3005
ENSG00000174827	-1.03586	0.0731183	0.184668	16.0623	38.2868	26.5932	11.4768	8.58794	19.5231	PDZK1	0.733608
ENSG00000180422	-1.0342	0.0251723	0.0837765	35.6941	33.3783	38.94	18.1716	13.9554	20.6716	LINC00304	1.07688
ENSG00000253930	-1.03418	0.000801002	0.00575898	107.082	133.513	99.7243	35.3868	54.7481	76.9442	TNFRSF10A-AS1	2.23965
ENSG00000129467	-1.03374	1.08753e-06	2.51823e-05	282.875	350.472	453.983	136.765	174.979	220.497	ADCY4	4.5989
ENSG00000004660	-1.03241	4.49417e-07	1.21351e-05	269.49	294.514	424.541	144.416	154.583	184.896	CAMKK1	4.91596
ENSG00000105996	-1.03205	0.0819764	0.200118	23.2011	25.5245	16.1458	9.56399	10.7349	11.4842	HOXA2	0.698713
ENSG00000224420	-1.03198	0.017508	0.0633703	32.1247	50.0674	55.0858	16.2588	24.6903	26.4137	ADM5	1.19811
ENSG00000176454	-1.03194	3.76937e-28	4.40774e-25	2664.56	2963.79	3036.37	1397.3	1377.29	1463.09	LPCAT4	24.3558
ENSG00000140986	-1.03106	0.0389321	0.115715	24.0935	40.2503	37.9902	20.0844	19.3229	10.3358	RPL3L	0.936611
ENSG00000230882	-1.03053	0.0142073	0.0543304	41.0482	43.1954	62.6839	19.128	32.2048	20.6716	AC005077.4	1.26496
ENSG00000148399	-1.03042	1.0643e-09	6.65171e-08	480.977	468.277	491.973	296.484	203.964	203.27	DPH7	7.17707
ENSG00000182841	-1.02988	1.3557e-06	3.04446e-05	251.643	382.868	452.084	150.155	179.273	203.27	RRP7BP	4.51649
ENSG00000267041	-1.0287	2.41793e-10	1.90307e-08	347.125	363.234	381.802	182.672	163.171	189.489	ZNF850	7.72054
ENSG00000136935	-1.02838	1.49265e-11	1.66233e-09	548.796	653.821	670.528	254.402	324.195	341.081	GOLGA1	8.77928
ENSG00000259238	-1.02807	0.175971	0.343978	9.81587	12.7623	24.6936	5.7384	13.9554	3.44526	AC092755.2	0.463469
ENSG00000205746	-1.02766	2.56752e-06	5.24101e-05	216.841	317.093	355.209	120.506	140.628	175.708	AC126755.1	4.28058
ENSG00000148795	-1.02692	0.130288	0.279	11.6006	18.6526	22.7941	12.4332	5.36746	8.03894	CYP17A1	0.554397
ENSG00000171680	-1.02626	0.0575389	0.155184	20.5241	34.36	27.5429	9.56399	16.1024	14.9295	PLEKHG5	0.809152
ENSG00000163220	-1.02544	0.00019455	0.00186614	232.904	133.513	236.489	133.896	69.777	91.8736	S100A9	2.72905
ENSG00000074181	-1.02506	0.017327	0.062868	28.5552	79.5188	107.322	42.0816	28.9843	34.4526	NOTCH3	1.20157
ENSG00000145244	-1.02444	0.132209	0.281565	8.92352	24.5428	25.6434	4.782	11.8084	12.6326	CORIN	0.550422
ENSG00000215244	-1.02347	0.0632283	0.16583	17.847	24.5428	40.8395	15.3024	12.8819	12.6326	AL137145.2	0.780337
ENSG00000242861	-1.02263	0.00052331	0.00409713	86.5581	130.568	109.222	41.1252	59.0421	60.8663	AL591895.1	2.38752
ENSG00000254701	-1.02236	0.00147671	0.00939211	82.9887	91.2993	66.4829	36.3432	36.4987	45.9368	AC138866.2	2.02724
ENSG00000197119	-1.02222	2.35719e-14	5.2148e-12	1630.33	2315.86	2162.59	874.149	1041.29	1093.3	SLC25A29	11.2828
ENSG00000196338	-1.02214	0.000364032	0.00309588	89.2352	108.97	139.614	47.82	59.0421	59.7179	NLGN3	2.50922
ENSG00000137460	-1.02149	0.000124481	0.00129718	120.467	161.001	192.8	59.2968	96.6143	78.0926	FHDC1	2.887
ENSG00000099251	-1.02079	8.27588e-05	0.000936618	136.53	232.666	258.334	85.1196	127.746	96.4673	HSD17B7P2	3.02844
ENSG00000134318	-1.0199	1.7803e-20	9.54271e-18	3373.98	3981.83	3553.99	1693.78	1623.12	2064.86	ROCK2	17.0203
ENSG00000123636	-1.01971	9.05747e-20	4.23657e-17	2163.06	2187.26	1923.26	926.751	996.201	1173.69	BAZ2B	16.373
ENSG00000185561	-1.01861	0.0166927	0.0611939	39.2635	53.0125	55.0858	27.7356	13.9554	31.0074	TLCD2	1.21329
ENSG00000100068	-1.01859	0.000123901	0.00129197	140.099	115.842	138.664	68.8608	77.2915	48.2337	LRP5L	2.88875
ENSG00000151651	-1.01853	6.17464e-07	1.55515e-05	248.966	263.099	316.269	116.681	170.685	121.733	ADAM8	4.80823
ENSG00000080947	-1.01843	0.0534586	0.14702	24.9858	31.4148	41.7893	7.6512	18.2494	22.9684	CROCCP3	0.832624
ENSG00000228486	-1.01696	0.000406737	0.00335631	92.8046	128.604	174.755	64.0788	75.1445	56.2726	C2orf92	2.47414
ENSG00000143847	-1.01626	0.00352455	0.0185532	616.615	870.78	1215.69	317.525	534.599	484.633	PPFIA4	1.73158
ENSG00000273336	-1.01547	0.138276	0.291041	7.13881	23.5611	34.1912	16.2588	7.51445	8.03894	OR7M1P	0.536045
ENSG00000268041	-1.01533	0.0475596	0.135018	25.8782	25.5245	47.4878	11.4768	20.3964	17.2263	AC010616.1	0.86961
ENSG00000104879	-1.01486	0.0907379	0.215974	10.7082	34.36	66.4829	12.4332	28.9843	13.781	CKM	0.665598
ENSG00000076716	-1.0145	0.0874513	0.210292	14.2776	31.4148	22.7941	10.5204	10.7349	12.6326	GPC4	0.677178
ENSG00000226167	-1.01369	0.0869509	0.209513	16.9547	30.4331	20.8946	9.56399	15.0289	9.18736	AP4B1-AS1	0.678788
ENSG00000263968	-1.01344	0.225051	0.407025	5.35411	29.4514	15.1961	1.9128	17.1759	5.7421	RN7SL381P	0.390379
ENSG00000270231	-1.01309	7.71925e-07	1.88053e-05	270.383	298.441	246.936	132.94	104.129	167.669	NBPF8	4.72572
ENSG00000183696	-1.01237	0.138724	0.291721	13.3853	14.7257	30.3922	15.3024	4.29397	9.18736	UPP1	0.535032
ENSG00000143797	-1.01172	0.0302055	0.0960928	24.0935	56.9394	58.8849	15.3024	28.9843	25.2653	MBOAT2	1.01731
ENSG00000126790	-1.01142	3.22552e-11	3.21982e-09	473.839	467.296	543.26	275.443	222.213	237.723	L3HYPDH	8.49217
ENSG00000183773	-1.01108	0.00046544	0.0037242	116.006	110.934	170.956	45.9072	71.924	80.3894	AIFM3	2.42897
ENSG00000139116	-1.01101	0.0356274	0.108331	23.2011	53.9942	38.94	21.9972	20.3964	14.9295	KIF21A	0.965246
ENSG00000153234	-1.01075	9.25746e-06	0.00015293	158.839	231.684	265.932	109.03	106.276	110.248	NR4A2	3.81551
ENSG00000268439	-1.01074	0.0629575	0.165252	24.9858	32.3965	21.8444	9.56399	16.1024	13.781	EMG1	0.781853
ENSG00000135127	-1.0104	0.0238938	0.0805696	34.8017	41.232	43.6888	18.1716	15.0289	26.4137	BICDL1	1.09383
ENSG00000188897	-1.01027	0.000186951	0.00180564	149.915	175.727	257.384	104.248	121.305	63.1631	AC099489.1	2.74337
ENSG00000235316	-1.01026	0.00212247	0.0124452	105.297	73.6285	118.719	58.3404	59.0421	29.8589	DUSP8P5	1.905
ENSG00000066468	-1.00903	0.163796	0.327092	5.35411	26.5063	34.1912	19.128	6.44096	6.89052	FGFR2	0.48533
ENSG00000272870	-1.00888	0.0039458	0.0202244	58.0028	81.4822	133.916	39.2124	44.0132	52.8273	AC097534.2	1.69412
ENSG00000183570	-1.00877	0.0457402	0.131095	23.2011	28.4697	63.6336	16.2588	19.3229	21.82	PCBP3	0.882415
ENSG00000278916	-1.00819	0.145435	0.301535	13.3853	13.744	19.9449	5.7384	8.58794	9.18736	CEP83-AS1	0.520662
ENSG00000164879	-1.00746	0.118885	0.261912	27.6629	23.5611	13.2966	8.6076	5.36746	18.3747	CA3	0.581844
ENSG00000238058	-1.00691	0.114921	0.255865	12.4929	18.6526	32.2917	12.4332	6.44096	12.6326	AL355574.1	0.591989
ENSG00000233901	-1.00498	0.165966	0.330339	9.81587	18.6526	16.1458	5.7384	10.7349	5.7421	LINC01503	0.48104
ENSG00000164330	-1.00428	0.240796	0.425985	10.7082	13.744	21.8444	16.2588	6.44096	0	EBF1	0.370605
ENSG00000279457	-1.00397	7.71506e-07	1.88053e-05	231.119	255.245	272.58	98.5091	137.407	143.553	FO538757.1	4.72572
ENSG00000276997	-1.00385	0.183255	0.353823	8.92352	13.744	18.0454	4.782	6.44096	9.18736	AL513314.2	0.451214
ENSG00000272155	-1.00363	0.0382228	0.114028	27.6629	38.2868	31.3419	15.3024	18.2494	14.9295	AC055822.1	0.942987
ENSG00000023839	-1.00355	4.49942e-07	1.21351e-05	216.841	228.739	229.841	119.55	120.231	96.4673	ABCC2	4.91596
ENSG00000144802	-1.00344	3.57475e-05	0.000473481	140.099	141.367	181.403	65.9916	82.6589	82.6863	NFKBIZ	3.3247
ENSG00000197774	-1.00292	7.06394e-08	2.70829e-06	263.244	318.075	266.881	138.678	156.73	127.475	EME2	5.56731
ENSG00000262903	-1.00187	0.188658	0.360514	4.46176	15.7074	33.2414	7.6512	6.44096	12.6326	AC027796.4	0.443078
ENSG00000266714	-1.0009	2.48117e-10	1.93956e-08	1551.8	2439.56	2433.27	885.626	1081.01	1244.89	MYO15B	7.7123
ENSG00000109927	-1.00086	0.206065	0.382049	5.35411	13.744	20.8946	7.6512	5.36746	6.89052	TECTA	0.417881
ENSG00000198754	-1.0002	0.194211	0.367777	19.6317	6.87199	16.1458	5.7384	4.29397	11.4842	OXCT2	0.434415
ENSG00000187720	-0.998832	0.0143968	0.0549265	39.2635	51.0491	54.1361	26.7792	26.8373	18.3747	THSD4	1.26022
ENSG00000047410	-0.997277	2.59422e-19	1.08897e-16	8702.21	9221.23	8174.55	3782.56	4111.48	5182.82	TPR	15.963
ENSG00000137809	-0.997008	0.0418051	0.122322	22.3088	53.0125	39.8897	13.3896	20.3964	24.1168	ITGA11	0.912495
ENSG00000241015	-0.99572	1.29737e-05	0.000203179	164.193	173.763	212.745	108.073	88.0264	79.241	TPM3P9	3.69212
ENSG00000114270	-0.995687	0.000252829	0.00229821	138.314	286.66	326.716	98.5091	135.26	143.553	COL7A1	2.63861
ENSG00000166922	-0.995412	0.012305	0.0485175	59.7876	68.7199	56.9853	16.2588	45.0867	32.1558	SCG5	1.3141
ENSG00000214021	-0.995368	0.00132799	0.00863407	1325.14	2072.4	2099.91	648.439	936.085	1173.69	TTLL3	2.06378
ENSG00000214193	-0.995238	0.0264986	0.0870751	27.6629	92.2811	75.0307	21.0408	31.1313	45.9368	SH3D21	1.06011
ENSG00000183506	-0.99518	2.69228e-08	1.16011e-06	438.145	646.949	680.975	245.795	310.239	330.745	PI4KAP2	5.9355
ENSG00000100918	-0.994854	0.000275471	0.00245228	121.36	243.465	158.609	72.6864	88.0264	102.209	REC8	2.61043
ENSG00000114841	-0.994197	5.01553e-08	2.00266e-06	456.884	615.534	604.045	223.797	258.712	360.604	DNAH1	5.69839
ENSG00000144061	-0.99415	0.17822	0.347141	9.81587	24.5428	22.7941	18.1716	2.14699	8.03894	NPHP1	0.459494
ENSG00000182326	-0.994127	0.0126024	0.0494522	45.5099	58.9028	80.7292	24.8664	45.0867	22.9684	C1S	1.30581
ENSG00000241634	-0.993665	0.196252	0.370826	16.0623	8.83542	14.2463	9.56399	5.36746	4.59368	AC069499.1	0.430829
ENSG00000205913	-0.993533	0.0299165	0.0954015	29.4476	43.1954	41.7893	15.3024	18.2494	24.1168	SRRM2-AS1	1.02044
ENSG00000105877	-0.993074	0.101408	0.234121	12.4929	32.3965	25.6434	15.3024	11.8084	8.03894	DNAH11	0.63056
ENSG00000169946	-0.99214	0.0797463	0.196379	16.9547	44.1771	23.7439	9.56399	18.2494	14.9295	ZFPM2	0.706905
ENSG00000158234	-0.991943	0.0760006	0.189752	19.6317	27.488	31.3419	19.128	9.66143	10.3358	FAIM	0.721813
ENSG00000135631	-0.990808	0.0524112	0.144904	23.2011	42.2137	29.4424	15.3024	11.8084	20.6716	RAB11FIP5	0.838919
ENSG00000170092	-0.990507	0.156872	0.317822	8.03116	26.5063	20.8946	4.782	12.8819	10.3358	SPDYE5	0.497816
ENSG00000196739	-0.990439	6.98342e-17	2.28651e-14	1286.77	1357.71	1541.45	666.61	654.83	786.668	COL27A1	13.6408
ENSG00000180376	-0.988897	1.73018e-07	5.58674e-06	273.952	263.099	227.941	121.463	126.672	137.81	CCDC66	5.25284
ENSG00000171502	-0.988787	0.00505207	0.0244623	65.1417	86.3908	59.8346	42.0816	38.6457	25.2653	COL24A1	1.6115
ENSG00000244257	-0.988133	0.0205808	0.071753	44.6176	34.36	46.538	20.0844	21.4699	21.82	PKD1P1	1.14416
ENSG00000270533	-0.98793	0.177651	0.346436	6.24646	17.6708	29.4424	13.3896	7.51445	5.7421	CR382285.1	0.460377
ENSG00000237437	-0.987505	0.0756392	0.189071	24.0935	27.488	26.5932	7.6512	19.3229	12.6326	ASS1P12	0.723374
ENSG00000257743	-0.987345	0.112287	0.251574	28.5552	17.6708	20.8946	19.128	7.51445	6.89052	MGAM2	0.599334
ENSG00000132016	-0.987327	0.0366349	0.110533	29.4476	35.3417	47.4878	19.128	24.6903	12.6326	C19orf57	0.956509
ENSG00000112053	-0.986602	0.150204	0.308375	10.7082	15.7074	23.7439	7.6512	10.7349	6.89052	SLC26A8	0.51092
ENSG00000140807	-0.986377	0.0590166	0.158102	21.4164	49.0857	25.6434	15.3024	19.3229	13.781	NKD1	0.801063
ENSG00000105976	-0.986094	0.0104531	0.0428568	39.2635	77.5554	91.1765	32.5176	30.0578	42.4916	MET	1.36798
ENSG00000198300	-0.985889	2.77417e-05	0.000382611	178.47	145.294	149.112	75.5556	72.9975	90.7252	PEG3	3.41724
ENSG00000162572	-0.985758	0.0079628	0.0346055	58.8952	82.4639	93.0761	22.9536	37.5722	58.5694	SCNN1D	1.46085
ENSG00000232439	-0.982631	0.223818	0.405637	8.92352	6.87199	23.7439	5.7384	9.66143	4.59368	RPL18AP7	0.391863
ENSG00000126870	-0.982575	8.30185e-12	9.92041e-10	771.884	869.798	1022.89	394.037	439.058	516.789	WDR60	9.00347
ENSG00000230724	-0.982399	0.0358126	0.108753	26.7705	44.1771	57.9351	13.3896	26.8373	25.2653	LINC01001	0.963558
ENSG00000259488	-0.979523	0.0510871	0.14209	30.34	24.5428	34.1912	16.2588	13.9554	14.9295	AC023355.1	0.847438
ENSG00000169914	-0.979502	4.4988e-09	2.39902e-07	453.315	651.858	494.823	244.838	266.226	300.886	OTUD3	6.61997
ENSG00000223509	-0.979486	8.69375e-09	4.28691e-07	558.612	712.724	557.507	243.882	377.869	306.628	AC135983.2	6.36786
ENSG00000255152	-0.978477	0.0256542	0.085	30.34	62.8297	52.2366	17.2152	24.6903	32.1558	MSH5-SAPCD1	1.07058
ENSG00000189195	-0.978286	0.00936906	0.0392982	81.204	101.116	47.4878	45.9072	24.6903	45.9368	BTBD8	1.40563
ENSG00000105519	-0.978006	0.0266827	0.0874869	182.04	470.241	362.807	132.94	162.097	220.497	CAPS	1.05806
ENSG00000281404	-0.977979	0.0815844	0.199507	25.8782	16.6891	32.2917	12.4332	10.7349	14.9295	LINC01176	0.700042
ENSG00000279583	-0.977514	0.0317272	0.0995031	31.2323	43.1954	37.9902	16.2588	23.6168	17.2263	AC009086.3	1.00216
ENSG00000182109	-0.976551	0.201272	0.376531	4.46176	19.6343	33.2414	6.6948	5.36746	17.2263	NA	0.424199
ENSG00000213347	-0.976251	2.34695e-06	4.85126e-05	240.935	278.807	332.414	110.942	156.73	166.521	MXD3	4.31415
ENSG00000250326	-0.975828	0.184033	0.35474	17.847	16.6891	8.5478	9.56399	5.36746	6.89052	AC104596.1	0.45009
ENSG00000149927	-0.975618	0.0457397	0.131095	24.0935	34.36	68.3824	21.9972	16.1024	26.4137	DOC2A	0.882415
ENSG00000196696	-0.974235	0.00163344	0.0101523	86.5581	193.398	154.81	54.5148	71.924	95.3189	AC009022.1	1.99344
ENSG00000197776	-0.973731	0.00550805	0.0261369	60.6799	84.4274	60.7844	28.692	42.9397	33.3042	KLHDC1	1.58275
ENSG00000280213	-0.972802	0.218913	0.399401	16.0623	17.6708	18.0454	11.4768	0	14.9295	UCKL1-AS1	0.398591
ENSG00000108375	-0.972479	0.0524172	0.144904	23.2011	36.3234	34.1912	12.4332	19.3229	16.0779	RNF43	0.838919
ENSG00000124882	-0.972164	0.010592	0.043318	64.2493	62.8297	56.0356	44.9508	22.5433	25.2653	EREG	1.36333
ENSG00000105523	-0.972163	0.161094	0.323195	5.35411	22.5794	34.1912	10.5204	10.7349	10.3358	FAM83E	0.490535
ENSG00000204305	-0.97206	0.000144219	0.00146102	145.453	258.191	243.137	80.3376	120.231	129.772	AGER	2.83534
ENSG00000268043	-0.97183	2.38563e-07	7.11388e-06	406.02	526.198	455.883	183.629	217.919	307.777	NBPF12	5.14789
ENSG00000146648	-0.971707	0.0558227	0.151781	16.9547	41.232	56.0356	17.2152	21.4699	19.5231	EGFR	0.818783
ENSG00000188026	-0.971622	0.0269462	0.0881214	36.5864	42.2137	61.7341	14.346	28.9843	28.7105	RILPL1	1.05492
ENSG00000182600	-0.970664	0.0611011	0.161929	28.5552	47.1222	38.94	6.6948	24.6903	27.5621	SNORC	0.790676
ENSG00000130377	-0.970477	0.0310399	0.0980235	25.8782	53.9942	46.538	20.0844	22.5433	21.82	ACSBG2	1.00867
ENSG00000164440	-0.970397	0.000885415	0.0062479	83.881	106.025	92.1263	52.602	45.0867	45.9368	TXLNB	2.20427
ENSG00000214176	-0.969802	1.28152e-07	4.43546e-06	369.434	436.862	459.682	162.588	259.785	225.09	PLEKHM1P1	5.35306
ENSG00000153558	-0.968622	0.113805	0.254176	11.6006	29.4514	30.3922	7.6512	11.8084	17.2263	FBXL2	0.594866
ENSG00000172901	-0.968433	0.216378	0.395698	12.4929	23.5611	18.0454	1.9128	4.29397	21.82	LVRN	0.402637
ENSG00000261126	-0.967851	0.0295937	0.0946432	43.7252	46.1405	45.5883	21.0408	35.4253	12.6326	RBFADN	1.02391
ENSG00000095203	-0.96779	0.133624	0.283877	10.7082	22.5794	29.4424	8.6076	7.51445	16.0779	EPB41L4B	0.546871
ENSG00000204172	-0.967217	3.7915e-07	1.05742e-05	336.417	421.155	343.812	140.591	210.405	213.606	AGAP9	4.97575
ENSG00000196436	-0.965947	0.109725	0.247494	10.7082	49.0857	25.6434	12.4332	11.8084	19.5231	NPIPB15	0.606436
ENSG00000211454	-0.96575	0.0293345	0.0939427	27.6629	56.9394	49.3873	21.0408	27.9108	19.5231	AKR7L	1.02714
ENSG00000077935	-0.965276	0.0880609	0.211199	27.6629	22.5794	19.9449	11.4768	9.66143	14.9295	SMC1B	0.675308
ENSG00000210194	-0.962731	0.017391	0.0630255	44.6176	64.7931	51.2868	18.1716	26.8373	37.8979	MT-TE	1.20048
ENSG00000197653	-0.961761	0.0267829	0.0877276	33.9094	60.8662	84.5283	45.9072	22.5433	22.9684	DNAH10	1.05686
ENSG00000259877	-0.961707	0.222762	0.404306	7.13881	11.7806	24.6936	3.8256	12.8819	5.7421	AC009113.1	0.393289
ENSG00000172014	-0.961668	0.0386572	0.115092	31.2323	46.1405	38.94	12.4332	26.8373	20.6716	ANKRD20A4	0.938953
ENSG00000270580	-0.961173	0.00126153	0.00830415	94.5893	147.257	115.87	46.8636	53.6746	83.8347	AC139256.2	2.0807
ENSG00000165029	-0.960737	1.78203e-07	5.69797e-06	427.436	583.138	441.636	191.28	297.357	258.395	ABCA1	5.24428
ENSG00000269843	-0.959689	0.084732	0.205078	18.7394	26.5063	36.0907	8.6076	13.9554	19.5231	AC008537.2	0.688081
ENSG00000227917	-0.959433	0.0477655	0.13545	35.6941	27.488	33.2414	14.346	20.3964	14.9295	AL449043.1	0.868219
ENSG00000274756	-0.959162	0.147411	0.304398	12.4929	18.6526	22.7941	7.6512	6.44096	13.781	AC243732.1	0.516559
ENSG00000090659	-0.958346	0.00466936	0.0230456	156.162	64.7931	156.71	86.076	49.3807	58.5694	CD209	1.63741
ENSG00000161265	-0.957732	5.99976e-05	0.000725422	201.671	352.435	259.283	103.291	140.628	175.708	U2AF1L4	3.13941
ENSG00000180747	-0.956845	4.95818e-05	0.00062295	172.224	254.264	208.946	80.3376	118.084	129.772	SMG1P3	3.20555
ENSG00000075886	-0.955967	0.179395	0.34859	13.3853	32.3965	18.0454	1.9128	11.8084	19.5231	TUBA3D	0.457685
ENSG00000230749	-0.95445	0.0558479	0.151799	25.8782	48.104	26.5932	14.346	21.4699	16.0779	MEIS1-AS2	0.818731
ENSG00000159214	-0.95417	0.0772996	0.191975	15.17	32.3965	42.739	14.346	15.0289	17.2263	CCDC24	0.716756
ENSG00000103723	-0.953561	0.103703	0.237677	24.0935	25.5245	38.94	4.782	15.0289	26.4137	AP3B2	0.624012
ENSG00000113971	-0.953513	0.000564281	0.00434313	174.009	135.476	199.449	56.4276	84.8059	122.881	NPHP3	2.3622
ENSG00000277744	-0.953252	0.157628	0.318977	8.03116	34.36	19.9449	6.6948	11.8084	13.781	AC011462.4	0.496241
ENSG00000184465	-0.953047	1.7758e-16	5.01235e-14	2331.71	2747.82	2918.6	1196.46	1445.99	1490.65	WDR27	13.3
ENSG00000168502	-0.952927	0.0929225	0.219638	16.9547	23.5611	31.3419	10.5204	12.8819	13.781	MTCL1	0.658293
ENSG00000166004	-0.952689	9.51387e-11	8.55777e-09	474.731	573.321	567.004	253.446	289.843	291.699	CEP295	8.06764
ENSG00000275131	-0.951868	0.0049003	0.0239113	65.1417	64.7931	75.0307	31.5612	32.2048	42.4916	AC241952.1	1.6214
ENSG00000277142	-0.951864	0.188201	0.359935	19.6317	9.81713	24.6936	10.5204	15.0289	2.29684	LINC00235	0.443776
ENSG00000259429	-0.951702	0.0135852	0.0525157	48.187	63.8114	49.3873	28.692	21.4699	33.3042	UBE2Q2P2	1.27971
ENSG00000166825	-0.951651	0.10797	0.244749	12.4929	34.36	40.8395	8.6076	12.8819	24.1168	ANPEP	0.611279
ENSG00000188818	-0.950639	0.000623131	0.00468808	102.62	169.836	173.805	65.9916	66.5565	98.7642	ZDHHC11	2.329
ENSG00000261739	-0.950203	0.1093	0.24689	14.2776	24.5428	28.4927	12.4332	8.58794	13.781	GOLGA8S	0.607496
ENSG00000110888	-0.947612	0.000240274	0.00221109	124.929	208.123	205.147	114.768	78.365	84.9831	CAPRIN2	2.65539
ENSG00000166432	-0.947596	0.000132403	0.00136496	165.977	157.074	245.037	102.335	115.937	75.7958	ZMAT1	2.86488
ENSG00000159086	-0.947538	1.45639e-17	5.18318e-15	1417.05	1560.92	1593.69	755.556	736.416	879.69	PAXBP1	14.2854
ENSG00000270419	-0.947044	0.0978853	0.228208	19.6317	19.6343	29.4424	13.3896	11.8084	10.3358	CAHM	0.641668
ENSG00000103472	-0.946822	0.00730345	0.0325701	62.4646	73.6285	64.5834	44.9508	33.2783	25.2653	RRN3P2	1.48718
ENSG00000214331	-0.946795	0.00775544	0.0340204	51.7564	73.6285	79.7795	28.692	33.2783	44.7884	AC009053.1	1.46826
ENSG00000164877	-0.946765	5.5904e-07	1.43674e-05	271.275	370.106	353.309	145.373	173.906	197.528	MICALL2	4.84262
ENSG00000125885	-0.946373	9.42726e-09	4.60698e-07	869.15	616.516	773.101	445.682	304.872	421.47	MCM8	6.33658
ENSG00000255201	-0.945974	0.235019	0.418832	9.81587	24.5428	13.2966	1.9128	17.1759	5.7421	AC087623.2	0.37796
ENSG00000269956	-0.945371	0.184131	0.354837	13.3853	15.7074	13.2966	8.6076	6.44096	6.89052	MKNK1-AS1	0.449971
ENSG00000261798	-0.945223	0.051451	0.142909	41.0482	32.3965	28.4927	23.91	16.1024	12.6326	AL033527.3	0.844941
ENSG00000171798	-0.945111	0.0349122	0.106851	27.6629	82.4639	143.413	48.7764	51.5276	31.0074	KNDC1	0.97122
ENSG00000273151	-0.944702	0.000284591	0.0025184	116.006	163.946	178.554	65.9916	97.6878	74.6473	AC073957.3	2.59888
ENSG00000178199	-0.943417	1.04074e-08	5.05575e-07	365.864	342.618	376.103	205.626	193.229	164.224	ZC3H12D	6.29621
ENSG00000268119	-0.942939	0.186219	0.357397	5.35411	31.4148	60.7844	13.3896	5.36746	32.1558	AC010615.2	0.446849
ENSG00000184164	-0.942412	3.51011e-08	1.45848e-06	403.343	541.906	376.103	226.667	227.58	233.129	CRELD2	5.8361
ENSG00000084764	-0.941247	0.0891259	0.213222	16.0623	37.3051	33.2414	15.3024	20.3964	9.18736	MAPRE3	0.671167
ENSG00000174226	-0.94052	0.00786749	0.0343721	55.3258	120.751	78.8297	34.4304	53.6746	44.7884	SNX31	1.46379
ENSG00000258365	-0.940278	0.0999471	0.231728	14.2776	25.5245	39.8897	10.5204	15.0289	16.0779	AC073655.2	0.635021
ENSG00000197978	-0.939592	0.00148616	0.00943596	108.867	120.751	105.423	49.7328	42.9397	82.6863	GOLGA6L9	2.02521
ENSG00000141519	-0.938098	0.0927612	0.21944	11.6006	42.2137	47.4878	15.3024	22.5433	14.9295	CCDC40	0.658684
ENSG00000260669	-0.93778	0.00109352	0.00740362	91.9122	105.043	116.82	42.0816	57.9686	64.3115	AL096870.2	2.13056
ENSG00000164362	-0.937759	3.38694e-06	6.60877e-05	299.83	292.551	475.828	193.193	178.2	186.044	TERT	4.17988
ENSG00000104814	-0.936478	0.0013854	0.00892223	105.297	145.294	184.253	100.422	75.1445	50.5305	MAP4K1	2.04953
ENSG00000178809	-0.936421	0.00229995	0.0132393	69.6034	111.915	122.518	53.5584	59.0421	45.9368	TRIM73	1.87813
ENSG00000163728	-0.9363	2.21188e-10	1.74931e-08	602.337	670.51	847.182	369.17	380.016	358.307	TTC14	7.75713
ENSG00000273270	-0.936113	0.0155983	0.0582614	42.8329	51.0491	77.88	29.6484	26.8373	33.3042	AC090114.2	1.23462
ENSG00000167363	-0.936006	0.00570655	0.0268763	74.9575	83.4456	55.0858	39.2124	33.2783	39.0463	FN3K	1.57063
ENSG00000237441	-0.935946	9.78388e-13	1.48307e-10	1450.96	1739.6	2105.61	851.196	939.306	978.454	RGL2	9.82884
ENSG00000074660	-0.93476	0.0108667	0.0441326	48.187	79.5188	76.9302	36.3432	45.0867	25.2653	SCARF1	1.35524
ENSG00000009724	-0.933782	0.0590724	0.158146	22.3088	36.3234	53.1863	21.9972	23.6168	12.6326	MASP2	0.80094
ENSG00000118412	-0.933336	9.61734e-17	2.97067e-14	1266.25	1137.81	1111.21	646.526	582.906	610.96	CASP8AP2	13.5271
ENSG00000165917	-0.931441	0.201679	0.376939	11.6006	15.7074	17.0956	8.6076	3.22048	11.4842	RAPSN	0.423729
ENSG00000273192	-0.931169	0.169556	0.335201	12.4929	11.7806	30.3922	8.6076	7.51445	12.6326	AL671710.1	0.474695
ENSG00000205236	-0.930932	0.132401	0.28179	17.847	31.4148	13.2966	10.5204	9.66143	12.6326	AC105052.1	0.550074
ENSG00000128602	-0.930647	0.198201	0.373002	9.81587	24.5428	18.9951	11.4768	13.9554	2.29684	SMO	0.428289
ENSG00000213420	-0.93028	0.20277	0.378296	5.35411	25.5245	37.0405	3.8256	19.3229	12.6326	GPC2	0.422168
ENSG00000162817	-0.929874	0.0796071	0.196149	36.5864	29.4514	18.9951	11.4768	15.0289	18.3747	C1orf115	0.707413
ENSG00000278635	-0.929235	0.128154	0.275656	23.2011	16.6891	26.5932	12.4332	5.36746	17.2263	AC141557.2	0.559633
ENSG00000255455	-0.929226	0.0229155	0.0781325	49.9717	53.0125	42.739	25.8228	33.2783	17.2263	AP003486.1	1.10717
ENSG00000143443	-0.927825	0.120408	0.264432	21.4164	13.744	39.8897	18.1716	10.7349	10.3358	C1orf56	0.577686
ENSG00000223511	-0.92734	0.0479639	0.135751	26.7705	36.3234	41.7893	16.2588	17.1759	21.82	AL683807.1	0.867258
ENSG00000272316	-0.927003	0.000164923	0.00162452	137.422	171.8	219.394	75.5556	104.129	98.7642	AL021368.2	2.78927
ENSG00000262370	-0.926802	1.05171e-09	6.62215e-08	583.598	725.486	704.719	307.961	419.736	331.894	AC108134.3	7.179
ENSG00000111058	-0.926742	0.218075	0.398183	12.4929	9.81713	18.0454	6.6948	4.29397	10.3358	ACSS3	0.399917
ENSG00000187951	-0.925795	2.27916e-15	5.74033e-13	967.309	1042.58	892.77	498.284	514.203	515.641	ARHGAP11B	12.2411
ENSG00000133808	-0.925631	0.0148641	0.05624	46.4023	63.8114	51.2868	32.5176	24.6903	27.5621	NA	1.24995
ENSG00000260727	-0.925438	0.000272556	0.00243029	204.348	261.136	253.585	181.716	117.011	78.0926	SLC7A5P1	2.61434
ENSG00000108821	-0.925321	0.079382	0.195806	295.368	1016.07	969.701	380.647	437.985	382.424	COL1A1	0.708175
ENSG00000156194	-0.924914	0.209449	0.386514	10.7082	9.81713	23.7439	5.7384	10.7349	6.89052	PPEF2	0.412835
ENSG00000007402	-0.924905	0.174756	0.342258	15.17	15.7074	18.0454	4.782	8.58794	12.6326	CACNA2D2	0.465646
ENSG00000260382	-0.924731	0.197942	0.372686	17.847	12.7623	11.3971	6.6948	8.58794	6.89052	AC087481.1	0.428657
ENSG00000179111	-0.924368	0.0291148	0.0934401	32.1247	49.0857	49.3873	21.0408	22.5433	25.2653	HES7	1.02947
ENSG00000220804	-0.923743	0.00755968	0.0333775	83.881	67.7382	74.0809	26.7792	54.7481	37.8979	LINC01881	1.47655
ENSG00000139890	-0.923386	0.0615366	0.162749	21.4164	56.9394	49.3873	20.0844	33.2783	13.781	REM2	0.788482
ENSG00000177685	-0.92291	0.000465163	0.00372381	123.145	188.489	226.992	76.512	117.011	90.7252	CRACR2B	2.42901
ENSG00000235245	-0.921577	0.00608454	0.0282261	86.5581	186.526	105.423	43.9944	62.2626	94.1705	AL360181.2	1.54935
ENSG00000250251	-0.92119	7.01848e-09	3.52452e-07	561.289	706.834	666.729	273.53	346.738	403.096	PKD1P6	6.4529
ENSG00000228824	-0.91974	0.199312	0.374234	15.17	12.7623	17.0956	12.4332	4.29397	6.89052	MIR4500HG	0.426857
ENSG00000110455	-0.919697	0.000265602	0.00238648	174.901	178.672	234.59	90.8579	76.218	144.701	ACCS	2.62224
ENSG00000240053	-0.919373	0.00887777	0.0377796	49.9717	120.751	116.82	43.038	49.3807	59.7179	LY6G5B	1.42274
ENSG00000128563	-0.918892	5.50719e-09	2.85311e-07	1357.27	1816.17	1726.66	626.442	987.613	979.603	PRKRIP1	6.54468
ENSG00000116147	-0.918687	0.174599	0.342031	11.6006	14.7257	28.4927	14.346	7.51445	6.89052	TNR	0.465934
ENSG00000258388	-0.918247	0.0158124	0.0588196	51.7564	63.8114	122.518	30.6048	42.9397	52.8273	PPT2-EGFL8	1.23048
ENSG00000267159	-0.917307	0.186315	0.357473	12.4929	16.6891	16.1458	10.5204	6.44096	6.89052	AC005379.1	0.446757
ENSG00000072609	-0.917034	0.000141516	0.00144077	172.224	323.965	363.756	137.722	153.509	164.224	CHFR	2.84141
ENSG00000112655	-0.91652	0.0218381	0.0752469	33.017	89.3359	83.5785	41.1252	35.4253	32.1558	PTK7	1.12351
ENSG00000171462	-0.916488	0.014642	0.0556286	55.3258	46.1405	57.9351	25.8228	30.0578	28.7105	DLK2	1.2547
ENSG00000167861	-0.915752	0.158254	0.319691	9.81587	24.5428	47.4878	5.7384	16.1024	21.82	HID1	0.495269
ENSG00000079385	-0.915473	0.0464262	0.132631	34.8017	36.3234	41.7893	12.4332	22.5433	25.2653	CEACAM1	0.877356
ENSG00000179583	-0.91409	0.00909011	0.0384235	57.1105	114.86	121.569	71.73	41.8662	41.3431	CIITA	1.4154
ENSG00000122863	-0.913874	0.179823	0.34909	10.7082	26.5063	17.0956	8.6076	5.36746	14.9295	CHST3	0.457063
ENSG00000163482	-0.913836	0.000259855	0.00234514	144.561	195.361	287.776	104.248	108.423	120.584	STK36	2.62983
ENSG00000145217	-0.9135	0.022569	0.0771834	91.0199	35.3417	75.9805	25.8228	40.7927	41.3431	SLC26A1	1.11248
ENSG00000102886	-0.913314	0.0349848	0.107006	30.34	56.9394	56.9853	18.1716	33.2783	25.2653	GDPD3	0.970591
ENSG00000000938	-0.912345	0.010443	0.0428263	99.9434	58.9028	166.207	69.8172	41.8662	60.8663	FGR	1.36829
ENSG00000197046	-0.912007	0.239395	0.424056	7.13881	9.81713	24.6936	6.6948	9.66143	5.7421	SIGLEC15	0.372576
ENSG00000235016	-0.91132	0.0898655	0.214319	21.4164	32.3965	26.5932	9.56399	15.0289	18.3747	SEMA3F-AS1	0.668939
ENSG00000132000	-0.911221	0.042633	0.124138	31.2323	43.1954	46.538	23.91	13.9554	26.4137	PODNL1	0.906095
ENSG00000185324	-0.910446	5.38102e-11	5.15161e-09	1144.89	1491.22	1576.59	693.39	680.594	868.206	CDK10	8.28806
ENSG00000188227	-0.910256	0.146368	0.302741	8.03116	35.3417	35.141	8.6076	17.1759	16.0779	ZNF793	0.518929
ENSG00000188906	-0.909993	0.0437946	0.126811	31.2323	35.3417	49.3873	23.91	21.4699	16.0779	LRRK2	0.896844
ENSG00000247373	-0.909237	0.0102467	0.0421796	52.6487	121.732	102.574	35.3868	51.5276	60.8663	AC055713.1	1.3749
ENSG00000004777	-0.908588	1.12147e-06	2.58586e-05	530.949	868.816	940.258	339.522	455.161	452.478	ARHGAP33	4.58739
ENSG00000122870	-0.908522	0.221248	0.40241	7.13881	16.6891	18.0454	6.6948	6.44096	9.18736	BICC1	0.395331
ENSG00000210151	-0.90848	0.272698	0.463202	4.46176	14.7257	22.7941	3.8256	13.9554	4.59368	MT-TS1	0.33423
ENSG00000166532	-0.908308	0.00126849	0.00832991	96.374	176.708	122.518	80.3376	65.483	64.3115	RIMKLB	2.07936
ENSG00000270344	-0.907431	0.0927705	0.21944	22.3088	23.5611	37.9902	19.128	16.1024	9.18736	POC1B-AS1	0.658684
ENSG00000204084	-0.907359	1.41946e-15	3.68857e-13	1968.53	2181.37	1880.52	939.184	1072.42	1205.84	INPP5B	12.4331
ENSG00000130545	-0.90731	0.108736	0.245975	12.4929	32.3965	36.0907	15.3024	13.9554	13.781	CRB3	0.609109
ENSG00000102934	-0.907187	0.057043	0.154228	28.5552	78.5371	33.2414	19.128	22.5433	33.3042	PLLP	0.811836
ENSG00000138670	-0.906978	0.222644	0.404226	8.92352	15.7074	25.6434	12.4332	11.8084	2.29684	RASGEF1B	0.393376
ENSG00000263069	-0.905251	0.0607234	0.161197	31.2323	43.1954	29.4424	23.91	11.8084	19.5231	AC124319.2	0.792643
ENSG00000176809	-0.903993	0.00720333	0.0322578	82.0963	70.6834	62.6839	38.256	30.0578	47.0852	LRRC37A3	1.49137
ENSG00000237651	-0.903711	0.178589	0.34767	26.7705	14.7257	14.2463	15.3024	9.66143	4.59368	C2orf74	0.458833
ENSG00000261067	-0.90365	0.0933887	0.22052	16.9547	36.3234	30.3922	11.4768	16.1024	17.2263	AC109460.3	0.656552
ENSG00000246596	-0.903352	0.0316896	0.0994422	38.3711	53.9942	56.0356	17.2152	24.6903	37.8979	AC139795.1	1.00243
ENSG00000268030	-0.90306	0.000676418	0.00501084	107.082	190.452	152.911	81.294	90.1734	68.9052	AC005253.1	2.30009
ENSG00000204248	-0.902767	0.0534373	0.147004	33.9094	36.3234	64.5834	16.2588	37.5722	18.3747	COL11A2	0.83267
ENSG00000088002	-0.902199	0.03993	0.117997	33.017	45.1588	57.9351	26.7792	15.0289	31.0074	SULT2B1	0.92813
ENSG00000138356	-0.901273	0.118355	0.260884	24.0935	24.5428	20.8946	7.6512	18.2494	11.4842	AOX1	0.583552
ENSG00000124602	-0.900846	0.00140804	0.00904314	91.0199	101.116	96.8751	50.6892	56.8951	47.0852	UNC5CL	2.04368
ENSG00000175564	-0.90074	0.238478	0.422891	7.13881	11.7806	22.7941	6.6948	5.36746	10.3358	UCP3	0.373772
ENSG00000133392	-0.900519	0.0711017	0.180831	21.4164	41.232	85.478	18.1716	24.6903	36.7495	MYH11	0.742728
ENSG00000042062	-0.900496	0.104797	0.239279	16.0623	32.3965	26.5932	12.4332	13.9554	13.781	RIPOR3	0.621096
ENSG00000156113	-0.900254	0.0601535	0.160071	26.7705	44.1771	37.0405	22.9536	11.8084	22.9684	KCNMA1	0.795688
ENSG00000064687	-0.899674	2.62905e-10	2.03019e-08	2012.25	2972.63	2421.88	1086.47	1378.36	1506.73	ABCA7	7.69246
ENSG00000104863	-0.89942	0.00969186	0.0403626	48.187	89.3359	96.8751	40.1688	44.0132	41.3431	LIN7B	1.39402
ENSG00000250896	-0.899205	0.178743	0.347902	22.3088	12.7623	14.2463	7.6512	8.58794	10.3358	RNPS1P1	0.458543
ENSG00000211445	-0.898862	0.0526139	0.145301	26.7705	54.976	41.7893	17.2152	18.2494	31.0074	GPX3	0.837733
ENSG00000162599	-0.898714	0.0773129	0.191975	18.7394	32.3965	53.1863	19.128	16.1024	20.6716	NFIA	0.716756
ENSG00000254469	-0.898331	0.0498648	0.139784	45.5099	29.4514	57.9351	35.3868	18.2494	17.2263	AP002495.1	0.854543
ENSG00000236297	-0.89809	0.204308	0.380099	20.5241	13.744	17.0956	17.2152	4.29397	5.7421	AC048351.1	0.420104
ENSG00000187134	-0.898087	0.00195143	0.0116267	91.0199	110.934	124.418	60.2532	71.924	42.4916	AKR1C1	1.93454
ENSG00000198598	-0.897953	7.54891e-17	2.4232e-14	2999.19	3736.4	3515.05	1649.79	1951.61	1900.64	MMP17	13.6156
ENSG00000106006	-0.897896	2.12109e-06	4.45755e-05	233.796	256.227	283.027	134.852	154.583	125.178	HOXA6	4.3509
ENSG00000138606	-0.897889	0.193633	0.367234	10.7082	13.744	22.7941	7.6512	9.66143	8.03894	SHF	0.435057
ENSG00000138131	-0.897809	0.0140968	0.0540212	42.8329	101.116	116.82	48.7764	47.2337	43.64	LOXL4	1.26744
ENSG00000136449	-0.897652	0.111264	0.250081	18.7394	43.1954	38.94	10.5204	33.2783	10.3358	MYCBPAP	0.601919
ENSG00000127483	-0.897353	1.09454e-30	1.79187e-27	7697.42	8018.64	8085.27	4183.29	4181.25	4414.53	HP1BP3	26.7467
ENSG00000120820	-0.896991	0.201777	0.377002	9.81587	11.7806	31.3419	8.6076	12.8819	6.89052	GLT8D2	0.423656
ENSG00000167524	-0.896971	0.00421257	0.0212918	73.1728	126.641	85.478	55.4712	54.7481	42.4916	SGK494	1.67179
ENSG00000162888	-0.896878	0.283802	0.475258	2.67705	13.744	22.7941	7.6512	6.44096	6.89052	C1orf147	0.323071
ENSG00000148343	-0.896858	3.43075e-07	9.75082e-06	480.085	747.084	686.673	362.475	279.108	385.869	MIGA2	5.01096
ENSG00000128346	-0.896065	0.00812707	0.0351329	107.975	82.4639	63.6336	33.474	42.9397	60.8663	C22orf23	1.45429
ENSG00000142330	-0.895564	2.72478e-12	3.62662e-10	730.836	753.956	677.176	371.083	368.208	423.767	CAPN10	9.4405
ENSG00000130779	-0.894792	1.18439e-13	2.22869e-11	2835.89	3274.01	2553.89	1416.43	1437.41	1807.61	CLIP1	10.652
ENSG00000142156	-0.894246	0.00750256	0.0331958	57.1105	151.184	140.564	63.1224	62.2626	62.0147	COL6A1	1.47892
ENSG00000237836	-0.893453	0.22275	0.404306	18.7394	8.83542	18.0454	6.6948	4.29397	13.781	PHKA2-AS1	0.393289
ENSG00000267898	-0.892757	0.224881	0.406843	14.2776	14.7257	12.3468	4.782	11.8084	5.7421	AC026803.2	0.390573
ENSG00000257270	-0.892244	0.117372	0.259426	16.0623	23.5611	36.0907	15.3024	16.1024	9.18736	AL928654.2	0.585987
ENSG00000268804	-0.891724	0.228303	0.410819	31.2323	9.81713	7.59805	8.6076	9.66143	8.03894	LINC02132	0.386349
ENSG00000161647	-0.891477	0.034904	0.106846	38.3711	38.2868	52.2366	21.9972	27.9108	19.5231	MPP3	0.971241
ENSG00000265975	-0.891059	0.182806	0.353164	12.4929	12.7623	27.5429	8.6076	11.8084	8.03894	AC002091.1	0.452023
ENSG00000278041	-0.89073	0.0204856	0.0714771	46.4023	48.104	68.3824	34.4304	28.9843	24.1168	AL133325.3	1.14583
ENSG00000006704	-0.890328	0.00961813	0.0401475	51.7564	110.934	113.021	58.3404	45.0867	44.7884	GTF2IRD1	1.39634
ENSG00000198467	-0.890287	0.00786921	0.0343721	538.088	1031.78	1160.6	457.159	483.072	532.867	TPM2	1.46379
ENSG00000227232	-0.890143	2.71824e-05	0.0003766	210.595	300.404	284.927	121.463	177.126	130.92	WASH7P	3.42412
ENSG00000137807	-0.889862	1.85734e-12	2.69084e-10	875.397	831.511	753.156	406.47	477.704	444.439	KIF23	9.57011
ENSG00000262678	-0.889178	0.234616	0.418353	17.847	30.4331	18.9951	20.0844	0	16.0779	AC004771.5	0.378457
ENSG00000099284	-0.888936	0.198518	0.373384	14.2776	20.616	15.1961	10.5204	12.8819	3.44526	H2AFY2	0.427845
ENSG00000214595	-0.888746	0.000578641	0.00443697	121.36	135.476	128.217	71.73	53.6746	82.6863	EML6	2.35291
ENSG00000188234	-0.888541	0.000218531	0.00204082	196.317	302.368	291.575	108.073	123.452	196.38	AGAP4	2.69019
ENSG00000214435	-0.888237	0.181318	0.351127	14.2776	22.5794	25.6434	7.6512	21.4699	4.59368	AS3MT	0.454536
ENSG00000173567	-0.887963	0.23622	0.420434	4.46176	15.7074	30.3922	10.5204	7.51445	9.18736	ADGRF3	0.376302
ENSG00000225231	-0.886473	0.187197	0.358643	12.4929	20.616	18.0454	5.7384	13.9554	8.03894	LINC02470	0.445337
ENSG00000118369	-0.886285	2.17224e-06	4.54322e-05	276.629	329.856	423.591	178.847	188.935	189.489	USP35	4.34264
ENSG00000279227	-0.886107	0.072797	0.184055	40.1558	25.5245	27.5429	18.1716	13.9554	18.3747	AC009303.4	0.735051
ENSG00000176046	-0.886066	0.0544245	0.149116	30.34	65.7748	63.6336	22.9536	47.2337	16.0779	NUPR1	0.826477
ENSG00000160318	-0.886046	0.0784913	0.194164	19.6317	33.3783	46.538	16.2588	21.4699	16.0779	CLDND2	0.71183
ENSG00000267179	-0.885633	0.14546	0.301548	30.34	37.3051	9.49756	18.1716	9.66143	13.781	AC008770.2	0.520644
ENSG00000142627	-0.884978	0.00759673	0.0334863	55.3258	110.934	98.7746	45.9072	52.6011	44.7884	EPHA2	1.47513
ENSG00000125618	-0.884553	0.112327	0.251594	22.3088	19.6343	29.4424	15.3024	12.8819	10.3358	PAX8	0.5993
ENSG00000099338	-0.88401	0.00150526	0.00953663	107.082	180.635	225.092	75.5556	90.1734	112.545	CATSPERG	2.02061
ENSG00000270015	-0.881987	0.000310594	0.00270609	193.64	382.868	256.434	113.812	166.391	172.263	AC087481.3	2.56766
ENSG00000000003	-0.881307	0.0886471	0.212387	15.17	67.7382	40.8395	25.8228	20.3964	20.6716	TSPAN6	0.672872
ENSG00000128274	-0.880797	0.101137	0.233626	14.2776	39.2685	42.739	13.3896	17.1759	21.82	A4GALT	0.631479
ENSG00000266490	-0.880418	0.0726811	0.183819	26.7705	32.3965	30.3922	15.3024	15.0289	18.3747	AC127024.5	0.735609
ENSG00000280407	-0.880314	0.116273	0.257823	21.4164	19.6343	28.4927	14.346	10.7349	12.6326	AC132872.4	0.588679
ENSG00000187953	-0.880233	2.021e-08	9.03982e-07	396.204	364.216	431.189	204.669	212.552	230.833	PMS2CL	6.04384
ENSG00000106133	-0.880177	0.00852985	0.036546	66.034	114.86	117.77	44.9508	40.7927	76.9442	NSUN5P2	1.43716
ENSG00000105204	-0.880047	0.00180896	0.0109793	104.405	117.806	85.478	50.6892	54.7481	62.0147	DYRK1B	1.95943
ENSG00000120885	-0.878905	0.000344861	0.00295587	140.099	231.684	258.334	96.5963	124.525	121.733	CLU	2.52931
ENSG00000261649	-0.878562	0.063365	0.166053	25.8782	36.3234	48.4375	17.2152	26.8373	16.0779	GOLGA6L7	0.779753
ENSG00000131470	-0.877287	7.08853e-05	0.000824558	284.66	184.562	228.891	148.242	125.599	105.655	PSMC3IP	3.08378
ENSG00000214425	-0.876837	3.59507e-06	6.95685e-05	331.955	311.203	296.324	140.591	157.803	214.755	LRRC37A4P	4.15759
ENSG00000052841	-0.876003	1.06716e-22	7.94113e-20	5316.63	5361.14	5255	2711.39	2786.79	3185.72	TTC17	19.1001
ENSG00000146556	-0.875765	1.08878e-05	0.00017475	334.632	418.21	384.651	142.504	229.727	249.207	WASH2P	3.75758
ENSG00000169994	-0.875072	0.029272	0.093816	35.6941	79.5188	87.3775	43.038	24.6903	42.4916	MYO7B	1.02772
ENSG00000161664	-0.874357	0.165744	0.329976	11.6006	23.5611	27.5429	16.2588	10.7349	6.89052	ASB16	0.481517
ENSG00000238105	-0.874115	0.00964713	0.040207	53.5411	87.3725	97.8248	41.1252	38.6457	50.5305	GOLGA2P5	1.3957
ENSG00000280211	-0.874114	0.245216	0.43095	8.03116	20.616	12.3468	6.6948	5.36746	10.3358	AC106886.4	0.365573
ENSG00000124713	-0.873797	0.149157	0.306749	12.4929	27.488	26.5932	9.56399	9.66143	17.2263	GNMT	0.513216
ENSG00000204152	-0.873769	1.3807e-07	4.66052e-06	329.278	403.484	384.651	205.626	182.494	221.645	TIMM23B	5.33157
ENSG00000230606	-0.87326	0.1022	0.235385	27.6629	21.5977	51.2868	9.56399	19.3229	26.4137	AC092683.1	0.628221
ENSG00000170482	-0.87221	0.198999	0.373989	11.6006	26.5063	23.7439	7.6512	21.4699	4.59368	SLC23A1	0.427141
ENSG00000182621	-0.87207	0.128798	0.276712	36.5864	15.7074	23.7439	8.6076	17.1759	16.0779	PLCB1	0.557972
ENSG00000213918	-0.871399	7.02396e-07	1.74226e-05	443.499	420.173	501.471	217.103	212.552	318.112	DNASE1	4.75889
ENSG00000260844	-0.871341	0.0684408	0.175909	53.5411	36.3234	22.7941	24.8664	18.2494	18.3747	AC055876.4	0.754712
ENSG00000085465	-0.870848	0.0296283	0.0947352	49.9717	135.476	59.8346	31.5612	60.1156	42.4916	OVGP1	1.02349
ENSG00000181790	-0.870768	0.000132926	0.00136864	205.241	243.465	370.405	128.158	169.612	150.443	ADGRB1	2.86371
ENSG00000171163	-0.870599	5.36874e-15	1.25559e-12	1565.18	1992.88	1821.63	987.961	1006.94	946.299	ZNF692	11.9012
ENSG00000142513	-0.870065	0.172369	0.339008	12.4929	14.7257	37.0405	8.6076	12.8819	13.781	ACP4	0.469791
ENSG00000277639	-0.87	0.0428442	0.124694	37.4788	34.36	60.7844	23.91	27.9108	20.6716	AC007906.2	0.904155
ENSG00000128917	-0.869858	0.232121	0.415351	8.03116	15.7074	20.8946	5.7384	11.8084	6.89052	DLL4	0.381585
ENSG00000135919	-0.86961	0.106978	0.243141	54.4334	33.3783	34.1912	43.9944	11.8084	10.3358	SERPINE2	0.614142
ENSG00000146966	-0.869538	0.248296	0.434464	3.56941	22.5794	36.0907	6.6948	19.3229	8.03894	DENND2A	0.362046
ENSG00000183929	-0.869145	0.027247	0.088963	60.6799	46.1405	47.4878	36.3432	21.4699	26.4137	DUSP5P1	1.05079
ENSG00000166780	-0.868273	0.195501	0.369878	6.24646	34.36	23.7439	8.6076	12.8819	13.781	C16orf45	0.431941
ENSG00000172803	-0.86782	0.145069	0.300947	10.7082	28.4697	37.0405	17.2152	13.9554	10.3358	SNX32	0.52151
ENSG00000265479	-0.867397	0.0120161	0.0476077	69.6034	75.5919	51.2868	33.474	37.5722	36.7495	DTX2P1-UPK3BP1-PMS2P11	1.32232
ENSG00000250133	-0.86674	0.0853613	0.206235	22.3088	29.4514	37.9902	19.128	16.1024	13.781	HOXC-AS2	0.685637
ENSG00000252759	-0.866706	0.244106	0.42968	13.3853	17.6708	9.49756	7.6512	4.29397	10.3358	RF00019	0.366855
ENSG00000132470	-0.865704	0.0106323	0.0434392	64.2493	192.416	214.645	74.5992	95.5408	88.4284	ITGB4	1.36212
ENSG00000133454	-0.863725	0.102001	0.235052	13.3853	41.232	60.7844	21.0408	19.3229	22.9684	MYO18B	0.628836
ENSG00000178665	-0.86366	0.013373	0.0519282	62.4646	85.4091	72.1814	25.8228	44.0132	51.6789	ZNF713	1.2846
ENSG00000163660	-0.86353	6.04937e-11	5.72452e-09	2237.13	3319.17	2813.18	1350.44	1644.59	1605.49	CCNL1	8.24226
ENSG00000279396	-0.86338	0.196309	0.370891	17.847	11.7806	22.7941	7.6512	6.44096	14.9295	NA	0.430754
ENSG00000126861	-0.862832	0.112824	0.252381	14.2776	34.36	42.739	21.0408	12.8819	16.0779	OMG	0.597943
ENSG00000140451	-0.862492	0.00794698	0.0345643	75.8499	156.092	182.353	58.3404	65.483	104.506	PIF1	1.46137
ENSG00000198888	-0.862369	8.50526e-15	1.96112e-12	63611.3	80447.5	88600.8	39534.7	42345	46095.3	MT-ND1	11.7075
ENSG00000277938	-0.862266	0.219015	0.399498	13.3853	11.7806	18.9951	6.6948	10.7349	6.89052	AL035252.3	0.398486
ENSG00000151923	-0.861817	1.2621e-16	3.6896e-14	4815.13	5608.53	5590.26	2558.37	3126.01	3129.45	TIAL1	13.433
ENSG00000058404	-0.861346	0.0470948	0.133945	38.3711	40.2503	75.0307	21.9972	40.7927	21.82	CAMK2B	0.873073
ENSG00000140057	-0.86129	0.105901	0.241095	17.847	31.4148	39.8897	19.128	19.3229	10.3358	AK7	0.617812
ENSG00000205922	-0.861061	0.260703	0.44874	6.24646	13.744	31.3419	3.8256	8.58794	16.0779	ONECUT3	0.348005
ENSG00000106004	-0.861012	1.99987e-06	4.21905e-05	466.7	464.35	331.465	230.492	196.449	268.73	HOXA5	4.37479
ENSG00000178163	-0.860679	0.247095	0.433105	5.35411	18.6526	24.6936	6.6948	6.44096	13.781	ZNF518B	0.363407
ENSG00000160593	-0.859733	0.0694996	0.177722	48.187	23.5611	45.5883	23.91	26.8373	13.781	JAML	0.750258
ENSG00000207751	-0.859673	0.00923365	0.0389297	58.8952	100.135	83.5785	36.3432	51.5276	45.9368	AP000553.1	1.40972
ENSG00000137776	-0.859528	9.98766e-17	3.02792e-14	1847.17	1674.8	1860.57	1047.26	907.101	1011.76	SLTM	13.5189
ENSG00000116001	-0.859395	6.81611e-23	5.34203e-20	3066.12	3126.76	3169.33	1772.21	1761.6	1625.02	TIA1	19.2723
ENSG00000104970	-0.858474	0.0652285	0.169555	49.0793	22.5794	67.4327	18.1716	27.9108	31.0074	KIR3DX1	0.77069
ENSG00000167483	-0.858294	0.00136171	0.00879739	105.297	129.586	177.604	71.73	68.7035	87.28	FAM129C	2.05565
ENSG00000267523	-0.858034	0.0649144	0.169033	23.2011	67.7382	52.2366	30.6048	17.1759	31.0074	AC008735.2	0.772027
ENSG00000198786	-0.857587	2.03538e-20	1.04129e-17	50642.7	53832.3	61163.3	28650.9	29810.9	32951.6	MT-ND5	16.9824
ENSG00000274810	-0.857043	0.203228	0.379021	13.3853	19.6343	16.1458	12.4332	5.36746	9.18736	NPHP3-ACAD11	0.421337
ENSG00000239732	-0.856189	0.241114	0.42618	12.4929	17.6708	13.2966	11.4768	3.22048	9.18736	TLR9	0.370407
ENSG00000243660	-0.85609	0.0832392	0.202302	20.5241	38.2868	51.2868	16.2588	17.1759	27.5621	ZNF487	0.693999
ENSG00000188626	-0.855969	1.34165e-06	3.02537e-05	548.796	717.633	654.382	256.315	370.355	436.4	GOLGA8M	4.51922
ENSG00000166016	-0.854926	0.0733138	0.184962	22.3088	35.3417	51.2868	19.128	20.3964	20.6716	ABTB2	0.732917
ENSG00000178226	-0.854527	0.0321648	0.100529	37.4788	54.976	80.7292	25.8228	31.1313	39.0463	PRSS36	0.99771
ENSG00000185829	-0.854507	0.0770036	0.191468	33.9094	60.8662	25.6434	23.91	13.9554	28.7105	ARL17A	0.717903
ENSG00000095397	-0.852143	0.0224766	0.0769317	42.8329	74.6102	78.8297	26.7792	39.7192	42.4916	WHRN	1.11389
ENSG00000032219	-0.851687	1.52508e-16	4.3802e-14	1385.82	1489.26	1514.86	803.376	772.915	856.722	ARID4A	13.3585
ENSG00000214456	-0.851122	0.100857	0.233114	14.2776	48.104	68.3824	20.0844	21.4699	31.0074	PLIN5	0.632432
ENSG00000054598	-0.850975	0.152503	0.311766	15.17	26.5063	21.8444	8.6076	11.8084	14.9295	FOXC1	0.506171
ENSG00000176641	-0.85065	0.299715	0.491921	8.03116	10.7988	24.6936	1.9128	6.44096	16.0779	RNF152	0.308105
ENSG00000136193	-0.850399	0.00697978	0.0315043	74.9575	116.824	94.9756	41.1252	47.2337	71.2021	SCRN1	1.50163
ENSG00000116191	-0.849757	0.104777	0.239268	23.2011	60.8662	21.8444	21.0408	22.5433	14.9295	RALGPS2	0.621115
ENSG00000155428	-0.84972	0.0531966	0.146564	35.6941	49.0857	46.538	17.2152	19.3229	36.7495	TRIM74	0.833973
ENSG00000163794	-0.849568	0.000246417	0.00225117	152.592	157.074	216.544	87.0324	101.982	103.358	UCN	2.64759
ENSG00000091592	-0.84945	2.94121e-08	1.24858e-06	772.776	870.78	1071.32	411.252	577.539	519.086	NLRP1	5.90358
ENSG00000142173	-0.849349	0.0264846	0.0870465	38.3711	128.604	104.473	49.7328	55.8216	44.7884	COL6A2	1.06025
ENSG00000224356	-0.849295	0.272373	0.462842	11.6006	9.81713	22.7941	15.3024	3.22048	5.7421	AL356966.1	0.334567
ENSG00000172932	-0.849219	4.30211e-19	1.76075e-16	3116.09	3320.15	3504.6	1731.08	1793.81	1994.81	ANKRD13D	15.7543
ENSG00000180902	-0.847587	0.00483697	0.02368	983.371	1619.83	1797.89	669.48	806.193	970.415	D2HGDH	1.62562
ENSG00000237672	-0.847159	0.179884	0.349168	10.7082	40.2503	24.6936	12.4332	22.5433	6.89052	KRR1P1	0.456966
ENSG00000003756	-0.846807	3.87853e-17	1.29582e-14	2893.9	3385.93	3616.67	1809.51	1833.53	1859.29	RBM5	13.8875
ENSG00000112715	-0.84649	3.34089e-11	3.31477e-09	9102.88	11690.2	11572.8	4814.51	6998.1	6188.84	VEGFA	8.47955
ENSG00000143153	-0.845921	0.0284876	0.0918956	37.4788	133.513	116.82	46.8636	56.8951	56.2726	ATP1B1	1.03671
ENSG00000214562	-0.84538	0.0452813	0.130121	49.9717	38.2868	51.2868	36.3432	23.6168	17.2263	NUTM2D	0.885652
ENSG00000058453	-0.844954	9.54615e-06	0.000157223	249.858	329.856	326.716	153.024	153.509	198.677	CROCC	3.80348
ENSG00000099725	-0.844911	5.3197e-09	2.76472e-07	670.156	722.541	601.195	318.481	426.177	366.346	PRKY	6.55835
ENSG00000210117	-0.844616	0.0334447	0.103502	51.7564	68.7199	37.9902	23.91	28.9843	35.601	MT-TW	0.985053
ENSG00000075702	-0.844236	4.44475e-06	8.27815e-05	315	292.551	350.46	168.326	150.289	215.903	WDR62	4.08207
ENSG00000167701	-0.843992	0.0102828	0.0423069	65.1417	118.787	149.112	44.9508	70.8505	70.0537	GPT	1.37359
ENSG00000147082	-0.843727	0.17954	0.348748	14.2776	15.7074	28.4927	10.5204	13.9554	8.03894	CCNB3	0.457488
ENSG00000038219	-0.843543	1.51286e-10	1.25721e-08	2810.91	3371.2	2546.3	1398.26	1516.84	1951.17	BOD1L1	7.90059
ENSG00000235423	-0.841983	0.235392	0.419325	11.6006	17.6708	14.2463	6.6948	11.8084	5.7421	AC068768.1	0.377449
ENSG00000138834	-0.841789	0.0157375	0.0586342	2044.38	3947.47	3031.62	1171.59	1790.59	2072.9	MAPK8IP3	1.23185
ENSG00000233695	-0.841399	0.000193729	0.00186123	178.47	138.422	183.303	91.8143	93.3939	94.1705	GAS6-AS1	2.7302
ENSG00000204991	-0.841394	0.00236595	0.0135147	96.374	98.1713	104.473	49.7328	63.3361	53.9758	SPIRE2	1.86919
ENSG00000145734	-0.841332	2.31394e-11	2.42831e-09	1866.8	2262.85	1653.52	1112.29	956.482	1158.76	BDP1	8.6147
ENSG00000225806	-0.840999	0.15276	0.312138	24.0935	16.6891	22.7941	13.3896	13.9554	8.03894	AL121917.1	0.505654
ENSG00000118407	-0.840806	0.124545	0.270039	31.2323	17.6708	24.6936	13.3896	12.8819	14.9295	FILIP1	0.568573
ENSG00000187595	-0.840346	0.250975	0.437562	8.92352	10.7988	28.4927	13.3896	6.44096	6.89052	ZNF385C	0.358961
ENSG00000209082	-0.840298	2.56753e-11	2.66031e-09	2391.5	3218.06	3337.44	1505.37	1656.4	1836.32	MT-TL1	8.57507
ENSG00000142303	-0.840203	7.18509e-10	4.86062e-08	1011.93	1148.6	1304.96	537.496	710.652	689.052	ADAMTS10	7.31331
ENSG00000242349	-0.840069	0.314805	0.507286	7.13881	4.90857	38.94	6.6948	17.1759	4.59368	NPPA-AS1	0.294747
ENSG00000239521	-0.839951	0.0290989	0.0934074	62.4646	77.5554	43.6888	23.91	33.2783	45.9368	CASTOR3	1.02962
ENSG00000169242	-0.839551	0.141669	0.296013	19.6317	30.4331	19.9449	10.5204	18.2494	10.3358	EFNA1	0.528689
ENSG00000122188	-0.839491	0.129918	0.278389	22.3088	19.6343	29.4424	13.3896	16.1024	10.3358	LAX1	0.555349
ENSG00000188389	-0.839469	0.262647	0.451327	11.6006	10.7988	18.9951	9.56399	3.22048	10.3358	PDCD1	0.345508
ENSG00000271959	-0.838963	0.4175	0.606037	0	27.488	16.1458	0.956399	7.51445	16.0779	AC100803.3	0.217501
ENSG00000023445	-0.838467	0.261277	0.449444	10.7082	19.6343	9.49756	5.7384	9.66143	6.89052	BIRC3	0.347324
ENSG00000181097	-0.838206	0.114818	0.255847	24.0935	58.9028	35.141	13.3896	12.8819	40.1947	AC105219.1	0.592019
ENSG00000134627	-0.838062	4.61721e-13	7.71309e-11	983.371	899.25	866.177	519.325	514.203	504.157	PIWIL4	10.1128
ENSG00000279311	-0.838003	0.272639	0.46315	12.4929	12.7623	13.2966	2.8692	8.58794	10.3358	AC092999.1	0.334279
ENSG00000265790	-0.837614	0.0165591	0.0608777	84.7734	54.976	76.9302	43.038	27.9108	50.5305	RNASEH1P1	1.21554
ENSG00000099849	-0.836295	2.73726e-10	2.09401e-08	854.873	1001.35	1059.93	509.761	623.699	499.563	RASSF7	7.67902
ENSG00000152527	-0.835471	3.54154e-05	0.000469843	260.567	403.484	434.988	188.411	188.935	238.871	PLEKHH2	3.32805
ENSG00000180667	-0.835399	0.145433	0.301535	21.4164	19.6343	22.7941	11.4768	13.9554	10.3358	YOD1	0.520662
ENSG00000127957	-0.83513	6.26256e-05	0.000747262	186.501	200.27	223.193	106.16	103.055	133.217	PMS2P3	3.12653
ENSG00000165923	-0.834523	0.128548	0.276247	24.0935	16.6891	48.4375	13.3896	15.0289	21.82	AGBL2	0.558702
ENSG00000164620	-0.834414	2.85718e-07	8.33777e-06	413.159	424.1	432.139	210.408	215.772	287.105	RELL2	5.07895
ENSG00000099204	-0.834337	0.0256615	0.0850068	47.2946	101.116	102.574	30.6048	64.4096	45.9368	ABLIM1	1.07055
ENSG00000064607	-0.832648	1.43775e-11	1.61215e-09	4459.97	6129.82	4905.49	2510.55	2939.22	3252.33	SUGP2	8.79259
ENSG00000198695	-0.832626	1.58733e-15	4.06034e-13	18519.9	20904.6	24882.6	11318	12182	12609.7	MT-ND6	12.3914
ENSG00000226328	-0.831717	0.00340367	0.0180212	139.207	103.08	94.0258	49.7328	67.63	72.3505	NUP50-AS1	1.74422
ENSG00000118922	-0.830744	0.16387	0.327201	16.9547	30.4331	22.7941	20.0844	6.44096	12.6326	KLF12	0.485185
ENSG00000073417	-0.830648	1.04014e-07	3.70984e-06	365.864	439.808	430.239	241.013	238.315	214.755	PDE8A	5.43065
ENSG00000143257	-0.830604	0.0269117	0.0880614	41.9405	56.9394	62.6839	28.692	31.1313	31.0074	NR1I3	1.05521
ENSG00000215302	-0.830533	4.27408e-06	7.99668e-05	538.98	888.451	642.985	319.437	388.604	457.071	AC127502.1	4.09709
ENSG00000273010	-0.830424	0.208001	0.38461	15.17	22.5794	16.1458	10.5204	15.0289	4.59368	AL360270.3	0.414979
ENSG00000132424	-0.830307	1.11482e-10	9.75977e-09	4119.09	5619.33	5871.39	2532.55	2987.53	3260.37	PNISR	8.01056
ENSG00000230061	-0.828378	0.232766	0.416142	10.7082	15.7074	18.9951	5.7384	10.7349	9.18736	TRPM2-AS	0.380758
ENSG00000266680	-0.827463	0.201924	0.377148	15.17	14.7257	21.8444	12.4332	9.66143	6.89052	AL135905.1	0.423488
ENSG00000283352	-0.827353	0.116199	0.257759	50.864	27.488	18.0454	21.9972	13.9554	18.3747	AL021368.4	0.588786
ENSG00000272087	-0.827349	0.266544	0.455966	10.7082	15.7074	13.2966	6.6948	4.29397	11.4842	AC080013.4	0.341068
ENSG00000196199	-0.826955	1.01683e-17	3.69923e-15	2505.72	2799.85	2778.99	1405.91	1574.81	1577.93	MPHOSPH8	14.4319
ENSG00000267082	-0.826844	0.0684483	0.175909	23.2011	54.976	73.1312	21.9972	28.9843	34.4526	AC011472.1	0.754712
ENSG00000103313	-0.826826	0.000817505	0.00585639	211.487	157.074	240.288	152.068	86.9529	103.358	MEFV	2.23237
ENSG00000260276	-0.826623	0.0103135	0.0424014	74.0652	90.3176	100.674	44.9508	68.7035	35.601	AC022167.2	1.37262
ENSG00000185246	-0.826006	1.32875e-13	2.45573e-11	1052.97	967.969	1074.17	585.316	601.156	559.281	PRPF39	10.6098
ENSG00000264659	-0.825474	0.226419	0.408677	18.7394	12.7623	15.1961	9.56399	5.36746	11.4842	AC064805.2	0.38862
ENSG00000079257	-0.825132	0.115373	0.256522	19.6317	48.104	34.1912	18.1716	10.7349	28.7105	LXN	0.590876
ENSG00000005379	-0.824331	4.12715e-08	1.68493e-06	5593.26	3551.84	5691.89	2877.81	2333.77	3168.49	TSPOAP1	5.77342
ENSG00000281527	-0.82405	0.327484	0.519702	2.67705	20.616	18.9951	2.8692	9.66143	11.4842	NA	0.284246
ENSG00000204839	-0.822603	0.000908688	0.00639009	211.487	396.612	305.821	122.419	161.024	234.278	MROH6	2.19449
ENSG00000196951	-0.822573	0.209053	0.386058	37.4788	8.83542	19.9449	13.3896	17.1759	6.89052	SCOC-AS1	0.413348
ENSG00000215483	-0.822435	0.26387	0.452813	8.03116	14.7257	21.8444	7.6512	12.8819	4.59368	LINC00598	0.344081
ENSG00000001629	-0.822338	3.77398e-18	1.40418e-15	1705.28	1712.11	1673.47	950.661	985.466	942.853	ANKIB1	14.8526
ENSG00000269425	-0.82183	0.27219	0.462674	12.4929	14.7257	11.3971	10.5204	4.29397	6.89052	AC104521.1	0.334725
ENSG00000278023	-0.821767	0.188345	0.360168	20.5241	18.6526	18.0454	11.4768	15.0289	5.7421	RDM1	0.443494
ENSG00000005884	-0.820677	0.0147901	0.056047	58.8952	145.294	136.765	50.6892	63.3361	79.241	ITGA3	1.25145
ENSG00000172915	-0.820586	0.185775	0.35688	8.92352	26.5063	31.3419	14.346	11.8084	11.4842	NBEA	0.447478
ENSG00000075292	-0.819987	1.99131e-22	1.41738e-19	4790.14	4762.29	4972.92	2822.33	2571.01	2834.3	ZNF638	18.8485
ENSG00000170485	-0.81877	0.240069	0.425021	5.35411	22.5794	30.3922	7.6512	13.9554	11.4842	NPAS2	0.371589
ENSG00000204388	-0.818535	0.0609382	0.161636	534.519	1210.45	552.758	422.729	339.224	540.906	HSPA1B	0.791461
ENSG00000002016	-0.818086	1.30228e-06	2.94774e-05	388.173	405.448	389.4	206.582	191.082	274.473	RAD52	4.53051
ENSG00000146192	-0.817448	3.79813e-06	7.29803e-05	630	482.021	849.082	388.298	347.812	376.682	FGD2	4.13679
ENSG00000279933	-0.817299	0.0889402	0.21284	24.0935	48.104	38.94	20.0844	28.9843	13.781	AL031595.1	0.671946
ENSG00000269001	-0.817268	0.00058999	0.00449918	143.669	137.44	146.262	83.2068	67.63	91.8736	AC092070.2	2.34687
ENSG00000171130	-0.817187	0.121258	0.265443	26.7705	29.4514	27.5429	23.91	12.8819	10.3358	ATP6V0E2	0.57603
ENSG00000242086	-0.817187	5.86606e-05	0.000710831	354.264	667.565	611.643	257.271	318.827	351.417	MUC20-OT1	3.14823
ENSG00000250539	-0.817145	0.237088	0.421659	20.5241	14.7257	30.3922	4.782	26.8373	5.7421	KRT8P33	0.375038
ENSG00000197217	-0.816172	2.49592e-12	3.37692e-10	1359.94	1603.14	1260.33	762.25	819.075	817.675	ENTPD4	9.47148
ENSG00000205238	-0.815375	0.0364967	0.110299	51.7564	49.0857	53.1863	20.0844	30.0578	37.8979	SPDYE2	0.95743
ENSG00000283418	-0.813237	0.17768	0.346451	18.7394	17.6708	20.8946	10.5204	12.8819	9.18736	RF00026	0.460358
ENSG00000130714	-0.812851	0.00108151	0.00732841	132.068	145.294	114.92	83.2068	72.9975	66.6084	POMT1	2.13499
ENSG00000142102	-0.81231	8.28492e-07	1.99459e-05	846.842	1237.94	1404.69	553.755	692.403	741.88	PGGHG	4.70015
ENSG00000039319	-0.812149	1.33504e-13	2.45573e-11	1256.43	1243.83	1208.09	688.608	650.536	774.035	ZFYVE16	10.6098
ENSG00000167393	-0.811824	1.27094e-07	4.40819e-06	535.411	744.139	780.699	371.083	398.266	404.244	PPP2R3B	5.35574
ENSG00000116815	-0.811806	8.3916e-05	0.000944834	190.963	215.977	200.398	114.768	132.04	98.7642	CD58	3.02464
ENSG00000163874	-0.811528	0.000247297	0.00225795	202.564	162.964	226.042	109.986	95.5408	132.068	ZC3H12A	2.64629
ENSG00000273018	-0.811513	1.84443e-05	0.00026984	220.411	234.63	253.585	122.419	142.775	138.959	AC107983.2	3.56889
ENSG00000181404	-0.811311	3.00525e-05	0.000408726	253.428	260.154	286.826	119.55	162.097	175.708	WASHC1	3.38857
ENSG00000272256	-0.811154	0.158464	0.319931	15.17	29.4514	51.2868	29.6484	9.66143	14.9295	AC044849.1	0.494944
ENSG00000260034	-0.810971	0.244834	0.43057	8.03116	17.6708	34.1912	18.1716	5.36746	10.3358	LCMT1-AS2	0.365956
ENSG00000101400	-0.81074	0.0869789	0.209513	31.2323	49.0857	32.2917	31.5612	17.1759	14.9295	SNTA1	0.678788
ENSG00000063660	-0.810602	0.0523602	0.14482	31.2323	103.08	97.8248	52.602	50.4541	28.7105	GPC1	0.839172
ENSG00000138336	-0.81038	0.05661	0.153336	36.5864	40.2503	56.9853	32.5176	18.2494	25.2653	TET1	0.814356
ENSG00000183337	-0.809964	3.41081e-15	8.33408e-13	4117.31	4549.26	3870.25	2103.12	2564.57	2485.18	BCOR	12.0791
ENSG00000159307	-0.809876	0.00974191	0.0405504	105.297	64.7931	127.267	65.0352	50.4541	53.9758	SCUBE1	1.392
ENSG00000260062	-0.809821	0.170727	0.336969	8.92352	34.36	44.6385	12.4332	18.2494	19.5231	GOLGA2P11	0.472409
ENSG00000149654	-0.809602	0.218506	0.398748	8.92352	23.5611	38.94	19.128	5.36746	16.0779	CDH22	0.399302
ENSG00000267769	-0.808874	0.137911	0.29057	27.6629	26.5063	24.6936	10.5204	10.7349	24.1168	AC011498.6	0.536749
ENSG00000159899	-0.808624	0.0100696	0.0415972	66.034	83.4456	85.478	51.6456	41.8662	40.1947	NPR2	1.38094
ENSG00000205790	-0.808483	0.188445	0.360233	15.17	21.5977	18.9951	8.6076	11.8084	11.4842	DPP9-AS1	0.443417
ENSG00000205485	-0.808442	0.000185534	0.00179307	182.04	187.507	238.389	105.204	136.334	105.655	AC004980.1	2.7464
ENSG00000101745	-0.808352	2.54191e-12	3.41095e-10	1315.33	1458.83	1271.72	787.117	682.741	840.644	ANKRD12	9.46712
ENSG00000273433	-0.807082	0.175657	0.343491	26.7705	21.5977	18.0454	9.56399	20.3964	8.03894	AC004080.6	0.464085
ENSG00000283491	-0.806833	0.17326	0.340305	18.7394	18.6526	21.8444	9.56399	12.8819	11.4842	AC017104.5	0.468132
ENSG00000137434	-0.806423	0.246511	0.432682	10.7082	26.5063	12.3468	9.56399	12.8819	5.7421	C6orf52	0.363831
ENSG00000185269	-0.805925	0.0488051	0.137591	41.0482	41.232	71.2317	23.91	37.5722	26.4137	NOTUM	0.861411
ENSG00000142949	-0.805809	0.00214995	0.0125793	116.898	229.721	176.655	87.9887	117.011	94.1705	PTPRF	1.90034
ENSG00000227598	-0.805506	0.29397	0.485874	8.92352	20.616	10.4473	9.56399	9.66143	3.44526	Z94721.1	0.313477
ENSG00000173230	-0.805369	3.77676e-09	2.04733e-07	2872.48	3347.64	2825.52	1388.69	1623.12	2167.07	GOLGB1	6.68881
ENSG00000144645	-0.804939	0.245768	0.431695	7.13881	18.6526	23.7439	10.5204	9.66143	8.03894	OSBPL10	0.364823
ENSG00000261884	-0.804724	0.0365857	0.110479	40.1558	61.8479	65.5331	24.8664	31.1313	40.1947	AC040162.1	0.95672
ENSG00000198886	-0.804278	3.53385e-14	7.51333e-12	71187.3	84351.8	96066.8	44660	47408.7	52014.3	MT-ND4	11.1242
ENSG00000213149	-0.804193	0.0216524	0.074783	65.1417	69.7017	56.0356	32.5176	30.0578	47.0852	CNN2P9	1.1262
ENSG00000227039	-0.803547	0.0226523	0.0774199	57.1105	58.9028	107.322	46.8636	42.9397	37.8979	ITGB2-AS1	1.11115
ENSG00000121310	-0.80222	0.000418447	0.00342519	137.422	166.891	170.006	92.7707	82.6589	96.4673	ECHDC2	2.46531
ENSG00000124193	-0.801958	2.25013e-12	3.17559e-10	5358.57	4620.93	5547.52	3499.47	2691.25	2712.57	SRSF6	9.49818
ENSG00000261794	-0.801734	0.000285925	0.00252474	212.38	307.276	256.434	108.073	156.73	181.45	GOLGA8H	2.59778
ENSG00000256966	-0.800683	0.0683595	0.175795	44.6176	34.36	35.141	18.1716	26.8373	20.6716	AL513165.2	0.754993
ENSG00000229097	-0.798131	0.120601	0.26466	19.6317	30.4331	40.8395	13.3896	16.1024	22.9684	CALM2P2	0.577312
ENSG00000146700	-0.797986	0.124268	0.269778	20.5241	34.36	59.8346	34.4304	16.1024	14.9295	SSC4D	0.568994
ENSG00000108515	-0.797936	0.000227902	0.00211268	186.501	297.459	302.972	135.809	147.068	169.966	ENO3	2.67517
ENSG00000167670	-0.797529	3.66283e-11	3.59067e-09	1994.41	1589.39	1868.17	1174.46	923.204	1038.17	CHAF1A	8.44482
ENSG00000204130	-0.797001	4.89746e-06	8.9784e-05	306.969	419.192	359.008	203.713	230.801	189.489	RUFY2	4.0468
ENSG00000076555	-0.796432	0.00015392	0.00153929	198.102	193.398	263.082	132.94	109.496	134.365	ACACB	2.81268
ENSG00000007968	-0.796324	0.00646754	0.02965	159.731	97.1896	183.303	109.03	57.9686	86.1315	E2F2	1.52798
ENSG00000205426	-0.796275	0.0329892	0.102538	58.0028	55.9577	60.7844	45.9072	31.1313	22.9684	KRT81	0.989116
ENSG00000185101	-0.795786	0.300363	0.492473	9.81587	8.83542	19.9449	7.6512	4.29397	10.3358	ANO9	0.307617
ENSG00000133863	-0.795751	0.00489528	0.0238941	201.671	111.915	201.348	135.809	75.1445	84.9831	TEX15	1.62171
ENSG00000100376	-0.795107	4.06626e-10	2.91968e-08	697.819	698.98	791.146	437.075	434.764	388.166	FAM118A	7.53466
ENSG00000127586	-0.794634	1.21339e-09	7.49603e-08	833.456	797.151	965.902	496.371	447.646	553.539	CHTF18	7.12517
ENSG00000110944	-0.794388	0.00348451	0.0183602	100.836	186.526	176.655	72.6864	101.982	93.0221	IL23A	1.73612
ENSG00000135164	-0.793993	3.33813e-08	1.39409e-06	710.312	904.158	971.6	435.162	516.35	540.906	DMTF1	5.85571
ENSG00000108465	-0.793798	1.75918e-09	1.03969e-07	3182.13	4251.8	4913.09	2156.68	2415.36	2550.64	CDK5RAP3	6.9831
ENSG00000236364	-0.793264	0.257496	0.444669	9.81587	13.744	22.7941	5.7384	9.66143	11.4842	AL358115.1	0.351963
ENSG00000279765	-0.792891	0.166692	0.331461	17.847	35.3417	29.4424	6.6948	16.1024	25.2653	AC013394.1	0.479568
ENSG00000179938	-0.7925	0.310173	0.502508	7.13881	19.6343	13.2966	6.6948	12.8819	3.44526	GOLGA8J	0.298857
ENSG00000160957	-0.792485	1.51752e-05	0.000230713	1115.44	646.949	1202.39	659.916	519.57	531.719	RECQL4	3.63693
ENSG00000225873	-0.792061	0.191261	0.364085	24.0935	21.5977	29.4424	3.8256	19.3229	20.6716	LINC00694	0.438797
ENSG00000243406	-0.791338	0.0080286	0.0348175	92.8046	134.495	86.4278	55.4712	76.218	49.3821	MRPS31P5	1.4582
ENSG00000179532	-0.790686	4.97488e-06	9.09987e-05	567.536	799.115	845.283	330.914	491.66	457.071	DNHD1	4.04096
ENSG00000268970	-0.79053	0.0816016	0.199507	37.4788	29.4514	52.2366	21.9972	16.1024	31.0074	AC022150.2	0.700042
ENSG00000279713	-0.790466	0.0179717	0.0646768	64.2493	114.86	106.373	37.2996	53.6746	74.6473	AC080038.3	1.18925
ENSG00000230628	-0.79	0.113293	0.253273	20.5241	38.2868	35.141	13.3896	20.3964	20.6716	AL160408.3	0.596411
ENSG00000154920	-0.789837	7.51527e-07	1.84456e-05	405.128	350.472	405.546	217.103	206.111	249.207	EME1	4.73411
ENSG00000197077	-0.789805	0.0073306	0.0326201	87.4504	144.312	214.645	87.0324	84.8059	86.1315	KIAA1671	1.48652
ENSG00000086570	-0.78881	0.121464	0.265697	14.2776	59.8845	48.4375	21.0408	26.8373	22.9684	FAT2	0.575613
ENSG00000172771	-0.788762	0.0589146	0.157932	36.5864	71.6651	62.6839	18.1716	37.5722	43.64	EFCAB12	0.80153
ENSG00000169962	-0.78791	0.179518	0.348746	16.9547	17.6708	31.3419	9.56399	16.1024	12.6326	TAS1R3	0.457491
ENSG00000198453	-0.78776	2.31927e-05	0.000329305	225.765	235.611	256.434	135.809	132.04	148.146	ZNF568	3.4824
ENSG00000108405	-0.787343	1.91827e-09	1.11362e-07	1591.06	1756.29	2344.95	1099.86	1086.37	1111.67	P2RX1	6.95326
ENSG00000243679	-0.787326	0.000103296	0.00111108	291.799	466.314	408.395	178.847	220.066	277.918	AC018638.5	2.95426
ENSG00000106853	-0.787118	0.154415	0.314515	16.9547	30.4331	25.6434	14.346	10.7349	17.2263	PTGR1	0.502359
ENSG00000133401	-0.7857	0.100398	0.232444	25.8782	52.0308	73.1312	15.3024	26.8373	45.9368	PDZD2	0.633682
ENSG00000232546	-0.785328	0.124121	0.269618	33.9094	20.616	29.4424	13.3896	17.1759	18.3747	AC027644.1	0.569251
ENSG00000264660	-0.785291	0.260531	0.448633	11.6006	19.6343	15.1961	4.782	8.58794	13.781	AC107926.1	0.348109
ENSG00000273674	-0.785277	0.331889	0.524364	16.9547	14.7257	15.1961	13.3896	0	13.781	AC021752.1	0.280367
ENSG00000183401	-0.784961	3.68807e-05	0.000485739	283.768	310.221	440.687	209.451	195.376	195.231	CCDC159	3.3136
ENSG00000225370	-0.784461	0.292098	0.48399	12.4929	16.6891	25.6434	4.782	23.6168	3.44526	AC243962.1	0.315164
ENSG00000140678	-0.784346	1.21625e-07	4.23644e-06	1953.36	2552.45	3228.22	1291.14	1585.55	1614.68	ITGAX	5.373
ENSG00000221866	-0.784169	0.117906	0.26028	25.8782	28.4697	30.3922	20.0844	12.8819	16.0779	PLXNA4	0.584559
ENSG00000106089	-0.783637	6.18208e-05	0.000739276	281.983	385.813	390.35	157.806	217.919	240.02	STX1A	3.13119
ENSG00000227603	-0.782974	0.187791	0.359361	15.17	17.6708	32.2917	14.346	9.66143	13.781	AL583839.1	0.444469
ENSG00000135436	-0.782235	0.271206	0.461433	9.81587	13.744	19.9449	9.56399	5.36746	10.3358	FAM186B	0.335891
ENSG00000111450	-0.781187	1.52928e-05	0.000231813	331.955	253.282	323.867	191.28	166.391	171.115	STX2	3.63486
ENSG00000122257	-0.781008	1.5985e-12	2.33652e-10	3145.54	3352.55	3443.81	1714.82	1806.69	2266.98	RBBP6	9.63143
ENSG00000136826	-0.780997	1.05501e-07	3.75458e-06	815.609	933.609	1234.68	612.096	552.849	570.765	KLF4	5.42544
ENSG00000224975	-0.780896	0.183942	0.354662	20.5241	58.9028	14.2463	15.3024	12.8819	26.4137	INE1	0.450186
ENSG00000188878	-0.780877	0.00484571	0.0236945	132.96	165.91	137.715	59.2968	72.9975	122.881	FBF1	1.62535
ENSG00000279010	-0.780654	0.00182192	0.0110265	118.683	156.092	199.449	87.9887	84.8059	103.358	NA	1.95756
ENSG00000198939	-0.780378	0.14672	0.303314	20.5241	44.1771	21.8444	17.2152	21.4699	11.4842	ZFP2	0.518107
ENSG00000139908	-0.780185	0.0711818	0.180978	29.4476	57.9211	39.8897	22.9536	24.6903	26.4137	TSSK4	0.742374
ENSG00000156509	-0.779875	0.0774852	0.192315	46.4023	39.2685	36.0907	17.2152	34.3518	19.5231	FBXO43	0.715987
ENSG00000206567	-0.778933	0.125521	0.271363	24.0935	28.4697	33.2414	14.346	12.8819	22.9684	AC022007.1	0.566449
ENSG00000275708	-0.778919	0.55847	0.724635	2.67705	19.6343	110.172	16.2588	48.3072	12.6326	MIR3648-1	0.139881
ENSG00000123119	-0.778665	0.20583	0.381829	25.8782	13.744	18.0454	10.5204	13.9554	9.18736	NECAB1	0.418132
ENSG00000124549	-0.777766	0.000853181	0.00606225	132.068	139.403	140.564	78.4248	82.6589	79.241	BTN2A3P	2.21737
ENSG00000165494	-0.777695	1.50552e-18	6.01143e-16	2646.71	2683.02	2522.55	1482.42	1525.43	1573.34	PCF11	15.221
ENSG00000197497	-0.776925	0.00217732	0.0126974	130.283	119.769	139.614	61.2096	75.1445	91.8736	ZNF665	1.89629
ENSG00000026036	-0.776155	0.0705836	0.17982	28.5552	49.0857	64.5834	21.9972	27.9108	33.3042	RTEL1-TNFRSF6B	0.745162
ENSG00000007171	-0.776021	0.305229	0.497353	11.6006	11.7806	16.1458	6.6948	12.8819	3.44526	NOS2	0.303335
ENSG00000100813	-0.7758	3.26923e-18	1.24466e-15	7085.27	7425.68	7164.96	4045.57	3949.38	4667.18	ACIN1	14.9049
ENSG00000046651	-0.775676	9.03982e-12	1.06468e-09	1047.62	1109.34	1232.78	697.215	641.949	639.67	OFD1	8.97278
ENSG00000135722	-0.774495	0.000102903	0.00110904	217.734	308.258	329.565	160.675	153.509	186.044	FBXL8	2.95505
ENSG00000108848	-0.774223	7.91196e-13	1.24545e-10	3011.69	3520.42	3867.41	2147.12	1857.14	2075.2	LUC7L3	9.90467
ENSG00000135338	-0.774072	0.0307646	0.0973796	61.5723	50.0674	78.8297	42.0816	27.9108	41.3431	LCA5	1.01153
ENSG00000161328	-0.773718	0.00152108	0.00960949	147.238	142.348	170.006	113.812	80.5119	73.4989	LRRC56	2.0173
ENSG00000077157	-0.773579	5.80191e-10	3.95763e-08	1182.37	1359.67	1195.74	636.006	710.652	841.792	PPP1R12B	7.40257
ENSG00000230715	-0.773132	0.00103756	0.00709293	198.994	289.605	231.74	93.7271	158.877	169.966	AC018638.2	2.14917
ENSG00000141446	-0.772932	7.84942e-10	5.16076e-08	905.737	976.805	822.488	586.273	501.321	493.821	ESCO1	7.28729
ENSG00000068400	-0.77256	3.24663e-13	5.65431e-11	2257.65	2680.08	2437.07	1343.74	1378.36	1596.3	GRIPAP1	10.2476
ENSG00000178093	-0.772335	0.000375594	0.00316299	167.762	208.123	232.69	104.248	138.481	113.694	TSSK6	2.4999
ENSG00000115963	-0.772216	0.0993551	0.230752	17.847	80.5005	71.2317	32.5176	33.2783	33.3042	RND3	0.636855
ENSG00000234420	-0.772186	6.11242e-05	0.000733625	399.773	327.892	373.254	160.675	211.478	274.473	ZNF37BP	3.13453
ENSG00000128596	-0.771937	4.34787e-07	1.18041e-05	375.68	449.625	422.641	229.536	252.271	249.207	CCDC136	4.92797
ENSG00000198774	-0.771309	0.211956	0.389924	10.7082	31.4148	24.6936	14.346	7.51445	17.2263	RASSF9	0.40902
ENSG00000280332	-0.771258	0.230472	0.41344	15.17	20.616	21.8444	13.3896	4.29397	16.0779	AC020917.4	0.383587
ENSG00000052126	-0.771217	0.000695199	0.0051128	169.547	154.129	186.152	120.506	91.2469	86.1315	PLEKHA5	2.29134
ENSG00000198089	-0.771182	1.187e-07	4.15088e-06	473.839	416.246	492.923	274.487	269.447	266.434	SFI1	5.38186
ENSG00000238083	-0.770654	9.74536e-06	0.000159861	304.292	288.624	288.726	165.457	155.656	196.38	LRRC37A2	3.79626
ENSG00000234290	-0.770518	0.234423	0.418055	12.4929	20.616	20.8946	8.6076	16.1024	6.89052	AC116366.1	0.378767
ENSG00000169429	-0.770159	0.0187316	0.0667366	67.8187	101.116	85.478	58.3404	57.9686	32.1558	CXCL8	1.17564
ENSG00000143630	-0.770079	0.00394843	0.0202315	166.87	128.604	275.429	100.422	127.746	106.803	HCN3	1.69397
ENSG00000273352	-0.770027	0.231719	0.414882	20.5241	17.6708	13.2966	12.4332	10.7349	6.89052	NA	0.382076
ENSG00000253368	-0.769899	0.269471	0.459484	13.3853	13.744	14.2463	7.6512	8.58794	8.03894	TRNP1	0.33773
ENSG00000259820	-0.769738	0.182249	0.352504	14.2776	27.488	29.4424	8.6076	16.1024	17.2263	AC083843.3	0.452836
ENSG00000087589	-0.769466	0.106698	0.242671	39.2635	41.232	45.5883	25.8228	38.6457	9.18736	CASS4	0.614982
ENSG00000138587	-0.769391	0.00406032	0.0206819	114.221	92.2811	115.87	58.3404	62.2626	68.9052	MNS1	1.68441
ENSG00000274512	-0.769122	0.0241214	0.0811365	57.1105	73.6285	60.7844	32.5176	37.5722	42.4916	TBC1D3L	1.09078
ENSG00000230415	-0.768954	0.22252	0.404091	16.9547	15.7074	25.6434	17.2152	6.44096	10.3358	LINC01786	0.393521
ENSG00000128159	-0.768858	4.80241e-09	2.51988e-07	1497.37	1684.62	2083.76	958.312	962.923	1170.24	TUBGCP6	6.59862
ENSG00000167232	-0.76878	0.316634	0.509196	2.67705	27.488	19.9449	11.4768	8.58794	9.18736	ZNF91	0.293115
ENSG00000165699	-0.768735	2.78497e-10	2.11078e-08	1036.02	1119.15	1130.21	626.442	567.878	734.989	TSC1	7.67556
ENSG00000271254	-0.768571	0.000192777	0.00185426	246.289	215.977	241.238	121.463	118.084	174.56	AC240274.1	2.73183
ENSG00000112983	-0.76806	2.41875e-11	2.52213e-09	909.306	873.725	893.72	542.278	486.292	543.203	BRD8	8.59823
ENSG00000132530	-0.767963	2.11599e-10	1.69808e-08	840.595	767.7	763.604	436.118	474.484	483.485	XAF1	7.77004
ENSG00000185442	-0.767953	0.25075	0.437357	9.81587	19.6343	31.3419	6.6948	8.58794	20.6716	FAM174B	0.359164
ENSG00000179627	-0.767853	0.284008	0.475421	9.81587	17.6708	16.1458	4.782	12.8819	8.03894	ZBTB42	0.322921
ENSG00000070182	-0.767524	0.0142909	0.0546115	89.2352	100.135	71.2317	37.2996	62.2626	53.9758	SPTB	1.26272
ENSG00000168477	-0.767222	1.35136e-06	3.03889e-05	1450.96	1896.67	1545.25	683.826	1057.39	1135.79	TNXB	4.51729
ENSG00000167992	-0.767071	0.109348	0.246948	24.0935	33.3783	77.88	31.5612	23.6168	24.1168	VWCE	0.607395
ENSG00000196872	-0.766778	0.105092	0.239819	36.5864	31.4148	49.3873	36.3432	17.1759	14.9295	KIAA1211L	0.620116
ENSG00000185596	-0.766581	8.06256e-10	5.27969e-08	1117.22	1263.47	1217.59	597.75	798.678	720.06	WASH3P	7.27739
ENSG00000274104	-0.766311	0.0590815	0.158146	43.7252	57.9211	41.7893	21.0408	25.7638	37.8979	AC020910.4	0.80094
ENSG00000127914	-0.766155	5.99434e-09	3.06666e-07	1479.52	1658.11	1569	827.286	802.972	1139.23	AKAP9	6.51333
ENSG00000198590	-0.766154	0.189082	0.361071	15.17	22.5794	35.141	10.5204	10.7349	21.82	C3orf35	0.442407
ENSG00000101460	-0.766105	0.226986	0.409386	9.81587	28.4697	22.7941	13.3896	7.51445	14.9295	MAP1LC3A	0.387867
ENSG00000226002	-0.765616	0.197097	0.371652	20.5241	18.6526	21.8444	9.56399	17.1759	9.18736	GTF2IP14	0.429864
ENSG00000092439	-0.765365	5.07339e-14	1.05135e-11	2645.82	2755.67	2368.69	1665.09	1450.29	1453.9	TRPM7	10.9783
ENSG00000130294	-0.765265	0.255516	0.442282	8.92352	19.6343	19.9449	9.56399	8.58794	10.3358	KIF1A	0.354301
ENSG00000104866	-0.765072	4.98251e-07	1.30301e-05	504.179	668.547	707.568	392.124	342.444	370.94	PPP1R37	4.88505
ENSG00000074219	-0.764968	0.188623	0.360509	14.2776	19.6343	61.7341	14.346	23.6168	18.3747	TEAD2	0.443083
ENSG00000167302	-0.764092	1.35039e-06	3.03889e-05	373.895	464.35	424.541	234.318	275.888	233.129	TEPSIN	4.51729
ENSG00000012983	-0.764066	3.19195e-09	1.76539e-07	762.068	909.067	979.198	543.235	490.586	525.977	MAP4K5	6.75316
ENSG00000158286	-0.763616	0.00505354	0.0244623	91.0199	105.043	131.066	64.0788	68.7035	59.7179	RNF207	1.6115
ENSG00000198899	-0.76357	2.94349e-12	3.88612e-10	82025.8	92498	112881	53508.6	54284.4	61500.2	MT-ATP6	9.41048
ENSG00000213801	-0.763217	0.0469926	0.133771	43.7252	92.2811	76.9302	40.1688	26.8373	58.5694	ZNF321P	0.873639
ENSG00000105270	-0.763163	0.00993905	0.0411617	75.8499	154.129	133.916	62.166	71.924	80.3894	CLIP3	1.38551
ENSG00000114857	-0.762482	5.07197e-12	6.33841e-10	2187.15	2664.37	2335.45	1317.92	1339.72	1580.23	NKTR	9.19802
ENSG00000141837	-0.762373	0.000586271	0.00448498	217.734	314.148	426.44	171.196	179.273	214.755	CACNA1A	2.34824
ENSG00000228057	-0.760923	0.310029	0.502325	14.2776	10.7988	15.1961	3.8256	6.44096	13.781	SEC63P1	0.299016
ENSG00000255153	-0.760522	0.0659097	0.170891	33.9094	46.1405	49.3873	21.9972	24.6903	29.8589	TOLLIP-AS1	0.76728
ENSG00000180096	-0.759767	0.14235	0.296807	14.2776	53.9942	116.82	30.6048	40.7927	37.8979	2023-09-01	0.527525
ENSG00000160179	-0.759672	0.159747	0.321358	32.1247	25.5245	19.9449	9.56399	19.3229	17.2263	ABCG1	0.49301
ENSG00000272630	-0.759325	0.171798	0.338203	18.7394	48.104	22.7941	22.9536	20.3964	9.18736	AL731563.3	0.470822
ENSG00000179168	-0.758722	0.0220084	0.0756932	87.4504	112.897	65.5331	38.256	48.3072	71.2021	GGN	1.12094
ENSG00000140398	-0.758453	0.0359976	0.109177	49.0793	97.1896	109.222	35.3868	48.3072	67.7568	NEIL1	0.961868
ENSG00000228409	-0.758334	7.78528e-05	0.000891279	213.272	223.831	208.946	120.506	135.26	126.326	CCT6P1	3.04999
ENSG00000157782	-0.758089	0.0717531	0.182035	30.34	53.0125	61.7341	32.5176	32.2048	20.6716	CABP1	0.739846
ENSG00000256673	-0.758002	0.284513	0.475621	12.4929	13.744	18.9951	14.346	7.51445	4.59368	AC141557.1	0.322739
ENSG00000272140	-0.757465	0.391925	0.58218	38.3711	79.5188	78.8297	6.6948	37.5722	72.3505	AC022400.5	0.234943
ENSG00000258457	-0.757417	0.344528	0.536423	8.92352	10.7988	20.8946	2.8692	5.36746	16.0779	AL132780.2	0.270493
ENSG00000141449	-0.757255	0.225313	0.40739	14.2776	14.7257	28.4927	8.6076	12.8819	12.6326	GREB1L	0.38999
ENSG00000187122	-0.756826	0.00684558	0.0310354	116.006	114.86	180.454	102.335	60.1156	80.3894	SLIT1	1.50814
ENSG00000233231	-0.756723	0.179197	0.348371	19.6317	32.3965	18.0454	10.5204	16.1024	14.9295	HNRNPA1P49	0.457958
ENSG00000078114	-0.756388	0.0912761	0.216971	24.9858	50.0674	44.6385	21.0408	27.9108	21.82	NEBL	0.663598
ENSG00000105426	-0.756169	0.000156368	0.00155807	277.521	284.697	247.886	146.329	129.893	204.419	PTPRS	2.80741
ENSG00000249931	-0.755137	0.076493	0.190662	43.7252	43.1954	36.0907	30.6048	24.6903	17.2263	GOLGA8K	0.719736
ENSG00000164199	-0.754684	0.26572	0.455052	10.7082	15.7074	23.7439	6.6948	15.0289	8.03894	ADGRV1	0.341939
ENSG00000158417	-0.754322	1.02563e-10	9.07601e-09	4327.01	3660.81	4042.16	2698	1959.12	2473.7	EIF5B	8.0421
ENSG00000124466	-0.754225	0.21149	0.389416	10.7082	24.5428	57.9351	21.0408	23.6168	10.3358	LYPD3	0.409586
ENSG00000115257	-0.753845	6.35347e-06	0.000111869	514.887	778.499	787.347	359.606	451.94	422.619	PCSK4	3.95129
ENSG00000107742	-0.753555	0.0201292	0.0706588	66.9264	86.3908	87.3775	39.2124	39.7192	64.3115	SPOCK2	1.15083
ENSG00000254016	-0.753157	0.317276	0.509761	8.92352	8.83542	28.4927	10.5204	4.29397	12.6326	ALG1L10P	0.292633
ENSG00000126777	-0.752844	1.08905e-16	3.24161e-14	5853.83	6076.81	5528.53	3306.27	3265.56	3790.94	KTN1	13.4892
ENSG00000171988	-0.752783	3.39868e-12	4.41586e-10	12711.5	15563.1	12862.5	7156.74	8075.88	9182.77	JMJD1C	9.35498
ENSG00000143458	-0.752747	1.57477e-09	9.40896e-08	1080.64	853.109	982.047	562.363	615.111	553.539	GABPB2	7.02646
ENSG00000167615	-0.752492	6.28809e-07	1.57887e-05	3398.97	5566.32	5394.61	2391.96	2977.87	3154.71	LENG8	4.80165
ENSG00000111729	-0.752455	0.261775	0.450159	9.81587	22.5794	17.0956	10.5204	11.8084	6.89052	CLEC4A	0.346634
ENSG00000176658	-0.752318	0.168962	0.334408	20.5241	55.9577	50.3371	47.82	11.8084	14.9295	MYO1D	0.475723
ENSG00000254369	-0.752247	0.00493482	0.0240154	99.9434	111.915	124.418	54.5148	68.7035	76.9442	HOXA-AS3	1.61951
ENSG00000137497	-0.752137	4.30114e-11	4.1913e-09	4077.15	4404.95	4007.02	2127.99	2345.58	2944.55	NUMA1	8.37765
ENSG00000163617	-0.751837	0.00161521	0.010058	167.762	139.403	137.715	101.378	72.9975	89.5768	CCDC191	1.99749
ENSG00000231439	-0.751191	0.0629759	0.165274	42.8329	41.232	48.4375	26.7792	31.1313	20.6716	WASIR2	0.781796
ENSG00000090615	-0.750989	2.67218e-08	1.16011e-06	2277.28	2717.38	2365.84	1140.03	1480.35	1755.93	GOLGA3	5.9355
ENSG00000066279	-0.750781	3.62553e-13	6.24774e-11	1588.39	1760.21	1540.5	987.961	913.542	1003.72	ASPM	10.2043
ENSG00000182566	-0.750535	0.367738	0.55971	6.24646	13.744	20.8946	4.782	17.1759	2.29684	CLEC4G	0.252037
ENSG00000099282	-0.750495	0.206762	0.38308	9.81587	29.4514	41.7893	10.5204	18.2494	19.5231	TSPAN15	0.416711
ENSG00000151575	-0.750283	0.294509	0.486519	5.35411	24.5428	20.8946	13.3896	9.66143	6.89052	TEX9	0.3129
ENSG00000031003	-0.750247	5.98082e-10	4.06274e-08	864.689	995.457	934.56	589.142	572.172	498.415	FAM13B	7.39118
ENSG00000274070	-0.750143	0.121797	0.265999	24.9858	38.2868	32.2917	21.9972	12.8819	21.82	CASTOR2	0.575119
ENSG00000182489	-0.750141	0.312853	0.50545	11.6006	9.81713	17.0956	10.5204	5.36746	6.89052	XKRX	0.296322
ENSG00000230795	-0.74966	0.174944	0.342502	23.2011	25.5245	24.6936	21.0408	8.58794	13.781	HLA-K	0.465337
ENSG00000213640	-0.749541	0.336259	0.527997	4.46176	15.7074	18.9951	6.6948	9.66143	6.89052	EEF1DP4	0.277369
ENSG00000169231	-0.749286	4.29865e-06	8.03348e-05	681.757	888.451	959.253	401.688	494.88	609.811	THBS3	4.0951
ENSG00000170100	-0.749058	1.6319e-05	0.000244651	270.383	311.203	281.128	175.021	156.73	181.45	ZNF778	3.61145
ENSG00000185684	-0.749057	5.03228e-07	1.31184e-05	455.099	427.045	451.134	265.879	235.095	292.847	EP400P1	4.88212
ENSG00000173991	-0.748604	0.122335	0.266678	27.6629	30.4331	34.1912	19.128	12.8819	22.9684	TCAP	0.574012
ENSG00000176222	-0.748184	0.173773	0.341025	19.6317	27.488	24.6936	9.56399	15.0289	18.3747	ZNF404	0.467213
ENSG00000280206	-0.747684	0.0015128	0.00957326	172.224	157.074	184.253	90.8579	82.6589	133.217	AC026401.3	2.01894
ENSG00000177409	-0.74731	8.94215e-05	0.000991815	963.74	501.656	924.112	522.194	465.896	435.251	SAMD9L	3.00357
ENSG00000170264	-0.747125	0.108304	0.245268	49.9717	21.5977	49.3873	29.6484	18.2494	24.1168	FAM161A	0.610358
ENSG00000280119	-0.747027	0.292254	0.484162	10.7082	9.81713	26.5932	12.4332	8.58794	6.89052	AC093642.2	0.315009
ENSG00000280828	-0.746644	0.00209878	0.0123461	134.745	178.672	185.202	78.4248	96.6143	122.881	AC090114.3	1.90847
ENSG00000176919	-0.74652	0.269996	0.459996	16.9547	16.6891	12.3468	7.6512	12.8819	6.89052	C8G	0.337246
ENSG00000066230	-0.746068	1.40546e-05	0.000216148	898.598	1345.93	1597.49	670.436	714.946	906.104	SLC9A3	3.66525
ENSG00000213277	-0.746015	0.304598	0.496522	10.7082	21.5977	16.1458	3.8256	18.2494	6.89052	MARCKSL1P1	0.304061
ENSG00000112293	-0.745753	0.32572	0.518147	5.35411	23.5611	16.1458	13.3896	8.58794	4.59368	GPLD1	0.285547
ENSG00000115355	-0.745644	1.14836e-15	3.03223e-13	3995.95	3708.91	3672.71	2313.53	2061.11	2411.68	CCDC88A	12.5182
ENSG00000170581	-0.745428	3.76835e-15	9.0723e-13	3045.6	3362.37	3491.3	1850.63	2094.38	1960.35	STAT2	12.0423
ENSG00000152763	-0.745397	0.0244428	0.0819148	75.8499	56.9394	73.1312	34.4304	44.0132	44.7884	WDR78	1.08664
ENSG00000236829	-0.745247	0.14608	0.30226	23.2011	42.2137	46.538	14.346	38.6457	13.781	Z97634.1	0.519619
ENSG00000119771	-0.744984	0.00319483	0.017098	126.714	125.659	105.423	75.5556	65.483	72.3505	KLHL29	1.76706
ENSG00000197977	-0.744963	0.243476	0.429196	19.6317	15.7074	18.0454	6.6948	16.1024	9.18736	ELOVL2	0.367344
ENSG00000137841	-0.744621	7.28686e-10	4.88761e-08	3671.13	4216.46	4994.77	2349.87	2402.48	2937.66	PLCB2	7.3109
ENSG00000224376	-0.744618	0.0299182	0.0954015	66.034	93.2628	70.2819	32.5176	40.7927	64.3115	AC017104.1	1.02044
ENSG00000271664	-0.74422	0.284334	0.475498	7.13881	15.7074	26.5932	10.5204	8.58794	10.3358	AC004890.3	0.322852
ENSG00000280149	-0.744127	0.207824	0.384482	22.3088	21.5977	17.0956	15.3024	12.8819	8.03894	AC004877.2	0.415124
ENSG00000182472	-0.74411	0.0517091	0.143334	41.9405	99.1531	159.559	52.602	56.8951	70.0537	CAPN12	0.843651
ENSG00000149782	-0.743711	4.14478e-12	5.26002e-10	1983.7	2401.27	2419.03	1261.49	1393.39	1409.11	PLCB3	9.27901
ENSG00000173992	-0.743392	9.37556e-14	1.79946e-11	1620.51	1657.13	1835.88	1043.43	1012.3	997.977	CCS	10.7449
ENSG00000184441	-0.743342	0.0508889	0.141686	53.5411	108.97	54.1361	32.5176	38.6457	58.5694	AP001062.1	0.848672
ENSG00000232934	-0.743219	0.225056	0.407025	17.847	16.6891	19.9449	12.4332	8.58794	11.4842	AL157786.1	0.390379
ENSG00000164331	-0.743048	1.94995e-07	6.10374e-06	688.895	855.072	817.74	432.293	424.03	555.836	ANKRA2	5.2144
ENSG00000029534	-0.742665	0.17454	0.341998	15.17	27.488	61.7341	27.7356	18.2494	16.0779	ANK1	0.465977
ENSG00000164171	-0.742482	0.129593	0.277947	19.6317	45.1588	47.4878	15.3024	30.0578	21.82	ITGA2	0.556038
ENSG00000279348	-0.742403	0.357514	0.548894	4.46176	8.83542	27.5429	7.6512	6.44096	10.3358	AC012513.3	0.260512
ENSG00000102595	-0.741654	1.11961e-06	2.58522e-05	550.581	422.137	471.079	274.487	283.402	306.628	UGGT2	4.5875
ENSG00000182397	-0.740995	0.221379	0.402551	14.2776	20.616	22.7941	14.346	9.66143	10.3358	DNM1P46	0.395179
ENSG00000283236	-0.740983	0.300851	0.492972	11.6006	14.7257	15.1961	12.4332	6.44096	5.7421	AC074141.1	0.307178
ENSG00000120798	-0.740585	4.45376e-08	1.80742e-06	945.893	1223.21	1174.85	588.186	647.316	767.145	NR2C1	5.74294
ENSG00000162526	-0.740465	0.157023	0.318029	23.2011	42.2137	35.141	15.3024	10.7349	34.4526	TSSK3	0.497533
ENSG00000085382	-0.740018	4.5239e-12	5.69698e-10	1081.53	1079.88	1064.68	633.136	621.552	677.568	HACE1	9.24436
ENSG00000135473	-0.739962	3.38718e-07	9.67741e-06	1807.01	2845.01	2722.95	1298.79	1520.07	1597.45	PAN2	5.01424
ENSG00000130254	-0.739416	3.21567e-14	6.9268e-12	4599.18	5296.34	4539.83	2885.46	2652.6	3108.77	SAFB2	11.1595
ENSG00000196220	-0.739294	1.06391e-06	2.46703e-05	464.915	453.552	465.38	275.443	237.242	316.964	SRGAP3	4.60783
ENSG00000157315	-0.738888	0.317064	0.509537	8.03116	17.6708	17.0956	7.6512	4.29397	13.781	TMED6	0.292824
ENSG00000231721	-0.738466	0.0801527	0.197113	29.4476	60.8662	47.4878	26.7792	23.6168	32.1558	LINC-PINT	0.705285
ENSG00000133858	-0.738367	3.90367e-10	2.85299e-08	1834.67	1669.89	2098.01	1255.75	1011.23	1089.85	ZFC3H1	7.5447
ENSG00000129250	-0.738169	4.02747e-10	2.90457e-08	1044.05	1283.1	1131.16	734.515	648.389	689.052	KIF1C	7.53692
ENSG00000130827	-0.738016	7.84135e-08	2.94253e-06	927.153	1176.09	1300.22	627.398	654.83	759.106	PLXNA3	5.53128
ENSG00000224086	-0.737829	0.00229191	0.0132116	125.822	175.727	170.006	106.16	76.218	99.9126	AC245452.1	1.87905
ENSG00000197162	-0.737608	8.57527e-05	0.000958919	249.858	355.38	298.223	170.239	168.538	203.27	ZNF785	3.01822
ENSG00000275325	-0.73718	1.78763e-08	8.24376e-07	601.445	713.706	629.688	375.865	401.486	389.315	PDCD6IPP1	6.08387
ENSG00000068831	-0.736995	9.1029e-08	3.33386e-06	696.034	649.894	752.207	433.249	357.473	468.556	RASGRP2	5.47705
ENSG00000271383	-0.73695	2.75258e-05	0.000380595	368.541	405.448	420.742	183.629	251.197	283.66	NBPF19	3.41954
ENSG00000110719	-0.73652	4.62775e-09	2.45126e-07	7863.4	9928.07	11689.6	5257.33	5881.67	6556.33	TCIRG1	6.61061
ENSG00000253636	-0.736366	0.290372	0.482362	17.847	10.7988	16.1458	13.3896	6.44096	6.89052	AC022893.1	0.316627
ENSG00000182327	-0.736279	0.301106	0.493049	7.13881	32.3965	17.0956	17.2152	11.8084	4.59368	GLTPD2	0.30711
ENSG00000129465	-0.736037	0.000311804	0.00271086	197.21	246.41	302.972	138.678	153.509	156.185	RIPK3	2.56689
ENSG00000119640	-0.735867	0.0253702	0.0842978	57.1105	76.5736	75.0307	44.9508	35.4253	44.7884	ACYP1	1.07418
ENSG00000204389	-0.735322	0.115461	0.256649	28.5552	79.5188	30.3922	30.6048	23.6168	28.7105	HSPA1A	0.590661
ENSG00000223959	-0.734935	1.44501e-05	0.000221369	300.722	309.24	282.077	164.501	180.347	191.786	AFG3L1P	3.65488
ENSG00000228109	-0.734848	0.130367	0.279058	30.34	25.5245	32.2917	15.3024	17.1759	20.6716	MELTF-AS1	0.554305
ENSG00000168405	-0.73435	9.63372e-08	3.49698e-06	763.853	908.085	841.484	440.9	592.568	477.743	CMAHP	5.45631
ENSG00000099139	-0.734057	0.199159	0.374156	14.2776	26.5063	25.6434	14.346	13.9554	11.4842	PCSK5	0.426947
ENSG00000130653	-0.733656	0.000961019	0.00667052	206.133	230.703	366.606	153.024	173.906	156.185	PNPLA7	2.17584
ENSG00000088367	-0.733643	0.0284042	0.0917169	52.6487	82.4639	95.9253	39.2124	50.4541	49.3821	EPB41L1	1.03755
ENSG00000108797	-0.733179	0.000126153	0.00131044	366.756	493.802	510.019	202.757	285.549	337.636	CNTNAP1	2.88258
ENSG00000279561	-0.732872	0.318756	0.510937	11.6006	14.7257	15.1961	12.4332	3.22048	9.18736	AL845472.2	0.291633
ENSG00000277224	-0.732771	0.292706	0.484666	8.03116	24.5428	15.1961	8.6076	7.51445	12.6326	HIST1H2BF	0.314558
ENSG00000125351	-0.7327	7.44949e-07	1.83117e-05	565.751	740.212	559.406	355.781	363.914	403.096	UPF3B	4.73727
ENSG00000183323	-0.732514	1.97138e-09	1.13639e-07	1261.79	1143.7	1110.26	719.212	608.67	788.965	CCDC125	6.94447
ENSG00000168826	-0.73178	0.00286534	0.0158047	117.79	118.787	140.564	79.3812	75.1445	72.3505	ZBTB49	1.80121
ENSG00000108309	-0.731586	0.396858	0.587057	1.7847	13.744	25.6434	5.7384	5.36746	13.781	RUNDC3A	0.23132
ENSG00000156414	-0.73145	0.343892	0.535666	7.13881	12.7623	29.4424	18.1716	3.22048	8.03894	TDRD9	0.271106
ENSG00000144045	-0.731079	0.0244241	0.0818855	64.2493	67.7382	75.0307	36.3432	48.3072	40.1947	DQX1	1.08679
ENSG00000178826	-0.730969	0.2328	0.416158	16.9547	15.7074	21.8444	9.56399	10.7349	12.6326	TMEM139	0.380742
ENSG00000102554	-0.730931	0.0153964	0.0577446	77.6346	184.562	141.514	69.8172	81.5854	91.8736	KLF5	1.23849
ENSG00000151914	-0.729793	2.40429e-07	7.15647e-06	2020.28	2211.8	1814.98	981.266	1134.68	1533.14	DST	5.1453
ENSG00000272970	-0.729426	0.200838	0.375978	15.17	41.232	22.7941	21.9972	15.0289	10.3358	AC107294.2	0.424838
ENSG00000158636	-0.729413	5.64857e-07	1.44642e-05	717.451	730.395	648.683	360.563	396.119	509.899	EMSY	4.83971
ENSG00000008300	-0.729129	2.44659e-06	5.0318e-05	397.989	449.625	454.933	240.056	246.903	299.738	CELSR3	4.29828
ENSG00000279569	-0.729086	0.138747	0.291733	27.6629	79.5188	32.2917	16.2588	26.8373	41.3431	AC020763.4	0.535015
ENSG00000270055	-0.729057	5.87584e-09	3.01547e-07	1477.73	1937.9	1625.03	881.8	1065.98	1094.44	AC127502.2	6.52065
ENSG00000280399	-0.728879	0.35987	0.550807	3.56941	18.6526	24.6936	3.8256	8.58794	16.0779	AC022497.1	0.259001
ENSG00000169228	-0.728357	1.89094e-07	5.97619e-06	795.085	966.006	1013.39	505.935	514.203	655.748	RAB24	5.22358
ENSG00000253106	-0.727788	0.0835043	0.202796	52.6487	38.2868	35.141	23.91	21.4699	31.0074	AC090198.1	0.69294
ENSG00000165730	-0.727628	0.19421	0.367777	15.17	28.4697	30.3922	13.3896	10.7349	20.6716	STOX1	0.434415
ENSG00000006042	-0.727075	0.217268	0.397153	13.3853	34.36	27.5429	23.91	9.66143	11.4842	TMEM98	0.401042
ENSG00000267287	-0.726938	0.000831952	0.00594236	232.011	322.984	458.732	209.451	185.714	217.051	AC068473.3	2.22604
ENSG00000165140	-0.726554	0.142268	0.296807	24.0935	56.9394	35.141	36.3432	17.1759	16.0779	FBP1	0.527525
ENSG00000260386	-0.726372	0.00506092	0.0244835	113.329	138.422	136.765	93.7271	81.5854	58.5694	LINC01225	1.61113
ENSG00000141577	-0.72555	1.54841e-07	5.1418e-06	587.167	559.577	576.502	334.74	313.46	395.057	CEP131	5.28888
ENSG00000257354	-0.725235	0.121151	0.265349	21.4164	50.0674	52.2366	18.1716	24.6903	32.1558	AC048341.1	0.576182
ENSG00000174586	-0.724648	0.0252525	0.0839751	70.4958	85.4091	84.5283	65.9916	40.7927	37.8979	ZNF497	1.07585
ENSG00000075290	-0.724559	0.0661364	0.171316	35.6941	68.7199	62.6839	24.8664	40.7927	35.601	WNT8B	0.766202
ENSG00000100038	-0.724359	0.00940819	0.039432	135.637	114.86	148.162	50.6892	101.982	89.5768	TOP3B	1.40415
ENSG00000260966	-0.723543	0.0684698	0.175909	44.6176	42.2137	51.2868	34.4304	22.5433	26.4137	AP001486.2	0.754712
ENSG00000172671	-0.723463	0.0648152	0.168883	65.1417	62.8297	58.8849	48.7764	17.1759	47.0852	ZFAND4	0.772415
ENSG00000221968	-0.723292	0.000183637	0.00177784	416.728	637.132	758.855	397.862	403.633	295.144	FADS3	2.75011
ENSG00000165275	-0.723215	0.000143038	0.00145265	266.813	244.447	276.379	129.114	182.494	166.521	TRMT10B	2.83784
ENSG00000073605	-0.722787	0.0579621	0.156084	413.159	860.963	682.874	274.487	464.822	446.736	GSDMB	0.806641
ENSG00000204396	-0.722639	0.0139199	0.0535187	99.9434	115.842	174.755	91.8143	91.2469	52.8273	VWA7	1.27149
ENSG00000099999	-0.722009	0.000364783	0.00309926	253.428	362.252	453.983	204.669	205.037	238.871	RNF215	2.50874
ENSG00000102901	-0.721941	1.32744e-09	8.13915e-08	1019.07	1208.49	1297.37	686.695	724.607	725.802	CENPT	7.08942
ENSG00000175455	-0.721908	1.40313e-10	1.17798e-08	1549.12	1765.12	1827.33	946.835	1014.45	1157.61	CCDC14	7.92886
ENSG00000276805	-0.721881	0.00840665	0.0361506	95.4816	134.495	115.87	54.5148	72.9975	82.6863	AL133216.2	1.44188
ENSG00000162881	-0.72182	0.122407	0.266763	21.4164	41.232	46.538	23.91	22.5433	19.5231	OXER1	0.573875
ENSG00000204791	-0.721768	0.165991	0.330347	21.4164	27.488	51.2868	20.0844	28.9843	11.4842	SMPD5	0.481029
ENSG00000096433	-0.721118	7.56002e-08	2.85173e-06	1097.59	993.494	1160.6	571.927	612.964	790.113	ITPR3	5.54489
ENSG00000174776	-0.720877	0.00299982	0.0163482	223.088	156.092	155.76	88.9451	136.334	99.9126	WDR49	1.78653
ENSG00000117480	-0.720873	0.000366863	0.00311026	221.303	332.801	335.264	157.806	206.111	175.708	FAAH	2.5072
ENSG00000100344	-0.720844	0.139714	0.293125	25.8782	53.9942	31.3419	29.6484	24.6903	12.6326	PNPLA3	0.532947
ENSG00000160305	-0.720005	3.23376e-10	2.42843e-08	1494.69	1700.33	1770.34	891.364	1016.6	1108.23	DIP2A	7.61467
ENSG00000169918	-0.719894	0.151558	0.310542	28.5552	23.5611	38.94	21.0408	22.5433	11.4842	OTUD7A	0.507879
ENSG00000234684	-0.719191	0.0574025	0.154893	57.1105	45.1588	47.4878	27.7356	27.9108	35.601	SDCBP2-AS1	0.809968
ENSG00000100416	-0.719042	8.66663e-07	2.07362e-05	530.057	477.113	618.291	346.217	330.636	310.074	TRMU	4.68327
ENSG00000280187	-0.718724	0.307872	0.50031	11.6006	9.81713	21.8444	9.56399	7.51445	9.18736	AC022107.1	0.30076
ENSG00000213204	-0.718714	0.204628	0.380313	17.847	36.3234	18.0454	18.1716	13.9554	11.4842	AL049697.1	0.419859
ENSG00000226029	-0.718479	0.343059	0.534847	9.81587	10.7988	18.0454	6.6948	4.29397	12.6326	LINC01772	0.27177
ENSG00000177238	-0.718183	0.00128429	0.00841678	141.884	177.69	174.755	103.291	89.0999	107.952	TRIM72	2.07485
ENSG00000271816	-0.718157	0.0805547	0.197775	46.4023	48.104	42.739	19.128	25.7638	39.0463	BMS1P4	0.70383
ENSG00000148384	-0.717836	4.0452e-06	7.69646e-05	482.762	561.54	519.516	284.051	284.476	383.572	INPP5E	4.11371
ENSG00000274270	-0.717806	0.11238	0.251679	29.4476	33.3783	45.5883	18.1716	20.3964	27.5621	AL137060.1	0.599154
ENSG00000258317	-0.717004	0.161748	0.32415	26.7705	26.5063	26.5932	13.3896	21.4699	13.781	AC034102.6	0.489254
ENSG00000276529	-0.716998	0.233904	0.417447	25.8782	18.6526	18.0454	13.3896	6.44096	18.3747	AP001505.1	0.379399
ENSG00000163795	-0.716589	3.4735e-07	9.8212e-06	539.873	472.204	533.763	331.871	318.827	289.402	ZNF513	5.00784
ENSG00000163781	-0.716557	8.77554e-12	1.04105e-09	2281.74	2067.49	2229.08	1469.99	1186.21	1345.95	TOPBP1	8.98253
ENSG00000111011	-0.716187	2.40212e-13	4.27446e-11	4889.19	5825.49	4852.3	2952.41	3293.48	3230.51	RSRC2	10.3691
ENSG00000232810	-0.716094	0.138881	0.291877	421.19	231.684	646.784	363.432	227.58	199.825	TNF	0.534801
ENSG00000215481	-0.715975	0.240243	0.42519	8.92352	22.5794	46.538	16.2588	13.9554	17.2263	BCRP3	0.371417
ENSG00000141013	-0.715797	0.0393662	0.116687	64.2493	64.7931	122.518	60.2532	37.5722	55.1242	GAS8	0.932977
ENSG00000227582	-0.715759	0.295119	0.486939	15.17	25.5245	16.1458	9.56399	21.4699	3.44526	ADGRF5P1	0.312525
ENSG00000244480	-0.715492	0.149417	0.307068	32.1247	22.5794	43.6888	12.4332	21.4699	26.4137	AC005154.3	0.512765
ENSG00000257285	-0.71498	0.299154	0.491367	9.81587	20.616	22.7941	3.8256	15.0289	13.781	AL132780.1	0.308594
ENSG00000146830	-0.714286	1.66529e-07	5.43077e-06	2634.22	3021.71	3152.24	1472.86	1634.93	2263.54	GIGYF1	5.26514
ENSG00000175344	-0.713889	0.0014148	0.00906174	177.578	255.245	181.403	103.291	140.628	130.92	CHRNA7	2.04279
ENSG00000270673	-0.713542	0.401397	0.591413	13.3853	13.744	14.2463	0	12.8819	12.6326	YTHDF3-AS1	0.228109
ENSG00000118276	-0.713214	0.221511	0.40266	27.6629	40.2503	11.3971	19.128	9.66143	19.5231	B4GALT6	0.395062
ENSG00000226210	-0.71295	1.20278e-06	2.7578e-05	624.646	781.444	723.714	363.432	499.174	437.548	AC215219.1	4.55944
ENSG00000105825	-0.712656	0.176408	0.344709	35.6941	51.0491	18.0454	12.4332	33.2783	18.3747	TFPI2	0.462547
ENSG00000153982	-0.712393	0.00423542	0.0213874	126.714	142.348	114.92	65.9916	81.5854	87.28	GDPD1	1.66984
ENSG00000107147	-0.712283	0.233007	0.416436	12.4929	26.5063	37.9902	8.6076	24.6903	13.781	KCNT1	0.380451
ENSG00000197405	-0.712225	0.251955	0.43843	8.03116	34.36	25.6434	11.4768	13.9554	16.0779	C5AR1	0.3581
ENSG00000269069	-0.711991	0.116373	0.257895	82.9887	37.3051	47.4878	21.0408	23.6168	58.5694	AC007842.1	0.588558
ENSG00000204681	-0.711287	0.0106183	0.0434039	111.544	158.056	121.569	58.3404	107.349	73.4989	GABBR1	1.36247
ENSG00000229180	-0.711216	0.0996117	0.231227	32.1247	43.1954	37.0405	22.9536	20.3964	25.2653	AC006001.3	0.635962
ENSG00000135740	-0.709945	0.0902615	0.215059	33.9094	41.232	60.7844	26.7792	34.3518	21.82	SLC9A5	0.667442
ENSG00000227354	-0.709617	0.0643048	0.167847	49.0793	73.6285	39.8897	31.5612	31.1313	36.7495	RBM26-AS1	0.775087
ENSG00000272578	-0.709316	0.157978	0.31951	21.4164	37.3051	48.4375	15.3024	16.1024	34.4526	AP000347.1	0.495515
ENSG00000013573	-0.709305	7.00922e-06	0.00012117	497.932	499.692	695.221	336.653	334.93	364.049	DDX11	3.9166
ENSG00000251022	-0.709232	1.4639e-07	4.89853e-06	659.448	719.596	647.733	363.432	464.822	412.283	THAP9-AS1	5.30993
ENSG00000051341	-0.708975	0.000131637	0.00135954	499.717	350.472	407.445	314.655	209.331	244.614	POLQ	2.86661
ENSG00000090905	-0.708749	1.53166e-10	1.26641e-08	1358.16	1512.82	1388.54	866.498	784.723	955.486	TNRC6A	7.89743
ENSG00000244171	-0.708593	0.237251	0.42178	14.2776	19.6343	28.4927	12.4332	8.58794	17.2263	PBX2P1	0.374914
ENSG00000231389	-0.708514	0.284074	0.475421	15.17	17.6708	16.1458	15.3024	7.51445	6.89052	HLA-DPA1	0.322921
ENSG00000228172	-0.70833	0.187542	0.359093	25.8782	26.5063	30.3922	7.6512	19.3229	24.1168	AL020996.1	0.444793
ENSG00000225774	-0.708172	0.160177	0.321947	25.8782	29.4514	28.4927	18.1716	21.4699	11.4842	SIRPAP1	0.492215
ENSG00000272449	-0.707887	0.158588	0.319931	27.6629	21.5977	37.9902	19.128	20.3964	13.781	AL139246.5	0.494944
ENSG00000168811	-0.707859	0.00582197	0.0273247	151.7	107.988	126.318	69.8172	93.3939	73.4989	IL12A	1.56344
ENSG00000266904	-0.707462	0.00186223	0.0112331	136.53	145.294	160.509	91.8143	83.7324	95.3189	LINC00663	1.9495
ENSG00000123689	-0.707171	0.28562	0.476985	17.847	18.6526	12.3468	5.7384	12.8819	11.4842	G0S2	0.321495
ENSG00000204618	-0.707105	0.00493821	0.0240248	131.176	197.324	176.655	76.512	128.819	104.506	RNF39	1.61934
ENSG00000111886	-0.706867	0.345035	0.536958	5.35411	14.7257	24.6936	10.5204	5.36746	11.4842	GABRR2	0.270059
ENSG00000237356	-0.706709	0.130326	0.279008	34.8017	27.488	35.141	21.0408	23.6168	14.9295	AL365295.1	0.554384
ENSG00000130856	-0.706514	3.67158e-07	1.02924e-05	595.198	605.717	535.662	342.391	324.195	398.502	ZNF236	4.98748
ENSG00000204301	-0.706271	0.096753	0.226278	30.34	46.1405	42.739	21.9972	24.6903	26.4137	NOTCH4	0.645358
ENSG00000129946	-0.706069	0.302664	0.494514	12.4929	14.7257	19.9449	4.782	13.9554	10.3358	SHC2	0.305821
ENSG00000108654	-0.706031	1.10787e-20	6.25411e-18	11283.8	11359.4	10934.5	7085.01	6630.96	6866.41	DDX5	17.2038
ENSG00000268575	-0.705577	0.00322476	0.0172131	169.547	214.995	172.856	86.076	105.202	151.592	AL031282.2	1.76414
ENSG00000250510	-0.70536	0.000898192	0.00632988	197.21	341.636	303.922	154.937	178.2	183.747	GPR162	2.1986
ENSG00000225151	-0.705345	0.204658	0.380313	17.847	27.488	36.0907	10.5204	26.8373	12.6326	GOLGA2P7	0.419859
ENSG00000269984	-0.705127	0.310687	0.502942	7.13881	16.6891	25.6434	11.4768	11.8084	6.89052	AC078795.1	0.298482
ENSG00000157617	-0.70469	0.00626543	0.0289504	126.714	103.08	134.865	74.5992	63.3361	86.1315	C2CD2	1.53835
ENSG00000198727	-0.704674	1.26438e-10	1.07808e-08	34930.2	41156.4	47620.8	23335.2	24755.8	27814.7	MT-CYB	7.96735
ENSG00000112419	-0.704603	2.94393e-08	1.24858e-06	871.827	742.175	747.458	444.726	495.954	509.899	PHACTR2	5.90358
ENSG00000178188	-0.704144	3.26828e-08	1.37192e-06	1023.53	1239.9	1221.39	616.878	727.828	795.855	SH2B1	5.86267
ENSG00000172296	-0.70387	0.396325	0.586481	2.67705	12.7623	26.5932	13.3896	6.44096	5.7421	SPTLC3	0.231746
ENSG00000158691	-0.703661	0.00730588	0.0325721	96.374	123.696	113.971	69.8172	74.071	60.8663	ZSCAN12	1.48715
ENSG00000266338	-0.703352	3.62438e-05	0.000478892	425.652	302.368	393.199	230.492	225.433	233.129	NBPF15	3.31976
ENSG00000062524	-0.703194	0.0713287	0.181183	39.2635	57.9211	65.5331	43.038	32.2048	24.1168	LTK	0.741883
ENSG00000224358	-0.703084	0.258388	0.445833	25.8782	7.85371	31.3419	13.3896	12.8819	13.781	AL451074.2	0.350828
ENSG00000031691	-0.70246	1.74787e-06	3.77498e-05	498.824	434.899	478.677	317.525	287.696	261.84	CENPQ	4.42309
ENSG00000223705	-0.702305	0.000239465	0.00220488	280.198	362.252	399.847	173.108	214.699	253.801	NSUN5P1	2.65661
ENSG00000271614	-0.70168	0.101559	0.234305	29.4476	43.1954	48.4375	27.7356	25.7638	20.6716	ATP2B1-AS1	0.630218
ENSG00000147434	-0.701423	0.121552	0.265736	54.4334	26.5063	50.3371	24.8664	38.6457	17.2263	CHRNA6	0.575549
ENSG00000177303	-0.70141	0.171432	0.337606	33.017	26.5063	28.4927	11.4768	27.9108	14.9295	CASKIN2	0.47159
ENSG00000160298	-0.70132	0.00138762	0.00892955	248.966	208.123	157.659	134.852	119.158	124.029	C21orf58	2.04917
ENSG00000115459	-0.701185	0.000261095	0.00235115	219.518	217.94	237.439	120.506	144.921	150.443	ELMOD3	2.62872
ENSG00000160401	-0.701007	0.160289	0.322092	20.5241	35.3417	56.9853	33.474	18.2494	17.2263	CFAP157	0.49202
ENSG00000139631	-0.700471	0.0153848	0.0577272	93.6969	169.836	154.81	67.9044	74.071	115.99	CSAD	1.23862
ENSG00000226979	-0.70027	0.346623	0.53834	12.4929	7.85371	17.0956	8.6076	7.51445	6.89052	LTA	0.268943
ENSG00000272931	-0.700061	0.330326	0.522692	16.0623	13.744	9.49756	7.6512	9.66143	6.89052	AC099568.2	0.281754
ENSG00000183397	-0.699762	0.00403198	0.0205503	142.776	176.708	154.81	77.4684	89.0999	126.326	C19orf71	1.68718
ENSG00000184557	-0.699392	0.000533992	0.00415493	415.836	446.68	780.699	337.609	309.166	365.198	SOCS3	2.38144
ENSG00000163009	-0.698624	0.123453	0.26865	40.1558	32.3965	41.7893	34.4304	16.1024	19.5231	C2orf48	0.570813
ENSG00000246982	-0.698445	0.201497	0.376737	21.4164	34.36	38.94	11.4768	35.4253	11.4842	Z84485.1	0.423962
ENSG00000260293	-0.697688	0.269237	0.459364	12.4929	15.7074	24.6936	11.4768	10.7349	10.3358	AC106820.4	0.337843
ENSG00000137501	-0.69662	0.0946577	0.222586	34.8017	70.6834	46.538	42.0816	23.6168	27.5621	SYTL2	0.652503
ENSG00000270024	-0.695139	0.121971	0.266203	40.1558	45.1588	26.5932	24.8664	26.8373	17.2263	NA	0.574787
ENSG00000177595	-0.695074	3.8518e-07	1.07059e-05	697.819	900.231	864.278	474.374	479.851	567.32	PIDD1	4.97038
ENSG00000229205	-0.69497	0.303554	0.49528	15.17	11.7806	17.0956	10.5204	8.58794	8.03894	LINC00200	0.305149
ENSG00000112139	-0.694809	0.000200302	0.00190537	248.074	276.843	337.163	199.887	166.391	165.373	MDGA1	2.72002
ENSG00000100156	-0.694168	0.378881	0.56994	5.35411	15.7074	18.0454	10.5204	3.22048	10.3358	SLC16A8	0.244171
ENSG00000256591	-0.693736	0.0544972	0.149212	47.2946	107.988	73.1312	37.2996	57.9686	45.9368	AP003108.2	0.826197
ENSG00000273230	-0.693696	0.104047	0.238265	65.1417	35.3417	33.2414	30.6048	26.8373	25.2653	AC102953.2	0.622939
ENSG00000232677	-0.693672	0.0491846	0.138351	46.4023	88.3542	75.0307	37.2996	39.7192	52.8273	LINC00665	0.859019
ENSG00000229344	-0.693671	0.324405	0.516869	8.03116	15.7074	18.9951	8.6076	8.58794	9.18736	MTCO2P12	0.286619
ENSG00000006025	-0.693476	4.54662e-05	0.000580599	471.162	753.956	680.975	356.737	378.943	443.29	OSBPL7	3.23612
ENSG00000159239	-0.692595	0.0877096	0.210665	37.4788	68.7199	57.9351	36.3432	20.3964	44.7884	AC005041.1	0.676407
ENSG00000258539	-0.692542	0.129612	0.277952	27.6629	38.2868	35.141	19.128	18.2494	25.2653	AC068896.1	0.55603
ENSG00000136943	-0.692437	0.279505	0.470468	21.4164	13.744	17.0956	14.346	6.44096	11.4842	CTSV	0.32747
ENSG00000110844	-0.692384	0.0520528	0.144116	76.7422	65.7748	104.473	58.3404	26.8373	67.7568	PRPF40B	0.841289
ENSG00000125731	-0.692008	0.0960034	0.225039	41.0482	70.6834	103.523	21.9972	62.2626	49.3821	SH2D3A	0.647742
ENSG00000239704	-0.691591	0.299076	0.491288	19.6317	23.5611	10.4473	8.6076	6.44096	18.3747	CDRT4	0.308664
ENSG00000065243	-0.691385	2.80688e-07	8.20562e-06	1032.45	1437.23	1256.53	677.131	819.075	811.933	PKN2	5.08589
ENSG00000136828	-0.691363	0.163404	0.326685	33.9094	38.2868	24.6936	14.346	15.0289	31.0074	RALGPS1	0.48587
ENSG00000229413	-0.691092	0.0202193	0.0708043	103.513	160.019	165.257	57.384	80.5119	128.623	AC018638.1	1.14994
ENSG00000156381	-0.691073	0.00138477	0.00892174	160.623	189.471	200.398	130.07	97.6878	112.545	ANKRD9	2.04955
ENSG00000250091	-0.689992	0.202191	0.37756	29.4476	34.36	16.1458	18.1716	10.7349	20.6716	DNAH10OS	0.423014
ENSG00000181016	-0.689807	0.220659	0.40187	17.847	35.3417	21.8444	17.2152	8.58794	20.6716	LSMEM1	0.395914
ENSG00000229106	-0.689755	0.201914	0.377148	28.5552	16.6891	40.8395	10.5204	23.6168	19.5231	BTBD6P1	0.423488
ENSG00000235706	-0.689418	0.0369584	0.11112	60.6799	95.2262	118.719	46.8636	75.1445	48.2337	DICER1-AS1	0.954209
ENSG00000258744	-0.689182	0.379729	0.570692	18.7394	3.92685	18.0454	6.6948	12.8819	5.7421	AL132800.1	0.243598
ENSG00000100342	-0.688775	0.000630803	0.00473493	177.578	234.63	219.394	134.852	124.525	132.068	APOL1	2.32469
ENSG00000251192	-0.688582	0.0103245	0.0424361	118.683	90.3176	103.523	64.0788	61.1891	68.9052	ZNF674	1.37226
ENSG00000268189	-0.688463	0.112404	0.251698	33.017	50.0674	35.141	29.6484	19.3229	24.1168	AC005785.1	0.59912
ENSG00000215458	-0.688265	0.100348	0.232427	36.5864	57.9211	34.1912	28.692	26.8373	24.1168	AATBC	0.633713
ENSG00000119707	-0.688158	5.76622e-13	9.43988e-11	2299.59	2497.48	2264.22	1480.51	1365.48	1536.59	RBM25	10.025
ENSG00000174353	-0.687811	1.74945e-07	5.63783e-06	650.524	586.083	626.839	355.781	382.163	420.322	STAG3L3	5.24889
ENSG00000276248	-0.687243	0.094596	0.222473	32.1247	51.0491	46.538	23.91	26.8373	29.8589	AL442125.1	0.652724
ENSG00000131791	-0.686978	1.56747e-06	3.44443e-05	843.272	1084.79	1228.98	579.578	682.741	699.388	PRKAB2	4.46288
ENSG00000143387	-0.68685	0.00898068	0.038088	113.329	193.398	206.097	120.506	81.5854	115.99	CTSK	1.41921
ENSG00000223466	-0.686743	0.338693	0.530546	20.5241	13.744	20.8946	22.9536	8.58794	2.29684	LINC01825	0.275277
ENSG00000115657	-0.686408	0.23321	0.416617	16.0623	45.1588	22.7941	10.5204	27.9108	13.781	ABCB6	0.380263
ENSG00000183044	-0.686387	5.23755e-06	9.47581e-05	389.958	430.972	478.677	270.661	255.491	281.363	ABAT	4.02338
ENSG00000099866	-0.686221	0.213397	0.39187	18.7394	20.616	36.0907	19.128	17.1759	10.3358	MADCAM1	0.406858
ENSG00000177106	-0.685375	0.0211666	0.0733684	82.0963	143.33	125.368	81.294	50.4541	86.1315	EPS8L2	1.13449
ENSG00000279491	-0.685345	0.300078	0.492291	18.7394	13.744	13.2966	8.6076	10.7349	9.18736	AP003733.4	0.307778
ENSG00000267698	-0.684909	0.202119	0.377468	20.5241	24.5428	30.3922	21.0408	10.7349	14.9295	AC002116.2	0.423119
ENSG00000260853	-0.684883	0.265627	0.454967	19.6317	35.3417	28.4927	3.8256	31.1313	17.2263	AC109460.2	0.34202
ENSG00000196296	-0.684367	0.0768282	0.191206	37.4788	93.2628	107.322	35.3868	61.1891	51.6789	ATP2A1	0.718498
ENSG00000163155	-0.684026	0.00963946	0.0401938	101.728	140.385	105.423	73.6428	63.3361	79.241	LYSMD1	1.39584
ENSG00000140022	-0.684016	0.114571	0.255475	35.6941	34.36	40.8395	27.7356	20.3964	20.6716	STON2	0.592651
ENSG00000237125	-0.683623	0.155094	0.31541	81.204	25.5245	48.4375	51.6456	18.2494	26.4137	HAND2-AS1	0.501125
ENSG00000159915	-0.683452	0.302069	0.493783	7.13881	31.4148	18.9951	13.3896	9.66143	12.6326	ZNF233	0.306464
ENSG00000212907	-0.683411	3.72479e-12	4.80146e-10	10987.5	12189	13920.6	7350.89	7492.98	8257.14	MT-ND4L	9.31863
ENSG00000165115	-0.682912	0.0057964	0.0272367	169.547	131.55	146.262	106.16	104.129	67.7568	KIF27	1.56484
ENSG00000268199	-0.682724	0.156854	0.317822	25.8782	48.104	26.5932	16.2588	25.7638	20.6716	AC010335.1	0.497816
ENSG00000233922	-0.682586	0.158204	0.31967	34.8017	23.5611	50.3371	30.6048	13.9554	22.9684	LINC01694	0.495299
ENSG00000258643	-0.682408	0.118263	0.260717	70.4958	55.9577	25.6434	27.7356	41.8662	25.2653	BCL2L2-PABPN1	0.58383
ENSG00000121577	-0.682288	0.372945	0.565154	8.03116	9.81713	23.7439	3.8256	9.66143	12.6326	POPDC2	0.247833
ENSG00000196312	-0.682223	0.00527038	0.0252506	144.561	272.916	185.202	109.986	125.599	140.107	MFSD14C	1.59773
ENSG00000257767	-0.68222	0.261236	0.449422	30.34	12.7623	21.8444	7.6512	19.3229	13.781	AC002996.1	0.347346
ENSG00000137747	-0.682211	0.167439	0.332478	30.34	36.3234	45.5883	39.2124	11.8084	18.3747	TMPRSS13	0.478238
[truncated: 14,378 more rows]
