# Supplementary material for: Translation efficiency driven by CNOT3 subunit of the CCR4-NOT complex promotes leukemogenesis
Source: Nat Commun. 2024 Mar 15;15:2340. doi: 10.1038/s41467-024-46665-2 (PMC10943099; doi:10.1038/s41467-024-46665-2)
Supplement: Supplementary file 8 — Supplementary Data 5 [file 41467_2024_46665_MOESM8_ESM.xlsx]

## Sheet: Supplemental data 5-RNA-seq ana
Supplemental table 5
ID	log2FoldChange	pvalue	padj	EV-3	EV-2	EV-1	TRUNC-3	TRUNC-2	TRUNC-1	Gene.name	log10 p value
ENSG00000088038	5.05462	2.18e-104	3.61e-100	2510.19	2605.85	2803.82	108817	51194.5	103199	CNOT3	99.4422
ENSG00000166813	-1.97778	3.22e-06	0.0266924	83.1632	61.9691	55.3993	16.5434	12.2614	21.935	KIF7	1.57361
ENSG00000165092	-1.14294	6.98e-06	0.035289	527.656	749.931	569.382	322.596	337.189	177.308	ALDH1A1	1.45236
ENSG00000183317	-6.91389	8.51e-06	0.035289	3.8236	19.9561	42.0625	0	0	0	EPHA10	1.45236
ENSG00000161270	-4.49535	1.63e-05	0.0462273	6.69129	53.5665	69.7621	1.03396	0	4.56979	NPHS1	1.3351
ENSG00000188162	-6.89083	1.67e-05	0.0462273	2.8677	15.7549	46.1661	0	0	0	OTOG	1.3351
ENSG00000142025	-7.02768	2.5e-05	0.0592639	0.955899	22.0568	48.2179	0	0	0	DMRTC2	1.22721
ENSG00000089250	-5.03536	4.32e-05	0.0717128	1.9118	40.9626	87.2027	0	3.06535	0.913957	NOS1	1.1444
ENSG00000155980	-5.66229	4.18e-05	0.0717128	3.8236	37.8116	59.503	0	2.04357	0	KIF5A	1.1444
ENSG00000160111	-3.36769	3.77e-05	0.0717128	10.5149	36.7613	106.695	5.16981	6.13071	3.65583	CPAMD8	1.1444
ENSG00000167798	-4.99995	5.22e-05	0.073086	1.9118	37.8116	87.2027	0	3.06535	0.913957	C3P1	1.13617
ENSG00000183914	-3.77601	5.5e-05	0.073086	4.7795	74.573	143.628	2.06792	3.06535	10.9675	DNAH2	1.13617
ENSG00000198752	-0.84661	5.73e-05	0.073086	205.518	239.474	207.235	113.736	110.353	138.008	CDC42BPB	1.13617
ENSG00000105357	-1.46422	7.37e-05	0.0850316	84.1191	160.699	175.431	41.3585	41.8932	68.5468	MYH14	1.07042
ENSG00000205832	-3.83177	7.69e-05	0.0850316	10.5149	27.3084	48.2179	3.10189	3.06535	0	C16orf96	1.07042
ENSG00000080573	-3.21985	8.85e-05	0.0917459	9.55899	51.4658	60.5289	7.23773	4.08714	1.82791	COL5A3	1.03741
ENSG00000164627	-5.49918	0.000109654	0.101082	1.9118	31.5097	55.3993	0	1.02178	0.913957	KIF6	0.995324
ENSG00000169515	-2.05321	0.000109634	0.101082	42.0596	56.7175	34.8811	6.20377	10.2178	15.5373	CCDC8	0.995324
ENSG00000104722	-1.30961	0.000131859	0.112327	622.29	727.874	468.842	172.672	147.137	413.109	NEFM	0.949517
ENSG00000130287	-4.83805	0.00014216	0.112327	2.8677	27.3084	53.3475	0	1.02178	1.82791	NCAN	0.949517
ENSG00000143127	-2.92299	0.00013567	0.112327	14.3385	31.5097	88.2286	7.23773	3.06535	7.31166	ITGA10	0.949517
ENSG00000221995	-2.18282	0.000199687	0.15061	157.723	37.8116	104.643	35.1547	8.17428	22.8489	TIAF1	0.822147
ENSG00000124107	-1.41327	0.000222638	0.159423	180.665	575.577	504.749	103.396	167.573	201.985	SLPI	0.79745
ENSG00000150687	-1.08848	0.000230588	0.159423	102.281	153.347	140.55	48.5962	72.5467	64.891	PRSS23	0.79745
ENSG00000069188	-2.70331	0.000258446	0.164938	9.55899	64.0697	81.0472	6.20377	10.2178	7.31166	SDK2	0.782679
ENSG00000126583	-4.53689	0.000250389	0.164938	4.7795	18.9058	46.1661	1.03396	2.04357	0	PRKCG	0.782679
ENSG00000011347	-3.43532	0.000271489	0.166845	7.64719	26.2581	40.0106	1.03396	2.04357	3.65583	SYT7	0.777687
ENSG00000205517	-5.44321	0.000282511	0.167418	0.955899	18.9058	65.6585	1.03396	0	0.913957	RGL3	0.776197
ENSG00000183638	-2.99503	0.000314895	0.180174	7.64719	36.7613	50.2698	3.10189	5.10892	3.65583	RP1L1	0.744307
ENSG00000004939	-4.38477	0.000414976	0.226998	1.9118	34.6607	44.1143	0	1.02178	2.74187	SLC4A1	0.643978
ENSG00000130176	-2.82303	0.000437771	0.226998	9.55899	50.4155	74.8917	5.16981	11.2396	2.74187	CNN1	0.643978
ENSG00000188039	-2.57478	0.000430414	0.226998	9.55899	60.9188	88.2286	7.23773	10.2178	9.13957	NWD1	0.643978
ENSG00000133142	-1.32439	0.000498833	0.247603	134.782	124.988	92.3322	27.917	40.8714	71.2887	TCEAL4	0.606244
ENSG00000198829	0.64133	0.000507353	0.247603	216.033	209.014	209.286	387.736	293.252	308.918	SUCNR1	0.606244
ENSG00000160396	-3.89694	0.000524142	0.248488	3.8236	23.1071	59.503	0	2.04357	3.65583	HIPK4	0.604694
ENSG00000075275	-1.28013	0.000566699	0.261201	80.2955	193.26	203.131	59.9698	58.2417	77.6864	CELSR1	0.583025
ENSG00000089558	-3.06733	0.000637253	0.285782	4.7795	32.56	70.788	5.16981	4.08714	3.65583	KCNH4	0.543965
ENSG00000137965	0.916832	0.000703368	0.291775	276.255	139.693	195.949	483.894	339.233	333.594	IFI44	0.534953
ENSG00000143627	-3.78214	0.000668506	0.291775	1.9118	30.4594	49.2439	1.03396	3.06535	1.82791	PKLR	0.534953
ENSG00000149557	0.521795	0.00069412	0.291775	280.078	255.229	254.427	393.939	364.777	375.636	FEZ1	0.534953
ENSG00000005001	-2.93068	0.000780309	0.315797	7.64719	52.5162	45.1402	1.03396	8.17428	4.56979	PRSS22	0.500592
ENSG00000166473	-5.34099	0.000804631	0.317887	0	18.9058	62.5807	1.03396	1.02178	0	PKD1L2	0.497728
ENSG00000174898	-3.75816	0.00084565	0.326322	1.9118	19.9561	58.4771	2.06792	2.04357	1.82791	CATSPERD	0.486353
ENSG00000151276	-1.8231	0.00100472	0.378895	24.8534	31.5097	45.1402	11.3736	8.17428	9.13957	MAGI1	0.421481
ENSG00000206113	-4.47477	0.00103959	0.383332	0.955899	27.3084	38.9847	2.06792	1.02178	0	CFAP99	0.416425
ENSG00000167861	-2.56946	0.0010769	0.388455	10.5149	26.2581	51.2957	3.10189	7.15249	4.56979	HID1	0.410659
ENSG00000137266	-0.429975	0.00110513	0.390159	1043.84	1034.57	1117.22	693.788	845.016	832.615	SLC22A23	0.408758
ENSG00000064270	-2.65169	0.00116292	0.398501	12.4267	31.5097	36.9329	1.03396	8.17428	3.65583	ATP2C2	0.39957
ENSG00000065618	-1.95679	0.0011768	0.398501	24.8534	140.743	169.276	15.5094	36.7843	33.8164	COL17A1	0.39957
ENSG00000082458	-1.21741	0.00126739	0.413259	92.7222	129.19	119.006	27.917	44.9585	73.1166	DLG3	0.383778
ENSG00000120885	-0.86661	0.00127019	0.413259	150.076	247.876	279.048	115.804	131.81	123.384	CLU	0.383778
ENSG00000053524	-2.01803	0.00134807	0.413861	17.2062	37.8116	41.0365	10.3396	5.10892	8.22562	MCF2L2	0.383146
ENSG00000070526	-2.00487	0.00138472	0.413861	16.2503	76.6736	75.9176	9.30566	14.305	18.2791	ST6GALNAC1	0.383146
ENSG00000133134	-1.54863	0.00139675	0.413861	50.6626	54.6168	48.2179	15.5094	9.19606	27.4187	BEX2	0.383146
ENSG00000164904	-1.42135	0.00134641	0.413861	42.0596	78.7743	99.5136	19.6453	27.5882	34.7304	ALDH7A1	0.383146
ENSG00000198521	-3.1031	0.00137468	0.413861	4.7795	21.0065	42.0625	2.06792	3.06535	2.74187	ZNF43	0.383146
ENSG00000104892	-2.39971	0.00153841	0.424173	10.5149	27.3084	34.8811	4.13585	4.08714	5.48374	KLC3	0.372457
ENSG00000105251	-3.47998	0.0015157	0.424173	1.9118	33.6103	30.7774	2.06792	2.04357	1.82791	SHD	0.372457
ENSG00000105699	-1.7796	0.00155937	0.424173	24.8534	63.0194	88.2286	10.3396	23.5011	17.3652	LSR	0.372457
ENSG00000130307	-2.12531	0.00146974	0.424173	16.2503	34.6607	52.3216	4.13585	11.2396	8.22562	USHBP1	0.372457
ENSG00000280156	-4.01125	0.00153889	0.424173	0.955899	24.1574	53.3475	2.06792	0	2.74187	NA	0.372457
ENSG00000039139	-2.4663	0.00167497	0.434261	8.60309	39.9123	67.7103	7.23773	10.2178	3.65583	DNAH5	0.362249
ENSG00000148346	-1.73856	0.00164855	0.434261	38.236	246.826	243.142	33.0868	58.2417	66.7189	LCN2	0.362249
ENSG00000242550	1.10043	0.00165857	0.434261	30.5888	31.5097	26.6738	57.9019	68.4596	63.977	SERPINB10	0.362249
ENSG00000092850	-2.8638	0.00176384	0.443447	6.69129	38.862	27.6997	4.13585	5.10892	0.913957	TEKT2	0.353159
ENSG00000105664	-2.94958	0.00175205	0.443447	4.7795	32.56	46.1661	5.16981	1.02178	4.56979	COMP	0.353159
ENSG00000126878	-2.23573	0.00181594	0.44459	14.3385	22.0568	33.8551	6.20377	5.10892	3.65583	AIF1L	0.35204
ENSG00000139737	0.771324	0.00190808	0.44459	77.4278	69.3213	67.7103	115.804	130.788	119.728	SLAIN1	0.35204
ENSG00000142449	-5.07245	0.00188223	0.44459	4.7795	91.3781	171.328	0	6.13071	1.82791	FBN3	0.35204
ENSG00000142627	-1.18318	0.00191337	0.44459	59.2657	118.687	106.695	31.0189	52.111	42.042	EPHA2	0.35204
ENSG00000163531	-2.53348	0.00185936	0.44459	8.60309	25.2078	69.7621	5.16981	8.17428	4.56979	NFASC	0.35204
ENSG00000198959	-0.890736	0.00192916	0.44459	137.649	196.41	130.291	98.2264	63.3507	88.6539	TGM2	0.35204
ENSG00000158486	-1.90739	0.00203179	0.452675	16.2503	39.9123	58.4771	8.27169	11.2396	10.9675	DNAH3	0.344213
ENSG00000175267	-3.51082	0.00204608	0.452675	2.8677	30.4594	32.8292	0	2.04357	3.65583	VWA3A	0.344213
ENSG00000223566	-4.92598	0.00199788	0.452675	0	26.2581	34.8811	1.03396	1.02178	0	TNRC18P2	0.344213
ENSG00000076356	-1.25772	0.00218523	0.470903	45.8832	66.1704	56.4252	31.0189	19.4139	20.1071	PLXNA2	0.327068
ENSG00000103089	-3.92582	0.0021785	0.470903	0.955899	37.8116	36.9329	0	4.08714	0.913957	FA2H	0.327068
ENSG00000103942	-0.770353	0.00240728	0.493136	138.605	179.605	188.768	107.532	78.6774	110.589	HOMER2	0.307033
ENSG00000176909	-2.3803	0.00237094	0.493136	9.55899	24.1574	59.503	7.23773	6.13071	4.56979	MAMSTR	0.307033
ENSG00000279080	-2.21563	0.00232142	0.493136	12.4267	27.3084	37.9588	3.10189	7.15249	6.3977	AL022322.2	0.307033
ENSG00000280287	-1.55459	0.00240162	0.493136	55.4421	29.4091	52.3216	11.3736	12.2614	22.8489	AC131212.3	0.307033
ENSG00000075702	-0.508362	0.00244956	0.495059	337.432	312.996	378.562	245.049	226.836	251.338	WDR62	0.305343
ENSG00000113073	-4.55198	0.00262552	0.495059	0	15.7549	55.3993	2.06792	1.02178	0	SLC4A9	0.305343
ENSG00000117472	-1.5636	0.00255454	0.495059	50.6626	311.946	299.567	58.9358	100.135	64.891	TSPAN1	0.305343
ENSG00000121904	-4.28964	0.00259411	0.495059	0	30.4594	47.192	0	3.06535	0.913957	CSMD2	0.305343
ENSG00000129354	-2.51148	0.00261331	0.495059	6.69129	50.4155	72.8399	3.10189	13.2832	6.3977	AP1M2	0.305343
ENSG00000129910	-1.58348	0.00251679	0.495059	26.7652	35.711	37.9588	8.27169	13.2832	11.8814	CDH15	0.305343
ENSG00000185436	-2.76078	0.00255003	0.495059	8.60309	26.2581	19.4924	3.10189	4.08714	0.913957	IFNLR1	0.305343
ENSG00000162105	-2.25191	0.00265805	0.495563	16.2503	22.0568	43.0884	7.23773	8.17428	1.82791	SHANK2	0.304901
ENSG00000178038	-1.63853	0.00275239	0.507448	21.9857	40.9626	41.0365	9.30566	10.2178	13.7094	ALS2CL	0.294608
ENSG00000070729	-4.35165	0.00284333	0.516617	0.955899	22.0568	38.9847	3.10189	0	0	CNGB1	0.286831
ENSG00000162458	-1.12661	0.00286439	0.516617	46.8391	71.422	75.9176	26.883	32.6971	29.2466	FBLIM1	0.286831
ENSG00000037280	-0.860422	0.0029746	0.52508	144.341	115.536	150.809	100.294	62.3289	63.977	FLT4	0.279775
ENSG00000149021	-2.12754	0.00295116	0.52508	108.017	512.558	533.475	54.8	94.0042	115.159	SCGB1A1	0.279775
ENSG00000105641	-2.2945	0.00310885	0.532927	6.69129	81.9252	116.954	8.27169	14.305	19.1931	SLC5A5	0.273332
ENSG00000129451	-2.28313	0.0031154	0.532927	7.64719	75.6233	65.6585	5.16981	15.3268	10.0535	KLK10	0.273332
ENSG00000198286	-2.07155	0.00310101	0.532927	12.4267	30.4594	45.1402	7.23773	9.19606	4.56979	CARD11	0.273332
ENSG00000274012	-0.550644	0.00320609	0.542844	3845.58	3522.78	3241.89	2755.51	2775.17	1714.58	RN7SL2	0.265325
ENSG00000131746	-2.24248	0.0032454	0.543949	7.64719	36.7613	49.2439	7.23773	6.13071	6.3977	TNS4	0.264442
ENSG00000086967	-2.62142	0.00344843	0.546125	6.69129	24.1574	43.0884	3.10189	7.15249	1.82791	MYBPC2	0.262708
ENSG00000117983	-1.86214	0.00343154	0.546125	15.2944	84.0259	86.1767	10.3396	20.4357	20.1071	MUC5B	0.262708
ENSG00000134569	-2.30771	0.00340291	0.546125	14.3385	23.1071	57.4512	10.3396	7.15249	1.82791	LRP4	0.262708
ENSG00000138496	0.473931	0.00341601	0.546125	580.231	526.212	608.367	932.634	675.4	774.122	PARP9	0.262708
ENSG00000143257	-1.13124	0.00336345	0.546125	44.9273	60.9188	67.7103	25.849	29.6318	23.7629	NR1I3	0.262708
ENSG00000160867	-1.48082	0.00348877	0.546125	32.5006	79.8246	108.747	18.6113	36.7843	23.7629	FGFR4	0.262708
ENSG00000236154	0.987741	0.00345697	0.546125	56.398	36.7613	52.3216	117.872	100.135	71.2887	AL450311.2	0.262708
ENSG00000094755	-1.92515	0.00360263	0.550764	13.3826	94.5291	86.1767	10.3396	21.4575	19.1931	GABRP	0.259035
ENSG00000105976	-1.24982	0.00362282	0.550764	42.0596	82.9755	98.4877	24.8151	39.8496	29.2466	MET	0.259035
ENSG00000147799	-2.9003	0.00364435	0.550764	4.7795	32.56	52.3216	1.03396	9.19606	1.82791	ARHGAP39	0.259035
ENSG00000166750	0.37017	0.00365118	0.550764	888.03	794.044	809.446	1178.72	1013.61	1029.12	SLFN5	0.259035
ENSG00000124232	-2.34106	0.00375815	0.55346	10.5149	22.0568	27.6997	6.20377	2.04357	3.65583	RBPJL	0.256914
ENSG00000132561	-1.21192	0.00376413	0.55346	38.236	48.3149	53.3475	20.6792	21.4575	18.2791	MATN2	0.256914
ENSG00000167136	0.481102	0.00376912	0.55346	433.022	523.061	605.289	792.015	715.249	671.759	ENDOG	0.256914
ENSG00000176386	0.407363	0.00383767	0.553825	354.639	349.758	378.562	453.909	499.653	482.57	CDC26	0.256628
ENSG00000198585	-0.862306	0.00383835	0.553825	132.87	177.505	111.825	58.9358	78.6774	94.1376	NUDT16	0.256628
ENSG00000129654	-1.78437	0.00391514	0.556986	16.2503	120.787	126.187	25.849	28.61	21.935	FOXJ1	0.254155
ENSG00000136048	0.377193	0.0039274	0.556986	629.937	586.08	589.9	843.713	716.271	786.003	DRAM1	0.254155
ENSG00000143375	-1.74209	0.00396889	0.558099	16.2503	60.9188	75.9176	15.5094	18.3921	11.8814	CGN	0.253289
ENSG00000154358	-0.35219	0.00411522	0.569731	1622.16	1581.79	1736.87	1196.29	1236.36	1436.74	OBSCN	0.24433
ENSG00000167619	-3.05452	0.00412027	0.569731	2.8677	27.3084	27.6997	4.13585	1.02178	1.82791	TMEM145	0.24433
ENSG00000133106	1.50964	0.00417154	0.572053	85.075	18.9058	66.6844	281.238	104.222	101.449	EPSTI1	0.242564
ENSG00000100253	-2.77284	0.00423137	0.574973	4.7795	28.3587	27.6997	1.03396	5.10892	2.74187	MIOX	0.240353
ENSG00000102409	-1.42183	0.00429679	0.574973	79.3396	107.133	65.6585	19.6453	16.3486	57.5793	BEX4	0.240353
ENSG00000160460	-1.49572	0.00427743	0.574973	33.4565	74.573	113.876	17.5774	21.4575	39.3002	SPTBN4	0.240353
ENSG00000078114	-1.43368	0.00462529	0.609107	26.7652	53.5665	48.2179	12.4075	21.4575	13.7094	NEBL	0.215307
ENSG00000196517	-1.01492	0.00461318	0.609107	78.3837	109.234	89.2545	27.917	51.0892	57.5793	SLC6A9	0.215307
ENSG00000168329	0.530393	0.00467317	0.610567	304.932	294.091	367.277	558.339	411.779	425.904	CX3CR1	0.214267
ENSG00000205078	-2.76516	0.00472056	0.61194	4.7795	22.0568	33.8551	5.16981	1.02178	2.74187	SYCE1L	0.213291
ENSG00000105650	-2.15585	0.00485959	0.624914	9.55899	58.8181	107.721	8.27169	8.17428	22.8489	PDE4C	0.20418
ENSG00000163435	-1.31532	0.00489597	0.624914	46.8391	174.354	210.312	50.6641	61.3071	61.2351	ELF3	0.20418
ENSG00000227848	-1.81559	0.00502818	0.63689	26.7652	25.2078	26.6738	3.10189	7.15249	11.8814	SUCLA2-AS1	0.195936
ENSG00000108602	-1.26114	0.00515355	0.638156	93.6781	331.902	279.048	96.1584	144.072	53.9235	ALDH3A1	0.195073
ENSG00000140600	-2.33738	0.00514794	0.638156	13.3826	16.8052	24.6219	1.03396	6.13071	3.65583	SH3GL3	0.195073
ENSG00000161905	-1.4661	0.00510395	0.638156	30.5888	156.498	163.12	45.4943	41.8932	39.3002	ALOX15	0.195073
ENSG00000172159	0.872082	0.0052025	0.639446	46.8391	46.2142	47.192	105.464	75.6121	75.8585	FRMD3	0.194196
ENSG00000132109	0.372205	0.00543703	0.645086	1376.49	1166.91	1331.64	1884.91	1575.59	1556.47	TRIM21	0.190383
ENSG00000143850	-1.77311	0.00537298	0.645086	16.2503	38.862	84.1249	13.4415	16.3486	10.9675	PLEKHA6	0.190383
ENSG00000158825	1.12856	0.00544278	0.645086	38.236	55.6671	19.4924	74.4453	91.9606	81.3422	CDA	0.190383
ENSG00000204580	-1.21709	0.00532903	0.645086	63.0893	189.058	234.934	53.766	88.8953	66.7189	DDR1	0.190383
ENSG00000248360	1.92345	0.00531205	0.645086	5.73539	4.20129	15.3887	50.6641	23.5011	21.935	LINC00504	0.190383
ENSG00000057149	-1.85691	0.00571749	0.665492	18.1621	190.109	166.198	14.4755	43.9367	44.7839	SERPINB3	0.176857
ENSG00000105642	-1.56386	0.0057204	0.665492	20.0739	47.2646	70.788	19.6453	14.305	12.7954	KCNN1	0.176857
ENSG00000134256	0.925312	0.00579965	0.665492	121.399	93.4788	132.343	342.241	162.464	155.373	CD101	0.176857
ENSG00000179165	1.79429	0.00581069	0.665492	9.55899	8.40259	13.3369	66.1736	22.4793	20.1071	PXT1	0.176857
ENSG00000223802	-1.69842	0.00581549	0.665492	23.8975	52.5162	30.7774	5.16981	10.2178	17.3652	CERS1	0.176857
ENSG00000089127	0.746762	0.00586155	0.666169	631.849	343.456	592.978	1213.87	732.62	686.382	OAS1	0.176415
ENSG00000013588	-1.14398	0.00615367	0.666242	44.9273	103.982	124.136	37.2226	45.9803	40.2141	GPRC5A	0.176368
ENSG00000047457	-1.37643	0.00602578	0.666242	40.1478	172.253	172.353	35.1547	65.3942	47.5258	CP	0.176368
ENSG00000099204	-1.03705	0.00638523	0.666242	50.6626	108.183	110.799	42.3924	44.9585	43.87	ABLIM1	0.176368
ENSG00000108846	-1.75568	0.00650525	0.666242	38.236	82.9755	77.9694	36.1887	19.4139	3.65583	ABCC3	0.176368
ENSG00000124098	0.353183	0.0063875	0.666242	867	856.014	904.856	1260.4	1052.44	1044.65	FAM210B	0.176368
ENSG00000141540	0.399594	0.00658492	0.666242	554.421	543.017	566.304	839.577	708.097	647.996	TTYH2	0.176368
ENSG00000142949	-0.777814	0.00650136	0.666242	125.223	245.776	190.82	105.464	120.571	101.449	PTPRF	0.176368
ENSG00000149131	-2.54516	0.00632212	0.666242	3.8236	24.1574	35.907	4.13585	4.08714	2.74187	SERPING1	0.176368
ENSG00000167614	-2.48958	0.00616498	0.666242	5.73539	46.2142	67.7103	8.27169	1.02178	11.8814	TTYH1	0.176368
ENSG00000167996	0.315016	0.00644894	0.666242	29515.3	32374.1	31957.2	43604.2	38133	35011	FTH1	0.176368
ENSG00000170537	-2.94985	0.00647294	0.666242	4.7795	26.2581	31.8033	6.20377	2.04357	0	TMC7	0.176368
ENSG00000171346	-1.8492	0.00638573	0.666242	16.2503	164.901	150.809	13.4415	42.915	35.6443	KRT15	0.176368
ENSG00000177303	-1.44737	0.00595824	0.666242	35.3683	28.3587	30.7774	15.5094	9.19606	10.0535	CASKIN2	0.176368
ENSG00000198003	-2.04325	0.00655152	0.666242	10.5149	52.5162	57.4512	3.10189	12.2614	13.7094	CCDC151	0.176368
ENSG00000268104	-1.79768	0.00656094	0.666242	19.118	99.7807	71.8139	6.20377	26.5664	21.935	SLC6A14	0.176368
ENSG00000268658	-3.05268	0.00601965	0.666242	0.955899	21.0065	51.2957	2.06792	3.06535	3.65583	LINC00664	0.176368
ENSG00000272398	-1.13096	0.00644542	0.666242	100.369	381.267	369.329	98.2264	141.006	148.975	CD24	0.176368
ENSG00000280020	-2.05033	0.00610863	0.666242	24.8534	14.7045	34.8811	11.3736	3.06535	3.65583	AC116407.3	0.176368
ENSG00000214814	-2.3811	0.00674976	0.678781	5.73539	26.2581	40.0106	2.06792	7.15249	4.56979	FER1L6	0.168271
ENSG00000131016	-0.824068	0.00686987	0.679522	235.151	326.651	152.861	133.381	106.266	163.598	AKAP12	0.167797
ENSG00000159713	-1.38606	0.00687999	0.679522	35.3683	188.008	181.587	57.9019	53.1328	43.87	TPPP3	0.167797
ENSG00000173898	-1.44572	0.00683277	0.679522	33.4565	66.1704	56.4252	8.27169	19.4139	29.2466	SPTBN2	0.167797
ENSG00000058085	-1.43549	0.00704265	0.680677	28.677	143.894	142.602	34.1207	33.7189	48.4397	LAMC2	0.167059
ENSG00000174844	-2.07146	0.00697924	0.680677	10.5149	26.2581	28.7256	3.10189	4.08714	8.22562	DNAH12	0.167059
ENSG00000182487	0.539313	0.00703802	0.680677	434.934	410.676	503.724	832.339	522.132	606.868	NCF1B	0.167059
ENSG00000188505	-2.72801	0.00705578	0.680677	2.8677	33.6103	28.7256	1.03396	5.10892	3.65583	NCCRP1	0.167059
ENSG00000187867	-0.896393	0.00731011	0.701136	81.2514	81.9252	66.6844	32.0528	40.8714	50.2677	PALM3	0.154197
ENSG00000105717	-2.51638	0.00737829	0.703609	3.8236	22.0568	35.907	3.10189	3.06535	4.56979	PBX4	0.152669
ENSG00000087076	-1.44176	0.00746345	0.707663	21.0298	39.9123	35.907	11.3736	13.2832	10.9675	HSD17B14	0.150174
ENSG00000131470	-0.700419	0.00752281	0.709239	304.932	197.461	247.245	189.215	112.396	159.943	PSMC3IP	0.149208
ENSG00000021355	0.278914	0.00766178	0.718259	5153.25	4600.42	4669.96	6223.42	5520.7	5757.02	SERPINB1	0.143719
ENSG00000087494	-1.65586	0.00784142	0.722881	16.2503	31.5097	36.9329	8.27169	12.2614	6.3977	PTHLH	0.140933
ENSG00000130592	0.742887	0.00793909	0.722881	400.522	295.141	560.149	972.958	621.245	508.16	LSP1	0.140933
ENSG00000131941	-1.754	0.00797157	0.722881	15.2944	46.2142	73.8658	20.6792	12.2614	7.31166	RHPN2	0.140933
ENSG00000161513	0.265013	0.00797247	0.722881	1455.83	1517.72	1427.05	1810.47	1740.1	1737.43	FDXR	0.140933
ENSG00000186710	-2.01527	0.00777449	0.722881	7.64719	36.7613	48.2179	7.23773	10.2178	5.48374	CFAP73	0.140933
ENSG00000277075	1.18719	0.00795509	0.722881	23.8975	31.5097	16.4146	37.2226	69.4814	56.6654	HIST1H2AE	0.140933
ENSG00000103832	-2.03484	0.00808636	0.725281	14.3385	19.9561	21.5442	2.06792	4.08714	7.31166	GOLGA8UP	0.139494
ENSG00000130477	-1.82401	0.00807034	0.725281	9.55899	64.0697	87.2027	16.5434	13.2832	15.5373	UNC13A	0.139494
ENSG00000010030	-2.73405	0.00854459	0.735721	3.8236	18.9058	36.9329	1.03396	6.13071	1.82791	ETV7	0.133287
ENSG00000046604	-1.2015	0.00877918	0.735721	36.3242	110.284	114.902	33.0868	43.9367	36.5583	DSG2	0.133287
ENSG00000052344	-1.96019	0.00845934	0.735721	11.4708	34.6607	44.1143	4.13585	5.10892	13.7094	PRSS8	0.133287
ENSG00000114013	0.52851	0.00829257	0.735721	488.464	373.915	416.521	778.573	536.437	531.009	CD86	0.133287
ENSG00000115415	0.526998	0.0083751	0.735721	5133.18	3689.79	4027.74	8136.25	5324.52	5057.84	STAT1	0.133287
ENSG00000122786	-0.612956	0.0087031	0.735721	243.754	202.712	171.328	129.245	157.355	117.901	CALD1	0.133287
ENSG00000132274	0.294888	0.00838375	0.735721	4060.66	3713.94	3789.72	5131.55	4275.15	4780.91	TRIM22	0.133287
ENSG00000145779	0.283817	0.00874776	0.735721	866.045	900.127	866.897	1093.93	1050.39	1061.1	TNFAIP8	0.133287
ENSG00000151967	0.341005	0.00877554	0.735721	958.767	924.285	1004.37	1298.66	1067.77	1290.51	SCHIP1	0.133287
ENSG00000161055	-1.9423	0.00860872	0.735721	86.0309	546.168	400.106	64.1056	91.9606	112.417	SCGB3A1	0.133287
ENSG00000169242	-1.67141	0.00857149	0.735721	21.0298	32.56	21.5442	4.13585	10.2178	9.13957	EFNA1	0.133287
ENSG00000229314	0.399068	0.00876884	0.735721	1323.92	1290.85	980.773	1449.61	1714.55	1577.49	ORM1	0.133287
ENSG00000279762	-2.12705	0.00852319	0.735721	14.3385	17.8555	28.7256	2.06792	9.19606	2.74187	AC005899.8	0.133287
ENSG00000168658	-2.40833	0.00936013	0.780466	2.8677	32.56	43.0884	6.20377	3.06535	5.48374	VWA3B	0.107646
ENSG00000007314	-2.46811	0.00950224	0.788353	9.55899	17.8555	36.9329	0	5.10892	6.3977	SCN4A	0.103279
ENSG00000128283	-0.291395	0.0097782	0.803216	1720.62	1660.56	1495.78	1384.47	1308.91	1292.34	CDC42EP1	0.0951676
ENSG00000174827	-1.59287	0.00974633	0.803216	17.2062	40.9626	28.7256	13.4415	7.15249	8.22562	PDZK1	0.0951676
ENSG00000099282	-1.82439	0.00985602	0.80562	10.5149	31.5097	45.1402	5.16981	10.2178	9.13957	TSPAN15	0.0938696
ENSG00000165238	-2.15003	0.0101081	0.814191	6.69129	40.9626	74.8917	3.10189	15.3268	9.13957	WNK2	0.0892737
ENSG00000177103	-2.00375	0.0100213	0.814191	7.64719	28.3587	27.6997	6.20377	5.10892	4.56979	DSCAML1	0.0892737
ENSG00000183153	1.49348	0.0100898	0.814191	21.9857	5.25162	16.4146	45.4943	27.5882	50.2677	GJD3	0.0892737
ENSG00000049540	-2.72053	0.0102001	0.817638	0.955899	32.56	72.8399	6.20377	8.17428	1.82791	ELN	0.0874391
ENSG00000176973	0.736036	0.0103045	0.818217	143.385	260.48	359.07	400.143	410.758	458.807	FAM89B	0.0871312
ENSG00000184557	-0.677676	0.010306	0.818217	445.449	477.897	843.301	338.106	309.601	456.065	SOCS3	0.0871312
ENSG00000147689	-2.03831	0.0104832	0.824399	9.55899	108.183	72.8399	4.13585	27.5882	14.6233	FAM83A	0.0838625
ENSG00000156453	-1.63147	0.0104502	0.824399	13.3826	42.0129	69.7621	11.3736	14.305	14.6233	PCDH1	0.0838625
ENSG00000131711	-0.858536	0.0107455	0.839243	86.9868	78.7743	58.4771	40.3245	47.0021	36.5583	MAP1B	0.0761124
ENSG00000160188	-1.55067	0.0107731	0.839243	14.3385	72.4723	75.9176	19.6453	19.4139	16.4512	RSPH1	0.0761124
ENSG00000085276	-1.74369	0.011218	0.841667	10.5149	31.5097	44.1143	7.23773	10.2178	8.22562	MECOM	0.0748595
ENSG00000102144	0.313968	0.0111135	0.841667	25428.8	22024.2	26058.2	33209.8	26906.7	31267.4	PGK1	0.0748595
ENSG00000115446	0.349498	0.0111172	0.841667	589.79	517.809	497.568	716.536	684.596	645.254	UNC50	0.0748595
ENSG00000132702	-2.74748	0.0110866	0.841667	8.60309	26.2581	53.3475	1.03396	0	11.8814	HAPLN2	0.0748595
ENSG00000136918	-2.13934	0.011284	0.841667	6.69129	23.1071	31.8033	4.13585	7.15249	2.74187	WDR38	0.0748595
ENSG00000137857	-1.58622	0.0111127	0.841667	17.2062	45.1639	84.1249	13.4415	23.5011	11.8814	DUOX1	0.0748595
ENSG00000160963	-2.75548	0.0109151	0.841667	3.8236	23.1071	31.8033	3.10189	0	5.48374	COL26A1	0.0748595
ENSG00000162522	-1.36564	0.0111651	0.841667	33.4565	136.542	128.239	19.6453	51.0892	44.7839	KIAA1522	0.0748595
ENSG00000164105	0.318564	0.0113115	0.841667	726.483	759.384	815.601	1023.62	959.456	887.453	SAP30	0.0748595
ENSG00000185885	0.498069	0.011006	0.841667	842.147	579.779	790.979	1270.74	986.022	870.087	IFITM1	0.0748595
ENSG00000087245	0.583436	0.0114409	0.843727	308.755	347.657	388.821	711.366	439.367	415.851	MMP2	0.073798
ENSG00000155252	0.312855	0.0114071	0.843727	708.321	758.333	733.528	984.332	898.149	850.894	PI4K2A	0.073798
ENSG00000115884	-1.28496	0.0116702	0.856833	44.9273	210.065	210.312	48.5962	92.9824	49.3537	SDC1	0.0671038
ENSG00000042062	-1.50068	0.012092	0.86715	17.2062	34.6607	28.7256	8.27169	8.17428	11.8814	RIPOR3	0.0619058
ENSG00000101443	-1.98498	0.0118649	0.86715	52.5744	336.103	301.619	35.1547	62.3289	76.7724	WFDC2	0.0619058
ENSG00000110811	-1.82787	0.0122654	0.86715	16.2503	28.3587	19.4924	10.3396	5.10892	2.74187	P3H3	0.0619058
ENSG00000141527	-3.11175	0.0122938	0.86715	0	29.4091	30.7774	3.10189	2.04357	1.82791	CARD14	0.0619058
ENSG00000143776	-1.0972	0.0121959	0.86715	33.4565	58.8181	62.5807	21.7132	29.6318	21.021	CDC42BPA	0.0619058
ENSG00000188643	-1.00925	0.0121087	0.86715	52.5744	86.1265	85.1508	22.7472	48.0239	40.2141	S100A16	0.0619058
ENSG00000196116	0.411044	0.0121468	0.86715	909.06	654.351	746.865	1150.8	985.001	937.72	TDRD7	0.0619058
ENSG00000197093	-2.07159	0.0120693	0.86715	13.3826	19.9561	55.3993	2.06792	5.10892	13.7094	GAL3ST4	0.0619058
ENSG00000230658	1.33319	0.0120054	0.86715	21.0298	13.6542	15.3887	61.0037	22.4793	42.956	KLHL7-AS1	0.0619058
ENSG00000277443	0.417832	0.0123334	0.86715	302.064	359.211	274.945	403.245	441.411	405.797	MARCKS	0.0619058
ENSG00000142675	-2.5652	0.0128201	0.882672	1.9118	19.9561	36.9329	4.13585	3.06535	2.74187	CNKSR1	0.0542006
ENSG00000167644	-2.13174	0.0127771	0.882672	8.60309	29.4091	14.3628	3.10189	6.13071	2.74187	C19orf33	0.0542006
ENSG00000181378	-2.35573	0.0127979	0.882672	2.8677	22.0568	50.2698	4.13585	4.08714	6.3977	CFAP65	0.0542006
ENSG00000184012	-2.11376	0.0126877	0.882672	4.7795	29.4091	33.8551	4.13585	5.10892	6.3977	TMPRSS2	0.0542006
ENSG00000213523	0.312323	0.0127153	0.882672	732.219	798.246	695.569	920.226	870.561	972.451	SRA1	0.0542006
ENSG00000181523	-1.53717	0.0129058	0.884902	17.2062	22.0568	41.0365	9.30566	9.19606	9.13957	SGSH	0.0531046
ENSG00000108813	-0.263758	0.0131316	0.885741	1470.17	1420.04	1505.02	1165.27	1278.25	1217.39	DLX4	0.0526935
ENSG00000111907	-1.50829	0.013057	0.885741	16.2503	32.56	34.8811	9.30566	7.15249	12.7954	TPD52L1	0.0526935
ENSG00000167757	-1.84423	0.0130401	0.885741	8.60309	42.0129	47.192	5.16981	8.17428	13.7094	KLK11	0.0526935
ENSG00000175595	0.465093	0.0131048	0.885741	227.504	234.222	214.416	294.679	366.821	272.359	ERCC4	0.0526935
ENSG00000005884	-0.916048	0.0133173	0.887446	63.0893	155.448	147.732	58.9358	65.3942	69.4608	ITGA3	0.0518582
ENSG00000138646	0.545035	0.0132839	0.887446	428.243	254.178	442.169	580.053	560.96	500.849	HERC5	0.0518582
ENSG00000196935	-1.61028	0.0132256	0.887446	14.3385	35.711	75.9176	14.4755	10.2178	16.4512	SRGAP1	0.0518582
ENSG00000048540	-1.95926	0.0138487	0.888695	10.5149	14.7045	24.6219	3.10189	5.10892	4.56979	LMO3	0.0512473
ENSG00000074181	-1.25945	0.0138532	0.888695	30.5888	85.0762	115.928	21.7132	42.915	31.9885	NOTCH3	0.0512473
ENSG00000088836	-0.668844	0.0138207	0.888695	119.487	119.737	154.913	71.3434	74.5903	101.449	SLC4A11	0.0512473
ENSG00000101333	-1.87458	0.0136263	0.888695	9.55899	26.2581	25.6478	7.23773	3.06535	6.3977	PLCB4	0.0512473
ENSG00000111319	-1.13961	0.0135821	0.888695	38.236	111.334	140.55	37.2226	43.9367	50.2677	SCNN1A	0.0512473
ENSG00000124194	-2.10519	0.0138716	0.888695	10.5149	21.0065	38.9847	1.03396	5.10892	10.0535	GDAP1L1	0.0512473
ENSG00000163395	-2.48653	0.0134432	0.888695	4.7795	8.40259	53.3475	3.10189	5.10892	3.65583	IGFN1	0.0512473
ENSG00000180329	0.24795	0.0137414	0.888695	1368.85	1449.45	1379.85	1700.87	1660.4	1624.1	CCDC43	0.0512473
ENSG00000182013	-1.82308	0.0137303	0.888695	33.4565	28.3587	19.4924	2.06792	5.10892	15.5373	PNMA8A	0.0512473
ENSG00000242498	-1.4923	0.0138412	0.888695	15.2944	37.8116	52.3216	14.4755	9.19606	13.7094	ARPIN	0.0512473
ENSG00000005249	0.555259	0.0144004	0.89159	842.147	627.043	771.487	1519.92	899.171	874.657	PRKAR2B	0.0498349
ENSG00000060656	-0.699963	0.0143865	0.89159	122.355	116.586	183.639	95.1245	94.0042	71.2887	PTPRU	0.0498349
ENSG00000089356	-1.84047	0.0143785	0.89159	8.60309	66.1704	57.4512	5.16981	13.2832	18.2791	FXYD3	0.0498349
ENSG00000096696	-0.791347	0.01429	0.89159	105.149	152.297	131.317	75.4792	100.135	49.3537	DSP	0.0498349
ENSG00000127586	-0.424862	0.014258	0.89159	892.81	852.863	1043.35	647.26	586.504	842.669	CHTF18	0.0498349
ENSG00000143416	-1.83035	0.0141472	0.89159	10.5149	52.5162	72.8399	10.3396	22.4793	5.48374	SELENBP1	0.0498349
ENSG00000171540	-1.26628	0.0140832	0.89159	35.3683	27.3084	33.8551	13.4415	9.19606	17.3652	OTP	0.0498349
ENSG00000189377	-1.5829	0.0143444	0.89159	18.1621	94.5291	97.4618	10.3396	37.806	21.935	CXCL17	0.0498349
ENSG00000261351	1.34153	0.0139965	0.89159	8.60309	13.6542	10.2591	29.9849	27.5882	24.6768	AC116913.1	0.0498349
ENSG00000006210	-1.76755	0.0146991	0.894651	8.60309	29.4091	46.1661	9.30566	7.15249	8.22562	CX3CL1	0.0483462
ENSG00000103067	-1.76208	0.0148273	0.894651	7.64719	39.9123	56.4252	10.3396	10.2178	10.0535	ESRP2	0.0483462
ENSG00000135744	0.566883	0.0146598	0.894651	302.064	221.618	202.105	447.705	327.993	300.692	AGT	0.0483462
ENSG00000145287	0.637676	0.0148118	0.894651	1123.18	816.101	919.219	2235.43	1103.53	1109.54	PLAC8	0.0483462
ENSG00000155158	-1.80581	0.0145169	0.894651	12.4267	21.0065	24.6219	5.16981	3.06535	8.22562	TTC39B	0.0483462
ENSG00000165071	0.597803	0.0148205	0.894651	110.884	80.8749	104.643	163.366	155.311	130.696	TMEM71	0.0483462
ENSG00000167601	0.271288	0.014822	0.894651	857.441	827.655	819.705	1009.15	972.739	1041	AXL	0.0483462
ENSG00000140986	-1.2024	0.0153841	0.918233	25.8093	43.0633	41.0365	16.5434	19.4139	11.8814	RPL3L	0.0370471
ENSG00000153789	-2.38515	0.015355	0.918233	1.9118	30.4594	29.7515	4.13585	4.08714	3.65583	FAM92B	0.0370471
ENSG00000168453	-2.22843	0.0153164	0.918233	3.8236	28.3587	23.596	5.16981	3.06535	3.65583	HR	0.0370471
ENSG00000136193	-0.763208	0.0154782	0.920535	80.2955	124.988	102.591	46.5283	71.5249	63.0631	SCRN1	0.0359597
ENSG00000088002	-1.0474	0.0155919	0.9207	35.3683	48.3149	62.5807	18.6113	24.5228	27.4187	SULT2B1	0.035882
ENSG00000163312	0.31704	0.0155378	0.9207	627.07	527.262	591.952	728.943	733.642	713.801	HELQ	0.035882
ENSG00000068079	0.513191	0.0161155	0.925276	469.346	361.311	471.92	807.524	525.197	527.353	IFI35	0.0337286
ENSG00000105974	-0.72255	0.0158485	0.925276	105.149	145.995	87.2027	69.2754	74.5903	61.2351	CAV1	0.0337286
ENSG00000118898	-1.15031	0.0160233	0.925276	31.5447	106.083	100.54	28.9509	38.8278	39.3002	PPL	0.0337286
ENSG00000124762	0.262793	0.0158674	0.925276	31600.1	36529.2	33197.5	42750.2	37075.5	41745	CDKN1A	0.0337286
ENSG00000128422	-1.32275	0.0160009	0.925276	34.4124	264.681	253.401	57.9019	78.6774	84.0841	KRT17	0.0337286
ENSG00000135940	0.266685	0.0159757	0.925276	2404.09	2127.96	2390.38	2964.37	2737.36	2627.63	COX5B	0.0337286
ENSG00000146555	-2.3841	0.0158147	0.925276	3.8236	18.9058	32.8292	2.06792	2.04357	6.3977	SDK1	0.0337286
ENSG00000158517	0.433143	0.0161129	0.925276	1659.44	1522.97	2092.86	2924.04	2020.07	2178.87	NCF1	0.0337286
ENSG00000023902	0.382872	0.0164475	0.931532	1703.41	1776.1	2359.6	2832.02	2274.49	2506.99	PLEKHO1	0.0308024
ENSG00000084710	-1.15916	0.0167109	0.931532	30.5888	44.1136	43.0884	14.4755	13.2832	24.6768	EFR3B	0.0308024
ENSG00000107593	-2.46915	0.0164367	0.931532	1.9118	21.0065	52.3216	4.13585	2.04357	7.31166	PKD2L1	0.0308024
ENSG00000148773	-0.290393	0.0166254	0.931532	6354.82	6943.69	5551.22	4834.81	5481.88	5096.23	MKI67	0.0308024
ENSG00000162738	-1.84857	0.0163296	0.931532	6.69129	33.6103	41.0365	5.16981	8.17428	9.13957	VANGL2	0.0308024
ENSG00000167642	-0.889819	0.0167297	0.931532	71.6924	191.159	189.794	76.5132	79.6992	87.7399	SPINT2	0.0308024
ENSG00000167654	-6.59357	0.0165626	0.931532	0	45.1639	57.4512	1.03396	0	0	ATCAY	0.0308024
ENSG00000260628	-2.3674	0.0166449	0.931532	2.8677	32.56	26.6738	3.10189	7.15249	1.82791	AC142381.3	0.0308024
ENSG00000276975	-2.86571	0.0165064	0.931532	1.9118	24.1574	47.192	8.27169	0	1.82791	HYDIN2	0.0308024
ENSG00000002079	-2.26379	0.0170225	0.937883	4.7795	16.8052	45.1402	2.06792	8.17428	3.65583	MYH16	0.0278512
ENSG00000122386	-2.01485	0.0170477	0.937883	7.64719	26.2581	28.7256	4.13585	2.04357	9.13957	ZNF205	0.0278512
ENSG00000146021	-1.75369	0.016975	0.937883	8.60309	31.5097	38.9847	6.20377	6.13071	10.9675	KLHL3	0.0278512
ENSG00000187720	-0.998275	0.0170699	0.937883	42.0596	54.6168	58.4771	35.1547	23.5011	19.1931	THSD4	0.0278512
ENSG00000169442	0.440191	0.0172236	0.943206	291.549	243.675	338.551	406.347	427.106	352.788	CD52	0.0253932
ENSG00000162896	-1.72725	0.0173018	0.944369	104.193	553.52	513.983	77.5471	158.377	117.901	PIGR	0.0248584
ENSG00000125968	-0.545976	0.0173587	0.944369	149.12	152.297	192.872	114.77	121.592	102.363	ID1	0.0248582
ENSG00000036530	-2.682	0.0174206	0.94464	0.955899	15.7549	40.0106	3.10189	2.04357	3.65583	CYP46A1	0.0247335
ENSG00000053747	-1.04599	0.0181656	0.944897	37.2801	80.8749	75.9176	22.7472	41.8932	29.2466	LAMA3	0.0246156
ENSG00000072071	-0.253266	0.0176083	0.944897	2585.71	2627.91	2478.61	1972.8	2262.23	2218.17	ADGRL1	0.0246156
ENSG00000118156	-3.09082	0.0178183	0.944897	0	16.8052	43.0884	2.06792	4.08714	0.913957	ZNF541	0.0246156
ENSG00000130508	-0.586534	0.0175813	0.944897	262.872	215.316	160.043	155.094	147.137	123.384	PXDN	0.0246156
ENSG00000130702	-0.8568	0.0180735	0.944897	135.738	224.769	284.178	72.3773	174.725	108.761	LAMA5	0.0246156
ENSG00000132849	-1.42776	0.0179338	0.944897	21.9857	31.5097	43.0884	6.20377	10.2178	19.1931	PATJ	0.0246156
ENSG00000137648	-1.33934	0.0181031	0.944897	25.8093	101.881	113.876	16.5434	44.9585	33.8164	TMPRSS4	0.0246156
ENSG00000176945	-1.16123	0.0176809	0.944897	30.5888	106.083	99.5136	26.883	42.915	35.6443	MUC20	0.0246156
ENSG00000188163	-1.46054	0.0177763	0.944897	29.6329	51.4658	57.4512	4.13585	19.4139	26.5048	FAM166A	0.0246156
ENSG00000197748	-1.8128	0.0179725	0.944897	5.73539	46.2142	42.0625	9.30566	9.19606	8.22562	CFAP43	0.0246156
ENSG00000204301	-1.23787	0.0175913	0.944897	32.5006	49.3652	46.1661	10.3396	14.305	29.2466	NOTCH4	0.0246156
ENSG00000215845	-2.27111	0.0180305	0.944897	1.9118	28.3587	41.0365	4.13585	5.10892	5.48374	TSTD1	0.0246156
ENSG00000267248	0.828129	0.018149	0.944897	34.4124	29.4091	34.8811	61.0037	52.111	62.1491	AC025048.2	0.0246156
ENSG00000132821	-1.51274	0.018382	0.953165	13.3826	71.422	86.1767	12.4075	24.5228	22.8489	VSTM2L	0.0208321
ENSG00000004838	-0.921772	0.0186519	0.956388	51.6185	107.133	88.2286	32.0528	55.1764	42.956	ZMYND10	0.0193658
ENSG00000039560	-0.781212	0.0186158	0.956388	65.957	85.0762	66.6844	39.2905	36.7843	50.2677	RAI14	0.0193658
ENSG00000088280	-1.9074	0.0185233	0.956388	6.69129	35.711	37.9588	7.23773	3.06535	10.9675	ASAP3	0.0193658
ENSG00000254681	-0.603701	0.0186747	0.956388	119.487	136.542	127.213	72.3773	102.178	77.6864	PKD1P5	0.0193658
ENSG00000100298	0.682627	0.0187712	0.958293	78.3837	73.5226	94.384	170.604	124.658	100.535	APOBEC3H	0.0185015
ENSG00000145113	-1.50577	0.0188274	0.958293	17.2062	99.7807	106.695	12.4075	38.8278	27.4187	MUC4	0.0185015
ENSG00000010278	-0.794073	0.0193243	0.965223	68.8247	126.039	134.395	54.8	74.5903	60.3212	CD9	0.0153724
ENSG00000086827	0.421249	0.019429	0.965223	509.494	413.827	422.676	725.841	548.698	529.181	ZW10	0.0153724
ENSG00000115221	-1.83998	0.0194852	0.965223	10.5149	34.6607	44.1143	4.13585	4.08714	16.4512	ITGB6	0.0153724
ENSG00000144278	-1.78093	0.0193621	0.965223	19.118	19.9561	14.3628	2.06792	5.10892	8.22562	GALNT13	0.0153724
ENSG00000163406	-0.65882	0.0190302	0.965223	174.93	273.084	260.582	101.328	168.594	178.222	SLC15A2	0.0153724
ENSG00000167880	-0.364954	0.0193725	0.965223	5179.06	4870.35	5631.24	3233.2	4142.32	4799.19	EVPL	0.0153724
ENSG00000172915	-1.70618	0.0191072	0.965223	9.55899	28.3587	33.8551	10.3396	7.15249	4.56979	NBEA	0.0153724
ENSG00000176148	0.383527	0.019447	0.965223	214.121	218.467	214.416	284.34	269.751	289.724	TCP11L1	0.0153724
ENSG00000183248	-0.795443	0.0194871	0.965223	130.958	175.404	274.945	74.4453	145.093	115.159	PRR36	0.0153724
ENSG00000152767	-0.967315	0.0195765	0.966767	44.9273	107.133	109.773	34.1207	51.0892	48.4397	FARP1	0.0146783
ENSG00000135930	0.280293	0.0197003	0.969992	2585.71	2388.44	2503.23	3323.15	3088.86	2670.58	EIF4E2	0.0132316
ENSG00000105971	-1.00921	0.0199052	0.97402	41.1037	80.8749	56.4252	40.3245	25.5446	22.8489	CAV2	0.011432
ENSG00000137868	-1.86156	0.0199582	0.97402	13.3826	23.1071	14.3628	8.27169	3.06535	2.74187	STRA6	0.011432
ENSG00000152433	0.751571	0.0198851	0.97402	56.398	49.3652	60.5289	107.532	65.3942	106.933	ZNF547	0.011432
ENSG00000111331	0.734063	0.0200735	0.976771	334.565	173.303	243.142	619.343	333.102	297.95	OAS3	0.0102073
ENSG00000162543	-1.32509	0.0201341	0.976855	19.118	59.8684	51.2957	10.3396	20.4357	21.021	UBXN10	0.0101697
ENSG00000000003	-1.08474	0.0600422	0.999445	16.2503	72.4723	44.1143	21.7132	23.5011	17.3652	TSPAN6	0.000241039
ENSG00000000419	0.0329911	0.760908	0.999445	1671.87	1540.82	1614.79	1757.74	1612.38	1570.18	DPM1	0.000241039
ENSG00000000457	0.160266	0.247021	0.999445	669.129	678.509	678.129	654.498	815.384	793.315	SCYL3	0.000241039
ENSG00000000460	-0.0100773	0.956944	0.999445	300.152	251.027	332.396	329.834	274.86	273.273	C1orf112	0.000241039
ENSG00000000938	0.757148	0.12805	0.999445	107.061	63.0194	179.535	374.294	116.483	100.535	FGR	0.000241039
ENSG00000000971	0.061604	0.765083	0.999445	390.963	367.613	392.925	522.151	350.472	329.939	CFH	0.000241039
ENSG00000001036	0.0599824	0.574887	0.999445	2625.85	2498.72	2584.28	2911.64	2627.01	2498.76	FUCA2	0.000241039
ENSG00000001084	0.113419	0.462737	0.999445	764.719	778.29	682.233	945.041	742.838	720.198	GCLC	0.000241039
ENSG00000001167	0.118665	0.573883	0.999445	1975.84	1291.9	1674.29	2334.69	1522.46	1509.86	NFYA	0.000241039
ENSG00000001460	-0.0246815	0.938795	0.999445	62.1334	58.8181	69.7621	75.4792	48.0239	63.977	STPG1	0.000241039
ENSG00000001461	0.0197043	0.876499	0.999445	1564.81	1507.21	1431.15	1335.88	1562.31	1666.14	NIPAL3	0.000241039
ENSG00000001497	0.115823	0.456804	0.999445	2271.22	1835.97	2029.26	2626.26	2145.75	1879.1	LAS1L	0.000241039
ENSG00000001617	-0.152605	0.573346	0.999445	110.884	151.247	114.902	138.551	89.9171	110.589	SEMA3F	0.000241039
ENSG00000001629	-0.00683826	0.957075	0.999445	1826.72	1831.76	1807.66	1565.42	1865.78	2007.96	ANKIB1	0.000241039
ENSG00000001630	0.0563541	0.778783	0.999445	1426.2	1473.6	1431.15	1014.32	1729.88	1758.45	CYP51A1	0.000241039
ENSG00000001631	0.0660447	0.557592	0.999445	969.282	959.996	981.799	1075.32	1009.52	963.311	KRIT1	0.000241039
ENSG00000002016	-0.0446966	0.838112	0.999445	415.816	433.784	420.625	318.46	360.69	551.116	RAD52	0.000241039
ENSG00000002330	-0.0470191	0.735324	0.999445	513.318	596.584	518.086	500.438	545.633	529.181	BAD	0.000241039
ENSG00000002549	0.19905	0.271055	0.999445	3200.35	2445.15	2914.62	4076.91	3167.53	2583.76	LAP3	0.000241039
ENSG00000002586	-0.0185371	0.891866	0.999445	7100.42	7988.76	7590.73	6235.82	8492.05	7661.7	CD99	0.000241039
ENSG00000002746	-0.518834	0.318995	0.999445	22.9416	25.2078	60.5289	24.8151	23.5011	27.4187	HECW1	0.000241039
ENSG00000002822	0.0438089	0.700276	0.999445	3942.13	3884.1	3648.15	4317.82	3966.57	3545.24	MAD1L1	0.000241039
ENSG00000002834	-0.0286228	0.749905	0.999445	13738.2	14663.6	14245.8	13270.9	14417.4	14120.6	LASP1	0.000241039
ENSG00000002919	0.135009	0.359334	0.999445	999.87	956.845	993.084	1261.43	1059.59	919.441	SNX11	0.000241039
ENSG00000002933	0.196473	0.766526	0.999445	14.3385	13.6542	15.3887	27.917	8.17428	13.7094	TMEM176A	0.000241039
ENSG00000003056	0.0840785	0.453113	0.999445	6538.35	5774.68	5879.51	7004.06	6342.22	5939.81	M6PR	0.000241039
ENSG00000003096	0.334305	0.400119	0.999445	90.8104	42.0129	71.8139	124.075	71.5249	63.0631	KLHL13	0.000241039
ENSG00000003137	-0.0198801	0.954696	0.999445	103.237	76.6736	87.2027	130.279	72.5467	61.2351	CYP26B1	0.000241039
ENSG00000003147	0.189558	0.214959	0.999445	296.329	323.5	344.707	352.581	373.973	372.895	ICA1	0.000241039
ENSG00000003249	0.0212627	0.921686	0.999445	130.002	139.693	147.732	158.196	134.876	130.696	DBNDD1	0.000241039
ENSG00000003393	0.132696	0.372741	0.999445	570.672	660.653	659.662	777.539	617.158	678.156	ALS2	0.000241039
ENSG00000003400	0.0873784	0.62898	0.999445	576.407	611.288	644.274	501.471	672.334	771.38	CASP10	0.000241039
ENSG00000003402	0.121873	0.397268	0.999445	1949.08	1926.29	1881.53	2471.17	1764.62	2028.99	CFLAR	0.000241039
ENSG00000003436	-0.665736	0.13763	0.999445	105.149	63.0194	38.9847	51.6981	50.0675	29.2466	TFPI	0.000241039
ENSG00000003509	0.0948452	0.502147	0.999445	630.893	630.194	780.72	737.215	709.119	733.908	NDUFAF7	0.000241039
ENSG00000003756	0.0245962	0.883096	0.999445	3099.98	3622.57	3906.68	2938.52	3471	4400.7	RBM5	0.000241039
ENSG00000003987	0.194826	0.588452	0.999445	43.0155	45.1639	76.9435	54.8	65.3942	68.5468	MTMR7	0.000241039
ENSG00000003989	0.0591683	0.673166	0.999445	3286.38	2602.7	2449.88	3093.61	2811.95	2783.91	SLC7A2	0.000241039
ENSG00000004059	0.163669	0.0907724	0.999445	1734	1751.94	1840.49	1983.14	2019.05	1964.09	ARF5	0.000241039
ENSG00000004139	-0.209495	0.668933	0.999445	37.2801	49.3652	37.9588	46.5283	15.3268	45.6979	SARM1	0.000241039
ENSG00000004142	0.219552	0.236784	0.999445	2958.51	2259.25	2580.17	3875.29	2754.73	2451.23	POLDIP2	0.000241039
ENSG00000004399	-0.153356	0.0904293	0.999445	13721.9	13491.4	13009.6	11386	12360.5	12419.8	PLXND1	0.000241039
ENSG00000004455	0.123701	0.362549	0.999445	14661.6	11496.8	13012.7	16087.4	13717.5	12874.9	AK2	0.000241039
ENSG00000004468	0.358609	0.0991976	0.999445	425.375	296.191	394.977	552.136	360.69	519.128	CD38	0.000241039
ENSG00000004478	0.100058	0.531825	0.999445	4661.92	3561.65	4076.98	5296.99	3984.96	3903.51	FKBP4	0.000241039
ENSG00000004487	0.00802189	0.932684	0.999445	5292.81	4788.42	4815.64	5033.33	5060.9	4886.93	KDM1A	0.000241039
ENSG00000004534	-0.194	0.103528	0.999445	5254.58	5596.12	6270.38	4511.18	5221.32	5233.32	RBM6	0.000241039
ENSG00000004660	-0.197246	0.38338	0.999445	288.682	315.097	458.583	305.019	262.599	358.271	CAMKK1	0.000241039
ENSG00000004700	0.0905653	0.503317	0.999445	1447.23	1216.27	1308.04	1584.03	1364.08	1282.28	RECQL	0.000241039
ENSG00000004766	0.0735557	0.622827	0.999445	452.14	447.438	389.847	491.132	431.193	435.044	VPS50	0.000241039
ENSG00000004776	0.237115	0.663115	0.999445	14.3385	22.0568	25.6478	15.5094	33.7189	23.7629	HSPB6	0.000241039
ENSG00000004777	-0.244522	0.634826	0.999445	568.76	929.536	1015.65	348.445	684.596	1088.52	ARHGAP33	0.000241039
ENSG00000004779	0.0475946	0.777497	0.999445	1173.84	964.197	1087.47	1364.83	992.153	977.934	NDUFAB1	0.000241039
ENSG00000004799	-0.555309	0.272134	0.999445	29.6329	27.3084	21.5442	22.7472	14.305	16.4512	PDK4	0.000241039
ENSG00000004809	-0.10929	0.787227	0.999445	41.1037	50.4155	41.0365	52.7321	43.9367	26.5048	SLC22A16	0.000241039
ENSG00000004848	-0.203256	0.34797	0.999445	201.695	177.505	189.794	142.687	199.248	152.631	ARX	0.000241039
ENSG00000004864	-0.0741032	0.633169	0.999445	932.002	850.762	964.359	1038.1	773.491	798.799	SLC25A13	0.000241039
ENSG00000004866	0.0805487	0.638878	0.999445	491.332	398.073	385.743	464.249	491.479	393.916	ST7	0.000241039
ENSG00000004897	-0.0252156	0.813124	0.999445	2067.61	2211.98	1933.85	1982.1	2009.85	2113.07	CDC27	0.000241039
ENSG00000004961	0.143634	0.341611	0.999445	766.631	663.804	611.444	823.034	762.251	671.759	HCCS	0.000241039
ENSG00000004975	-0.040199	0.739421	0.999445	2167.98	2068.09	2520.67	2063.79	2253.04	2253.82	DVL2	0.000241039
ENSG00000005007	-0.0462226	0.711405	0.999445	6856.66	7051.87	5839.5	5832.58	7036.01	6256.95	UPF1	0.000241039
ENSG00000005020	0.124565	0.186837	0.999445	2464.31	2476.66	2354.47	2570.43	2725.1	2657.79	SKAP2	0.000241039
ENSG00000005022	-0.0465469	0.628984	0.999445	13055.7	11602.9	12133.5	11430.4	12359.5	11834.8	SLC25A5	0.000241039
ENSG00000005059	0.20531	0.522601	0.999445	108.972	71.422	109.773	149.924	81.7428	103.277	MCUB	0.000241039
ENSG00000005073	-0.0487101	0.711686	0.999445	1219.73	1329.71	1330.61	1117.71	1413.13	1220.13	HOXA11	0.000241039
ENSG00000005075	0.0126641	0.913833	0.999445	926.266	892.775	889.467	952.279	933.911	847.239	POLR2J	0.000241039
ENSG00000005100	0.111005	0.553449	0.999445	2099.15	1474.65	1541.95	2255.07	1692.08	1579.32	DHX33	0.000241039
ENSG00000005108	0.063293	0.669475	0.999445	3689.77	3712.89	3006.95	3046.05	3765.28	4064.37	THSD7A	0.000241039
ENSG00000005156	0.0353116	0.774651	0.999445	1413.77	1320.26	1144.92	1336.91	1327.3	1311.53	LIG3	0.000241039
ENSG00000005175	0.112229	0.378465	0.999445	1354.51	1158.51	1205.45	1402.05	1407	1211.91	RPAP3	0.000241039
ENSG00000005187	0.0637311	0.857113	0.999445	130.002	58.8181	81.0472	117.872	80.721	84.0841	ACSM3	0.000241039
ENSG00000005189	-0.0442819	0.764593	0.999445	958.767	907.479	997.188	768.234	1014.63	993.472	REXO5	0.000241039
ENSG00000005194	0.160379	0.234759	0.999445	1168.11	948.442	1044.38	1290.38	1123.96	1119.6	CIAPIN1	0.000241039
ENSG00000005206	-0.0788873	0.552282	0.999445	1872.61	2025.02	2012.84	1782.55	1659.38	2152.37	SPPL2B	0.000241039
ENSG00000005238	-0.101281	0.682011	0.999445	526.7	729.975	556.045	358.785	643.724	686.382	FAM214B	0.000241039
ENSG00000005302	0.0534069	0.678735	0.999445	671.997	778.29	682.233	709.298	767.36	735.736	MSL3	0.000241039
ENSG00000005339	-0.150541	0.210975	0.999445	4007.13	4453.37	3569.15	3391.39	3729.51	3716.15	CREBBP	0.000241039
ENSG00000005379	0.111902	0.619976	0.999445	5991.58	3800.07	6148.3	7166.39	4110.64	5948.95	TSPOAP1	0.000241039
ENSG00000005381	0.620311	0.295661	0.999445	4311.1	2383.18	3640.97	9288.08	3186.95	3412.72	MPO	0.000241039
ENSG00000005436	0.00947602	0.947739	0.999445	663.394	603.936	567.33	686.551	584.461	576.707	GCFC2	0.000241039
ENSG00000005448	-0.0506409	0.799104	0.999445	303.02	337.154	458.583	327.766	349.45	382.948	WDR54	0.000241039
ENSG00000005469	0.221139	0.263153	0.999445	146.253	181.706	162.094	192.317	181.878	196.501	CROT	0.000241039
ENSG00000005471	-0.318112	0.656129	0.999445	19.118	9.45291	9.23322	7.23773	11.2396	11.8814	ABCB4	0.000241039
ENSG00000005483	-0.0352006	0.825313	0.999445	2495.85	2654.17	2278.55	1889.05	2695.47	2664.19	KMT2E	0.000241039
ENSG00000005486	-0.0208471	0.885636	0.999445	643.32	698.465	600.159	604.868	717.293	592.244	RHBDD2	0.000241039
ENSG00000005700	0.0663613	0.620304	0.999445	3528.22	2974.52	2801.77	3576.47	2959.09	3207.99	IBTK	0.000241039
ENSG00000005801	0.0124485	0.920566	0.999445	1234.07	1287.7	1063.87	1146.66	1232.27	1237.5	ZNF195	0.000241039
ENSG00000005810	-0.0551375	0.623211	0.999445	4174.41	4185.54	3537.35	3794.64	3681.49	3974.8	MYCBP2	0.000241039
ENSG00000005812	-0.0104087	0.915422	0.999445	2613.43	2458.81	2430.39	2379.15	2527.9	2541.72	FBXL3	0.000241039
ENSG00000005844	-0.152965	0.26852	0.999445	27116	28833.5	25385.2	19974.1	26316.1	26861.2	ITGAL	0.000241039
ENSG00000005882	0.156381	0.323811	0.999445	384.271	411.727	398.054	500.438	443.455	387.518	PDK2	0.000241039
ENSG00000005889	0.198761	0.218286	0.999445	788.617	921.134	731.476	800.286	922.672	1077.56	ZFX	0.000241039
ENSG00000005893	0.030138	0.782889	0.999445	7804.92	7708.32	6815.14	7096.08	8152.82	7551.12	LAMP2	0.000241039
ENSG00000005961	-0.52227	0.273549	0.999445	26.7652	52.5162	73.8658	34.1207	25.5446	46.6118	ITGA2B	0.000241039
ENSG00000006007	-0.0223744	0.878829	0.999445	1625.98	1761.39	1299.83	1411.36	1628.73	1574.75	GDE1	0.000241039
ENSG00000006015	0.0561656	0.678066	0.999445	1123.18	1069.23	1300.86	1322.44	1201.62	1108.63	REX1BD	0.000241039
ENSG00000006016	-0.417467	0.165406	0.999445	64.0452	84.0259	77.9694	62.0377	54.1546	53.0095	CRLF1	0.000241039
ENSG00000006025	-0.18542	0.358432	0.999445	504.715	806.648	735.58	585.222	527.241	686.382	OSBPL7	0.000241039
ENSG00000006042	-0.777814	0.172507	0.999445	14.3385	36.7613	29.7515	13.4415	14.305	19.1931	TMEM98	0.000241039
ENSG00000006118	-0.834073	0.0399419	0.999445	47.795	90.3278	54.3734	26.883	37.806	42.956	TMEM132A	0.000241039
ENSG00000006125	0.0148685	0.899158	0.999445	5811.87	4910.26	4856.67	5604.07	5163.08	4974.67	AP2B1	0.000241039
ENSG00000006194	0.116939	0.360794	0.999445	1914.67	1718.33	1790.22	2210.61	1920.96	1751.14	ZNF263	0.000241039
ENSG00000006282	-0.147524	0.356315	0.999445	931.046	976.801	1078.24	723.773	994.197	977.02	SPATA20	0.000241039
ENSG00000006327	-0.0933189	0.662534	0.999445	220.813	308.795	246.219	235.743	284.056	207.468	TNFRSF12A	0.000241039
ENSG00000006377	-0.104894	0.528928	0.999445	373.757	355.009	331.37	297.781	373.973	314.401	DLX6	0.000241039
ENSG00000006432	-0.241053	0.713756	0.999445	8.60309	25.2078	31.8033	11.3736	27.5882	16.4512	MAP3K9	0.000241039
ENSG00000006451	0.103789	0.496984	0.999445	1272.3	1463.1	1184.93	1185.95	1595.01	1431.26	RALA	0.000241039
ENSG00000006453	-0.739127	0.102938	0.999445	30.5888	86.1265	67.7103	28.9509	42.915	38.3862	BAIAP2L1	0.000241039
ENSG00000006459	-0.173815	0.384968	0.999445	619.423	604.986	419.599	404.279	538.481	514.558	KDM7A	0.000241039
ENSG00000006468	0.338092	0.581261	0.999445	17.2062	15.7549	23.596	10.3396	22.4793	38.3862	ETV1	0.000241039
ENSG00000006530	0.353534	0.0987486	0.999445	233.239	159.649	227.753	284.34	233.989	275.101	AGK	0.000241039
ENSG00000006534	0.153079	0.0970857	0.999445	3043.58	2929.35	3144.43	3363.48	3453.63	3321.32	ALDH3B1	0.000241039
ENSG00000006576	0.0936507	0.566279	0.999445	1034.28	1111.24	1080.29	917.124	1153.6	1370.02	PHTF2	0.000241039
ENSG00000006607	0.0201464	0.922718	0.999445	699.718	520.96	812.524	844.747	619.202	598.642	FARP2	0.000241039
ENSG00000006625	0.00227999	0.985278	0.999445	2297.98	2032.38	1981.04	2092.74	2307.19	1922.97	GGCT	0.000241039
ENSG00000006634	0.0652077	0.555634	0.999445	1044.8	952.643	1001.29	1064.98	1051.42	1021.8	DBF4	0.000241039
ENSG00000006638	-0.136889	0.250187	0.999445	678.688	684.811	701.725	612.105	643.724	622.405	TBXA2R	0.000241039
ENSG00000006652	-0.0770288	0.633015	0.999445	1271.35	1488.31	1211.6	1014.32	1371.24	1378.25	IFRD1	0.000241039
ENSG00000006695	0.0090573	0.946498	0.999445	1027.59	938.989	859.716	1012.25	976.826	856.378	COX10	0.000241039
ENSG00000006704	-0.641975	0.0904924	0.999445	55.4421	118.687	122.084	46.5283	72.5467	70.3747	GTF2IRD1	0.000241039
ENSG00000006712	0.0912946	0.387336	0.999445	2551.29	2534.43	2618.13	2904.4	2799.69	2504.24	PAF1	0.000241039
ENSG00000006715	0.166057	0.275023	0.999445	2100.11	1636.4	1920.51	2471.17	1979.2	1898.29	VPS41	0.000241039
ENSG00000006740	-0.0263856	0.858706	0.999445	1139.43	1223.63	1158.26	941.939	1249.64	1264.92	ARHGAP44	0.000241039
ENSG00000006744	0.094624	0.575968	0.999445	3252.92	2766.55	3053.12	4074.84	2933.54	2680.64	ELAC2	0.000241039
ENSG00000006756	0.107452	0.402546	0.999445	1308.63	1175.31	1069	1367.93	1234.32	1226.53	ARSD	0.000241039
ENSG00000006788	-0.254216	0.417696	0.999445	129.046	149.146	154.913	69.2754	147.137	146.233	MYH13	0.000241039
ENSG00000006837	0.287742	0.433181	0.999445	34.4124	47.2646	49.2439	41.3585	63.3507	54.8374	CDKL3	0.000241039
ENSG00000007038	0.448453	0.14466	0.999445	116.62	98.7304	69.7621	164.4	97.0696	127.954	PRSS21	0.000241039
ENSG00000007047	-0.0894998	0.635592	0.999445	1670.91	2039.73	1509.12	1239.72	1953.65	1711.84	MARK4	0.000241039
ENSG00000007062	-1.27536	0.0696514	0.999445	11.4708	49.3652	45.1402	5.16981	17.3703	21.021	PROM1	0.000241039
ENSG00000007080	0.151864	0.374542	0.999445	2934.61	2578.54	2566.84	3764.65	2802.76	2411.02	CCDC124	0.000241039
ENSG00000007129	-0.0811554	0.739785	0.999445	131.914	138.643	198.001	163.366	136.919	142.577	CEACAM21	0.000241039
ENSG00000007168	0.071353	0.486669	0.999445	3823.6	3604.71	3337.3	3873.22	3620.18	3818.51	PAFAH1B1	0.000241039
ENSG00000007171	-0.385149	0.582878	0.999445	12.4267	12.6039	17.4405	5.16981	16.3486	10.9675	NOS2	0.000241039
ENSG00000007174	-1.48135	0.0442864	0.999445	8.60309	42.0129	53.3475	14.4755	17.3703	5.48374	DNAH9	0.000241039
ENSG00000007202	0.0928806	0.537531	0.999445	8033.38	6979.4	7543.54	9789.55	7339.48	6928.71	KIAA0100	0.000241039
ENSG00000007237	0.0624829	0.672992	0.999445	11070.3	12548.2	10068.3	9645.83	13145.3	12386	GAS7	0.000241039
ENSG00000007255	0.0445413	0.709774	0.999445	1497.89	1577.59	1576.83	1553.01	1777.91	1467.82	TRAPPC6A	0.000241039
ENSG00000007264	-0.0078908	0.933495	0.999445	7104.24	6800.84	6955.69	7259.45	7014.55	6474.47	MATK	0.000241039
ENSG00000007312	0.582503	0.240353	0.999445	30.5888	21.0065	20.5183	36.1887	21.4575	50.2677	CD79B	0.000241039
ENSG00000007341	0.181772	0.240089	0.999445	358.462	311.946	314.955	392.905	371.93	353.702	ST7L	0.000241039
ENSG00000007350	-0.0535096	0.890506	0.999445	176.841	296.191	209.286	87.8868	291.209	277.843	TKTL1	0.000241039
ENSG00000007372	-0.189578	0.536897	0.999445	90.8104	73.5226	87.2027	95.1245	67.4378	58.4933	PAX6	0.000241039
ENSG00000007376	-0.0288735	0.886865	0.999445	882.295	690.062	849.456	1036.03	683.574	655.307	RPUSD1	0.000241039
ENSG00000007384	0.174308	0.397372	0.999445	223.68	316.147	301.619	301.917	278.947	367.411	RHBDF1	0.000241039
ENSG00000007392	-0.201066	0.39072	0.999445	852.662	1321.31	1262.9	798.219	841.951	1348.09	LUC7L	0.000241039
ENSG00000007402	-1.359	0.0509745	0.999445	16.2503	16.8052	19.4924	6.20377	4.08714	10.0535	CACNA2D2	0.000241039
ENSG00000007516	-0.432177	0.379085	0.999445	38.236	65.1201	77.9694	18.6113	54.1546	61.2351	BAIAP3	0.000241039
ENSG00000007520	0.00743087	0.958435	0.999445	926.266	1139.6	1049.51	1157	932.89	1041	TSR3	0.000241039
ENSG00000007541	-0.0764603	0.722164	0.999445	368.977	360.261	431.91	477.69	291.209	332.68	PIGQ	0.000241039
ENSG00000007545	-0.0627321	0.690976	0.999445	1108.84	1375.92	1140.82	967.788	1301.75	1200.94	CRAMP1	0.000241039
ENSG00000007866	-0.0387866	0.811225	0.999445	421.551	490.501	535.527	417.721	482.282	508.16	TEAD3	0.000241039
ENSG00000007923	0.210637	0.281941	0.999445	1614.51	1297.15	1247.51	2087.57	1309.93	1416.63	DNAJC11	0.000241039
ENSG00000007944	0.115116	0.497295	0.999445	4447.8	3854.69	4225.74	3506.16	5579.97	4482.96	MYLIP	0.000241039
ENSG00000007968	-0.361064	0.363309	0.999445	171.106	103.982	198.001	204.724	82.7646	81.3422	E2F2	0.000241039
ENSG00000008018	0.152291	0.148229	0.999445	4695.38	4535.3	4676.11	5598.9	5141.62	4716.02	PSMB1	0.000241039
ENSG00000008083	-0.0722612	0.63221	0.999445	8044.85	8679.87	7468.65	6085.9	8582.99	8341.69	JARID2	0.000241039
ENSG00000008086	-0.0841836	0.796819	0.999445	68.8247	107.133	70.788	58.9358	94.0042	79.5143	CDKL5	0.000241039
ENSG00000008128	0.152098	0.315503	0.999445	445.449	433.784	403.184	461.147	432.215	531.009	CDK11A	0.000241039
ENSG00000008130	0.183054	0.143304	0.999445	4736.48	4409.26	4226.76	5770.54	4547.96	4864.08	NADK	0.000241039
ENSG00000008256	-0.0118918	0.927926	0.999445	971.193	1191.07	1018.73	989.501	1102.51	1062.02	CYTH3	0.000241039
ENSG00000008277	0.0678302	0.646699	0.999445	502.803	423.28	460.635	506.641	444.476	502.677	ADAM22	0.000241039
ENSG00000008282	-0.00608831	0.956067	0.999445	2429.9	2419.95	2275.48	2145.47	2497.24	2452.15	SYPL1	0.000241039
ENSG00000008283	-0.232476	0.164568	0.999445	325.006	325.6	377.536	319.494	289.165	266.876	CYB561	0.000241039
ENSG00000008294	0.0223984	0.906056	0.999445	3062.7	4079.46	3075.69	2575.6	3751.99	4048.83	SPAG9	0.000241039
ENSG00000008300	-0.196027	0.178839	0.999445	426.331	481.048	491.413	428.06	383.169	409.453	CELSR3	0.000241039
ENSG00000008323	-0.516443	0.472271	0.999445	11.4708	17.8555	12.311	11.3736	13.2832	4.56979	PLEKHG6	0.000241039
ENSG00000008324	0.157705	0.26939	0.999445	641.408	606.037	642.222	800.286	674.378	634.286	SS18L2	0.000241039
ENSG00000008382	-0.0312589	0.846429	0.999445	684.424	546.168	604.263	674.143	601.831	520.956	MPND	0.000241039
ENSG00000008394	0.149305	0.129154	0.999445	4587.36	4392.45	4429.89	5280.44	4953.61	4639.25	MGST1	0.000241039
ENSG00000008405	0.0203281	0.929401	0.999445	396.698	322.449	296.489	414.619	369.886	246.768	CRY1	0.000241039
ENSG00000008441	-0.152724	0.156525	0.999445	1817.16	1744.59	1626.07	1532.33	1630.77	1504.37	NFIX	0.000241039
ENSG00000008513	-0.00577168	0.968392	0.999445	3647.71	4121.47	3591.72	3102.92	4322.15	3889.8	ST3GAL1	0.000241039
ENSG00000008516	0.0361962	0.909576	0.999445	150.076	163.85	193.898	261.592	110.353	148.975	MMP25	0.000241039
ENSG00000008517	0.167427	0.265589	0.999445	1108.84	998.858	1197.24	1446.51	1174.03	1092.18	IL32	0.000241039
ENSG00000008710	-0.281731	0.150053	0.999445	4919.06	6604.43	4950.03	3285.93	4869.83	5394.18	PKD1	0.000241039
ENSG00000008735	0.194579	0.39168	0.999445	151.032	189.058	188.768	248.151	179.834	177.308	MAPK8IP2	0.000241039
ENSG00000008838	-0.047133	0.697681	0.999445	2067.61	1945.2	2126.72	2225.09	1881.11	1837.05	MED24	0.000241039
ENSG00000008853	0.33532	0.132706	0.999445	1048.62	836.057	1025.91	1705	956.391	1011.75	RHOBTB2	0.000241039
ENSG00000008869	0.0265592	0.852007	0.999445	1793.27	2089.09	1674.29	1715.34	1795.28	2147.8	HEATR5B	0.000241039
ENSG00000008952	0.0661426	0.546354	0.999445	3301.68	3194.03	3193.67	3723.3	3313.65	3108.37	SEC62	0.000241039
ENSG00000008988	0.00699343	0.943155	0.999445	96996	99710.4	101724	91757.9	106715	101407	RPS20	0.000241039
ENSG00000009335	0.115335	0.437911	0.999445	3189.84	2666.77	2690.97	3661.26	2852.82	2746.44	UBE3C	0.000241039
ENSG00000009724	-0.799241	0.190531	0.999445	23.8975	38.862	57.4512	13.4415	12.2614	42.956	MASP2	0.000241039
ENSG00000009780	0.152884	0.47635	0.999445	172.062	239.474	181.587	192.317	226.836	239.457	FAM76A	0.000241039
ENSG00000009790	0.0702016	0.502102	0.999445	2853.36	2845.33	3258.3	3112.23	3182.86	3108.37	TRAF3IP3	0.000241039
ENSG00000009830	0.0468956	0.821734	0.999445	318.314	213.216	258.53	306.053	261.577	249.51	POMT2	0.000241039
ENSG00000009844	0.0793685	0.427719	0.999445	3112.41	2939.86	2792.54	3092.58	3241.1	3012.4	VTA1	0.000241039
ENSG00000009950	-1.25986	0.104785	0.999445	10.5149	17.8555	38.9847	3.10189	10.2178	14.6233	MLXIPL	0.000241039
ENSG00000009954	0.10334	0.464018	0.999445	3359.99	3278.06	2946.42	4066.57	3164.47	3066.33	BAZ1B	0.000241039
ENSG00000010017	-0.0353368	0.761362	0.999445	5855.84	6250.47	5631.24	5094.33	6201.21	6012.01	RANBP9	0.000241039
ENSG00000010072	0.268502	0.0747007	0.999445	563.98	471.595	493.464	685.517	584.461	573.051	SPRTN	0.000241039
ENSG00000010165	0.241176	0.162708	0.999445	3203.22	2948.26	3095.18	4653.86	3373.93	2902.73	METTL13	0.000241039
ENSG00000010219	-0.135657	0.44431	0.999445	335.521	309.845	265.712	251.253	279.969	297.95	DYRK4	0.000241039
ENSG00000010244	0.0396216	0.675907	0.999445	5722.01	5662.29	5510.18	6148.97	5484.94	5731.43	ZNF207	0.000241039
ENSG00000010256	0.0935033	0.292031	0.999445	7288.73	7365.92	7400.94	8085.58	8002.62	7445.1	UQCRC1	0.000241039
ENSG00000010270	0.0131164	0.920545	0.999445	1322.01	1318.16	1154.15	1137.36	1393.71	1297.82	STARD3NL	0.000241039
ENSG00000010292	0.0209321	0.837886	0.999445	6047.97	5908.07	5563.53	5587.53	6392.29	5796.32	NCAPD2	0.000241039
ENSG00000010295	0.0821045	0.653235	0.999445	342.212	471.595	450.376	440.468	397.474	499.021	IFFO1	0.000241039
ENSG00000010310	-0.470051	0.360422	0.999445	463.611	747.83	863.819	252.287	474.108	771.38	GIPR	0.000241039
ENSG00000010318	-0.143716	0.329459	0.999445	428.243	491.551	444.221	385.668	406.67	441.441	PHF7	0.000241039
ENSG00000010319	0.253876	0.404398	0.999445	386.183	246.826	272.893	548	262.599	270.531	SEMA3G	0.000241039
ENSG00000010322	-0.0491419	0.701009	0.999445	3531.09	3956.57	3992.86	3999.36	3184.9	3910.82	NISCH	0.000241039
ENSG00000010327	0.555494	0.29378	0.999445	32.5006	15.7549	19.4924	46.5283	20.4357	32.9025	STAB1	0.000241039
ENSG00000010361	-0.546105	0.139514	0.999445	49.7068	56.7175	63.6066	49.6302	37.806	29.2466	FUZ	0.000241039
ENSG00000010404	0.248966	0.0789157	0.999445	950.164	767.786	890.493	1144.6	956.391	999.869	IDS	0.000241039
ENSG00000010539	0.288733	0.128732	0.999445	639.496	608.137	588.874	966.754	621.245	656.221	ZNF200	0.000241039
ENSG00000010610	0.0604589	0.518425	0.999445	10755.8	9952.86	10089.9	10535	11282.5	10300.3	CD4	0.000241039
ENSG00000010626	-0.126624	0.567152	0.999445	193.092	294.091	263.66	198.521	256.468	232.145	LRRC23	0.000241039
ENSG00000010671	0.0916155	0.307829	0.999445	5248.84	4990.09	5392.2	5607.17	5421.59	5627.24	BTK	0.000241039
ENSG00000010704	-0.0227788	0.956824	0.999445	36.3242	29.4091	47.192	48.5962	31.6753	31.0746	HFE	0.000241039
ENSG00000010803	-0.107152	0.419969	0.999445	1597.31	1728.83	1458.85	1300.72	1591.94	1549.16	SCMH1	0.000241039
ENSG00000010810	-0.0384428	0.774284	0.999445	1395.61	1221.53	1076.18	1189.06	1236.36	1171.69	FYN	0.000241039
ENSG00000010818	0.0476902	0.748558	0.999445	1164.29	1240.43	1159.28	1000.88	1355.91	1326.15	HIVEP2	0.000241039
ENSG00000011007	0.112173	0.445547	0.999445	1247.45	1340.21	1226.99	1627.46	1303.8	1192.71	ELOA	0.000241039
ENSG00000011009	0.190333	0.184144	0.999445	1587.75	1451.55	1600.43	2071.03	1697.18	1527.22	LYPLA2	0.000241039
ENSG00000011021	-0.18693	0.698734	0.999445	1876.43	2705.63	2250.85	894.377	2500.31	2607.52	CLCN6	0.000241039
ENSG00000011028	-0.203156	0.107	0.999445	9683.26	9924.51	10156.5	7379.39	8686.19	9787.57	MRC2	0.000241039
ENSG00000011052	-0.037349	0.86585	0.999445	201.695	168.052	155.939	198.521	165.529	148.975	NME1-NME2	0.000241039
ENSG00000011105	0.211242	0.183179	0.999445	336.476	294.091	302.645	390.838	349.45	340.906	TSPAN9	0.000241039
ENSG00000011114	-0.062573	0.692788	0.999445	1811.43	2219.33	1634.28	1541.64	1944.46	1937.59	BTBD7	0.000241039
ENSG00000011132	-0.122974	0.469965	0.999445	960.679	1399.03	1307.01	1049.47	1058.57	1257.61	APBA3	0.000241039
ENSG00000011143	0.0362592	0.789035	0.999445	621.334	576.628	601.185	602.8	567.091	674.501	MKS1	0.000241039
ENSG00000011198	0.348997	0.139782	0.999445	233.239	198.511	155.939	274	279.969	195.587	ABHD5	0.000241039
ENSG00000011201	0.243343	0.602929	0.999445	29.6329	32.56	18.4664	33.0868	38.8278	23.7629	ANOS1	0.000241039
ENSG00000011243	-0.00514108	0.970397	0.999445	3615.21	4219.15	3446.04	3209.42	4077.94	3951.95	AKAP8L	0.000241039
ENSG00000011258	0.0355206	0.770298	0.999445	3000.57	2495.57	2643.78	2975.74	2557.53	2810.42	MBTD1	0.000241039
ENSG00000011260	0.238444	0.133095	0.999445	2038.93	1698.37	1840.49	2633.5	2123.27	1825.17	UTP18	0.000241039
ENSG00000011275	0.00659863	0.953592	0.999445	1827.68	1976.71	1963.6	2076.2	1764.62	1953.13	RNF216	0.000241039
ENSG00000011295	0.235251	0.0468018	0.999445	1644.15	1754.04	1718.41	2240.6	1876	1906.52	TTC19	0.000241039
ENSG00000011304	-0.0680238	0.470893	0.999445	22562.1	21773.2	20542.9	21474.4	20908.8	19508.4	PTBP1	0.000241039
ENSG00000011332	-0.373867	0.277324	0.999445	48.7509	66.1704	87.2027	49.6302	53.1328	53.0095	DPF1	0.000241039
ENSG00000011376	0.0947415	0.52517	0.999445	1147.08	1004.11	1037.2	1319.34	1112.72	974.279	LARS2	0.000241039
ENSG00000011405	-0.00713453	0.972319	0.999445	1772.24	2245.59	1810.74	1353.46	2022.11	2422.9	PIK3C2A	0.000241039
ENSG00000011422	-0.0306799	0.784402	0.999445	1640.32	1528.22	1669.16	1698.8	1552.09	1486.09	PLAUR	0.000241039
ENSG00000011426	-0.0818081	0.554925	0.999445	1515.1	1206.82	1265.98	1168.38	1372.26	1228.36	ANLN	0.000241039
ENSG00000011451	-0.0294169	0.838318	0.999445	1666.13	1579.69	1581.96	1881.81	1445.83	1403.84	WIZ	0.000241039
ENSG00000011454	-0.0137837	0.899922	0.999445	1261.79	1376.97	1270.08	1242.82	1350.8	1277.71	RABGAP1	0.000241039
ENSG00000011465	-0.118357	0.924115	0.999445	7.64719	112.385	82.0731	103.396	74.5903	8.22562	DCN	0.000241039
ENSG00000011478	-0.0372918	0.753827	0.999445	943.472	852.863	875.104	862.324	829.689	911.216	QPCTL	0.000241039
ENSG00000011485	0.0612539	0.710345	0.999445	2060.92	1616.45	1773.8	2281.95	1810.6	1596.68	PPP5C	0.000241039
ENSG00000011523	0.144746	0.20114	0.999445	1264.65	1131.2	1152.1	1352.42	1328.32	1242.98	CEP68	0.000241039
ENSG00000011566	0.186041	0.467999	0.999445	377.58	494.702	450.376	305.019	594.679	604.126	MAP4K3	0.000241039
ENSG00000011590	-0.0901419	0.883183	0.999445	33.4565	8.40259	37.9588	32.0528	18.3921	24.6768	ZBTB32	0.000241039
ENSG00000011600	0.358489	0.0325755	0.999445	864.133	819.252	1095.68	1373.1	1158.7	1031.86	TYROBP	0.000241039
ENSG00000011638	-0.0569043	0.694231	0.999445	1545.69	1510.37	1522.46	1195.26	1595.01	1610.39	TMEM159	0.000241039
ENSG00000012048	-0.100405	0.664618	0.999445	1088.77	668.006	1016.68	1130.12	728.533	729.338	BRCA1	0.000241039
ENSG00000012061	0.0234491	0.820942	0.999445	1922.31	1871.68	2113.38	1996.58	2017	1990.6	ERCC1	0.000241039
ENSG00000012124	-0.268949	0.54711	0.999445	32.5006	45.1639	57.4512	50.6641	38.8278	22.8489	CD22	0.000241039
ENSG00000012171	-0.406088	0.352586	0.999445	32.5006	38.862	44.1143	21.7132	39.8496	25.5908	SEMA3B	0.000241039
ENSG00000012174	0.0592429	0.740233	0.999445	746.557	537.766	523.216	682.415	580.374	621.491	MBTPS2	0.000241039
ENSG00000012211	0.00610217	0.963173	0.999445	659.57	655.402	653.507	712.4	671.313	594.072	PRICKLE3	0.000241039
ENSG00000012232	0.0920431	0.606348	0.999445	942.516	921.134	767.383	1148.73	889.975	766.81	EXTL3	0.000241039
ENSG00000012660	-0.167784	0.117108	0.999445	7577.41	7342.81	7066.49	5866.7	6892.96	6812.64	ELOVL5	0.000241039
ENSG00000012779	0.358165	0.19593	0.999445	105.149	95.5794	142.602	168.536	161.442	110.589	ALOX5	0.000241039
ENSG00000012817	-0.109835	0.350691	0.999445	2096.29	2127.96	1953.34	1822.87	1783.01	2117.64	KDM5D	0.000241039
ENSG00000012822	0.0413706	0.794964	0.999445	1849.66	1826.51	2391.4	1995.55	1838.19	2409.19	CALCOCO1	0.000241039
ENSG00000012983	0.00975893	0.950197	0.999445	816.338	972.599	1057.72	929.532	850.125	1084.87	MAP4K5	0.000241039
ENSG00000013016	-1.36333	0.0884692	0.999445	6.69129	15.7549	28.7256	9.30566	5.10892	5.48374	EHD3	0.000241039
ENSG00000013275	0.10191	0.555146	0.999445	2337.17	2148.96	2151.34	3022.27	2187.64	1914.74	PSMC4	0.000241039
ENSG00000013288	0.0308474	0.822902	0.999445	2030.33	1847.52	1967.7	2338.82	1831.04	1803.24	MAN2B2	0.000241039
ENSG00000013297	0.222601	0.681913	0.999445	26.7652	38.862	17.4405	25.849	51.0892	20.1071	CLDN11	0.000241039
ENSG00000013306	0.0437669	0.750462	0.999445	1847.75	1725.68	1789.19	2158.91	1745.21	1625.02	SLC25A39	0.000241039
ENSG00000013364	0.108306	0.368277	0.999445	2322.83	2396.84	2218.03	2812.38	2314.34	2352.53	MVP	0.000241039
ENSG00000013374	-0.0192691	0.844247	0.999445	2857.18	2686.73	2685.84	2611.79	2841.58	2667.84	NUB1	0.000241039
ENSG00000013375	-0.0256432	0.864972	0.999445	1290.46	1413.74	1401.4	1091.86	1519.39	1421.2	PGM3	0.000241039
ENSG00000013392	0.118786	0.490778	0.999445	307.799	307.745	312.904	289.509	332.08	385.69	RWDD2A	0.000241039
ENSG00000013441	0.0932778	0.848578	0.999445	1699.59	2599.55	1708.15	1040.17	3174.69	2193.5	CLK1	0.000241039
ENSG00000013503	0.161727	0.480218	0.999445	951.12	649.1	649.403	1112.54	723.424	681.812	POLR3B	0.000241039
ENSG00000013523	0.174674	0.237048	0.999445	1147.08	958.945	1174.67	1410.32	1185.27	1108.63	ANGEL1	0.000241039
ENSG00000013561	0.1441	0.31147	0.999445	960.679	770.937	846.379	1041.2	939.02	870.087	RNF14	0.000241039
ENSG00000013563	-0.0933409	0.581529	0.999445	741.778	788.793	695.569	551.102	802.101	732.994	DNASE1L1	0.000241039
ENSG00000013573	-0.236573	0.189887	0.999445	533.392	534.615	750.969	560.407	485.348	498.107	DDX11	0.000241039
ENSG00000013583	0.00849704	0.947697	0.999445	1442.45	1514.57	1363.44	1272.81	1603.18	1469.64	HEBP1	0.000241039
ENSG00000013725	0.1112	0.654629	0.999445	168.238	158.599	202.105	249.185	164.507	158.115	CD6	0.000241039
ENSG00000013810	0.0259317	0.817962	0.999445	2206.22	2151.06	2340.11	2482.54	2103.85	2232.8	TACC3	0.000241039
ENSG00000014123	0.0288645	0.838258	0.999445	3304.54	3500.73	3275.74	2789.63	3667.19	3826.74	UFL1	0.000241039
ENSG00000014138	0.107848	0.592224	0.999445	623.246	454.79	591.952	740.317	575.265	485.311	POLA2	0.000241039
ENSG00000014164	-0.043857	0.725445	0.999445	1933.78	2178.37	1760.47	1775.31	2001.68	1919.31	ZC3H3	0.000241039
ENSG00000014216	0.0602178	0.499706	0.999445	6970.42	7211.52	7293.22	7812.62	7270	7308	CAPN1	0.000241039
ENSG00000014257	0.146745	0.397418	0.999445	408.169	360.261	346.759	479.758	360.69	394.83	ACPP	0.000241039
ENSG00000014641	0.0456001	0.619983	0.999445	5826.2	5924.87	5578.92	5734.35	6238	5914.22	MDH1	0.000241039
ENSG00000014824	0.138418	0.260684	0.999445	2668.87	2326.47	2159.55	2799.97	2588.18	2488.71	SLC30A9	0.000241039
ENSG00000014914	-0.0636493	0.691743	0.999445	2055.18	2192.02	2326.77	1637.8	2430.83	2220.92	MTMR11	0.000241039
ENSG00000014919	0.165788	0.151994	0.999445	3761.46	3152.02	3257.28	4026.25	3589.53	3794.75	COX15	0.000241039
ENSG00000015133	-0.195927	0.149248	0.999445	2033.2	2383.18	1813.82	1719.48	1935.26	1784.04	CCDC88C	0.000241039
ENSG00000015153	-0.0531597	0.751427	0.999445	467.435	479.998	411.391	371.192	441.411	496.279	YAF2	0.000241039
ENSG00000015171	0.11418	0.356584	0.999445	1338.26	1257.24	1142.87	1457.89	1328.32	1261.26	ZMYND11	0.000241039
ENSG00000015285	0.0394335	0.658029	0.999445	5093.03	5358.75	5455.81	5560.65	5458.37	5329.29	WAS	0.000241039
ENSG00000015475	0.11762	0.546633	0.999445	1430.02	1133.3	1506.04	1905.59	1262.93	1247.55	BID	0.000241039
ENSG00000015479	0.0410509	0.798648	0.999445	451.184	527.262	459.609	443.57	566.069	469.774	MATR3	0.000241039
ENSG00000015520	-0.239196	0.550649	0.999445	47.795	69.3213	75.9176	49.6302	34.7407	78.6003	NPC1L1	0.000241039
ENSG00000015532	-0.0932698	0.423466	0.999445	974.061	1028.27	983.851	865.426	961.5	971.537	XYLT2	0.000241039
ENSG00000015676	-0.0576896	0.591241	0.999445	2697.55	2735.04	2563.76	2482.54	2786.41	2414.68	NUDCD3	0.000241039
ENSG00000016602	-1.4061	0.426639	0.999445	1.9118	51.4658	58.4771	0	18.3921	23.7629	CLCA4	0.000241039
ENSG00000016864	0.0863611	0.464592	0.999445	1048.62	1030.37	979.747	1128.05	1127.03	993.472	GLT8D1	0.000241039
ENSG00000017260	-0.0636447	0.588043	0.999445	2820.86	2644.71	2613	2282.99	2776.19	2670.58	ATP2C1	0.000241039
ENSG00000017483	0.0440732	0.789444	0.999445	1116.49	906.429	1059.77	1280.04	936.977	962.397	SLC38A5	0.000241039
ENSG00000017797	-0.0119644	0.908238	0.999445	4804.35	4653.98	4297.55	4527.72	4832.02	4283.72	RALBP1	0.000241039
ENSG00000018189	-0.300799	0.203179	0.999445	145.297	184.857	176.457	115.804	165.529	129.782	RUFY3	0.000241039
ENSG00000018236	-0.86469	0.38033	0.999445	13.3826	11.5536	21.5442	11.3736	14.305	0	CNTN1	0.000241039
ENSG00000018280	-0.110477	0.682873	0.999445	103.237	135.492	89.2545	93.0566	96.0478	114.245	SLC11A1	0.000241039
ENSG00000018408	-0.565272	0.159754	0.999445	42.0596	63.0194	65.6585	33.0868	53.1328	29.2466	WWTR1	0.000241039
ENSG00000018510	0.0896018	0.556555	0.999445	3096.16	2447.25	2387.3	3216.66	2743.49	2480.48	AGPS	0.000241039
ENSG00000018610	0.0500662	0.757488	0.999445	907.148	712.119	756.098	930.566	825.602	704.661	CXorf56	0.000241039
ENSG00000018625	-1.24852	0.0701978	0.999445	11.4708	30.4594	44.1143	16.5434	14.305	5.48374	ATP1A2	0.000241039
ENSG00000018699	0.0407049	0.824575	0.999445	987.444	753.082	984.877	1147.7	856.256	800.627	TTC27	0.000241039
ENSG00000018869	0.169394	0.660839	0.999445	35.3683	54.6168	35.907	37.2226	50.0675	53.9235	ZNF582	0.000241039
ENSG00000019102	-0.202681	0.709243	0.999445	15.2944	36.7613	25.6478	19.6453	17.3703	30.1606	VSIG2	0.000241039
ENSG00000019144	-0.0746922	0.721083	0.999445	264.784	230.021	358.044	255.389	282.013	272.359	PHLDB1	0.000241039
ENSG00000019169	0.624295	0.132199	0.999445	58.3098	34.6607	60.5289	119.94	53.1328	63.977	MARCO	0.000241039
ENSG00000019186	-1.09847	0.450281	0.999445	49.7068	60.9188	52.3216	47.5622	28.61	0	CYP24A1	0.000241039
ENSG00000019485	-0.00470548	0.973745	0.999445	667.218	653.301	579.641	561.441	673.356	658.963	PRDM11	0.000241039
ENSG00000019582	0.134797	0.3765	0.999445	7322.19	5381.86	6355.53	8031.82	6705.97	6190.23	CD74	0.000241039
ENSG00000019991	0.358377	0.329191	0.999445	40.1478	40.9626	51.2957	70.3094	40.8714	58.4933	HGF	0.000241039
ENSG00000019995	0.108068	0.491359	0.999445	890.898	1046.12	850.482	839.577	1050.39	1113.2	ZRANB1	0.000241039
ENSG00000020129	0.263893	0.325838	0.999445	745.601	536.715	695.569	1189.06	611.027	575.793	NCDN	0.000241039
ENSG00000020181	-0.135496	0.296163	0.999445	11300.6	12840.2	10765.9	9193.99	11673.9	10909	ADGRA2	0.000241039
ENSG00000020256	-0.102218	0.429501	0.999445	874.648	906.429	966.411	765.132	915.519	878.313	ZFP64	0.000241039
ENSG00000020426	0.0591337	0.716843	0.999445	899.501	932.687	913.063	746.52	1044.26	1068.42	MNAT1	0.000241039
ENSG00000020577	-0.246129	0.424168	0.999445	316.403	403.324	388.821	181.977	271.795	479.828	SAMD4A	0.000241039
ENSG00000020633	-0.0278222	0.859739	0.999445	1782.75	2092.24	1807.66	1501.31	2151.88	1920.22	RUNX3	0.000241039
ENSG00000020922	-0.03016	0.801361	0.999445	1462.53	1444.19	1299.83	1418.6	1254.75	1445.88	MRE11	0.000241039
ENSG00000021300	-1.87817	0.0264997	0.999445	4.7795	37.8116	40.0106	3.10189	9.19606	10.0535	PLEKHB1	0.000241039
ENSG00000021574	0.162992	0.171081	0.999445	1015.16	931.637	864.845	1061.88	1041.2	1045.57	SPAST	0.000241039
ENSG00000021762	-0.0873865	0.425124	0.999445	1670.91	1646.91	1755.34	1470.29	1627.7	1676.2	OSBPL5	0.000241039
ENSG00000021776	0.127811	0.352505	0.999445	1763.63	1642.71	1352.15	1843.55	1740.1	1616.79	AQR	0.000241039
ENSG00000021826	0.435585	0.0504959	0.999445	161.547	119.737	120.032	169.57	190.052	183.705	CPS1	0.000241039
ENSG00000022267	-0.0950137	0.759947	0.999445	95.5899	89.2775	78.9953	56.8679	104.222	85.912	FHL1	0.000241039
ENSG00000022277	0.150438	0.163273	0.999445	4158.16	3996.48	3813.32	4792.41	4425.35	4067.11	RTF2	0.000241039
ENSG00000022556	-0.681015	0.405426	0.999445	3.8236	17.8555	32.8292	10.3396	16.3486	7.31166	NLRP2	0.000241039
ENSG00000022567	0.0845518	0.606017	0.999445	2380.19	2074.39	1930.77	2763.78	2085.46	1922.97	SLC45A4	0.000241039
ENSG00000022840	0.0698037	0.470846	0.999445	6347.17	6419.58	5949.27	6908.93	6538.4	6197.55	RNF10	0.000241039
ENSG00000022976	-0.100296	0.519489	0.999445	351.771	338.204	397.029	340.173	319.819	353.702	ZNF839	0.000241039
ENSG00000023041	0.012316	0.948976	0.999445	1140.39	1120.7	1342.92	1490.97	888.953	1254.86	ZDHHC6	0.000241039
ENSG00000023171	-0.0153971	0.906554	0.999445	879.427	740.478	743.787	798.219	755.099	786.003	GRAMD1B	0.000241039
ENSG00000023191	0.139316	0.326094	0.999445	8108.89	7195.77	7666.65	10069.8	7959.7	7272.36	RNH1	0.000241039
ENSG00000023228	0.124048	0.344348	0.999445	3398.22	3038.59	2789.46	3780.16	3150.16	3125.73	NDUFS1	0.000241039
ENSG00000023287	0.155704	0.162946	0.999445	2333.35	2527.08	2250.85	2421.54	2762.91	2736.39	RB1CC1	0.000241039
ENSG00000023318	0.0523192	0.614189	0.999445	3011.08	3046.99	2805.87	2849.6	3207.38	3133.96	ERP44	0.000241039
ENSG00000023330	0.0412909	0.725643	0.999445	4101.76	4680.24	3906.68	4087.25	4693.06	4276.41	ALAS1	0.000241039
ENSG00000023445	-0.205122	0.766109	0.999445	11.4708	21.0065	10.2591	7.23773	12.2614	17.3652	BIRC3	0.000241039
ENSG00000023516	0.110752	0.322891	0.999445	3011.08	2871.58	2555.55	3151.52	2862.02	3098.32	AKAP11	0.000241039
ENSG00000023572	0.176369	0.244702	0.999445	400.522	361.311	332.396	413.585	426.084	397.571	GLRX2	0.000241039
ENSG00000023608	0.0814385	0.626441	0.999445	453.096	460.042	377.536	406.347	518.045	441.441	SNAPC1	0.000241039
ENSG00000023697	0.163922	0.2964	0.999445	989.356	724.723	915.115	1074.29	969.674	902.99	DERA	0.000241039
ENSG00000023734	0.0870625	0.488325	0.999445	4444.93	3749.65	3588.65	4527.72	4064.66	3925.45	STRAP	0.000241039
ENSG00000023839	-0.277171	0.15883	0.999445	232.283	244.725	248.271	169.57	194.139	233.973	ABCC2	0.000241039
ENSG00000023892	-0.010148	0.921348	0.999445	4138.09	4085.76	3992.86	3867.02	4406.96	3857.81	DEF6	0.000241039
ENSG00000023909	0.0458776	0.728869	0.999445	812.514	930.587	805.342	936.769	890.996	803.369	GCLM	0.000241039
ENSG00000024048	-0.024136	0.846915	0.999445	4163.9	4510.09	3728.17	3629.21	4224.06	4342.21	UBR2	0.000241039
ENSG00000024422	-0.031375	0.907207	0.999445	92.7222	158.599	139.524	129.245	115.462	137.094	EHD2	0.000241039
ENSG00000024526	-0.0248916	0.911679	0.999445	570.672	769.887	587.848	444.604	659.051	790.573	DEPDC1	0.000241039
ENSG00000024862	0.0104505	0.942761	0.999445	1505.54	1486.21	1566.57	1274.87	1780.97	1535.45	CCDC28A	0.000241039
ENSG00000025039	-0.0743848	0.739956	0.999445	325.962	464.243	341.629	269.864	388.278	415.851	RRAGD	0.000241039
ENSG00000025156	-0.00372223	0.97455	0.999445	870.824	933.738	845.353	850.951	914.497	877.399	HSF2	0.000241039
ENSG00000025293	0.0043962	0.967239	0.999445	3008.21	3136.27	2809.98	2810.31	3199.21	2972.19	PHF20	0.000241039
ENSG00000025423	-0.312324	0.502605	0.999445	28.677	31.5097	35.907	27.917	16.3486	32.9025	HSD17B6	0.000241039
ENSG00000025434	-0.240473	0.336515	0.999445	197.871	306.694	301.619	172.672	240.119	268.703	NR1H3	0.000241039
ENSG00000025708	0.51885	0.225066	0.999445	1946.21	1418.99	2230.34	4102.76	1892.35	2022.59	TYMP	0.000241039
ENSG00000025770	0.0843541	0.60516	0.999445	1086.86	899.077	1154.15	1314.17	993.175	1022.72	NCAPH2	0.000241039
ENSG00000025772	0.193397	0.312768	0.999445	676.777	491.551	605.289	823.034	640.659	565.74	TOMM34	0.000241039
ENSG00000025796	0.0646565	0.548695	0.999445	9143.17	8913.04	7683.07	8844.51	9318.68	8756.63	SEC63	0.000241039
ENSG00000025800	0.0118478	0.900742	0.999445	2318.06	2409.44	2255.98	2290.23	2369.52	2380.86	KPNA6	0.000241039
ENSG00000026025	0.0686201	0.56263	0.999445	20991.5	18503.5	23789.9	22297.4	22543.6	21527.4	VIM	0.000241039
ENSG00000026036	-0.302184	0.505448	0.999445	30.5888	52.5162	69.7621	39.2905	27.5882	56.6654	RTEL1-TNFRSF6B	0.000241039
ENSG00000026103	0.158777	0.195416	0.999445	889.942	942.14	804.316	938.837	1010.55	993.472	FAS	0.000241039
ENSG00000026297	0.0424271	0.708998	0.999445	12438.2	11429.6	13183	14053.6	11961	12142.8	RNASET2	0.000241039
ENSG00000026508	0.0187027	0.8875	0.999445	10571.3	10870.8	10088.8	8870.36	11955.9	11115.5	CD44	0.000241039
ENSG00000026559	-0.297071	0.0460387	0.999445	458.832	497.853	411.391	366.022	379.082	368.325	KCNG1	0.000241039
ENSG00000026652	-0.115249	0.540622	0.999445	259.049	294.091	336.5	250.219	258.512	311.659	AGPAT4	0.000241039
ENSG00000026950	-0.0907235	0.673093	0.999445	1428.11	1654.26	1478.34	951.245	1487.72	1842.54	BTN3A1	0.000241039
ENSG00000027001	0.211273	0.302102	0.999445	849.794	598.684	765.332	1090.83	763.273	710.145	MIPEP	0.000241039
ENSG00000027075	-0.695672	0.207525	0.999445	17.2062	24.1574	22.5701	12.4075	13.2832	13.7094	PRKCH	0.000241039
ENSG00000027697	0.107397	0.289069	0.999445	3135.35	3424.05	3014.13	3325.22	3501.66	3485.83	IFNGR1	0.000241039
ENSG00000027847	0.134481	0.54675	0.999445	345.08	281.487	329.318	462.181	297.339	290.638	B4GALT7	0.000241039
ENSG00000027869	0.472486	0.160347	0.999445	103.237	73.5226	115.928	188.181	131.81	86.826	SH2D2A	0.000241039
ENSG00000028116	0.150298	0.170565	0.999445	814.426	818.202	832.016	898.513	922.672	913.957	VRK2	0.000241039
ENSG00000028137	0.159748	0.150882	0.999445	4531.92	4435.52	4012.35	4559.77	5277.52	4663.01	TNFRSF1B	0.000241039
ENSG00000028203	0.0861549	0.430006	0.999445	1289.51	1299.25	1381.91	1324.51	1474.44	1415.72	VEZT	0.000241039
ENSG00000028277	-0.0229076	0.88628	0.999445	893.766	1031.42	1074.13	803.388	1044.26	1103.15	POU2F2	0.000241039
ENSG00000028310	0.0800146	0.607117	0.999445	2013.12	1926.29	2036.44	2589.04	1787.1	1941.25	BRD9	0.000241039
ENSG00000028528	0.0370121	0.708556	0.999445	3126.75	3280.16	2904.36	3245.61	3138.92	3168.69	SNX1	0.000241039
ENSG00000028839	-0.0785034	0.626998	0.999445	387.139	348.707	363.173	391.872	317.775	331.767	TBPL1	0.000241039
ENSG00000029153	0.0805629	0.577692	0.999445	476.038	456.891	448.324	532.49	489.435	439.614	ARNTL2	0.000241039
ENSG00000029363	0.215158	0.0770658	0.999445	7755.21	7280.84	7486.09	9986	7808.48	8350.83	BCLAF1	0.000241039
ENSG00000029364	-0.0162	0.896587	0.999445	1492.16	1407.43	1318.3	1252.13	1512.24	1406.58	SLC39A9	0.000241039
ENSG00000029534	-0.24471	0.681605	0.999445	16.2503	29.4091	66.6844	35.1547	17.3703	42.042	ANK1	0.000241039
ENSG00000029639	0.0453672	0.753867	0.999445	1061.05	901.177	1071.05	1183.89	1012.59	934.978	TFB1M	0.000241039
ENSG00000029725	0.0719232	0.478495	0.999445	3158.29	3014.43	2852.04	3292.13	3200.23	2995.04	RABEP1	0.000241039
ENSG00000029993	-0.0412581	0.804058	0.999445	1035.24	878.07	1042.33	1165.27	865.452	842.669	HMGB3	0.000241039
ENSG00000030066	0.0729736	0.518721	0.999445	3724.18	3273.86	3257.28	3890.8	3450.57	3447.45	NUP160	0.000241039
ENSG00000030110	0.165019	0.135462	0.999445	1140.39	1176.36	1064.9	1287.28	1294.6	1210.08	BAK1	0.000241039
ENSG00000030419	-0.22265	0.367381	0.999445	136.694	156.498	133.369	140.619	94.0042	130.696	IKZF2	0.000241039
ENSG00000030582	0.284223	0.136128	0.999445	7881.39	6651.7	7538.41	12011.5	7613.32	7254.08	GRN	0.000241039
ENSG00000031003	0.0626062	0.596644	0.999445	926.266	1065.03	1009.5	1013.28	1029.96	1089.44	FAM13B	0.000241039
ENSG00000031081	0.137489	0.68254	0.999445	234.195	157.549	216.468	355.683	161.442	152.631	ARHGAP31	0.000241039
ENSG00000031691	-0.0827455	0.599054	0.999445	534.348	465.293	517.06	410.483	497.609	523.698	CENPQ	0.000241039
ENSG00000031698	-0.124771	0.412338	0.999445	6403.57	7201.02	5392.2	4884.44	6349.37	6188.41	SARS	0.000241039
ENSG00000031823	0.036395	0.788435	0.999445	2168.93	2096.45	1719.43	2245.77	1987.37	1905.6	RANBP3	0.000241039
ENSG00000032219	0.0236583	0.834163	0.999445	1484.51	1593.34	1636.33	1523.03	1543.92	1723.72	ARID4A	0.000241039
ENSG00000032389	0.20868	0.2431	0.999445	1010.39	720.522	893.571	1176.65	1011.57	846.325	EIPR1	0.000241039
ENSG00000032444	0.0237389	0.823033	0.999445	3946.91	4091.01	4008.24	4486.36	3941.02	3819.43	PNPLA6	0.000241039
ENSG00000032742	-0.170962	0.368165	0.999445	360.374	326.651	414.469	354.649	358.646	265.962	IFT88	0.000241039
ENSG00000033011	0.0575147	0.838083	0.999445	580.231	383.368	489.361	747.554	340.254	424.99	ALG1	0.000241039
ENSG00000033030	-0.13439	0.375558	0.999445	2059.96	2258.2	2035.41	1541.64	2099.77	2145.97	ZCCHC8	0.000241039
ENSG00000033050	0.265001	0.220661	0.999445	1842.97	1429.49	1630.18	2701.74	1716.6	1474.21	ABCF2	0.000241039
ENSG00000033100	0.124801	0.545262	0.999445	1682.38	1491.46	1668.14	2419.47	1467.28	1393.79	CHPF2	0.000241039
ENSG00000033122	-0.725569	0.19131	0.999445	17.2062	52.5162	40.0106	17.5774	17.3703	31.0746	LRRC7	0.000241039
ENSG00000033170	0.293794	0.221183	0.999445	178.753	130.24	179.535	245.049	171.66	182.791	FUT8	0.000241039
ENSG00000033178	-0.0168419	0.90578	0.999445	2044.67	2169.97	1958.47	1711.21	2035.4	2353.44	UBA6	0.000241039
ENSG00000033327	-0.186915	0.385958	0.999445	4488.9	6048.81	3913.86	2971.61	4913.76	4809.24	GAB2	0.000241039
ENSG00000033627	0.0439555	0.656844	0.999445	2578.06	2639.46	2577.09	2596.28	2583.07	2855.2	ATP6V0A1	0.000241039
ENSG00000033800	0.00869952	0.942629	0.999445	2343.86	2403.14	2054.9	2226.12	2489.07	2128.61	PIAS1	0.000241039
ENSG00000033867	-0.0864581	0.565058	0.999445	750.381	655.402	614.522	579.019	615.114	708.317	SLC4A7	0.000241039
ENSG00000034053	0.0956559	0.446892	0.999445	1235.98	1114.39	1214.68	1366.9	1308.91	1135.14	APBA2	0.000241039
ENSG00000034152	-0.0181682	0.897679	0.999445	1141.34	1209.97	1100.81	1325.54	1059.59	1024.55	MAP2K3	0.000241039
ENSG00000034239	-1.59289	0.0677269	0.999445	3.8236	30.4594	22.5701	4.13585	9.19606	5.48374	EFCAB1	0.000241039
ENSG00000034510	-0.0510504	0.668298	0.999445	9050.45	9696.59	11128.1	9431.8	10362.9	9041.78	TMSB10	0.000241039
ENSG00000034533	0.097736	0.671622	0.999445	183.533	179.605	166.198	240.913	162.464	163.598	ASTE1	0.000241039
ENSG00000034677	0.0260115	0.865313	0.999445	1458.7	1593.34	1457.82	1242.82	1566.4	1781.3	RNF19A	0.000241039
ENSG00000034693	0.387543	0.0824507	0.999445	274.343	225.82	283.152	438.4	316.753	270.531	PEX3	0.000241039
ENSG00000034713	0.0891497	0.472732	0.999445	1341.13	1550.28	1399.35	1497.18	1662.44	1404.75	GABARAPL2	0.000241039
ENSG00000035115	0.00476552	0.976619	0.999445	656.703	673.257	635.04	548	642.703	779.606	SH3YL1	0.000241039
ENSG00000035141	0.139182	0.366023	0.999445	1647.97	1558.68	1606.58	2140.3	1683.9	1477.87	FAM136A	0.000241039
ENSG00000035403	-0.0287642	0.801285	0.999445	6898.72	7589.64	6744.36	6197.57	7351.74	7263.22	VCL	0.000241039
ENSG00000035499	-0.100775	0.528258	0.999445	493.244	392.821	500.646	451.841	406.67	435.044	DEPDC1B	0.000241039
ENSG00000035664	0.191055	0.689202	0.999445	18.1621	31.5097	31.8033	23.7811	28.61	40.2141	DAPK2	0.000241039
ENSG00000035681	-0.00731188	0.947103	0.999445	4317.8	4669.74	3897.45	4101.73	4270.04	4447.32	NSMAF	0.000241039
ENSG00000035687	0.209433	0.276093	0.999445	3182.19	2276.05	2378.07	3832.9	2698.53	2530.75	ADSS	0.000241039
ENSG00000035720	0.277435	0.356685	0.999445	192.136	153.347	222.623	340.173	171.66	177.308	STAP1	0.000241039
ENSG00000035862	0.115912	0.321566	0.999445	1387.97	1384.33	1343.95	1352.42	1486.7	1620.45	TIMP2	0.000241039
ENSG00000035928	-0.0303393	0.814596	0.999445	3595.14	3665.63	3581.46	3018.13	4022.77	3575.4	RFC1	0.000241039
ENSG00000036054	0.079003	0.520215	0.999445	1625.98	1658.46	1523.48	1496.14	1755.43	1826.09	TBC1D23	0.000241039
ENSG00000036257	0.127595	0.178609	0.999445	2560.85	2474.56	2517.59	2760.68	2855.89	2635.85	CUL3	0.000241039
ENSG00000036448	-0.0129081	0.963204	0.999445	81.2514	119.737	144.654	117.872	117.505	106.933	MYOM2	0.000241039
ENSG00000036549	0.00485111	0.967773	0.999445	2214.82	2163.67	1864.08	1963.49	2228.51	2071.94	AC118549.1	0.000241039
ENSG00000037042	-0.0875431	0.843733	0.999445	33.4565	52.5162	99.5136	44.4604	60.2853	69.4608	TUBG2	0.000241039
ENSG00000037241	0.239104	0.123869	0.999445	325.962	399.123	346.759	429.094	436.302	399.399	RPL26L1	0.000241039
ENSG00000037474	0.236048	0.224417	0.999445	4742.22	3932.41	4170.34	6768.31	4343.61	4017.76	NSUN2	0.000241039
ENSG00000037637	0.0652583	0.578397	0.999445	1175.76	1326.56	1170.57	1204.57	1312.99	1324.32	FBXO42	0.000241039
ENSG00000037749	0.00193173	0.989574	0.999445	416.772	403.324	400.106	429.094	427.106	366.497	MFAP3	0.000241039
ENSG00000037757	0.0169511	0.875803	0.999445	1601.13	1581.79	1800.48	1653.3	1695.14	1693.56	MRI1	0.000241039
ENSG00000037897	0.147965	0.595066	0.999445	628.026	422.23	640.17	927.464	498.631	447.839	METTL1	0.000241039
ENSG00000037965	0.520905	0.463824	0.999445	12.4267	6.30194	12.311	12.4075	9.19606	22.8489	HOXC8	0.000241039
ENSG00000038002	0.182722	0.162374	0.999445	905.236	783.541	751.995	904.717	973.761	892.936	AGA	0.000241039
ENSG00000038210	0.0930873	0.50767	0.999445	668.173	550.369	561.175	614.173	658.029	626.975	PI4K2B	0.000241039
ENSG00000038219	0.0439984	0.753863	0.999445	3011.08	3606.81	2750.47	2926.11	3184.9	3546.15	BOD1L1	0.000241039
ENSG00000038274	0.0769366	0.484482	0.999445	3959.33	3606.81	3322.93	3738.81	4011.53	3736.26	MAT2B	0.000241039
ENSG00000038358	-0.067105	0.533645	0.999445	2749.17	2788.61	2405.77	2455.66	2558.55	2568.22	EDC4	0.000241039
ENSG00000038382	-0.241049	0.0920009	0.999445	2146.95	2252.94	1935.9	1530.26	1765.64	2063.72	TRIO	0.000241039
ENSG00000038427	-0.431502	0.236798	0.999445	45.8832	64.0697	56.4252	49.6302	41.8932	31.9885	VCAN	0.000241039
ENSG00000038532	-0.044509	0.706431	0.999445	1307.67	1225.73	1154.15	1266.6	1115.79	1193.63	CLEC16A	0.000241039
ENSG00000039068	-1.29729	0.0213584	0.999445	21.0298	128.139	119.006	31.0189	36.7843	41.1281	CDH1	0.000241039
ENSG00000039123	0.0286193	0.820214	0.999445	5358.77	4395.6	4289.34	5119.14	4662.4	4545.11	MTREX	0.000241039
ENSG00000039319	0.11226	0.272634	0.999445	1345.91	1330.76	1304.96	1427.9	1387.58	1487.92	ZFYVE16	0.000241039
ENSG00000039523	0.0891201	0.682366	0.999445	133.826	124.988	140.55	139.585	127.723	157.201	RIPOR1	0.000241039
ENSG00000039650	-0.0855167	0.496682	0.999445	741.778	861.265	771.487	763.064	718.315	755.843	PNKP	0.000241039
ENSG00000040199	-0.112368	0.730218	0.999445	65.957	68.271	74.8917	54.8	85.8299	53.0095	PHLPP2	0.000241039
ENSG00000040275	0.0404117	0.758345	0.999445	770.455	705.817	747.891	843.713	723.424	721.112	SPDL1	0.000241039
ENSG00000040341	0.0122016	0.906606	0.999445	4334.05	3827.38	3865.64	3855.64	4202.6	4071.68	STAU2	0.000241039
ENSG00000040487	0.206331	0.177366	0.999445	1429.07	1266.69	1254.69	1806.33	1457.07	1295.99	PQLC2	0.000241039
ENSG00000040531	0.0605	0.774425	0.999445	433.022	409.626	388.821	540.762	430.171	314.401	CTNS	0.000241039
ENSG00000040608	0.178076	0.634273	0.999445	45.8832	44.1136	65.6585	40.3245	72.5467	63.0631	RTN4R	0.000241039
ENSG00000040633	0.167931	0.358225	0.999445	1367.89	1123.85	1265.98	1802.2	1243.51	1177.18	PHF23	0.000241039
ENSG00000040933	-0.104797	0.358141	0.999445	1895.55	2225.64	1942.05	1829.08	1850.45	1957.7	INPP4A	0.000241039
ENSG00000041353	-0.303567	0.649342	0.999445	10.5149	16.8052	13.3369	12.4075	13.2832	7.31166	RAB27B	0.000241039
ENSG00000041357	0.0495406	0.664986	0.999445	5440.02	4789.47	4788.96	5676.45	5008.79	4859.51	PSMA4	0.000241039
ENSG00000041802	0.255702	0.249859	0.999445	1132.74	873.869	1025.91	1676.05	986.022	959.655	LSG1	0.000241039
ENSG00000041880	-0.00808516	0.955439	0.999445	467.435	432.733	429.858	442.536	475.13	405.797	PARP3	0.000241039
ENSG00000041982	-0.285843	0.740447	0.999445	37.2801	159.649	196.975	119.94	167.573	35.6443	TNC	0.000241039
ENSG00000041988	0.0351854	0.831841	0.999445	483.685	527.262	433.961	421.856	554.829	503.591	THAP3	0.000241039
ENSG00000042286	0.217906	0.262964	0.999445	185.444	203.763	159.017	201.623	224.793	211.124	AIFM2	0.000241039
ENSG00000042317	0.199185	0.230347	0.999445	285.814	280.436	274.945	327.766	353.538	285.155	SPATA7	0.000241039
ENSG00000042429	0.0888366	0.5703	0.999445	790.529	792.994	804.316	1020.52	741.816	777.778	MED17	0.000241039
ENSG00000042445	-0.00281519	0.981231	0.999445	2358.2	2431.5	2150.31	2062.75	2423.67	2439.35	RETSAT	0.000241039
ENSG00000042493	0.133011	0.346973	0.999445	7627.12	6656.95	7798.99	9540.37	7583.69	7093.22	CAPG	0.000241039
ENSG00000042753	0.112893	0.523854	0.999445	2602.91	2198.33	2590.43	3403.8	2399.15	2191.67	AP2S1	0.000241039
ENSG00000042781	-2.43203	0.0417332	0.999445	0.955899	14.7045	38.9847	7.23773	2.04357	0.913957	USH2A	0.000241039
ENSG00000042832	0.389402	0.455502	0.999445	38.236	32.56	37.9588	86.8528	27.5882	28.3327	TG	0.000241039
ENSG00000042980	0.659823	0.139043	0.999445	78.3837	68.271	85.1508	223.336	76.6339	66.7189	ADAM28	0.000241039
ENSG00000043093	0.197583	0.103198	0.999445	1175.76	1179.51	1028.99	1359.66	1314.02	1208.25	DCUN1D1	0.000241039
ENSG00000043143	0.0717282	0.486992	0.999445	2178.49	2151.06	2148.26	2421.54	2266.32	2121.3	JADE2	0.000241039
ENSG00000043355	-0.0630793	0.616105	0.999445	2823.73	2978.72	2825.37	2372.94	3059.22	2825.96	ZIC2	0.000241039
ENSG00000043462	0.0641034	0.543345	0.999445	2275.04	2322.27	2346.26	2223.02	2467.61	2567.31	LCP2	0.000241039
ENSG00000043514	-0.0694391	0.620283	0.999445	575.451	487.35	544.76	529.388	520.088	483.483	TRIT1	0.000241039
ENSG00000043591	0.10645	0.817791	0.999445	25.8093	67.2207	62.5807	46.5283	40.8714	79.5143	ADRB1	0.000241039
ENSG00000044090	-0.106244	0.548285	0.999445	3219.47	3651.97	3443.99	2326.41	3555.81	3699.7	CUL7	0.000241039
ENSG00000044115	-0.022245	0.798302	0.999445	4745.08	4623.52	4654.57	4464.65	4663.43	4680.38	CTNNA1	0.000241039
ENSG00000044446	-0.0863655	0.540841	0.999445	1926.14	1845.42	2334.98	1731.89	1889.28	2129.52	PHKA2	0.000241039
ENSG00000044459	0.183795	0.246559	0.999445	451.184	348.707	389.847	462.181	459.803	430.474	CNTLN	0.000241039
ENSG00000044574	0.0165932	0.911412	0.999445	11723.1	15487	10871.6	12299	12443.3	13778.8	HSPA5	0.000241039
ENSG00000046647	0.100382	0.637237	0.999445	359.418	328.751	337.526	317.426	481.261	301.606	GEMIN8	0.000241039
ENSG00000046651	-0.0298793	0.845272	0.999445	1122.23	1186.87	1331.64	1075.32	1079	1410.24	OFD1	0.000241039
ENSG00000046653	0.459173	0.412954	0.999445	31.5447	25.2078	14.3628	29.9849	17.3703	50.2677	GPM6B	0.000241039
ENSG00000047056	-0.041928	0.778716	0.999445	2200.48	2665.72	2519.64	1983.14	2477.83	2711.71	WDR37	0.000241039
ENSG00000047188	0.112208	0.455807	0.999445	1151.86	992.556	925.374	1261.43	980.913	1076.64	YTHDC2	0.000241039
ENSG00000047230	0.00312218	0.978156	0.999445	910.016	861.265	869.975	840.611	904.28	902.076	CTPS2	0.000241039
ENSG00000047249	0.13996	0.20221	0.999445	1343.04	1420.04	1326.51	1440.31	1607.27	1458.68	ATP6V1H	0.000241039
ENSG00000047315	0.106039	0.316701	0.999445	5401.79	5116.13	5061.86	6135.53	5333.72	5300.04	POLR2B	0.000241039
ENSG00000047346	-0.0701436	0.770729	0.999445	590.746	743.629	709.932	407.381	815.384	723.854	FAM214A	0.000241039
ENSG00000047365	-0.0611983	0.717123	0.999445	765.675	881.221	733.528	607.97	832.755	839.927	ARAP2	0.000241039
ENSG00000047410	-0.00496959	0.956925	0.999445	9321.93	9865.69	8830.04	9151.6	9452.53	9316.88	TPR	0.000241039
ENSG00000047578	-0.162304	0.204101	0.999445	580.231	549.319	596.056	511.811	502.718	527.353	KIAA0556	0.000241039
ENSG00000047579	0.107833	0.50171	0.999445	1023.77	903.278	1061.82	1284.18	1024.85	913.043	DTNBP1	0.000241039
ENSG00000047597	-0.164419	0.745713	0.999445	32.5006	28.3587	20.5183	35.1547	19.4139	18.2791	XK	0.000241039
ENSG00000047621	0.284105	0.145138	0.999445	533.392	429.582	456.532	725.841	523.154	480.742	C12orf4	0.000241039
ENSG00000047644	-0.0559673	0.895701	0.999445	45.8832	71.422	37.9588	68.2415	31.6753	49.3537	WWC3	0.000241039
ENSG00000047662	-0.660826	0.503679	0.999445	1.9118	19.9561	18.4664	2.06792	13.2832	10.0535	FAM184B	0.000241039
ENSG00000047849	-0.0698325	0.503108	0.999445	6191.36	6340.8	5657.91	5421.06	6155.23	5754.28	MAP4	0.000241039
ENSG00000047932	0.132582	0.260204	0.999445	3705.06	3057.49	3250.09	3891.83	3454.65	3631.15	GOPC	0.000241039
ENSG00000047936	0.0841849	0.707306	0.999445	345.08	216.367	328.292	287.441	290.187	365.583	ROS1	0.000241039
ENSG00000048028	0.0275687	0.886639	0.999445	895.677	993.606	837.145	673.109	1113.75	991.644	USP28	0.000241039
ENSG00000048052	0.053649	0.815409	0.999445	1178.62	1637.45	1181.85	910.92	1613.4	1624.1	HDAC9	0.000241039
ENSG00000048140	0.0908517	0.564226	0.999445	560.157	504.155	546.812	666.905	544.611	505.418	TSPAN17	0.000241039
ENSG00000048162	0.248724	0.344172	0.999445	1277.08	771.988	1200.32	1854.93	976.826	1030.03	NOP16	0.000241039
ENSG00000048342	-0.665112	0.125163	0.999445	34.4124	56.7175	46.1661	39.2905	24.5228	22.8489	CC2D2A	0.000241039
ENSG00000048392	0.145109	0.169174	0.999445	3456.53	3496.53	3071.59	3636.44	3565.01	3883.4	RRM2B	0.000241039
ENSG00000048405	0.0990579	0.502216	0.999445	1061.05	1177.41	891.519	1008.11	1163.81	1179.92	ZNF800	0.000241039
ENSG00000048471	0.190963	0.314903	0.999445	408.169	401.224	338.551	514.913	446.52	350.046	SNX29	0.000241039
ENSG00000048544	0.184445	0.263151	0.999445	2163.2	1756.14	1756.36	2621.09	1946.5	1883.67	MRPS10	0.000241039
ENSG00000048649	0.0291781	0.84491	0.999445	3364.76	3729.7	3187.51	2851.67	4018.68	3621.1	RSF1	0.000241039
ENSG00000048707	0.0348405	0.806236	0.999445	966.414	1216.27	952.048	1027.76	1047.33	1135.14	VPS13D	0.000241039
ENSG00000048828	0.0427645	0.750389	0.999445	5036.63	4108.87	4468.88	5333.18	4432.5	4259.96	FAM120A	0.000241039
ENSG00000048991	0.107239	0.328937	0.999445	1913.71	1860.12	1673.27	1957.29	2037.44	1873.61	R3HDM1	0.000241039
ENSG00000049089	-0.162532	0.453064	0.999445	358.462	501.004	603.237	470.453	366.821	468.86	COL9A2	0.000241039
ENSG00000049130	0.172912	0.366606	0.999445	461.699	429.582	377.536	592.46	403.605	435.044	KITLG	0.000241039
ENSG00000049167	0.267651	0.2692	0.999445	165.371	123.938	120.032	194.385	150.202	148.975	ERCC8	0.000241039
ENSG00000049192	0.0383306	0.922913	0.999445	36.3242	61.9691	64.6326	38.2566	57.22	71.2887	ADAMTS6	0.000241039
ENSG00000049239	-0.0283164	0.832533	0.999445	2606.74	2687.78	2424.23	2128.93	2782.32	2656.87	H6PD	0.000241039
ENSG00000049245	0.0295462	0.847066	0.999445	736.998	929.536	824.835	743.419	851.147	946.86	VAMP3	0.000241039
ENSG00000049246	0.197548	0.225891	0.999445	687.291	524.111	522.19	721.705	621.245	646.168	PER3	0.000241039
ENSG00000049247	-0.152021	0.43097	0.999445	360.374	350.808	330.344	251.253	379.082	307.09	UTS2	0.000241039
ENSG00000049323	-0.620691	0.0792012	0.999445	59.2657	88.2272	81.0472	61.0037	53.1328	34.7304	LTBP1	0.000241039
ENSG00000049449	0.0488317	0.640837	0.999445	2033.2	1921.04	1809.71	1911.8	2037.44	2013.45	RCN1	0.000241039
ENSG00000049541	0.0143563	0.914656	0.999445	1504.59	1175.31	1279.31	1259.37	1387.58	1352.66	RFC2	0.000241039
ENSG00000049618	-0.097708	0.353678	0.999445	4649.49	4873.5	4634.05	4011.77	4714.52	4503.07	ARID1B	0.000241039
ENSG00000049656	0.102144	0.437197	0.999445	3528.22	3303.27	3328.06	4238.21	3446.48	3221.7	CLPTM1L	0.000241039
ENSG00000049759	0.155835	0.27392	0.999445	418.684	468.444	415.495	465.283	516.001	469.774	NEDD4L	0.000241039
ENSG00000049769	-0.178357	0.53508	0.999445	115.664	142.844	93.3581	78.5811	110.353	121.556	PPP1R3F	0.000241039
ENSG00000049860	0.112945	0.326345	0.999445	2848.58	2896.79	2444.75	3002.63	3070.46	2784.83	HEXB	0.000241039
ENSG00000049883	-0.0109951	0.946895	0.999445	513.318	616.54	481.153	473.555	528.263	595.9	PTCD2	0.000241039
ENSG00000050130	0.0216371	0.85525	0.999445	937.737	824.504	899.726	885.071	886.909	930.409	JKAMP	0.000241039
ENSG00000050165	-0.543924	0.150393	0.999445	51.6185	49.3652	38.9847	34.1207	33.7189	28.3327	DKK3	0.000241039
ENSG00000050344	0.230282	0.207721	0.999445	293.461	247.876	257.504	343.275	329.015	265.962	NFE2L3	0.000241039
ENSG00000050393	0.135118	0.388901	0.999445	823.985	800.346	762.254	959.517	955.369	707.403	MCUR1	0.000241039
ENSG00000050405	0.263099	0.18107	0.999445	875.604	657.502	813.549	1201.46	795.97	819.82	LIMA1	0.000241039
ENSG00000050426	-0.12802	0.452762	0.999445	4414.34	4928.12	4742.8	3188.74	5030.25	4669.41	LETMD1	0.000241039
ENSG00000050438	0.16362	0.331466	0.999445	368.021	336.103	350.862	450.807	338.211	393.002	SLC4A8	0.000241039
ENSG00000050555	0.044156	0.882895	0.999445	102.281	67.2207	128.239	99.2603	98.0913	109.675	LAMC3	0.000241039
ENSG00000050748	0.0262051	0.84159	0.999445	1420.47	1225.73	1118.25	1281.08	1324.23	1229.27	MAPK9	0.000241039
ENSG00000050767	-0.0199548	0.883459	0.999445	2756.81	3091.1	2970.02	2431.88	3227.82	3036.17	COL23A1	0.000241039
ENSG00000050820	-0.198684	0.401459	0.999445	173.974	142.844	157.991	169.57	118.527	126.126	BCAR1	0.000241039
ENSG00000051009	-0.0148972	0.913702	0.999445	667.218	747.83	645.3	617.275	699.923	721.112	FAM160A2	0.000241039
ENSG00000051108	0.0325786	0.856067	0.999445	1491.2	2186.77	1410.63	1721.55	1611.35	1870.87	HERPUD1	0.000241039
ENSG00000051128	0.265043	0.123654	0.999445	3758.6	3530.14	4092.37	5849.12	3942.05	3886.15	HOMER3	0.000241039
ENSG00000051180	-0.119625	0.5947	0.999445	629.937	365.513	500.646	541.796	387.256	448.753	RAD51	0.000241039
ENSG00000051341	0.00820144	0.963363	0.999445	535.303	374.965	440.117	496.302	424.041	438.7	POLQ	0.000241039
ENSG00000051382	0.17719	0.103589	0.999445	2992.92	2833.77	2740.22	3525.81	3064.33	3097.4	PIK3CB	0.000241039
ENSG00000051523	0.176175	0.236331	0.999445	11539.6	10663.9	12520.2	15797.9	12252.2	11185	CYBA	0.000241039
ENSG00000051596	-0.00967182	0.948328	0.999445	1746.43	1444.19	1588.11	1790.82	1629.75	1327.98	THOC3	0.000241039
ENSG00000051620	0.0347702	0.739438	0.999445	4410.52	5054.16	4786.91	4599.06	5096.66	4902.47	HEBP2	0.000241039
ENSG00000051825	0.0223842	0.878924	0.999445	1565.76	1564.98	1388.06	1298.66	1510.2	1779.48	MPHOSPH9	0.000241039
ENSG00000052126	-0.173102	0.382566	0.999445	181.621	164.901	201.079	158.196	157.355	169.996	PLEKHA5	0.000241039
ENSG00000052723	0.0313836	0.777307	0.999445	2019.81	2123.75	2111.33	1954.19	2126.33	2310.48	SIKE1	0.000241039
ENSG00000052749	0.251883	0.307748	0.999445	4917.14	3709.74	4173.42	7614.09	3839.87	3789.27	RRP12	0.000241039
ENSG00000052795	0.0515661	0.818812	0.999445	178.753	199.561	175.431	239.879	162.464	171.824	FNIP2	0.000241039
ENSG00000052802	0.0159525	0.978025	0.999445	4027.2	4993.24	5180.86	1658.47	6453.59	6246.9	MSMO1	0.000241039
ENSG00000052841	-0.0439674	0.681203	0.999445	5695.25	5735.82	5676.38	4945.44	5856.87	5790.83	TTC17	0.000241039
ENSG00000053254	-0.029048	0.824676	0.999445	5404.65	5500.54	4753.06	4397.44	5664.78	5283.59	FOXN3	0.000241039
ENSG00000053371	0.0463421	0.680482	0.999445	2523.57	2933.55	2728.93	2791.7	3009.16	2652.3	AKR7A2	0.000241039
ENSG00000053372	0.124292	0.592956	0.999445	2351.51	1562.88	2057.98	3031.58	1774.84	1704.53	MRTO4	0.000241039
ENSG00000053438	-0.146702	0.857439	0.999445	7.64719	15.7549	23.596	14.4755	3.06535	24.6768	NNAT	0.000241039
ENSG00000053501	-0.0487609	0.610707	0.999445	3026.38	2894.69	2928.98	2804.1	2998.94	2753.75	USE1	0.000241039
ENSG00000053702	-0.0301894	0.936619	0.999445	48.7509	46.2142	52.3216	39.2905	37.806	66.7189	NRIP2	0.000241039
ENSG00000053770	0.137289	0.252995	0.999445	1220.68	1088.14	1057.72	1244.89	1163.81	1294.16	AP5M1	0.000241039
ENSG00000053900	0.0183354	0.877673	0.999445	883.251	899.077	898.7	907.818	837.864	968.795	ANAPC4	0.000241039
ENSG00000053918	0.0184227	0.881196	0.999445	1093.55	1165.86	1097.73	1014.32	1173.01	1211.91	KCNQ1	0.000241039
ENSG00000054116	0.125818	0.257006	0.999445	1359.29	1241.48	1293.68	1492.01	1423.35	1335.29	TRAPPC3	0.000241039
ENSG00000054118	0.0907867	0.335779	0.999445	6974.24	6913.23	6322.71	7358.71	7228.11	6936.94	THRAP3	0.000241039
ENSG00000054148	0.0461556	0.670043	0.999445	1694.81	1675.27	1882.55	1888.01	1779.95	1755.71	PHPT1	0.000241039
ENSG00000054219	0.117801	0.45586	0.999445	944.428	711.069	817.653	1013.28	830.711	840.841	LY75	0.000241039
ENSG00000054267	0.0938343	0.525102	0.999445	2566.59	3271.76	2812.03	2619.03	3447.5	3164.12	ARID4B	0.000241039
ENSG00000054277	0.100466	0.392912	0.999445	1145.17	1188.97	1333.69	1293.49	1370.21	1268.57	OPN3	0.000241039
ENSG00000054282	0.00174541	0.989145	0.999445	1757.9	1712.03	1623	1466.16	1812.65	1819.69	SDCCAG8	0.000241039
ENSG00000054392	0.357186	0.0825499	0.999445	229.416	185.907	201.079	316.392	240.119	233.973	HHAT	0.000241039
ENSG00000054523	0.0392357	0.784423	0.999445	624.202	676.408	561.175	678.279	655.986	579.449	KIF1B	0.000241039
ENSG00000054598	-0.566537	0.318823	0.999445	16.2503	28.3587	23.596	15.5094	10.2178	20.1071	FOXC1	0.000241039
ENSG00000054611	0.0524233	0.69818	0.999445	1497.89	1358.07	1629.15	1741.19	1507.13	1403.84	TBC1D22A	0.000241039
ENSG00000054654	-1.00926	0.0293932	0.999445	34.4124	99.7807	74.8917	24.8151	35.7625	42.956	SYNE2	0.000241039
ENSG00000054690	0.338673	0.319038	0.999445	68.8247	78.7743	64.6326	101.328	55.1764	111.503	PLEKHH1	0.000241039
ENSG00000054793	-0.0927963	0.480525	0.999445	564.936	529.363	530.397	495.268	491.479	536.493	ATP9A	0.000241039
ENSG00000054965	-0.112585	0.541672	0.999445	2064.74	2362.18	1894.86	1427.9	2176.4	2241.94	FAM168A	0.000241039
ENSG00000054967	-0.0161737	0.910936	0.999445	2155.55	2718.24	2249.83	2022.43	2495.2	2525.26	RELT	0.000241039
ENSG00000054983	-0.00412971	0.977686	0.999445	679.644	749.931	650.429	596.596	723.424	753.101	GALC	0.000241039
ENSG00000055044	0.168782	0.37044	0.999445	4064.48	3149.92	3605.06	5261.83	3678.43	3223.53	NOP58	0.000241039
ENSG00000055070	0.106765	0.341292	0.999445	4660.96	4443.92	4015.43	4958.88	4842.24	4328.5	SZRD1	0.000241039
ENSG00000055118	0.493153	0.262655	0.999445	37.2801	29.4091	81.0472	86.8528	56.1982	64.891	KCNH2	0.000241039
ENSG00000055130	0.0342473	0.791295	0.999445	1927.09	1615.4	1566.57	1838.38	1780.97	1614.05	CUL1	0.000241039
ENSG00000055147	0.0841181	0.586695	0.999445	949.208	788.793	696.595	929.532	839.907	812.508	FAM114A2	0.000241039
ENSG00000055163	0.357248	0.0828867	0.999445	1321.05	879.121	1049.51	1768.07	1139.29	1256.69	CYFIP2	0.000241039
ENSG00000055208	0.0490686	0.719246	0.999445	2992.92	3264.41	2805.87	2640.74	3290.15	3444.71	TAB2	0.000241039
ENSG00000055211	-0.0664212	0.561818	0.999445	1490.25	1412.68	1403.45	1256.26	1466.26	1390.13	GINM1	0.000241039
ENSG00000055332	0.264481	0.0587104	0.999445	2123.05	1718.33	1835.36	2593.18	2106.92	2120.38	EIF2AK2	0.000241039
ENSG00000055483	0.0513572	0.797128	0.999445	1811.43	1657.41	1723.53	2411.2	1621.57	1349	USP36	0.000241039
ENSG00000055609	-0.103587	0.513298	0.999445	2508.28	3205.59	2549.4	2135.13	2633.14	2921.01	KMT2C	0.000241039
ENSG00000055732	-0.156114	0.677089	0.999445	93.6781	58.8181	68.7362	75.4792	39.8496	83.1701	MCOLN3	0.000241039
ENSG00000055950	0.0913174	0.457807	0.999445	1988.27	1932.6	2037.46	2377.08	2085.46	1886.41	MRPL43	0.000241039
ENSG00000055955	0.530423	0.552963	0.999445	4.7795	3.15097	17.4405	18.6113	6.13071	11.8814	ITIH4	0.000241039
ENSG00000056050	0.11012	0.516336	0.999445	511.406	386.519	468.842	522.151	521.11	433.216	HPF1	0.000241039
ENSG00000056097	0.0717187	0.506814	0.999445	9569.51	9723.89	8152.94	9674.78	9828.55	9342.47	ZFR	0.000241039
ENSG00000056277	0.242706	0.290711	0.999445	152.944	141.794	122.084	189.215	136.919	167.254	ZNF280C	0.000241039
ENSG00000056487	-1.30208	0.0991388	0.999445	9.55899	18.9058	28.7256	6.20377	3.06535	13.7094	PHF21B	0.000241039
ENSG00000056558	-0.0122769	0.972747	0.999445	100.369	79.8246	167.224	96.1584	87.8735	159.943	TRAF1	0.000241039
ENSG00000056586	0.00193554	0.9892	0.999445	1100.24	1206.82	1185.96	973.992	1265.99	1256.69	RC3H2	0.000241039
ENSG00000056736	-0.0110336	0.974383	0.999445	87.9427	70.3717	48.2179	79.6151	55.1764	70.3747	IL17RB	0.000241039
ENSG00000056972	-0.106211	0.450601	0.999445	2291.29	2498.72	2081.58	1806.33	2354.19	2222.74	TRAF3IP2	0.000241039
ENSG00000056998	-0.419078	0.546394	0.999445	35.3683	33.6103	17.4405	9.30566	10.2178	44.7839	GYG2	0.000241039
ENSG00000057019	-0.326465	0.359207	0.999445	67.8688	72.4723	98.4877	42.3924	85.8299	62.1491	DCBLD2	0.000241039
ENSG00000057252	0.226743	0.190578	0.999445	969.282	714.22	837.145	1165.27	926.759	859.12	SOAT1	0.000241039
ENSG00000057294	-0.630376	0.323525	0.999445	10.5149	26.2581	25.6478	8.27169	16.3486	15.5373	PKP2	0.000241039
ENSG00000057608	-0.00495096	0.967	0.999445	20486.8	19124.3	18111.5	16831.9	21115.2	19577.9	GDI2	0.000241039
ENSG00000057657	0.139844	0.384904	0.999445	480.817	464.243	457.557	601.766	498.631	446.011	PRDM1	0.000241039
ENSG00000057663	0.150575	0.258699	0.999445	1050.53	1134.35	925.374	1251.09	1117.83	1083.95	ATG5	0.000241039
ENSG00000057704	0.443709	0.178066	0.999445	70.7365	50.4155	81.0472	117.872	71.5249	85.912	TMCC3	0.000241039
ENSG00000057757	-0.00531457	0.965173	0.999445	1442.45	1516.67	1515.27	1389.64	1666.53	1402.01	PITHD1	0.000241039
ENSG00000057935	0.0939007	0.430092	0.999445	875.604	857.064	929.478	884.037	958.434	998.041	MTA3	0.000241039
ENSG00000058056	0.0742106	0.589535	0.999445	1090.68	964.197	856.638	1052.57	1060.61	953.258	USP13	0.000241039
ENSG00000058063	0.00544511	0.965847	0.999445	4278.6	4652.93	4059.54	3746.04	4651.16	4641.99	ATP11B	0.000241039
ENSG00000058091	0.0412022	0.856793	0.999445	256.181	226.87	166.198	247.117	189.03	232.145	CDK14	0.000241039
ENSG00000058262	0.0618916	0.604541	0.999445	7163.51	6983.6	6910.55	8405.08	6771.37	6805.33	SEC61A1	0.000241039
ENSG00000058272	0.123181	0.294342	0.999445	4914.28	5400.76	4454.52	4943.37	5646.38	5495.63	PPP1R12A	0.000241039
ENSG00000058335	0.0687994	0.85958	0.999445	30.5888	45.1639	46.1661	51.6981	36.7843	39.3002	RASGRF1	0.000241039
ENSG00000058404	-0.658233	0.140824	0.999445	41.1037	43.0633	81.0472	45.4943	23.5011	35.6443	CAMK2B	0.000241039
ENSG00000058453	-0.316017	0.0929293	0.999445	267.652	352.909	352.914	262.626	237.054	281.499	CROCC	0.000241039
ENSG00000058600	-0.0397922	0.838752	0.999445	1488.33	1237.28	1351.13	1754.63	1113.75	1098.58	POLR3E	0.000241039
ENSG00000058668	-0.047141	0.711227	0.999445	7535.35	7236.73	6999.81	5924.6	7487.64	7658.96	ATP2B4	0.000241039
ENSG00000058673	-0.0305378	0.841244	0.999445	8915.67	10565.2	9570.75	7680.27	9584.34	11176.8	ZC3H11A	0.000241039
ENSG00000058729	0.203097	0.119901	0.999445	1476.86	1312.9	1296.75	1641.93	1684.92	1379.16	RIOK2	0.000241039
ENSG00000058799	0.156582	0.254886	0.999445	463.611	424.331	483.205	497.336	532.35	499.021	YIPF1	0.000241039
ENSG00000058804	-0.0322182	0.830147	0.999445	1817.16	1407.43	1487.57	1741.19	1485.68	1382.82	NDC1	0.000241039
ENSG00000058866	0.077894	0.571352	0.999445	469.346	424.331	455.506	479.758	493.522	451.495	DGKG	0.000241039
ENSG00000059122	-0.134323	0.317977	0.999445	2564.68	2977.67	2815.11	2165.12	2656.64	2791.23	FLYWCH1	0.000241039
ENSG00000059145	-0.150288	0.432191	0.999445	736.042	1066.08	735.58	660.702	878.735	746.703	UNKL	0.000241039
ENSG00000059377	-0.0600072	0.682942	0.999445	1205.39	984.153	1202.37	1232.48	1010.55	1011.75	TBXAS1	0.000241039
ENSG00000059378	0.377403	0.117627	0.999445	369.933	325.6	363.173	645.192	379.082	351.874	PARP12	0.000241039
ENSG00000059573	0.146294	0.460434	0.999445	4505.15	3162.52	3736.38	5474.83	3747.91	3399.92	ALDH18A1	0.000241039
ENSG00000059588	0.141813	0.320162	0.999445	4721.19	4846.19	5173.68	5220.47	4590.88	6450.71	TARBP1	0.000241039
ENSG00000059691	0.218791	0.195827	0.999445	604.128	460.042	557.071	725.841	584.461	577.621	GATB	0.000241039
ENSG00000059728	-0.107263	0.581741	0.999445	1591.57	2065.99	1882.55	1232.48	1883.15	2026.24	MXD1	0.000241039
ENSG00000059758	-0.0265209	0.865933	0.999445	1100.24	1236.23	1076.18	902.649	1250.66	1196.37	CDK17	0.000241039
ENSG00000059769	0.227729	0.251021	0.999445	167.282	168.052	174.405	211.962	214.575	170.91	DNAJC25	0.000241039
ENSG00000059804	0.109195	0.578749	0.999445	11599.8	11640.7	11104.5	8499.17	15949	12597.1	SLC2A3	0.000241039
ENSG00000059915	-0.18669	0.202608	0.999445	388.095	429.582	389.847	367.056	337.189	356.443	PSD	0.000241039
ENSG00000060069	0.120122	0.265724	0.999445	1582.97	1790.8	1663.01	1876.64	1853.52	1743.83	CTDP1	0.000241039
ENSG00000060138	0.215165	0.0380132	0.999445	9790.32	10707	11196.8	12940	12344.2	11507.6	YBX3	0.000241039
ENSG00000060237	-0.0862082	0.550115	0.999445	21363.4	23762.5	18403.9	16892.9	21970.4	20980.8	WNK1	0.000241039
ENSG00000060339	0.0307589	0.786849	0.999445	3061.74	3292.76	3119.8	3521.67	2901.87	3254.6	CCAR1	0.000241039
ENSG00000060491	0.0679117	0.561062	0.999445	2481.51	2477.71	2608.9	2968.5	2481.92	2483.22	OGFR	0.000241039
ENSG00000060558	0.0808747	0.48727	0.999445	8715.89	8847.92	8638.19	8061.8	10206.6	9443.92	GNA15	0.000241039
ENSG00000060642	0.0960603	0.564544	0.999445	379.492	326.651	354.966	328.8	418.932	386.604	PIGV	0.000241039
ENSG00000060688	0.401945	0.0287795	0.999445	1211.12	944.241	1109.01	1821.84	1268.03	1224.7	SNRNP40	0.000241039
ENSG00000060718	-0.707042	0.152023	0.999445	58.3098	26.2581	31.8033	20.6792	20.4357	30.1606	COL11A1	0.000241039
ENSG00000060749	0.0489655	0.706712	0.999445	1250.32	1438.94	1219.81	1397.92	1213.88	1431.26	QSER1	0.000241039
ENSG00000060762	0.0781085	0.514462	0.999445	1359.29	1418.99	1184.93	1349.32	1392.69	1441.31	MPC1	0.000241039
ENSG00000060971	0.0725585	0.57188	0.999445	990.311	883.322	1005.4	1098.07	999.306	931.323	ACAA1	0.000241039
ENSG00000060982	-0.0492116	0.696945	0.999445	5250.75	4493.28	3982.6	4385.03	4445.79	4436.35	BCAT1	0.000241039
ENSG00000061273	-0.133551	0.334029	0.999445	1712.97	2148.96	1794.32	1553.01	1884.17	1718.24	HDAC7	0.000241039
ENSG00000061337	-0.0587757	0.755155	0.999445	325.962	350.808	320.085	287.441	390.322	279.671	LZTS1	0.000241039
ENSG00000061656	-0.383022	0.365726	0.999445	44.9273	56.7175	93.3581	31.0189	54.1546	63.977	SPAG4	0.000241039
ENSG00000061676	-0.15221	0.370821	0.999445	392.875	449.538	398.054	316.392	421.997	377.464	NCKAP1	0.000241039
ENSG00000061794	0.144848	0.259346	0.999445	2042.76	1653.21	1762.52	2131	2056.85	1848.94	MRPS35	0.000241039
ENSG00000061936	0.0264266	0.830728	0.999445	2958.51	3518.58	3082.87	2913.7	3366.78	3454.76	SFSWAP	0.000241039
ENSG00000061938	-0.175846	0.170171	0.999445	2286.51	2687.78	2339.08	1908.69	2277.56	2286.72	TNK2	0.000241039
ENSG00000061987	-0.0254085	0.79119	0.999445	1951.95	1897.93	1915.38	1865.27	1850.45	1948.56	MON2	0.000241039
ENSG00000062038	0.101453	0.689516	0.999445	329.785	266.782	401.132	489.064	292.23	289.724	CDH3	0.000241039
ENSG00000062096	0.230686	0.576357	0.999445	48.7509	42.0129	37.9588	68.2415	53.1328	30.1606	ARSF	0.000241039
ENSG00000062194	-0.0687854	0.57324	0.999445	4356.03	4575.21	3940.53	3612.66	4305.8	4353.18	GPBP1	0.000241039
ENSG00000062282	0.117538	0.586882	0.999445	1080.17	643.848	812.524	1093.93	923.693	735.736	DGAT2	0.000241039
ENSG00000062485	-0.0277901	0.784813	0.999445	11889.5	10866.6	10195.5	10448.2	11190.6	10685.1	CS	0.000241039
ENSG00000062524	-0.294649	0.40529	0.999445	42.0596	61.9691	70.788	45.4943	52.111	44.7839	LTK	0.000241039
ENSG00000062582	0.0401253	0.752756	0.999445	823.985	941.09	896.648	839.577	921.65	974.279	MRPS24	0.000241039
ENSG00000062598	-0.0181533	0.880251	0.999445	1316.27	1169.01	1109.01	1182.85	1225.12	1142.45	ELMO2	0.000241039
ENSG00000062650	0.130331	0.192498	0.999445	6373.93	6273.58	5589.18	6611.15	6862.31	6488.18	WAPL	0.000241039
ENSG00000062716	0.0769456	0.429782	0.999445	2252.1	2117.45	2223.15	2314.01	2238.73	2400.97	VMP1	0.000241039
ENSG00000062725	0.0396773	0.806608	0.999445	1371.72	1418.99	1364.47	1105.31	1520.42	1644.21	APPBP2	0.000241039
ENSG00000062822	-0.200811	0.138895	0.999445	4150.51	3270.71	3991.83	3684.01	3165.49	3081.86	POLD1	0.000241039
ENSG00000063046	-0.0279757	0.766879	0.999445	70552	62014.2	64573.1	63847.1	66200.4	63307.1	EIF4B	0.000241039
ENSG00000063127	-1.3025	0.101554	0.999445	10.5149	15.7549	30.7774	14.4755	5.10892	3.65583	SLC6A16	0.000241039
ENSG00000063169	-0.189369	0.230541	0.999445	535.303	708.968	602.211	495.268	561.982	561.17	BICRA	0.000241039
ENSG00000063176	0.00310918	0.986686	0.999445	378.536	382.318	404.21	480.792	327.993	359.185	SPHK2	0.000241039
ENSG00000063177	0.0117473	0.909843	0.999445	58601.4	61514.3	58338.6	56180.3	66174.9	57558.3	RPL18	0.000241039
ENSG00000063180	-0.248238	0.448918	0.999445	62.1334	92.4285	97.4618	53.766	86.8517	71.2887	CA11	0.000241039
ENSG00000063241	0.130833	0.50404	0.999445	1189.14	953.694	1097.73	1518.89	1124.99	905.732	ISOC2	0.000241039
ENSG00000063244	0.133032	0.41537	0.999445	5625.47	4820.98	5503	7308.04	5205.99	4977.41	U2AF2	0.000241039
ENSG00000063245	-0.122628	0.250453	0.999445	4075.95	4159.28	3843.07	3623	4021.75	3450.19	EPN1	0.000241039
ENSG00000063322	0.0422829	0.751153	0.999445	1458.7	1381.18	1302.91	1628.49	1334.45	1304.22	MED29	0.000241039
ENSG00000063438	-0.123162	0.251581	0.999445	12507	14535.4	13063	11410.8	12573.1	12838.4	AHRR	0.000241039
ENSG00000063587	-0.0482958	0.740656	0.999445	460.743	442.186	400.106	393.939	440.389	425.904	ZNF275	0.000241039
ENSG00000063601	0.0291524	0.804332	0.999445	906.192	847.611	951.022	886.105	957.412	916.699	MTMR1	0.000241039
ENSG00000063660	-0.816166	0.0736446	0.999445	33.4565	110.284	105.669	40.3245	48.0239	53.0095	GPC1	0.000241039
ENSG00000063761	0.08792	0.706869	0.999445	220.813	141.794	202.105	228.506	185.965	186.447	ADCK1	0.000241039
ENSG00000063854	0.138704	0.400515	0.999445	291.549	344.506	364.199	361.887	345.363	393.002	HAGH	0.000241039
ENSG00000063978	0.131386	0.283039	0.999445	2315.19	2207.78	2071.32	2639.7	2447.17	2137.75	RNF4	0.000241039
ENSG00000064012	0.162066	0.206194	0.999445	872.736	863.366	1007.45	952.279	1039.16	1077.56	CASP8	0.000241039
ENSG00000064042	-0.664306	0.120965	0.999445	38.236	42.0129	35.907	20.6792	31.6753	21.021	LIMCH1	0.000241039
ENSG00000064102	0.0882161	0.436748	0.999445	2860.05	2416.79	2668.4	2866.14	2937.63	2644.08	INTS13	0.000241039
ENSG00000064115	0.0733326	0.505927	0.999445	2112.54	1931.54	2000.53	2292.29	2078.31	1990.6	TM7SF3	0.000241039
ENSG00000064195	-0.140519	0.508468	0.999445	263.828	240.524	253.401	203.69	194.139	288.811	DLX3	0.000241039
ENSG00000064199	-0.0779051	0.802432	0.999445	99.4135	123.938	124.136	136.483	124.658	68.5468	SPA17	0.000241039
ENSG00000064201	-0.228039	0.269989	0.999445	418.684	355.009	483.205	361.887	282.013	428.646	TSPAN32	0.000241039
ENSG00000064225	0.183227	0.279689	0.999445	259.049	270.983	247.245	307.087	261.577	313.487	ST3GAL6	0.000241039
ENSG00000064300	1.10707	0.300766	0.999445	4.7795	5.25162	16.4146	6.20377	2.04357	48.4397	NGFR	0.000241039
ENSG00000064309	0.187198	0.323664	0.999445	187.356	192.209	159.017	202.657	200.27	210.21	CDON	0.000241039
ENSG00000064313	0.0842019	0.482442	0.999445	2078.12	1925.24	1958.47	2363.64	1967.96	1989.69	TAF2	0.000241039
ENSG00000064393	-0.105213	0.381585	0.999445	1805.69	1861.17	1553.23	1534.4	1632.81	1685.34	HIPK2	0.000241039
ENSG00000064419	0.0424947	0.669517	0.999445	4353.16	4538.45	4058.51	4385.03	4663.43	4289.2	TNPO3	0.000241039
ENSG00000064489	0.0453813	0.852206	0.999445	174.93	181.706	122.084	174.74	180.856	138.922	BORCS8-MEF2B	0.000241039
ENSG00000064490	0.0566958	0.580674	0.999445	3117.19	3141.52	3066.46	3508.23	3121.55	3069.98	RFXANK	0.000241039
ENSG00000064545	-0.0480252	0.715813	0.999445	2057.09	1697.32	1972.83	2034.84	1832.06	1674.37	TMEM161A	0.000241039
ENSG00000064547	-0.271531	0.175285	0.999445	1601.13	1874.83	2076.45	1115.64	1538.81	1943.99	LPAR2	0.000241039
ENSG00000064601	0.237214	0.16835	0.999445	1746.43	1653.21	1927.69	2634.53	1711.49	1933.93	CTSA	0.000241039
ENSG00000064607	-0.171657	0.454191	0.999445	4777.58	6558.22	5298.84	3392.43	4516.29	6858.34	SUGP2	0.000241039
ENSG00000064651	0.00841378	0.971663	0.999445	226.548	183.807	146.706	217.132	165.529	178.222	SLC12A2	0.000241039
ENSG00000064652	-0.1555	0.486999	0.999445	152.944	135.492	189.794	148.891	137.941	142.577	SNX24	0.000241039
ENSG00000064655	-1.52587	0.104656	0.999445	1.9118	24.1574	32.8292	5.16981	5.10892	10.0535	EYA2	0.000241039
ENSG00000064666	0.0193484	0.858709	0.999445	14079.4	15680.3	13876.5	13611.1	15925.5	14688.2	CNN2	0.000241039
ENSG00000064687	-0.160934	0.484131	0.999445	2155.55	3180.38	2616.08	1555.08	2549.35	3006.92	ABCA7	0.000241039
ENSG00000064703	0.230247	0.181013	0.999445	928.178	818.202	901.778	1293.49	888.953	924.925	DDX20	0.000241039
ENSG00000064726	0.0647622	0.503071	0.999445	2459.53	2506.07	2286.76	2539.41	2539.14	2506.99	BTBD1	0.000241039
ENSG00000064763	-0.0342639	0.872391	0.999445	754.204	446.387	587.848	686.551	527.241	533.751	FAR2	0.000241039
ENSG00000064787	-1.55352	0.0424344	0.999445	8.60309	18.9058	33.8551	10.3396	5.10892	5.48374	BCAS1	0.000241039
ENSG00000064886	0.0571104	0.820576	0.999445	92.7222	85.0762	96.4359	104.43	86.8517	94.1376	CHI3L2	0.000241039
ENSG00000064932	-0.100122	0.380908	0.999445	4529.05	5012.14	4545.82	3918.72	4651.16	4571.61	SBNO2	0.000241039
ENSG00000064933	0.0838376	0.460902	0.999445	879.427	806.648	828.938	874.732	899.171	892.022	PMS1	0.000241039
ENSG00000064961	-0.108852	0.327907	0.999445	6391.14	6760.93	6976.21	5552.37	6638.54	6473.56	HMG20B	0.000241039
ENSG00000064989	-0.416438	0.601305	0.999445	12.4267	18.9058	4.10365	8.27169	8.17428	10.0535	CALCRL	0.000241039
ENSG00000064995	0.117965	0.295198	0.999445	1387.01	1333.91	1521.43	1605.74	1467.28	1530.88	TAF11	0.000241039
ENSG00000064999	-0.07987	0.466396	0.999445	1899.37	1677.37	1738.92	1756.7	1608.29	1665.23	ANKS1A	0.000241039
ENSG00000065000	0.0287451	0.813098	0.999445	5474.43	5350.35	5376.81	6339.22	5010.83	5178.48	AP3D1	0.000241039
ENSG00000065029	0.0364858	0.804463	0.999445	975.973	1006.21	1115.17	992.603	945.151	1237.5	ZNF76	0.000241039
ENSG00000065054	-0.119896	0.671942	0.999445	70.7365	113.435	100.54	87.8868	87.8735	85.912	SLC9A3R2	0.000241039
ENSG00000065057	0.0775081	0.621742	0.999445	553.466	504.155	433.961	561.441	536.437	477.086	NTHL1	0.000241039
ENSG00000065060	-0.085733	0.616913	0.999445	2091.51	2356.93	1637.36	1592.3	2040.5	2101.19	UHRF1BP1	0.000241039
ENSG00000065135	0.0870096	0.379815	0.999445	3513.88	3848.38	3434.76	3696.41	3903.22	3867.87	GNAI3	0.000241039
ENSG00000065150	-0.0721286	0.479033	0.999445	13266	11568.3	11540.5	11156.4	11816.9	11628.3	IPO5	0.000241039
ENSG00000065154	0.218194	0.361897	0.999445	262.872	230.021	262.634	398.075	231.945	249.51	OAT	0.000241039
ENSG00000065183	0.232604	0.281271	0.999445	3293.07	2392.64	2728.93	4470.85	2983.61	2433.87	WDR3	0.000241039
ENSG00000065243	0.0410249	0.833758	0.999445	1105.98	1537.67	1357.28	1052.57	1372.26	1689.91	PKN2	0.000241039
ENSG00000065268	0.145526	0.411466	0.999445	1950.03	1590.19	1924.61	2538.38	1845.34	1662.49	WDR18	0.000241039
ENSG00000065308	-0.0425465	0.750718	0.999445	1615.47	1797.1	1502.96	1394.81	1697.18	1679.85	TRAM2	0.000241039
ENSG00000065320	-0.400295	0.375689	0.999445	24.8534	48.3149	56.4252	26.883	31.6753	39.3002	NTN1	0.000241039
ENSG00000065328	0.0511214	0.86305	0.999445	509.494	279.386	469.868	631.751	352.516	320.799	MCM10	0.000241039
ENSG00000065357	0.0589593	0.760556	0.999445	1159.51	1270.89	1318.3	941.939	1330.36	1631.41	DGKA	0.000241039
ENSG00000065361	-0.758387	0.127885	0.999445	26.7652	81.9252	90.2804	25.849	43.9367	47.5258	ERBB3	0.000241039
ENSG00000065413	-0.159612	0.393356	0.999445	228.46	209.014	189.794	183.011	195.161	183.705	ANKRD44	0.000241039
ENSG00000065427	0.0485849	0.653559	0.999445	7061.23	6560.32	6358.61	7505.53	6777.5	6383.08	KARS	0.000241039
ENSG00000065457	0.120338	0.445422	0.999445	578.319	466.344	470.894	582.121	572.2	494.451	ADAT1	0.000241039
ENSG00000065485	0.0419636	0.75483	0.999445	741.778	604.986	677.103	691.72	709.119	683.64	PDIA5	0.000241039
ENSG00000065491	-0.00473886	0.968847	0.999445	1063.92	943.19	1003.34	1051.54	1021.78	928.581	TBC1D22B	0.000241039
ENSG00000065518	0.0586917	0.607713	0.999445	2925.05	3161.47	2995.67	2834.09	3440.35	3184.23	NDUFB4	0.000241039
ENSG00000065526	-0.0607479	0.661598	0.999445	5911.28	7088.63	5517.36	5179.11	6316.67	6256.95	SPEN	0.000241039
ENSG00000065534	-0.497317	0.231878	0.999445	50.6626	65.1201	117.98	55.8339	71.5249	38.3862	MYLK	0.000241039
ENSG00000065548	0.118688	0.29271	0.999445	4530.96	4308.43	3896.42	4836.87	4764.58	4227.97	ZC3H15	0.000241039
ENSG00000065559	0.0417544	0.735518	0.999445	650.967	652.251	652.481	702.06	626.354	684.554	MAP2K4	0.000241039
ENSG00000065600	0.073572	0.561646	0.999445	1349.73	1179.51	1209.55	1348.29	1405.98	1181.75	TMEM206	0.000241039
ENSG00000065613	0.083736	0.429932	0.999445	4862.66	4756.91	4174.44	4710.73	5064.99	4843.06	SLK	0.000241039
ENSG00000065615	0.0582003	0.615925	0.999445	1782.75	1564.98	1484.5	1683.29	1680.84	1667.97	CYB5R4	0.000241039
ENSG00000065621	-0.325604	0.556853	0.999445	26.7652	56.7175	36.9329	12.4075	35.7625	47.5258	GSTO2	0.000241039
ENSG00000065665	0.0453448	0.867763	0.999445	176.841	222.669	192.872	142.687	186.987	280.585	SEC61A2	0.000241039
ENSG00000065675	0.0695193	0.772485	0.999445	260.96	219.518	322.137	331.902	305.514	205.64	PRKCQ	0.000241039
ENSG00000065717	-0.653632	0.034029	0.999445	80.2955	110.284	120.032	82.7169	57.22	57.5793	TLE2	0.000241039
ENSG00000065802	-0.0682993	0.568393	0.999445	1168.11	1099.69	1102.86	1135.29	972.739	1106.8	ASB1	0.000241039
ENSG00000065809	0.0432936	0.705877	0.999445	4137.13	4386.15	3658.41	3898.04	4347.69	4306.57	FAM107B	0.000241039
ENSG00000065833	0.0241972	0.924368	0.999445	133.826	116.586	104.643	106.498	147.137	107.847	ME1	0.000241039
ENSG00000065882	0.0192768	0.849912	0.999445	4897.07	4643.48	4430.92	4395.37	4876.98	4886.93	TBC1D1	0.000241039
ENSG00000065883	-0.0141173	0.884957	0.999445	2672.69	2890.49	2616.08	2738.96	2703.64	2656.87	CDK13	0.000241039
ENSG00000065911	-0.00253573	0.985734	0.999445	13970.5	14150	10722.8	11523.5	13752.2	13499.2	MTHFD2	0.000241039
ENSG00000065923	0.504229	0.397322	0.999445	12.4267	13.6542	10.2591	16.5434	20.4357	14.6233	SLC9A7	0.000241039
ENSG00000065970	-0.086907	0.557393	0.999445	973.105	991.505	822.783	781.675	851.147	990.73	FOXJ2	0.000241039
ENSG00000065978	0.0394184	0.732043	0.999445	36849.9	37837.9	37399.7	43361.3	37637.4	34194.8	YBX1	0.000241039
ENSG00000065989	-0.133686	0.340626	0.999445	2880.12	3653.02	3203.93	2561.12	3180.82	3132.13	PDE4A	0.000241039
ENSG00000066027	0.0240662	0.846727	0.999445	3809.26	4121.47	3902.58	3526.84	4545.92	3959.26	PPP2R5A	0.000241039
ENSG00000066032	0.8536	0.0818143	0.999445	43.0155	22.0568	30.7774	94.0905	35.7625	43.87	CTNNA2	0.000241039
ENSG00000066044	0.0918261	0.493212	0.999445	3488.08	3060.64	3154.68	3977.65	3328.98	3036.17	ELAVL1	0.000241039
ENSG00000066056	-0.4315	0.148908	0.999445	92.7222	85.0762	65.6585	55.8339	65.3942	59.4072	TIE1	0.000241039
ENSG00000066084	0.00783876	0.939867	0.999445	6025.03	5531	5174.71	5391.08	5604.49	5826.48	DIP2B	0.000241039
ENSG00000066117	0.0622018	0.610975	0.999445	1474.95	1490.41	1354.21	1655.37	1484.65	1370.94	SMARCD1	0.000241039
ENSG00000066135	-0.06808	0.571905	0.999445	3186.01	2896.79	2524.77	2809.27	2684.23	2718.11	KDM4A	0.000241039
ENSG00000066136	-0.0179111	0.889555	0.999445	1067.74	954.744	898.7	955.381	1027.92	902.99	NFYC	0.000241039
ENSG00000066185	0.42869	0.416753	0.999445	22.9416	12.6039	20.5183	32.0528	24.5228	19.1931	ZMYND12	0.000241039
ENSG00000066230	-0.634374	0.0305189	0.999445	962.59	1439.99	1725.59	525.253	848.081	1285.02	SLC9A3	0.000241039
ENSG00000066248	-1.36729	0.0970555	0.999445	7.64719	12.6039	27.6997	3.10189	7.15249	8.22562	NGEF	0.000241039
ENSG00000066279	-0.0457984	0.765356	0.999445	1701.5	1883.23	1664.03	1418.6	1642.01	2022.59	ASPM	0.000241039
ENSG00000066294	0.114644	0.506862	0.999445	734.13	495.753	617.6	713.434	633.507	654.393	CD84	0.000241039
ENSG00000066322	-0.0159252	0.885617	0.999445	1517.97	1446.3	1421.92	1431	1549.03	1359.05	ELOVL1	0.000241039
ENSG00000066336	0.0305984	0.760721	0.999445	6690.34	6965.74	7006.99	7642.01	6809.17	6655.44	SPI1	0.000241039
ENSG00000066379	-0.00355124	0.978249	0.999445	1071.56	992.556	956.151	1050.51	1070.83	892.936	ZNRD1	0.000241039
ENSG00000066422	0.128498	0.208384	0.999445	1614.51	1570.23	1480.39	1715.34	1655.29	1729.21	ZBTB11	0.000241039
ENSG00000066427	0.132497	0.360305	0.999445	972.149	1019.86	1043.35	922.294	1180.16	1223.79	ATXN3	0.000241039
ENSG00000066455	0.06537	0.64549	0.999445	1293.33	1459.95	1169.54	1198.36	1473.41	1432.17	GOLGA5	0.000241039
ENSG00000066468	-1.65232	0.0348355	0.999445	5.73539	28.3587	36.9329	6.20377	7.15249	9.13957	FGFR2	0.000241039
ENSG00000066557	0.172721	0.161081	0.999445	920.531	810.85	811.498	994.671	905.301	966.967	LRRC40	0.000241039
ENSG00000066583	0.0478112	0.828938	0.999445	509.494	374.965	497.568	605.902	462.869	361.013	ISOC1	0.000241039
ENSG00000066629	-0.526648	0.424233	0.999445	8.60309	21.0065	31.8033	11.3736	18.3921	12.7954	EML1	0.000241039
ENSG00000066651	-0.0273518	0.83196	0.999445	935.825	881.221	803.29	790.981	879.757	900.248	TRMT11	0.000241039
ENSG00000066654	0.0825239	0.467098	0.999445	1552.38	1434.74	1339.84	1595.4	1512.24	1475.13	THUMPD1	0.000241039
ENSG00000066697	-0.0167927	0.956778	0.999445	95.5899	63.0194	86.1767	92.0226	62.3289	87.7399	MSANTD3	0.000241039
ENSG00000066739	-0.073501	0.653077	0.999445	596.481	763.585	590.926	618.309	553.807	680.898	ATG2B	0.000241039
ENSG00000066777	0.0799971	0.448644	0.999445	4718.32	4279.02	4132.38	4704.53	4825.89	4349.52	ARFGEF1	0.000241039
ENSG00000066827	0.169942	0.438569	0.999445	430.155	348.707	375.484	566.611	400.54	332.68	ZFAT	0.000241039
ENSG00000066855	-0.00199655	0.986644	0.999445	1159.51	1095.49	997.188	1107.37	1030.98	1109.54	MTFR1	0.000241039
ENSG00000066923	-0.460616	0.221683	0.999445	65.957	51.4658	113.876	54.8	50.0675	63.0631	STAG3	0.000241039
ENSG00000066926	0.193489	0.206623	0.999445	973.105	819.252	796.109	1140.46	902.236	918.527	FECH	0.000241039
ENSG00000066933	-0.135109	0.347941	0.999445	1167.15	1227.83	1089.52	891.275	1103.53	1177.18	MYO9A	0.000241039
ENSG00000067048	-0.0224486	0.880519	0.999445	5573.85	6744.13	6253.97	5127.42	5944.74	7211.12	DDX3Y	0.000241039
ENSG00000067057	-0.00349609	0.971477	0.999445	8274.26	7944.65	8894.67	8731.81	8343.89	7977.93	PFKP	0.000241039
ENSG00000067064	0.0804126	0.760226	0.999445	4899.94	6111.83	6078.54	3191.84	7742.06	7135.27	IDI1	0.000241039
ENSG00000067066	0.142344	0.206614	0.999445	1942.39	1673.17	1911.28	2121.69	1954.67	2024.42	SP100	0.000241039
ENSG00000067082	-0.235356	0.273385	0.999445	2636.37	3503.88	3889.24	2067.92	2759.84	3690.56	KLF6	0.000241039
ENSG00000067113	-0.09394	0.829763	0.999445	43.9714	31.5097	26.6738	39.2905	25.5446	31.0746	PLPP1	0.000241039
ENSG00000067141	-0.971225	0.0329582	0.999445	33.4565	45.1639	66.6844	18.6113	31.6753	23.7629	NEO1	0.000241039
ENSG00000067167	0.0480909	0.68387	0.999445	8841.11	9163.02	7533.28	8187.94	9387.14	8827.91	TRAM1	0.000241039
ENSG00000067177	0.0486393	0.743672	0.999445	469.346	416.978	394.977	467.351	417.91	440.527	PHKA1	0.000241039
ENSG00000067182	-0.0717698	0.460883	0.999445	3405.87	3252.85	3283.95	3138.07	3330	2993.21	TNFRSF1A	0.000241039
ENSG00000067191	0.124197	0.536043	0.999445	371.845	431.683	569.382	448.739	467.977	578.535	CACNB1	0.000241039
ENSG00000067208	0.116856	0.481238	0.999445	280.078	311.946	256.478	290.543	315.732	313.487	EVI5	0.000241039
ENSG00000067221	0.0465899	0.833662	0.999445	147.208	118.687	132.343	127.177	149.181	135.266	STOML1	0.000241039
ENSG00000067225	0.155731	0.384416	0.999445	32234.8	26799	33792.6	44467.6	30354.2	28586.8	PKM	0.000241039
ENSG00000067248	0.116149	0.374482	0.999445	875.604	965.247	777.642	963.652	913.476	960.569	DHX29	0.000241039
ENSG00000067334	0.238006	0.21612	0.999445	2261.66	1763.49	2016.95	3081.21	2191.73	1854.42	DNTTIP2	0.000241039
ENSG00000067365	0.0166704	0.908803	0.999445	608.908	707.918	697.621	597.63	706.053	732.994	METTL22	0.000241039
ENSG00000067369	0.151149	0.291844	0.999445	1140.39	919.033	1021.81	1262.47	1015.65	1144.27	TP53BP1	0.000241039
ENSG00000067533	0.0941141	0.675133	0.999445	795.308	552.47	683.258	958.483	655.986	554.772	RRP15	0.000241039
ENSG00000067560	0.03916	0.691738	0.999445	23105	24291.9	22440.8	22153.7	25411.8	24193.4	RHOA	0.000241039
ENSG00000067596	0.0755417	0.559301	0.999445	1998.78	1950.45	1646.59	2102.04	2010.87	1784.96	DHX8	0.000241039
ENSG00000067601	0.0783136	0.840838	0.999445	40.1478	42.0129	32.8292	32.0528	50.0675	39.3002	PMS2P4	0.000241039
ENSG00000067606	-0.159474	0.462039	0.999445	164.415	185.907	183.639	190.249	138.963	148.975	PRKCZ	0.000241039
ENSG00000067646	0.0466507	0.737544	0.999445	562.069	508.357	518.086	598.664	520.088	522.784	ZFY	0.000241039
ENSG00000067704	0.121359	0.316338	0.999445	7791.53	6774.59	7068.54	8773.17	7679.73	7082.26	IARS2	0.000241039
ENSG00000067798	0.965708	0.0452719	0.999445	51.6185	29.4091	46.1661	145.789	51.0892	52.0956	NAV3	0.000241039
ENSG00000067829	0.0404491	0.700323	0.999445	2578.06	2538.63	2679.69	2758.61	2804.8	2455.8	IDH3G	0.000241039
ENSG00000067836	0.253163	0.292074	0.999445	331.697	243.675	360.096	482.86	287.122	345.476	ROGDI	0.000241039
ENSG00000067840	-1.58523	0.0528213	0.999445	17.2062	12.6039	22.5701	1.03396	7.15249	9.13957	PDZD4	0.000241039
ENSG00000067842	0.122734	0.824209	0.999445	18.1621	49.3652	30.7774	57.9019	23.5011	25.5908	ATP2B3	0.000241039
ENSG00000067900	0.0513262	0.61563	0.999445	4188.75	4416.61	3802.04	4340.57	4323.17	4193.24	ROCK1	0.000241039
ENSG00000067955	0.137187	0.155882	0.999445	2772.11	2729.79	2712.52	3186.67	2968.28	2879.88	CBFB	0.000241039
ENSG00000067992	0.136761	0.539585	0.999445	215.077	275.185	203.131	198.521	277.925	285.155	PDK3	0.000241039
ENSG00000068001	-0.188713	0.363965	0.999445	437.802	351.858	334.448	397.041	329.015	261.392	HYAL2	0.000241039
ENSG00000068024	-0.078583	0.534619	0.999445	1744.52	1625.9	1627.1	1374.14	1645.07	1712.76	HDAC4	0.000241039
ENSG00000068028	-0.0805218	0.474488	0.999445	2184.23	2380.03	2259.06	1965.56	2322.52	2164.25	RASSF1	0.000241039
ENSG00000068078	-0.0767596	0.512712	0.999445	1833.41	2080.69	2207.77	1902.49	1871.91	2028.99	FGFR3	0.000241039
ENSG00000068097	-0.132681	0.345062	0.999445	747.513	797.195	745.839	602.8	760.208	725.682	HEATR6	0.000241039
ENSG00000068120	-0.0519811	0.618317	0.999445	3272.04	3097.4	3193.67	3339.7	2964.2	2921.92	COASY	0.000241039
ENSG00000068137	-0.214654	0.269457	0.999445	2007.39	2640.51	2497.07	1483.74	2234.64	2437.52	PLEKHH3	0.000241039
ENSG00000068305	-0.0385774	0.75094	0.999445	1440.54	1425.29	1274.18	1225.24	1424.37	1380.99	MEF2A	0.000241039
ENSG00000068308	0.0898312	0.355767	0.999445	2406	2412.59	2413.97	2625.23	2654.6	2418.33	OTUD5	0.000241039
ENSG00000068323	-0.0739431	0.583631	0.999445	1242.67	1442.09	1324.45	1107.37	1384.52	1316.1	TFE3	0.000241039
ENSG00000068354	-0.0916742	0.498209	0.999445	820.161	923.234	868.949	735.147	809.254	905.732	TBC1D25	0.000241039
ENSG00000068366	0.0534042	0.655504	0.999445	6093.86	5900.72	5169.58	5342.48	6108.23	6360.23	ACSL4	0.000241039
ENSG00000068383	0.0697434	0.466426	0.999445	1929.96	1837.02	1919.48	1981.07	1960.81	2026.24	INPP5A	0.000241039
ENSG00000068394	0.224503	0.0541425	0.999445	779.058	856.014	785.85	963.652	956.391	908.474	GPKOW	0.000241039
ENSG00000068400	-0.116092	0.375781	0.999445	2418.42	2867.38	2632.49	2170.29	2402.22	2731.82	GRIPAP1	0.000241039
ENSG00000068438	-0.0148019	0.936504	0.999445	792.44	613.389	699.673	856.12	575.265	653.48	FTSJ1	0.000241039
ENSG00000068489	-0.0579107	0.764526	0.999445	2311.36	3087.95	2463.22	1840.45	2992.81	2719.02	PRR11	0.000241039
ENSG00000068615	-0.542028	0.463337	0.999445	14.3385	12.6039	13.3369	4.13585	15.3268	8.22562	REEP1	0.000241039
ENSG00000068650	-0.095821	0.364891	0.999445	3980.36	3742.3	3387.57	3562	3390.28	3444.71	ATP11A	0.000241039
ENSG00000068654	0.187911	0.436001	0.999445	3242.41	2169.97	2343.19	4193.75	2425.72	2216.35	POLR1A	0.000241039
ENSG00000068697	-0.135032	0.220778	0.999445	2207.17	2466.16	2183.14	1952.12	2164.14	2126.78	LAPTM4A	0.000241039
ENSG00000068724	0.0115664	0.898251	0.999445	4343.61	4143.53	4157	4143.09	4402.87	4200.55	TTC7A	0.000241039
ENSG00000068745	0.0705399	0.647308	0.999445	1820.03	1910.54	1718.41	1521.99	2189.68	2009.79	IP6K2	0.000241039
ENSG00000068781	0.0316477	0.965143	0.999445	19.118	6.30194	19.4924	25.849	10.2178	10.0535	STON1-GTF2A1L	0.000241039
ENSG00000068784	0.071705	0.640642	0.999445	677.732	579.779	567.33	725.841	582.417	610.524	SRBD1	0.000241039
ENSG00000068796	0.0405353	0.77076	0.999445	2073.35	2115.35	1603.5	1999.68	1888.26	2069.2	KIF2A	0.000241039
ENSG00000068831	-0.0553435	0.738185	0.999445	745.601	695.314	812.524	798.219	580.374	789.659	RASGRP2	0.000241039
ENSG00000068878	0.113733	0.425417	0.999445	2237.76	1927.34	1805.61	2454.63	2093.64	1913.83	PSME4	0.000241039
ENSG00000068885	0.162533	0.420377	0.999445	269.564	205.863	301.619	318.46	264.642	286.983	IFT80	0.000241039
ENSG00000068903	0.0609251	0.536833	0.999445	2788.36	3137.32	3024.39	3114.29	3069.44	3151.33	SIRT2	0.000241039
ENSG00000068912	0.0649253	0.628996	0.999445	1218.77	1345.46	1028.99	1252.13	1258.84	1247.55	ERLEC1	0.000241039
ENSG00000068971	-0.217732	0.296291	0.999445	307.799	410.676	377.536	242.981	359.668	339.078	PPP2R5B	0.000241039
ENSG00000068976	-1.05631	0.13767	0.999445	10.5149	22.0568	26.6738	12.4075	4.08714	11.8814	PYGM	0.000241039
ENSG00000069011	0.240413	0.201809	0.999445	265.74	291.99	266.738	362.921	349.45	262.306	PITX1	0.000241039
ENSG00000069020	-0.980198	0.0874776	0.999445	14.3385	32.56	34.8811	12.4075	14.305	14.6233	MAST4	0.000241039
ENSG00000069248	0.0742757	0.496711	0.999445	4138.09	3533.29	3503.49	3969.38	3907.31	3889.8	NUP133	0.000241039
ENSG00000069275	-0.0102493	0.920139	0.999445	19172.5	19038.2	17038.4	17204.1	19346.5	18307.5	NUCKS1	0.000241039
ENSG00000069329	0.111104	0.392704	0.999445	5446.71	4683.39	4539.67	5974.23	4987.33	4884.19	VPS35	0.000241039
ENSG00000069345	0.159591	0.138094	0.999445	3673.52	3430.36	3209.06	4076.91	3824.54	3619.27	DNAJA2	0.000241039
ENSG00000069399	0.154646	0.378239	0.999445	299.196	392.821	327.266	338.106	393.387	402.141	BCL3	0.000241039
ENSG00000069424	0.0643438	0.543406	0.999445	11894.3	11167	11143.5	13084.8	11665.7	11015.9	KCNAB2	0.000241039
ENSG00000069482	0.0565602	0.83772	0.999445	138.605	107.133	152.861	180.943	113.418	120.642	GAL	0.000241039
ENSG00000069493	-0.153268	0.484228	0.999445	273.387	315.097	328.292	200.589	299.383	323.541	CLEC2D	0.000241039
ENSG00000069509	0.105595	0.529436	0.999445	310.667	303.543	384.718	374.294	340.254	360.099	FUNDC1	0.000241039
ENSG00000069667	-0.645997	0.287435	0.999445	19.118	13.6542	21.5442	11.3736	14.305	9.13957	RORA	0.000241039
ENSG00000069696	-0.368841	0.444733	0.999445	32.5006	84.0259	62.5807	27.917	39.8496	70.3747	DRD4	0.000241039
ENSG00000069702	0.0959546	0.852768	0.999445	16.2503	24.1574	43.0884	23.7811	28.61	36.5583	TGFBR3	0.000241039
ENSG00000069849	0.206364	0.205422	0.999445	1834.37	1469.4	1455.77	2186.83	1710.47	1595.77	ATP1B3	0.000241039
ENSG00000069869	0.151495	0.288082	0.999445	822.073	782.491	656.585	773.403	845.016	892.936	NEDD4	0.000241039
ENSG00000069943	0.055861	0.693295	0.999445	553.466	517.809	534.501	501.471	553.807	613.265	PIGB	0.000241039
ENSG00000069956	0.181875	0.0496993	0.999445	2681.3	2790.71	2596.59	3045.02	3015.29	3091.92	MAPK6	0.000241039
ENSG00000069966	0.103044	0.388739	0.999445	810.602	816.101	807.394	844.747	941.064	828.959	GNB5	0.000241039
ENSG00000069974	0.0809616	0.498086	0.999445	3384.84	2875.79	2961.81	3551.66	3062.29	3142.19	RAB27A	0.000241039
ENSG00000069998	0.219888	0.0968909	0.999445	2451.88	2050.23	2436.54	3031.58	2549.35	2501.5	HDHD5	0.000241039
ENSG00000070010	0.0915195	0.545467	0.999445	841.191	694.264	745.839	920.226	715.249	796.057	UFD1	0.000241039
ENSG00000070018	0.0677322	0.65729	0.999445	780.97	621.791	601.185	746.52	688.683	666.275	LRP6	0.000241039
ENSG00000070047	0.0485085	0.741656	0.999445	2252.1	2201.48	2085.68	2725.52	2013.94	2024.42	PHRF1	0.000241039
ENSG00000070061	0.0515397	0.670641	0.999445	1601.13	1401.13	1372.67	1620.22	1431.52	1483.35	ELP1	0.000241039
ENSG00000070081	-0.0234595	0.858551	0.999445	4634.2	4520.59	3741.51	3797.74	4613.36	4277.32	NUCB2	0.000241039
ENSG00000070087	-0.738494	0.0681889	0.999445	34.4124	61.9691	63.6066	34.1207	29.6318	31.9885	PFN2	0.000241039
ENSG00000070159	-0.0578232	0.616009	0.999445	1743.56	1756.14	1815.87	1528.2	1825.93	1752.06	PTPN3	0.000241039
ENSG00000070182	-0.24836	0.381165	0.999445	95.5899	107.133	76.9435	85.8188	65.3942	84.0841	SPTB	0.000241039
ENSG00000070190	0.317274	0.0331632	0.999445	832.588	694.264	858.69	1103.24	880.779	988.902	DAPP1	0.000241039
ENSG00000070214	0.245511	0.0539364	0.999445	1680.47	1408.48	1412.68	1914.9	1765.64	1657.92	SLC44A1	0.000241039
ENSG00000070269	-0.0101243	0.943977	0.999445	1129.87	1104.94	1033.09	912.988	1225.12	1106.8	TMEM260	0.000241039
ENSG00000070366	-0.0917158	0.480967	0.999445	821.117	753.082	804.316	677.245	808.232	746.703	SMG6	0.000241039
ENSG00000070367	0.113973	0.283341	0.999445	3147.78	2776	2777.15	3278.69	3108.27	3030.68	EXOC5	0.000241039
ENSG00000070371	-0.0530883	0.609123	0.999445	2302.76	2072.29	2144.16	2060.69	2031.31	2191.67	CLTCL1	0.000241039
ENSG00000070404	-0.33006	0.255236	0.999445	477.95	750.981	812.524	324.664	549.72	748.531	FSTL3	0.000241039
ENSG00000070413	-0.0924	0.449344	0.999445	2233.94	2106.95	1983.09	2177.52	1976.13	1779.48	DGCR2	0.000241039
ENSG00000070423	-0.0380638	0.787975	0.999445	2274.08	2282.35	2155.44	2599.38	2005.76	1933.02	RNF126	0.000241039
ENSG00000070444	-0.0720894	0.640063	0.999445	1119.36	1222.58	917.167	1147.7	930.846	1021.8	MNT	0.000241039
ENSG00000070476	-0.0397156	0.746732	0.999445	1278.04	1466.25	1215.71	1235.58	1275.19	1340.78	ZXDC	0.000241039
ENSG00000070495	0.213614	0.111971	0.999445	1213.04	1262.49	1058.74	1270.74	1525.52	1302.39	JMJD6	0.000241039
ENSG00000070501	0.00517517	0.967926	0.999445	1029.5	1250.94	1112.09	1081.52	1214.9	1107.72	POLB	0.000241039
ENSG00000070540	-0.126642	0.634388	0.999445	258.093	395.972	265.712	193.351	296.318	351.874	WIPI1	0.000241039
ENSG00000070610	-0.032441	0.8069	0.999445	935.825	1122.8	1003.34	1006.04	914.497	1072.07	GBA2	0.000241039
ENSG00000070614	-0.0793567	0.415618	0.999445	3619.03	3758.06	3452.2	3296.27	3586.46	3367.02	NDST1	0.000241039
ENSG00000070669	-0.300481	0.1777	0.999445	2267.39	2312.81	1626.07	1127.02	1949.57	1962.27	ASNS	0.000241039
ENSG00000070718	0.144551	0.610306	0.999445	351.771	197.461	245.193	383.6	289.165	206.554	AP3M2	0.000241039
ENSG00000070731	-1.46092	0.0939966	0.999445	3.8236	38.862	47.192	5.16981	7.15249	20.1071	ST6GALNAC2	0.000241039
ENSG00000070756	-0.083324	0.368165	0.999445	229807	212051	207954	199951	213901	199493	PABPC1	0.000241039
ENSG00000070759	-0.110493	0.736814	0.999445	298.241	442.186	383.692	164.4	456.738	419.506	TESK2	0.000241039
ENSG00000070761	0.0549809	0.659497	0.999445	964.502	832.906	820.731	894.377	900.192	925.839	CFAP20	0.000241039
ENSG00000070770	-0.017809	0.89597	0.999445	4461.18	4890.31	4002.09	3801.88	4903.55	4483.88	CSNK2A2	0.000241039
ENSG00000070778	0.0416879	0.901586	0.999445	51.6185	59.8684	57.4512	74.4453	52.111	47.5258	PTPN21	0.000241039
ENSG00000070785	0.20619	0.171881	0.999445	1101.2	887.523	921.27	1240.75	1147.46	970.623	EIF2B3	0.000241039
ENSG00000070814	-0.0031229	0.987769	0.999445	2862.92	2044.98	2285.74	3094.65	2265.3	1819.69	TCOF1	0.000241039
ENSG00000070831	0.0367857	0.683425	0.999445	11953.5	11286.8	11012.2	12049.8	11806.7	11281.9	CDC42	0.000241039
ENSG00000070882	0.0597394	0.687248	0.999445	707.365	621.791	541.682	628.649	640.659	680.898	OSBPL3	0.000241039
ENSG00000070915	-0.897175	0.265578	0.999445	8.60309	27.3084	33.8551	25.849	7.15249	4.56979	SLC12A3	0.000241039
ENSG00000070950	0.0965463	0.494523	0.999445	827.809	762.535	654.533	843.713	807.21	750.359	RAD18	0.000241039
ENSG00000071051	-0.076326	0.575869	0.999445	3134.39	3496.53	3078.77	2598.35	3452.61	3157.72	NCK2	0.000241039
ENSG00000071054	0.125041	0.251617	0.999445	7120.49	7048.72	6006.72	7556.19	7391.59	7055.75	MAP4K4	0.000241039
ENSG00000071073	0.0825742	0.49726	0.999445	1246.49	1304.5	1107.99	1209.74	1317.08	1347.17	MGAT4A	0.000241039
ENSG00000071082	0.0661473	0.536464	0.999445	42829.1	42761.8	41637.7	40032.9	48912.8	44252	RPL31	0.000241039
ENSG00000071127	0.198582	0.195665	0.999445	7749.47	6701.06	6837.71	9989.11	7359.92	7082.26	WDR1	0.000241039
ENSG00000071189	0.154354	0.246835	0.999445	763.763	733.126	658.637	754.792	774.513	869.173	SNX13	0.000241039
ENSG00000071205	0.140895	0.649724	0.999445	298.241	196.41	325.215	433.23	286.1	185.533	ARHGAP10	0.000241039
ENSG00000071242	0.110316	0.59549	0.999445	369.933	472.646	347.785	330.868	457.76	495.365	RPS6KA2	0.000241039
ENSG00000071243	-0.0295326	0.83637	0.999445	900.457	856.014	842.275	729.977	962.521	853.636	ING3	0.000241039
ENSG00000071246	0.170059	0.30304	0.999445	1599.22	1465.2	1718.41	2216.81	1507.13	1657.92	VASH1	0.000241039
ENSG00000071462	0.141966	0.282297	0.999445	1719.66	1490.41	1604.53	1992.44	1744.19	1577.49	BUD23	0.000241039
ENSG00000071537	0.0140372	0.917597	0.999445	3669.7	3880.94	3013.11	3213.55	3615.07	3837.71	SEL1L	0.000241039
ENSG00000071539	0.0678032	0.813547	0.999445	649.055	352.909	597.082	795.117	484.326	397.571	TRIP13	0.000241039
ENSG00000071553	-0.0213508	0.856289	0.999445	4106.54	4847.24	4452.46	4041.76	4787.06	4379.68	ATP6AP1	0.000241039
ENSG00000071564	0.0122369	0.900914	0.999445	12133.2	12194.3	12540.8	13177.8	12616	11389.7	TCF3	0.000241039
ENSG00000071575	0.630312	0.200635	0.999445	14.3385	34.6607	25.6478	29.9849	34.7407	50.2677	TRIB2	0.000241039
ENSG00000071626	-0.113559	0.328367	0.999445	6296.51	6339.75	7320.92	6701.11	6009.12	5736.91	DAZAP1	0.000241039
ENSG00000071655	-0.0562229	0.657362	0.999445	3565.5	3412.5	3454.25	3879.42	3071.49	3083.69	MBD3	0.000241039
ENSG00000071794	0.0141095	0.914577	0.999445	2694.68	2097.5	2174.94	2454.63	2319.45	2262.96	HLTF	0.000241039
ENSG00000071859	-0.021285	0.864664	0.999445	1393.7	1389.58	1362.41	1541.64	1260.88	1283.2	FAM50A	0.000241039
ENSG00000071889	-0.0175193	0.907984	0.999445	684.424	783.541	855.612	696.89	864.43	733.908	FAM3A	0.000241039
ENSG00000071894	-0.157753	0.0643573	0.999445	5202.96	5072.01	5056.73	4651.79	4567.38	4525	CPSF1	0.000241039
ENSG00000071967	-0.0139672	0.911889	0.999445	2107.76	2097.5	1841.51	1766.01	2099.77	2122.21	CYBRD1	0.000241039
ENSG00000071994	0.115188	0.20364	0.999445	4387.58	4324.18	4481.19	4926.83	4807.5	4556.08	PDCD2	0.000241039
ENSG00000072042	-0.0514503	0.696559	0.999445	1022.81	1121.75	994.11	899.547	1024.85	1103.15	RDH11	0.000241039
ENSG00000072062	0.0668357	0.554886	0.999445	1660.4	1724.63	1502.96	1808.4	1668.57	1643.3	PRKACA	0.000241039
ENSG00000072110	0.028569	0.821384	0.999445	7611.82	6892.22	6531.99	8143.48	6810.2	6504.63	ACTN1	0.000241039
ENSG00000072121	-0.0532077	0.723251	0.999445	341.256	350.808	333.422	324.664	350.472	313.487	ZFYVE26	0.000241039
ENSG00000072134	-0.299242	0.0509539	0.999445	693.027	788.793	735.58	519.049	591.613	690.038	EPN2	0.000241039
ENSG00000072135	0.0352688	0.828756	0.999445	1188.18	992.556	1132.61	1365.86	1065.72	965.139	PTPN18	0.000241039
ENSG00000072163	0.00801616	0.988999	0.999445	15.2944	22.0568	22.5701	24.8151	25.5446	10.0535	LIMS2	0.000241039
ENSG00000072195	0.128665	0.778802	0.999445	28.677	50.4155	66.6844	56.8679	71.5249	31.0746	SPEG	0.000241039
ENSG00000072201	0.0948855	0.803332	0.999445	65.0011	46.2142	33.8551	50.6641	44.9585	59.4072	LNX1	0.000241039
ENSG00000072210	0.158756	0.236531	0.999445	3127.7	2624.76	2742.27	3568.2	3122.57	2793.97	ALDH3A2	0.000241039
ENSG00000072274	0.257931	0.105339	0.999445	5284.21	4389.3	5949.27	7394.89	5610.62	5676.59	TFRC	0.000241039
ENSG00000072310	-0.195527	0.126732	0.999445	9286.56	10085.2	10684.9	7475.54	9269.63	9500.59	SREBF1	0.000241039
ENSG00000072364	0.0564555	0.767092	0.999445	1828.63	2158.41	1625.05	1453.75	2013.94	2367.15	AFF4	0.000241039
ENSG00000072401	0.210145	0.162924	0.999445	887.074	687.962	770.461	1008.11	868.517	838.099	UBE2D1	0.000241039
ENSG00000072415	-0.0844892	0.601074	0.999445	507.582	533.564	444.221	408.415	467.977	523.698	MPP5	0.000241039
ENSG00000072422	0.380361	0.406851	0.999445	25.8093	27.3084	18.4664	24.8151	31.6753	36.5583	RHOBTB1	0.000241039
ENSG00000072501	-0.0273289	0.866045	0.999445	4627.51	3563.75	3577.36	4543.23	3714.19	3292.07	SMC1A	0.000241039
ENSG00000072506	0.136938	0.532395	0.999445	1170.98	888.574	1105.93	1578.86	1023.83	879.227	HSD17B10	0.000241039
ENSG00000072518	0.00281788	0.978011	0.999445	2096.29	2216.18	2162.63	2025.53	2256.1	2205.38	MARK2	0.000241039
ENSG00000072571	0.0958251	0.600742	0.999445	1184.36	1174.26	1263.93	935.735	1473.41	1461.42	HMMR	0.000241039
ENSG00000072609	-0.417134	0.210057	0.999445	184.489	346.607	392.925	139.585	302.448	249.51	CHFR	0.000241039
ENSG00000072657	0.0769978	0.592875	0.999445	1377.45	1337.06	1140.82	1198.36	1329.34	1538.19	TRHDE	0.000241039
ENSG00000072682	-0.835123	0.18008	0.999445	17.2062	47.2646	76.9435	41.3585	12.2614	25.5908	P4HA2	0.000241039
ENSG00000072694	-0.0425894	0.861461	0.999445	498.023	345.556	728.399	520.083	502.718	503.591	FCGR2B	0.000241039
ENSG00000072736	0.173471	0.182036	0.999445	1643.19	1385.38	1311.12	1673.98	1689.01	1532.71	NFATC3	0.000241039
ENSG00000072756	0.171299	0.384165	0.999445	764.719	555.621	608.367	892.309	689.705	591.33	TRNT1	0.000241039
ENSG00000072778	-0.0734321	0.567385	0.999445	7883.3	7512.96	9761.57	8119.7	7558.14	8231.1	ACADVL	0.000241039
ENSG00000072786	0.0733996	0.448972	0.999445	11254.8	11224.8	10173	11057.2	12034.6	11265.4	STK10	0.000241039
ENSG00000072803	-0.008308	0.944034	0.999445	1864	1888.48	1650.69	1664.68	1928.11	1779.48	FBXW11	0.000241039
ENSG00000072818	-0.0157494	0.940671	0.999445	1984.45	2631.06	2457.06	1570.59	2638.25	2785.74	ACAP1	0.000241039
ENSG00000072832	-0.223845	0.773242	0.999445	3.8236	14.7045	17.4405	10.3396	11.2396	9.13957	CRMP1	0.000241039
ENSG00000072849	-0.0299207	0.821504	0.999445	641.408	747.83	657.611	638.988	661.095	703.747	DERL2	0.000241039
ENSG00000072858	-0.162919	0.711531	0.999445	28.677	30.4594	38.9847	33.0868	33.7189	21.021	SIDT1	0.000241039
ENSG00000072864	-0.0499011	0.660737	0.999445	1447.23	1428.44	1325.48	1282.11	1455.02	1321.58	NDE1	0.000241039
ENSG00000072952	-0.418002	0.531546	0.999445	15.2944	22.0568	13.3369	12.4075	6.13071	19.1931	MRVI1	0.000241039
ENSG00000072954	0.113975	0.542297	0.999445	287.726	280.436	223.649	253.321	296.318	307.09	TMEM38A	0.000241039
ENSG00000072958	0.128108	0.372372	0.999445	3596.09	3213.99	3367.05	4372.62	3627.34	3123.91	AP1M1	0.000241039
ENSG00000073008	0.0448195	0.800782	0.999445	366.109	307.745	292.385	374.294	301.427	321.713	PVR	0.000241039
ENSG00000073050	-0.0179172	0.895327	0.999445	1973.93	2257.14	2136.98	1809.43	2382.8	2096.62	XRCC1	0.000241039
ENSG00000073060	-0.025506	0.848597	0.999445	3806.39	4355.69	4393.99	3949.73	3652.88	4731.56	SCARB1	0.000241039
ENSG00000073067	-0.162007	0.710786	0.999445	27.7211	29.4091	27.6997	24.8151	23.5011	27.4187	CYP2W1	0.000241039
ENSG00000073111	-0.0299122	0.901982	0.999445	4113.23	2243.49	3544.53	4350.91	2717.95	2630.37	MCM2	0.000241039
ENSG00000073146	-1.75852	0.0463474	0.999445	4.7795	14.7045	30.7774	4.13585	6.13071	4.56979	MOV10L1	0.000241039
ENSG00000073169	0.108618	0.400665	0.999445	770.455	853.913	871.001	817.864	914.497	956.913	SELENOO	0.000241039
ENSG00000073282	-1.20165	0.06341	0.999445	11.4708	49.3652	33.8551	9.30566	14.305	17.3652	TP63	0.000241039
ENSG00000073331	-0.00528064	0.976057	0.999445	830.676	999.908	964.359	729.977	949.238	1104.06	ALPK1	0.000241039
ENSG00000073350	-0.169299	0.343691	0.999445	592.657	795.095	849.456	576.951	677.443	733.908	LLGL2	0.000241039
ENSG00000073417	-0.0484563	0.746639	0.999445	391.919	470.545	464.739	418.755	415.866	447.839	PDE8A	0.000241039
ENSG00000073464	0.046371	0.835444	0.999445	189.268	240.524	152.861	191.283	205.379	204.726	CLCN4	0.000241039
ENSG00000073536	0.0057495	0.966878	0.999445	2151.73	1663.71	1858.96	2093.77	1819.8	1784.96	NLE1	0.000241039
ENSG00000073578	0.130634	0.257745	0.999445	9785.54	10708	9390.19	9921.9	12035.6	10758.2	SDHA	0.000241039
ENSG00000073584	0.110666	0.309101	0.999445	2687.99	2357.98	2441.67	2712.08	2832.39	2541.72	SMARCE1	0.000241039
ENSG00000073605	-0.246707	0.731889	0.999445	442.581	921.134	737.632	184.045	537.459	1049.22	GSDMB	0.000241039
ENSG00000073614	0.141301	0.203397	0.999445	4354.12	4597.27	3804.09	4836.87	4539.79	4691.34	KDM5A	0.000241039
ENSG00000073670	-0.289388	0.396579	0.999445	127.135	242.625	309.826	199.555	124.658	231.231	ADAM11	0.000241039
ENSG00000073711	-0.107539	0.838464	0.999445	17.2062	23.1071	34.8811	15.5094	27.5882	26.5048	PPP2R3A	0.000241039
ENSG00000073712	-0.108027	0.754747	0.999445	44.9273	50.4155	55.3993	46.5283	54.1546	39.3002	FERMT2	0.000241039
ENSG00000073737	0.314145	0.260118	0.999445	711.189	469.495	681.207	1158.04	542.568	615.093	DHRS9	0.000241039
ENSG00000073756	0.140444	0.610759	0.999445	135.738	121.838	178.509	200.589	116.483	163.598	PTGS2	0.000241039
ENSG00000073792	-0.162191	0.259566	0.999445	6094.81	6413.27	5405.54	4388.13	5932.48	5687.56	IGF2BP2	0.000241039
ENSG00000073803	0.239589	0.0861608	0.999445	587.878	513.608	510.905	682.415	628.398	594.072	MAP3K13	0.000241039
ENSG00000073849	0.0723806	0.5713	0.999445	2004.52	1847.52	1666.08	1885.95	2131.44	1785.87	ST6GAL1	0.000241039
ENSG00000073910	0.0985448	0.42046	0.999445	1391.79	1532.42	1262.9	1578.86	1443.78	1460.5	FRY	0.000241039
ENSG00000073921	0.0783713	0.413453	0.999445	2832.33	2706.68	2633.52	2769.98	2903.91	2954.82	PICALM	0.000241039
ENSG00000073969	0.101207	0.421963	0.999445	1669.96	1644.81	1491.68	1931.44	1627.7	1597.6	NSF	0.000241039
ENSG00000074054	-0.0525684	0.74207	0.999445	2292.25	2668.87	2469.37	1934.54	2352.15	2876.22	CLASP1	0.000241039
ENSG00000074071	0.226671	0.217822	0.999445	1869.74	1555.53	1812.79	2633.5	1847.39	1649.69	MRPS34	0.000241039
ENSG00000074201	0.0115857	0.91906	0.999445	6641.59	5967.94	5674.33	5613.38	6503.66	6314.53	CLNS1A	0.000241039
ENSG00000074211	0.160736	0.766586	0.999445	17.2062	15.7549	43.0884	26.883	30.6535	27.4187	PPP2R2C	0.000241039
ENSG00000074219	-1.08369	0.0980078	0.999445	15.2944	21.0065	66.6844	20.6792	13.2832	14.6233	TEAD2	0.000241039
ENSG00000074266	0.168712	0.199008	0.999445	858.397	747.83	833.042	998.807	849.103	894.764	EED	0.000241039
ENSG00000074276	-0.418506	0.583226	0.999445	13.3826	7.35226	58.4771	25.849	13.2832	20.1071	CDHR2	0.000241039
ENSG00000074319	-0.00200811	0.98543	0.999445	1574.37	1529.27	1404.48	1444.44	1573.55	1484.27	TSG101	0.000241039
ENSG00000074356	0.129124	0.301389	0.999445	2056.14	1929.44	1818.94	2235.43	1858.63	2253.82	NCBP3	0.000241039
ENSG00000074370	-0.0680905	0.473532	0.999445	4980.23	4658.18	4879.24	4822.4	4644.01	4383.34	ATP2A3	0.000241039
ENSG00000074410	-0.884952	0.185195	0.999445	22.9416	45.1639	59.503	41.3585	22.4793	5.48374	CA12	0.000241039
ENSG00000074416	0.122661	0.596573	0.999445	146.253	179.605	169.276	216.098	179.834	143.491	MGLL	0.000241039
ENSG00000074527	-0.585677	0.0495751	0.999445	108.972	114.485	73.8658	58.9358	71.5249	67.6328	NTN4	0.000241039
ENSG00000074582	-0.0183529	0.9106	0.999445	1168.11	1078.68	1300.86	1398.95	972.739	1131.48	BCS1L	0.000241039
ENSG00000074590	-0.0850129	0.583685	0.999445	1712.97	1817.06	1567.6	1293.49	1841.26	1670.71	NUAK1	0.000241039
ENSG00000074603	0.00519363	0.961409	0.999445	2296.07	2158.41	1971.81	2182.69	2160.05	2107.59	DPP8	0.000241039
ENSG00000074621	0.126818	0.372345	0.999445	455.008	413.827	415.495	449.773	450.607	501.763	SLC24A1	0.000241039
ENSG00000074657	-0.0858484	0.490617	0.999445	602.216	596.584	603.237	586.256	539.502	572.137	ZNF532	0.000241039
ENSG00000074660	-0.126812	0.732549	0.999445	51.6185	85.0762	83.099	66.1736	44.9585	89.5678	SCARF1	0.000241039
ENSG00000074695	0.0146239	0.914989	0.999445	7758.08	8076.99	7070.6	6392.99	8494.1	8251.21	LMAN1	0.000241039
ENSG00000074696	0.108795	0.396031	0.999445	2560.85	2198.33	2109.28	2712.08	2408.35	2287.64	HACD3	0.000241039
ENSG00000074706	0.338592	0.112678	0.999445	336.476	307.745	418.573	568.679	397.474	378.378	IPCEF1	0.000241039
ENSG00000074755	-0.00225153	0.986744	0.999445	2240.63	2193.08	1789.19	2270.58	1908.69	2034.47	ZZEF1	0.000241039
ENSG00000074800	0.0117845	0.916299	0.999445	90347.8	82992.4	98369.7	96749.9	93604.7	83585.1	ENO1	0.000241039
ENSG00000074842	0.136629	0.203137	0.999445	4528.09	4375.65	4343.72	5326.97	4776.84	4461.03	MYDGF	0.000241039
ENSG00000074855	-0.136655	0.518972	0.999445	2075.26	2714.04	2426.29	1467.19	2422.65	2672.41	ANO8	0.000241039
ENSG00000074935	-0.235701	0.224192	0.999445	740.822	868.617	604.263	504.573	640.659	733.908	TUBE1	0.000241039
ENSG00000074964	-0.468445	0.191691	0.999445	63.0893	109.234	89.2545	83.7509	43.9367	61.2351	ARHGEF10L	0.000241039
ENSG00000074966	-0.963161	0.12226	0.999445	28.677	23.1071	28.7256	18.6113	18.3921	4.56979	TXK	0.000241039
ENSG00000075089	0.134127	0.242531	0.999445	1347.82	1328.66	1159.28	1379.31	1419.26	1411.15	ACTR6	0.000241039
ENSG00000075131	0.0779447	0.721677	0.999445	336.476	223.719	283.152	347.411	247.272	296.122	TIPIN	0.000241039
ENSG00000075142	0.107338	0.398796	0.999445	1068.7	944.241	1038.22	1201.46	1074.92	1011.75	SRI	0.000241039
ENSG00000075151	0.121158	0.381661	0.999445	5137	4451.27	4019.53	5561.68	4796.26	4443.66	EIF4G3	0.000241039
ENSG00000075188	0.20361	0.203719	0.999445	1385.1	1124.9	1311.12	1716.38	1467.28	1218.31	NUP37	0.000241039
ENSG00000075213	-0.0878898	0.646175	0.999445	657.659	808.749	637.092	501.471	753.055	723.854	SEMA3A	0.000241039
ENSG00000075218	-0.0340033	0.822292	0.999445	501.847	507.306	446.272	521.117	477.174	424.076	GTSE1	0.000241039
ENSG00000075223	-0.63022	0.190329	0.999445	21.9857	53.5665	37.9588	25.849	24.5228	22.8489	SEMA3C	0.000241039
ENSG00000075234	0.0397877	0.749937	0.999445	817.294	824.504	782.772	769.268	904.28	818.906	TTC38	0.000241039
ENSG00000075239	0.0827329	0.632531	0.999445	2562.77	1859.07	2193.4	2815.48	2221.36	1970.49	ACAT1	0.000241039
ENSG00000075240	0.0209399	0.853827	0.999445	3424.99	2982.92	3076.71	3473.08	3009.16	3142.19	GRAMD4	0.000241039
ENSG00000075290	-0.256848	0.602957	0.999445	38.236	73.5226	67.7103	26.883	36.7843	85.912	WNT8B	0.000241039
ENSG00000075292	0.00558861	0.948512	0.999445	5131.27	5095.12	5371.68	5165.67	5226.43	5266.22	ZNF638	0.000241039
ENSG00000075303	0.137336	0.244912	0.999445	1012.3	878.07	988.981	1047.4	1082.07	1038.26	SLC25A40	0.000241039
ENSG00000075336	0.0969263	0.583344	0.999445	971.193	727.874	900.752	1117.71	855.234	808.852	TIMM21	0.000241039
ENSG00000075340	-0.0673641	0.644568	0.999445	2120.18	2050.23	1856.9	1572.66	2119.18	2060.06	ADD2	0.000241039
ENSG00000075391	-0.107327	0.475706	0.999445	1833.41	2264.5	1765.6	1571.62	1849.43	2020.76	RASAL2	0.000241039
ENSG00000075399	-0.0512376	0.782426	0.999445	368.977	435.884	311.878	380.498	315.732	381.12	VPS9D1	0.000241039
ENSG00000075407	0.155493	0.479515	0.999445	1273.26	891.725	1025.91	1599.54	959.456	996.214	ZNF37A	0.000241039
ENSG00000075413	-0.0184309	0.861856	0.999445	2816.08	2861.08	2480.66	2622.13	2724.08	2708.06	MARK3	0.000241039
ENSG00000075415	0.0312019	0.738298	0.999445	31611.6	31445.6	28820	30765.5	32811.6	30309.6	SLC25A3	0.000241039
ENSG00000075420	0.00930907	0.950105	0.999445	1381.27	1392.73	1064.9	1200.43	1251.69	1411.15	FNDC3B	0.000241039
ENSG00000075426	-0.0561532	0.658821	0.999445	5835.76	6868.06	5418.88	5505.85	6317.7	5607.13	FOSL2	0.000241039
ENSG00000075539	-0.0786884	0.573557	0.999445	2152.68	2434.65	1997.45	1819.77	2067.07	2347.04	FRYL	0.000241039
ENSG00000075568	0.0682443	0.539712	0.999445	2223.42	1994.56	2041.57	2267.48	2017	2278.5	TMEM131	0.000241039
ENSG00000075618	0.0290656	0.787729	0.999445	11627.6	10402.4	11647.2	12221.4	11643.2	10499.5	FSCN1	0.000241039
ENSG00000075624	0.11566	0.48602	0.999445	140301	117386	142553	181872	128333	123445	ACTB	0.000241039
ENSG00000075651	-0.0173801	0.916801	0.999445	1028.55	952.643	847.405	745.486	1001.35	1047.4	PLD1	0.000241039
ENSG00000075673	-1.94789	0.0613111	0.999445	21.0298	216.367	205.183	13.4415	67.4378	33.8164	ATP12A	0.000241039
ENSG00000075711	0.0702104	0.506323	0.999445	2048.49	1860.12	1799.45	1977.97	2041.53	1974.15	DLG1	0.000241039
ENSG00000075785	0.0692219	0.543881	0.999445	9259.79	8771.25	8208.33	10054.2	9196.06	8280.45	RAB7A	0.000241039
ENSG00000075790	0.109844	0.420651	0.999445	1203.48	1013.56	1056.69	1246.96	1245.56	1041.91	BCAP29	0.000241039
ENSG00000075826	-0.363908	0.498072	0.999445	543.907	849.712	938.711	308.121	496.587	1007.18	SEC31B	0.000241039
ENSG00000075856	0.034662	0.735818	0.999445	4608.39	4213.9	4068.77	4624.91	4364.04	4217	SART3	0.000241039
ENSG00000075884	0.153017	0.180368	0.999445	2452.84	2215.13	2081.58	2367.77	2645.4	2492.36	ARHGAP15	0.000241039
ENSG00000075886	-0.32103	0.69342	0.999445	14.3385	34.6607	19.4924	4.13585	9.19606	41.1281	TUBA3D	0.000241039
ENSG00000075914	0.221338	0.102831	0.999445	1210.17	1109.14	1112.09	1507.52	1327.3	1167.12	EXOSC7	0.000241039
ENSG00000075945	0.112722	0.468168	0.999445	506.626	443.236	409.34	535.592	457.76	477.086	KIFAP3	0.000241039
ENSG00000075975	0.108368	0.310778	0.999445	2142.17	2072.29	1897.94	2177.52	2304.12	2108.5	MKRN2	0.000241039
ENSG00000076003	-0.00252391	0.988774	0.999445	3927.79	2716.14	3198.8	4003.5	2950.91	2872.57	MCM6	0.000241039
ENSG00000076043	0.0134148	0.931086	0.999445	852.662	818.202	822.783	1009.15	760.208	748.531	REXO2	0.000241039
ENSG00000076053	0.123467	0.307472	0.999445	1253.18	1341.26	1185.96	1267.64	1486.7	1363.62	RBM7	0.000241039
ENSG00000076067	-0.106782	0.401812	0.999445	1148.03	1101.79	1193.14	948.143	1082.07	1166.21	RBMS2	0.000241039
ENSG00000076108	-0.0626694	0.730026	0.999445	9658.4	11341.4	9055.74	6984.41	10696	11096.4	BAZ2A	0.000241039
ENSG00000076201	-0.00366652	0.974928	0.999445	1979.67	1951.5	1773.8	2078.26	1794.25	1818.78	PTPN23	0.000241039
ENSG00000076242	0.0564851	0.665579	0.999445	1855.4	1504.06	1676.34	1883.88	1762.58	1592.11	MLH1	0.000241039
ENSG00000076248	0.14351	0.504913	0.999445	1686.21	1016.71	1401.4	1913.86	1270.08	1350.83	UNG	0.000241039
ENSG00000076258	0.213019	0.539433	0.999445	54.4862	56.7175	81.0472	99.2603	64.3724	59.4072	FMO4	0.000241039
ENSG00000076321	0.164808	0.144777	0.999445	1517.97	1511.42	1455.77	1530.26	1799.36	1698.13	KLHL20	0.000241039
ENSG00000076382	-0.169399	0.250742	0.999445	1372.67	1509.31	1323.43	1036.03	1405.98	1296.91	SPAG5	0.000241039
ENSG00000076513	-0.0409743	0.677445	0.999445	3591.31	3670.88	3348.58	3303.51	3595.66	3414.54	ANKRD13A	0.000241039
ENSG00000076554	-0.0974173	0.5477	0.999445	4113.23	4436.57	3853.33	2965.4	4401.85	4225.23	TPD52	0.000241039
ENSG00000076555	-0.128584	0.580382	0.999445	212.21	206.914	284.178	171.638	259.533	212.038	ACACB	0.000241039
ENSG00000076604	-0.0387306	0.749281	0.999445	1193.92	1311.85	1399.35	1183.89	1281.32	1335.29	TRAF4	0.000241039
ENSG00000076641	-0.0464398	0.82617	0.999445	2425.12	3377.84	2258.04	1883.88	2788.45	3132.13	PAG1	0.000241039
ENSG00000076650	0.0102176	0.929072	0.999445	902.369	899.077	912.037	956.415	921.65	855.464	GPATCH1	0.000241039
ENSG00000076662	0.314624	0.165199	0.999445	141.473	147.045	130.291	210.928	151.224	159.029	ICAM3	0.000241039
ENSG00000076685	-0.00733212	0.941854	0.999445	3783.45	3909.3	3536.32	3511.33	3831.69	3828.57	NT5C2	0.000241039
ENSG00000076706	-0.29709	0.439756	0.999445	46.8391	46.2142	33.8551	31.0189	34.7407	37.4723	MCAM	0.000241039
ENSG00000076716	-0.681169	0.238569	0.999445	15.2944	33.6103	24.6219	14.4755	20.4357	10.9675	GPC4	0.000241039
ENSG00000076770	0.0872492	0.69006	0.999445	411.992	337.154	351.888	476.656	412.801	281.499	MBNL3	0.000241039
ENSG00000076826	-0.965207	0.128635	0.999445	14.3385	29.4091	35.907	7.23773	12.2614	21.021	CAMSAP3	0.000241039
ENSG00000076864	-0.0325318	0.830061	0.999445	431.11	457.941	444.221	472.521	450.607	381.12	RAP1GAP	0.000241039
ENSG00000076924	-0.0731974	0.571838	0.999445	5462.01	6295.64	5625.08	4789.31	6186.91	5545.89	XAB2	0.000241039
ENSG00000076928	-0.10716	0.290035	0.999445	6345.26	6348.15	6907.48	6451.92	5686.23	6059.54	ARHGEF1	0.000241039
ENSG00000076944	0.0128457	0.893567	0.999445	4689.64	5258.97	5061.86	5173.94	4933.18	5036.82	STXBP2	0.000241039
ENSG00000076984	-0.0137643	0.898793	0.999445	2536.96	2937.75	2648.91	2597.31	2638.25	2809.51	MAP2K7	0.000241039
ENSG00000077044	-0.141446	0.380651	0.999445	3529.18	4182.39	3443.99	2720.35	3384.15	4007.7	DGKD	0.000241039
ENSG00000077092	-0.372985	0.634178	0.999445	6.69129	13.6542	17.4405	4.13585	10.2178	14.6233	RARB	0.000241039
ENSG00000077097	0.154868	0.198911	0.999445	11496.6	9956.02	10460.2	13334	11281.5	10915.4	TOP2B	0.000241039
ENSG00000077147	0.022816	0.810838	0.999445	9806.57	9467.62	8805.42	9778.18	9660.98	9089.31	TM9SF3	0.000241039
ENSG00000077150	-0.197442	0.365721	0.999445	3486.16	4234.9	3458.35	2082.4	3670.25	3995.82	NFKB2	0.000241039
ENSG00000077152	-0.0520107	0.808879	0.999445	760.896	462.142	717.114	704.128	653.942	514.558	UBE2T	0.000241039
ENSG00000077157	-0.188989	0.364648	0.999445	1266.57	1454.7	1291.63	806.49	1210.82	1501.63	PPP1R12B	0.000241039
ENSG00000077232	0.137514	0.388566	0.999445	2114.45	1715.18	1779.96	2483.58	1859.65	1828.83	DNAJC10	0.000241039
ENSG00000077235	0.0202327	0.858374	0.999445	3294.03	3590.01	3068.51	3116.36	3415.83	3559.86	GTF3C1	0.000241039
ENSG00000077238	0.0376985	0.703142	0.999445	2125.92	2186.77	2274.45	2350.2	2169.25	2241.94	IL4R	0.000241039
ENSG00000077254	-0.0302813	0.760428	0.999445	2492.98	2516.57	2318.56	2308.84	2387.91	2478.65	USP33	0.000241039
ENSG00000077312	0.0246383	0.84024	0.999445	3681.17	3725.5	3684.06	3285.93	4238.36	3757.28	SNRPA	0.000241039
ENSG00000077327	-0.502528	0.0709582	0.999445	81.2514	107.133	119.006	70.3094	70.5032	75.8585	SPAG6	0.000241039
ENSG00000077348	0.0939518	0.566271	0.999445	2235.85	1757.19	1785.09	2446.35	1972.04	1750.23	EXOSC5	0.000241039
ENSG00000077380	0.127054	0.179132	0.999445	3954.55	4052.15	3776.39	4466.72	4294.56	4107.32	DYNC1I2	0.000241039
ENSG00000077420	0.149071	0.175661	0.999445	5397.01	5872.36	5219.85	5546.17	6489.36	6247.81	APBB1IP	0.000241039
ENSG00000077454	-0.154895	0.330922	0.999445	1517.97	1840.17	1623	1296.59	1374.3	1801.41	LRCH4	0.000241039
ENSG00000077458	0.0400352	0.745015	0.999445	675.821	710.019	671.973	699.992	668.247	746.703	FAM76B	0.000241039
ENSG00000077463	0.021789	0.86717	0.999445	1824.81	1774	1903.07	2119.62	1833.08	1634.16	SIRT6	0.000241039
ENSG00000077498	6.80157	0.0820192	0.999445	0	0	0	0	0	62.1491	TYR	0.000241039
ENSG00000077514	-0.0655153	0.668203	0.999445	1215.9	894.876	948.97	999.841	1010.55	914.871	POLD3	0.000241039
ENSG00000077522	-0.313572	0.533038	0.999445	16.2503	39.9123	34.8811	23.7811	25.5446	23.7629	ACTN2	0.000241039
ENSG00000077549	0.119819	0.24353	0.999445	8795.23	8215.63	8429.93	10004.6	9082.65	8558.3	CAPZB	0.000241039
ENSG00000077585	0.0717576	0.667875	0.999445	417.728	422.23	399.08	514.913	390.322	397.571	GPR137B	0.000241039
ENSG00000077616	-0.466108	0.369077	0.999445	28.677	30.4594	35.907	17.5774	14.305	36.5583	NAALAD2	0.000241039
ENSG00000077684	-0.0156147	0.909793	0.999445	1081.12	942.14	885.363	1026.72	981.935	870.087	JADE1	0.000241039
ENSG00000077713	-0.086562	0.500206	0.999445	854.574	780.39	711.984	731.011	745.903	733.908	SLC25A43	0.000241039
ENSG00000077721	0.140171	0.165125	0.999445	1683.34	1545.03	1673.27	1786.69	1818.78	1796.84	UBE2A	0.000241039
ENSG00000077782	-0.113159	0.23386	0.999445	3701.24	3747.55	3492.21	3244.57	3370.87	3499.54	FGFR1	0.000241039
ENSG00000077935	-0.545197	0.299942	0.999445	29.6329	24.1574	21.5442	15.5094	23.5011	12.7954	SMC1B	0.000241039
ENSG00000077942	-0.0246785	0.91823	0.999445	628.982	488.4	783.798	832.339	554.829	482.57	FBLN1	0.000241039
ENSG00000077943	-1.22774	0.0565256	0.999445	20.0739	19.9561	15.3887	9.30566	6.13071	8.22562	ITGA8	0.000241039
ENSG00000077984	0.148174	0.166947	0.999445	3596.09	3377.84	3171.1	4010.74	3680.47	3552.55	CST7	0.000241039
ENSG00000078043	-0.0126525	0.920303	0.999445	708.321	693.213	647.351	720.671	641.681	669.017	PIAS2	0.000241039
ENSG00000078061	-0.0272269	0.805326	0.999445	1640.32	1568.13	1644.54	1700.87	1592.96	1469.64	ARAF	0.000241039
ENSG00000078070	0.155244	0.278169	0.999445	2791.23	2256.09	2290.86	3093.61	2661.75	2418.33	MCCC1	0.000241039
ENSG00000078081	-1.53798	0.0350478	0.999445	15.2944	16.8052	16.4146	3.10189	7.15249	6.3977	LAMP3	0.000241039
ENSG00000078098	-0.248466	0.663967	0.999445	17.2062	15.7549	22.5701	20.6792	14.305	11.8814	FAP	0.000241039
ENSG00000078124	0.0228685	0.866139	0.999445	826.853	792.994	669.922	807.524	757.143	762.24	ACER3	0.000241039
ENSG00000078140	0.121663	0.330469	0.999445	3579.84	3235	3180.33	4058.3	3602.81	3215.3	UBE2K	0.000241039
ENSG00000078142	0.0140039	0.900577	0.999445	2200.48	1852.77	1971.81	2077.23	2019.05	1988.77	PIK3C3	0.000241039
ENSG00000078177	0.115933	0.417106	0.999445	1180.54	892.775	970.514	1136.32	1046.31	1116.86	N4BP2	0.000241039
ENSG00000078237	0.348111	0.155975	0.999445	491.332	408.576	421.65	795.117	483.304	404.883	TIGAR	0.000241039
ENSG00000078246	-0.127695	0.399762	0.999445	469.346	506.256	588.874	461.147	461.847	508.16	TULP3	0.000241039
ENSG00000078269	0.00167049	0.989572	0.999445	1343.04	1394.83	1269.06	1176.65	1374.3	1459.59	SYNJ2	0.000241039
ENSG00000078304	0.109024	0.337976	0.999445	4190.66	4150.88	3817.42	3939.39	4760.5	4413.5	PPP2R5C	0.000241039
ENSG00000078319	0.070788	0.723349	0.999445	331.697	284.638	355.992	370.158	385.213	266.876	PMS2P1	0.000241039
ENSG00000078369	0.154374	0.0714718	0.999445	10413.6	10198.6	10585.4	11831.6	11763.8	11126.5	GNB1	0.000241039
ENSG00000078399	-0.0704477	0.53558	0.999445	3087.55	3429.31	3368.07	2828.92	3340.21	3243.63	HOXA9	0.000241039
ENSG00000078401	-0.667799	0.350046	0.999445	54.4862	33.6103	6.15548	17.5774	14.305	27.4187	EDN1	0.000241039
ENSG00000078403	-0.0536587	0.662897	0.999445	2767.33	2949.31	2687.89	2351.23	2816.04	2929.23	MLLT10	0.000241039
ENSG00000078487	0.262338	0.182609	0.999445	191.18	189.058	219.546	263.66	202.313	253.166	ZCWPW1	0.000241039
ENSG00000078549	-0.613077	0.362553	0.999445	9.55899	26.2581	15.3887	8.27169	12.2614	12.7954	ADCYAP1R1	0.000241039
ENSG00000078618	0.0659888	0.48126	0.999445	4445.89	4439.72	4223.69	4363.32	4777.87	4581.67	NRDC	0.000241039
ENSG00000078668	0.106002	0.275158	0.999445	7510.5	6784.04	7310.66	8156.92	7445.75	7650.74	VDAC3	0.000241039
ENSG00000078674	0.0731417	0.464363	0.999445	10681.2	10774.2	9358.38	10625	10999.5	10792	PCM1	0.000241039
ENSG00000078687	0.00813559	0.956104	0.999445	960.679	1132.25	921.27	877.834	1102.51	1050.14	TNRC6C	0.000241039
ENSG00000078699	-0.126981	0.54461	0.999445	1244.58	1704.67	1419.86	927.464	1557.2	1515.34	CBFA2T2	0.000241039
ENSG00000078747	0.146691	0.342473	0.999445	1113.62	1196.32	986.929	1005.01	1315.04	1328.89	ITCH	0.000241039
ENSG00000078795	0.25876	0.749044	0.999445	6.69129	10.5032	17.4405	4.13585	13.2832	23.7629	PKD2L2	0.000241039
ENSG00000078804	0.19944	0.308516	0.999445	314.491	392.821	333.422	374.294	334.124	485.311	TP53INP2	0.000241039
ENSG00000078808	0.045894	0.693408	0.999445	4340.74	4774.77	4584.81	5196.69	4733.93	4213.34	SDF4	0.000241039
ENSG00000078814	-0.410108	0.268422	0.999445	75.516	93.4788	130.291	44.4604	79.6992	100.535	MYH7B	0.000241039
ENSG00000078900	-0.110053	0.474778	0.999445	693.983	599.735	644.274	660.702	626.354	509.988	TP73	0.000241039
ENSG00000078902	0.0609558	0.575996	0.999445	1976.8	1998.77	1904.1	2225.09	1985.33	1923.88	TOLLIP	0.000241039
ENSG00000078967	0.116004	0.554407	0.999445	181.621	150.196	175.431	178.875	192.096	179.136	UBE2D4	0.000241039
ENSG00000079134	0.130426	0.349083	0.999445	722.66	854.963	795.083	893.343	770.426	932.237	THOC1	0.000241039
ENSG00000079150	-0.181968	0.401882	0.999445	167.282	162.8	164.146	126.143	171.66	138.008	FKBP7	0.000241039
ENSG00000079246	0.10564	0.468392	0.999445	11377.1	9309.02	10138.1	13091	10469.2	9607.52	XRCC5	0.000241039
ENSG00000079257	-0.430399	0.415339	0.999445	21.0298	51.4658	36.9329	39.2905	25.5446	16.4512	LXN	0.000241039
ENSG00000079277	0.0819507	0.414916	0.999445	2148.86	2033.43	2122.62	2217.85	2118.16	2336.99	MKNK1	0.000241039
ENSG00000079308	0.0152768	0.934206	0.999445	1455.83	1518.77	1503.99	1079.46	1664.49	1781.3	TNS1	0.000241039
ENSG00000079313	-0.0811886	0.426398	0.999445	2235.85	2510.27	2461.17	2268.51	2318.43	2225.49	REXO1	0.000241039
ENSG00000079332	0.00670805	0.956254	0.999445	3462.27	3520.68	3086.97	3007.79	3405.61	3702.44	SAR1A	0.000241039
ENSG00000079335	-0.120153	0.522087	0.999445	594.569	644.899	609.393	422.89	666.204	611.438	CDC14A	0.000241039
ENSG00000079337	-0.571167	0.0791323	0.999445	93.6781	160.699	132.343	58.9358	91.9606	108.761	RAPGEF3	0.000241039
ENSG00000079385	-1.10383	0.0302807	0.999445	37.2801	38.862	45.1402	18.6113	9.19606	28.3327	CEACAM1	0.000241039
ENSG00000079387	0.00775657	0.965007	0.999445	604.128	593.433	449.35	630.717	532.35	493.537	SENP1	0.000241039
ENSG00000079432	-0.0677414	0.602462	0.999445	4592.14	5229.56	4329.36	3937.33	4859.61	4704.14	CIC	0.000241039
ENSG00000079435	-1.1481	0.143858	0.999445	10.5149	30.4594	29.7515	2.06792	12.2614	17.3652	LIPE	0.000241039
ENSG00000079459	-0.0461113	0.841162	0.999445	21862.4	27697	24205.4	14354.5	29547	27542.1	FDFT1	0.000241039
ENSG00000079462	0.0096642	0.941841	0.999445	738.91	744.679	797.135	783.743	827.646	685.468	PAFAH1B3	0.000241039
ENSG00000079482	-0.121308	0.495776	0.999445	245.666	286.738	261.608	246.083	265.664	218.436	OPHN1	0.000241039
ENSG00000079616	-0.0856682	0.455983	0.999445	1739.74	1776.1	1751.23	1520.96	1823.89	1618.62	KIF22	0.000241039
ENSG00000079691	-0.683664	0.299339	0.999445	7.64719	29.4091	32.8292	13.4415	15.3268	14.6233	CARMIL1	0.000241039
ENSG00000079739	0.0179286	0.902134	0.999445	2006.43	2124.8	1950.26	1687.43	2368.5	2101.19	PGM1	0.000241039
ENSG00000079785	0.0947455	0.513975	0.999445	4290.07	3616.26	3688.16	4818.26	4038.09	3526.96	DDX1	0.000241039
ENSG00000079805	-0.0239523	0.805627	0.999445	10213.8	11026.3	10569	9741.99	10512.1	11029.6	DNM2	0.000241039
ENSG00000079819	-0.0299526	0.810678	0.999445	7942.57	7525.57	6879.78	6522.23	8250.91	7116.07	EPB41L2	0.000241039
ENSG00000079931	0.391424	0.345254	0.999445	33.4565	26.2581	32.8292	46.5283	45.9803	29.2466	MOXD1	0.000241039
ENSG00000079950	0.134537	0.389275	0.999445	1285.68	1017.76	1095.68	1447.55	1191.4	1094.01	STX7	0.000241039
ENSG00000079974	-0.0232949	0.906462	0.999445	293.461	259.43	296.489	342.241	249.316	244.941	RABL2B	0.000241039
ENSG00000079999	0.128779	0.276804	0.999445	4117.06	4059.5	3824.61	4946.47	4158.66	4017.76	KEAP1	0.000241039
ENSG00000080031	-0.237636	0.243932	0.999445	468.391	526.212	598.108	331.902	510.892	507.246	PTPRH	0.000241039
ENSG00000080166	0.981223	0.306504	0.999445	2.8677	10.5032	14.3628	5.16981	7.15249	42.042	DCT	0.000241039
ENSG00000080189	0.122111	0.335244	0.999445	1499.81	1430.54	1701.99	1816.67	1536.76	1688.08	SLC35C2	0.000241039
ENSG00000080200	0.01889	0.884705	0.999445	1055.31	1161.66	1016.68	1056.71	1211.84	1008.1	CRYBG3	0.000241039
ENSG00000080298	0.234649	0.269588	0.999445	181.621	136.542	151.835	176.807	202.313	174.566	RFX3	0.000241039
ENSG00000080345	0.0697447	0.481994	0.999445	2855.27	2665.72	2628.39	2827.89	2745.54	2979.5	RIF1	0.000241039
ENSG00000080371	0.0661163	0.546709	0.999445	3376.24	3483.92	3264.46	3180.47	3656.97	3760.93	RAB21	0.000241039
ENSG00000080493	-1.49119	0.0760049	0.999445	4.7795	22.0568	26.6738	8.27169	7.15249	3.65583	SLC4A4	0.000241039
ENSG00000080503	0.0877344	0.466708	0.999445	3213.73	3274.91	2662.25	3303.51	3338.17	3083.69	SMARCA2	0.000241039
ENSG00000080546	0.194843	0.0316345	0.999445	3504.33	3305.37	3407.06	3794.64	3916.5	3983.03	SESN1	0.000241039
ENSG00000080603	-0.0565885	0.720316	0.999445	526.7	615.49	482.179	574.883	484.326	502.677	SRCAP	0.000241039
ENSG00000080608	0.238753	0.212526	0.999445	2192.83	1672.11	1668.14	2794.8	1854.54	1880.92	PUM3	0.000241039
ENSG00000080618	0.9164	0.130646	0.999445	9.55899	12.6039	18.4664	39.2905	16.3486	21.021	CPB2	0.000241039
ENSG00000080709	0.0172812	0.894208	0.999445	1293.33	1216.27	1241.36	1094.97	1341.6	1359.05	KCNN2	0.000241039
ENSG00000080802	0.00239002	0.986307	0.999445	888.986	907.479	867.923	757.894	943.107	966.967	CNOT4	0.000241039
ENSG00000080815	0.104821	0.31449	0.999445	1699.59	1646.91	1575.8	1839.42	1776.88	1678.03	PSEN1	0.000241039
ENSG00000080819	0.0712591	0.465391	0.999445	3538.74	3514.38	3757.92	3859.78	3927.74	3571.75	CPOX	0.000241039
ENSG00000080822	-0.0383833	0.789562	0.999445	5077.74	4774.77	4787.94	3825.66	5377.65	5052.36	CLDND1	0.000241039
ENSG00000080823	-0.153004	0.692097	0.999445	49.7068	45.1639	80.0213	67.2075	39.8496	50.2677	MOK	0.000241039
ENSG00000080824	0.175592	0.363613	0.999445	18883.8	15369.4	16899.9	25904.9	16407.8	15462.3	HSP90AA1	0.000241039
ENSG00000080839	0.0878587	0.613303	0.999445	751.337	608.137	595.03	825.102	644.746	608.696	RBL1	0.000241039
ENSG00000080845	-0.116909	0.42508	0.999445	2677.47	3155.17	2686.87	2166.15	2899.83	2789.4	DLGAP4	0.000241039
ENSG00000080947	-0.484268	0.291498	0.999445	26.7652	33.6103	45.1402	20.6792	22.4793	31.9885	CROCCP3	0.000241039
ENSG00000080986	-0.0739167	0.557835	0.999445	649.055	627.043	651.455	580.053	651.899	599.556	NDC80	0.000241039
ENSG00000081014	0.115139	0.360942	0.999445	821.117	850.762	718.139	883.003	841.951	863.69	AP4E1	0.000241039
ENSG00000081019	0.0948523	0.583302	0.999445	898.545	1139.6	871.001	842.679	1145.42	1117.77	RSBN1	0.000241039
ENSG00000081026	0.0195617	0.933828	0.999445	156.767	161.75	111.825	144.755	136.919	154.459	MAGI3	0.000241039
ENSG00000081051	0.39961	0.0610504	0.999445	130.002	129.19	132.343	178.875	190.052	148.061	AFP	0.000241039
ENSG00000081087	0.177578	0.115652	0.999445	1496.94	1479.91	1331.64	1719.48	1548	1605.82	OSTM1	0.000241039
ENSG00000081148	-0.0523223	0.95162	0.999445	14.3385	7.35226	29.7515	13.4415	3.06535	32.9025	IMPG2	0.000241039
ENSG00000081154	0.0565708	0.637054	0.999445	7829.77	7887.93	7296.3	7050.59	8966.16	7917.61	PCNP	0.000241039
ENSG00000081177	0.0587358	0.724147	0.999445	396.698	359.211	345.733	439.434	350.472	358.271	EXD2	0.000241039
ENSG00000081181	-0.351552	0.539683	0.999445	23.8975	18.9058	15.3887	13.4415	20.4357	11.8814	ARG2	0.000241039
ENSG00000081189	0.0587965	0.647907	0.999445	7452.19	7624.3	6689.98	6466.4	8319.37	7885.62	MEF2C	0.000241039
ENSG00000081237	0.0990123	0.255475	0.999445	14464.7	14218.2	13997.6	14511.7	15753.9	15446.8	PTPRC	0.000241039
ENSG00000081277	-1.1592	0.201941	0.999445	3.8236	25.2078	23.596	2.06792	12.2614	9.13957	PKP1	0.000241039
ENSG00000081307	-0.0258987	0.826674	0.999445	1154.73	1117.54	1178.77	1230.41	1113.75	1046.48	UBA5	0.000241039
ENSG00000081320	0.10262	0.371542	0.999445	3441.24	3123.66	3195.72	3125.67	3606.9	3747.23	STK17B	0.000241039
ENSG00000081377	0.023756	0.88077	0.999445	477.95	381.267	436.013	454.943	400.54	461.548	CDC14B	0.000241039
ENSG00000081386	0.129913	0.482075	0.999445	652.879	808.749	599.134	598.664	824.58	830.787	ZNF510	0.000241039
ENSG00000081665	-0.245413	0.640251	0.999445	26.7652	49.3652	33.8551	19.6453	21.4575	51.1816	ZNF506	0.000241039
ENSG00000081692	0.249838	0.267196	0.999445	534.348	421.18	460.635	758.928	433.237	492.623	JMJD4	0.000241039
ENSG00000081721	0.0295585	0.834438	0.999445	700.674	750.981	597.082	690.686	732.62	668.103	DUSP12	0.000241039
ENSG00000081760	0.0189954	0.850041	0.999445	1522.75	1525.07	1460.9	1549.91	1544.94	1474.21	AACS	0.000241039
ENSG00000081791	0.0457318	0.683367	0.999445	1711.06	1505.11	1673.27	1745.33	1713.53	1589.37	KIAA0141	0.000241039
ENSG00000081870	-0.0472801	0.82192	0.999445	271.475	360.261	447.298	318.46	357.625	367.411	HSPB11	0.000241039
ENSG00000081913	-0.032823	0.850653	0.999445	695.895	697.415	569.382	514.913	704.01	699.177	PHLPP1	0.000241039
ENSG00000081923	-0.102599	0.576923	0.999445	361.33	341.355	369.329	276.068	323.906	397.571	ATP8B1	0.000241039
ENSG00000081985	0.0779087	0.872091	0.999445	37.2801	45.1639	17.4405	43.4264	34.7407	27.4187	IL12RB2	0.000241039
ENSG00000082014	-0.142505	0.719405	0.999445	62.1334	40.9626	108.747	58.9358	64.3724	68.5468	SMARCD3	0.000241039
ENSG00000082068	0.154666	0.259474	0.999445	1459.66	1165.86	1281.37	1591.27	1430.5	1328.89	WDR70	0.000241039
ENSG00000082074	0.224569	0.190529	0.999445	1442.45	1061.88	1395.24	1808.4	1386.56	1362.71	FYB1	0.000241039
ENSG00000082146	-0.0219737	0.861183	0.999445	777.146	768.837	714.036	697.924	796.992	731.166	STRADB	0.000241039
ENSG00000082153	0.125279	0.345658	0.999445	4060.66	3700.29	3621.47	4722.1	4132.1	3562.61	BZW1	0.000241039
ENSG00000082196	-0.206683	0.340035	0.999445	150.076	144.945	184.664	132.347	135.897	147.147	C1QTNF3	0.000241039
ENSG00000082212	0.154689	0.198191	0.999445	3587.49	3040.69	3089.03	3876.32	3630.4	3312.18	ME2	0.000241039
ENSG00000082213	0.22154	0.122626	0.999445	1129.87	975.75	920.244	1327.61	1118.85	1083.04	C5orf22	0.000241039
ENSG00000082258	-0.029572	0.816975	0.999445	1227.37	1278.24	1262.9	1139.43	1154.62	1396.53	CCNT2	0.000241039
ENSG00000082269	0.0766901	0.64457	0.999445	424.419	357.11	421.65	464.249	438.346	367.411	FAM135A	0.000241039
ENSG00000082397	0.159024	0.204094	0.999445	9588.62	9070.59	8403.26	11509	9638.5	9070.11	EPB41L3	0.000241039
ENSG00000082438	-0.954587	0.150928	0.999445	19.118	15.7549	34.8811	5.16981	13.2832	17.3652	COBLL1	0.000241039
ENSG00000082515	0.100482	0.356326	0.999445	1179.58	1235.18	1229.04	1320.37	1362.04	1224.7	MRPL22	0.000241039
ENSG00000082516	0.194644	0.411925	0.999445	1385.1	1077.63	1192.11	2016.23	1070.83	1096.75	GEMIN5	0.000241039
ENSG00000082641	-0.00766499	0.94736	0.999445	3671.61	3754.91	3108.52	3521.67	3631.42	3326.8	NFE2L1	0.000241039
ENSG00000082701	0.0426391	0.701424	0.999445	2156.51	2084.89	1970.78	2033.8	2041.53	2322.37	GSK3B	0.000241039
ENSG00000082781	0.113604	0.703766	0.999445	55.4421	60.9188	63.6066	61.0037	71.5249	62.1491	ITGB5	0.000241039
ENSG00000082805	0.0442291	0.706133	0.999445	1483.56	1369.62	1260.85	1423.77	1471.37	1348.09	ERC1	0.000241039
ENSG00000082898	0.098615	0.367949	0.999445	7706.46	6477.34	7121.89	8078.34	7321.09	7414.94	XPO1	0.000241039
ENSG00000082996	0.106482	0.327356	0.999445	937.737	899.077	893.571	994.671	973.761	971.537	RNF13	0.000241039
ENSG00000083093	0.300421	0.055909	0.999445	658.614	533.564	565.278	825.102	682.552	658.049	PALB2	0.000241039
ENSG00000083097	0.0477185	0.778913	0.999445	707.365	910.63	665.818	684.483	867.495	807.938	DOPEY1	0.000241039
ENSG00000083099	0.23378	0.179115	0.999445	1429.07	1177.41	1310.09	1929.37	1355.91	1321.58	LYRM2	0.000241039
ENSG00000083123	0.0241353	0.863936	0.999445	1208.26	1028.27	1165.44	1319.34	1081.05	1060.19	BCKDHB	0.000241039
ENSG00000083168	-0.0574904	0.686448	0.999445	3164.98	3687.69	2769.97	2738.96	3225.77	3281.11	KAT6A	0.000241039
ENSG00000083290	-0.235717	0.461819	0.999445	57.3539	54.6168	68.7362	53.766	54.1546	45.6979	ULK2	0.000241039
ENSG00000083307	-1.33481	0.1295	0.999445	1.9118	47.2646	33.8551	13.4415	11.2396	8.22562	GRHL2	0.000241039
ENSG00000083312	-0.016884	0.918664	0.999445	9707.15	10421.3	8753.09	7227.39	10427.3	10889.8	TNPO1	0.000241039
ENSG00000083444	-0.0349026	0.719233	0.999445	3808.3	3940.81	4167.26	3737.77	4058.53	3834.97	PLOD1	0.000241039
ENSG00000083454	-0.189639	0.362062	0.999445	187.356	171.203	204.157	188.181	160.42	145.319	P2RX5	0.000241039
ENSG00000083457	-0.17691	0.355718	0.999445	315.447	380.217	361.122	248.151	341.276	344.562	ITGAE	0.000241039
ENSG00000083520	0.0980176	0.25374	0.999445	4641.85	4690.74	4518.12	5010.58	4946.46	4867.74	DIS3	0.000241039
ENSG00000083535	0.0856427	0.455447	0.999445	1377.45	1315	1186.98	1318.3	1403.93	1394.7	PIBF1	0.000241039
ENSG00000083544	0.0485491	0.745574	0.999445	1284.73	1327.61	1132.61	1090.83	1481.59	1300.56	TDRD3	0.000241039
ENSG00000083635	0.0850263	0.659882	0.999445	782.881	662.754	626.833	936.769	636.572	626.061	NUFIP1	0.000241039
ENSG00000083642	0.163485	0.144788	0.999445	2966.15	2818.02	2484.76	3161.86	3150.16	2950.25	PDS5B	0.000241039
ENSG00000083720	0.144898	0.40765	0.999445	2814.17	1838.07	2336.01	2936.45	2527.9	2263.87	OXCT1	0.000241039
ENSG00000083750	0.00279758	0.98425	0.999445	400.522	430.633	434.987	407.381	410.758	449.667	RRAGB	0.000241039
ENSG00000083799	0.0547642	0.64505	0.999445	1719.66	1871.68	1547.08	1842.52	1692.08	1802.32	CYLD	0.000241039
ENSG00000083807	0.158295	0.565913	0.999445	85.075	63.0194	81.0472	85.8188	88.8953	81.3422	SLC27A5	0.000241039
ENSG00000083812	-0.191651	0.283474	0.999445	346.991	338.204	302.645	336.038	272.817	256.822	ZNF324	0.000241039
ENSG00000083814	0.431363	0.445281	0.999445	22.9416	34.6607	10.2591	20.6792	37.806	32.9025	ZNF671	0.000241039
ENSG00000083817	0.207459	0.344913	0.999445	243.754	173.303	189.794	275.034	214.575	212.038	ZNF416	0.000241039
ENSG00000083828	0.0404883	0.873711	0.999445	161.547	117.636	110.799	141.653	113.418	146.233	ZNF586	0.000241039
ENSG00000083838	0.0903191	0.738167	0.999445	81.2514	105.032	134.395	117.872	115.462	107.847	ZNF446	0.000241039
ENSG00000083844	0.0460682	0.811329	0.999445	568.76	766.736	679.155	583.154	632.485	862.776	ZNF264	0.000241039
ENSG00000083845	0.0552145	0.570172	0.999445	54094.3	53285	51494.7	51529.6	59485.2	54057.8	RPS5	0.000241039
ENSG00000083857	0.0860844	0.559227	0.999445	650.011	702.666	699.673	826.135	628.398	723.854	FAT1	0.000241039
ENSG00000083896	0.0694469	0.492809	0.999445	3315.06	3445.06	3168.02	3352.1	3708.06	3357.88	YTHDC1	0.000241039
ENSG00000083937	0.187364	0.154924	0.999445	693.027	657.502	665.818	803.388	809.254	684.554	CHMP2B	0.000241039
ENSG00000084070	0.104644	0.355624	0.999445	3263.44	3369.44	3052.09	3240.44	3834.76	3338.69	SMAP2	0.000241039
ENSG00000084072	0.110296	0.289559	0.999445	1395.61	1299.25	1392.16	1464.09	1515.31	1433.09	PPIE	0.000241039
ENSG00000084073	0.277168	0.152216	0.999445	1059.14	898.027	845.353	1469.26	957.412	970.623	ZMPSTE24	0.000241039
ENSG00000084090	0.120858	0.433708	0.999445	5685.69	4740.11	4868.99	6731.09	5083.38	4818.38	STARD7	0.000241039
ENSG00000084092	-0.115545	0.269407	0.999445	3825.51	3672.98	3591.72	3122.56	3518.01	3595.51	NOA1	0.000241039
ENSG00000084093	0.0752155	0.533079	0.999445	1469.22	1390.63	1364.47	1388.61	1412.11	1648.78	REST	0.000241039
ENSG00000084110	0.141343	0.418487	0.999445	378.536	282.537	303.67	349.479	370.908	344.562	HAL	0.000241039
ENSG00000084112	0.0951387	0.469032	0.999445	2469.09	2780.21	2231.36	2380.18	2811.95	2797.62	SSH1	0.000241039
ENSG00000084207	0.0730307	0.634293	0.999445	1095.46	1214.17	1247.51	1483.74	1190.38	1068.42	GSTP1	0.000241039
ENSG00000084234	0.0161574	0.863002	0.999445	30243.7	28013.2	26921	28260.2	29765.6	28112.4	APLP2	0.000241039
ENSG00000084444	0.119963	0.485763	0.999445	269.564	301.443	245.193	287.441	279.969	318.971	FAM234B	0.000241039
ENSG00000084463	-0.00622372	0.951513	0.999445	4353.16	4512.19	3961.05	4241.31	4438.63	4091.79	WBP11	0.000241039
ENSG00000084623	0.0805228	0.49443	0.999445	6611	5540.46	5962.61	6876.88	6442.35	5836.53	EIF3I	0.000241039
ENSG00000084636	-0.620247	0.242702	0.999445	17.2062	30.4594	37.9588	18.6113	22.4793	14.6233	COL16A1	0.000241039
ENSG00000084652	0.00542152	0.961673	0.999445	2688.94	2541.78	2280.61	2655.21	2408.35	2476.82	TXLNA	0.000241039
ENSG00000084674	0.107592	0.913549	0.999445	151.988	263.631	240.064	280.204	402.583	23.7629	APOB	0.000241039
ENSG00000084676	0.0891293	0.625972	0.999445	811.558	633.345	632.989	898.513	664.16	648.91	NCOA1	0.000241039
ENSG00000084693	-0.0274676	0.828088	0.999445	740.822	807.699	741.736	703.094	806.188	737.564	AGBL5	0.000241039
ENSG00000084731	-0.170272	0.386214	0.999445	478.905	370.764	419.599	296.747	438.346	393.002	KIF3C	0.000241039
ENSG00000084733	0.043293	0.667262	0.999445	5858.71	5391.31	5221.9	5918.4	5688.28	5368.59	RAB10	0.000241039
ENSG00000084754	0.0983807	0.297872	0.999445	9969.07	9473.92	8887.49	9842.28	10453.9	10034.3	HADHA	0.000241039
ENSG00000084764	-0.350954	0.50716	0.999445	17.2062	39.9123	35.907	29.9849	15.3268	27.4187	MAPRE3	0.000241039
ENSG00000084774	-0.0427813	0.806868	0.999445	4618.9	3186.68	3601.98	4426.39	3354.52	3294.82	CAD	0.000241039
ENSG00000085063	-0.248571	0.260681	0.999445	197.871	282.537	268.789	220.234	174.725	234.887	CD59	0.000241039
ENSG00000085117	0.181549	0.269073	0.999445	963.546	814.001	940.763	1246.96	917.563	919.441	CD82	0.000241039
ENSG00000085185	-0.0852197	0.52974	0.999445	1271.35	1334.96	1131.58	1032.93	1269.06	1221.05	BCORL1	0.000241039
ENSG00000085224	0.104198	0.361516	0.999445	4161.98	4109.92	3939.51	4005.57	4223.04	4896.07	ATRX	0.000241039
ENSG00000085231	0.0853799	0.481703	0.999445	944.428	879.121	980.773	1043.27	1013.61	919.441	AK6	0.000241039
ENSG00000085274	0.202934	0.185305	0.999445	557.289	432.733	510.905	602.8	589.57	536.493	MYNN	0.000241039
ENSG00000085365	-0.0924611	0.45968	0.999445	2575.19	2586.95	2424.23	2044.14	2563.66	2506.99	SCAMP1	0.000241039
ENSG00000085377	0.0926179	0.451113	0.999445	3312.19	2979.77	3044.91	3739.84	3222.71	2995.04	PREP	0.000241039
ENSG00000085382	-0.0105266	0.938968	0.999445	1158.55	1155.36	1150.05	969.856	1197.53	1270.4	HACE1	0.000241039
ENSG00000085415	0.234246	0.225049	0.999445	2377.32	1756.14	2113.38	3181.5	2081.38	2086.56	SEH1L	0.000241039
ENSG00000085433	0.021386	0.907812	0.999445	995.091	1021.96	755.072	758.928	1108.64	945.946	WDR47	0.000241039
ENSG00000085449	0.165272	0.224094	0.999445	5987.75	7016.16	5320.39	6166.55	7125.93	7254.99	WDFY1	0.000241039
ENSG00000085465	0.163485	0.682464	0.999445	53.5303	144.945	64.6326	78.5811	102.178	113.331	OVGP1	0.000241039
ENSG00000085491	0.160007	0.210295	0.999445	1114.58	986.254	1121.32	1234.55	1083.09	1282.28	SLC25A24	0.000241039
ENSG00000085511	-0.0263558	0.815376	0.999445	2077.17	2086.99	1818.94	2058.62	1951.61	1865.39	MAP3K4	0.000241039
ENSG00000085514	0.241857	0.303674	0.999445	109.928	161.75	143.628	145.789	173.703	170.91	PILRA	0.000241039
ENSG00000085552	-0.652171	0.357373	0.999445	9.55899	15.7549	36.9329	8.27169	19.4139	11.8814	IGSF9	0.000241039
ENSG00000085644	-0.0635454	0.6726	0.999445	642.364	755.183	636.066	727.909	633.507	584.933	ZNF213	0.000241039
ENSG00000085662	0.0425966	0.797694	0.999445	869.868	697.415	779.694	958.483	759.186	701.005	AKR1B1	0.000241039
ENSG00000085719	-0.00373106	0.977288	0.999445	652.879	585.03	624.781	579.019	624.311	654.393	CPNE3	0.000241039
ENSG00000085721	0.139524	0.367852	0.999445	2328.57	2005.07	1884.6	2716.22	2159.03	1975.98	RRN3	0.000241039
ENSG00000085733	-0.00902078	0.944854	0.999445	956.855	1053.47	933.581	933.668	909.389	1081.21	CTTN	0.000241039
ENSG00000085741	-0.579478	0.193646	0.999445	34.4124	55.6671	71.8139	22.7472	47.0021	38.3862	WNT11	0.000241039
ENSG00000085760	0.0432196	0.689085	0.999445	3046.45	2620.56	2898.21	2852.7	3086.81	2887.19	MTIF2	0.000241039
ENSG00000085788	0.0659427	0.600851	0.999445	1612.6	1311.85	1429.1	1435.14	1610.33	1512.6	DDHD2	0.000241039
ENSG00000085831	-1.53345	0.0384007	0.999445	10.5149	19.9561	21.5442	6.20377	8.17428	3.65583	TTC39A	0.000241039
ENSG00000085832	0.0389473	0.755377	0.999445	2361.07	2079.64	1940	1998.65	2304.12	2252.9	EPS15	0.000241039
ENSG00000085840	-0.0442108	0.77582	0.999445	975.017	865.466	948.97	767.2	1064.7	873.743	ORC1	0.000241039
ENSG00000085871	0.0578096	0.686612	0.999445	1173.84	1086.03	1274.18	1372.07	1255.77	1051.96	MGST2	0.000241039
ENSG00000085872	-0.0217979	0.888445	0.999445	4287.21	4062.65	3823.58	4856.52	3868.48	3267.4	CHERP	0.000241039
ENSG00000085978	0.0862552	0.516072	0.999445	742.734	901.177	868.949	875.766	850.125	940.462	ATG16L1	0.000241039
ENSG00000085982	0.0577826	0.726614	0.999445	667.218	611.288	777.642	789.947	598.766	751.273	USP40	0.000241039
ENSG00000085998	0.065842	0.577587	0.999445	699.718	658.553	710.958	715.502	728.533	722.026	POMGNT1	0.000241039
ENSG00000085999	-0.218142	0.30536	0.999445	521.921	327.701	415.495	420.822	314.71	352.788	RAD54L	0.000241039
ENSG00000086015	-0.0817798	0.500912	0.999445	1391.79	1561.83	1319.32	1362.76	1260.88	1412.98	MAST2	0.000241039
ENSG00000086061	0.179832	0.329243	0.999445	4093.16	3323.22	3789.72	5513.08	3751.99	3430.08	DNAJA1	0.000241039
ENSG00000086062	-0.0038514	0.980119	0.999445	1978.71	2069.14	1687.63	1560.25	2032.33	2126.78	B4GALT1	0.000241039
ENSG00000086065	0.133383	0.263686	0.999445	2237.76	2259.25	2195.46	2144.44	2657.66	2538.06	CHMP5	0.000241039
ENSG00000086102	0.0816141	0.354979	0.999445	3851.32	3968.12	3786.65	4179.27	4072.83	4029.64	NFX1	0.000241039
ENSG00000086189	0.133295	0.350229	0.999445	1520.84	1301.35	1379.85	1787.72	1439.69	1382.82	DIMT1	0.000241039
ENSG00000086200	0.0919701	0.60991	0.999445	665.306	486.3	533.475	697.924	571.178	528.267	IPO11	0.000241039
ENSG00000086232	0.0357451	0.718809	0.999445	5616.86	5177.04	5310.13	5721.94	5658.64	5129.13	EIF2AK1	0.000241039
ENSG00000086289	0.0177064	0.919173	0.999445	738.91	507.306	664.792	704.128	637.594	594.072	EPDR1	0.000241039
ENSG00000086300	0.184008	0.128213	0.999445	1230.24	1132.25	1180.83	1229.38	1469.33	1327.07	SNX10	0.000241039
ENSG00000086475	0.0582365	0.759343	0.999445	1648.93	1157.46	1289.57	1770.14	1254.75	1241.15	SEPHS1	0.000241039
ENSG00000086504	0.0913473	0.51955	0.999445	2029.37	1674.22	1875.37	2291.26	1860.67	1793.18	MRPL28	0.000241039
ENSG00000086544	0.179272	0.299094	0.999445	531.48	635.446	656.585	557.305	745.903	760.413	ITPKC	0.000241039
ENSG00000086548	-0.772489	0.0942359	0.999445	46.8391	181.706	205.183	83.7509	67.4378	102.363	CEACAM6	0.000241039
ENSG00000086570	-0.964938	0.0870255	0.999445	15.2944	64.0697	52.3216	22.7472	24.5228	20.1071	FAT2	0.000241039
ENSG00000086589	0.0868324	0.353081	0.999445	2700.41	2789.66	2636.6	2784.46	2947.85	2898.16	RBM22	0.000241039
ENSG00000086598	0.0954106	0.390741	0.999445	9842.89	8951.91	8874.15	10884.5	9493.4	9184.36	TMED2	0.000241039
ENSG00000086619	0.103708	0.496668	0.999445	886.118	820.303	799.187	748.588	917.563	1025.46	ERO1B	0.000241039
ENSG00000086666	0.0994804	0.330557	0.999445	2311.36	2184.67	2120.56	2487.71	2335.8	2266.61	ZFAND6	0.000241039
ENSG00000086696	-0.524355	0.454208	0.999445	20.0739	11.5536	11.285	9.30566	14.305	6.3977	HSD17B2	0.000241039
ENSG00000086712	-0.0314073	0.836052	0.999445	1229.29	1150.1	976.67	1262.47	1010.55	1011.75	TXLNG	0.000241039
ENSG00000086730	-0.0207026	0.827345	0.999445	12459.2	11399.2	11343.5	11219.5	12120.4	11361.4	LAT2	0.000241039
ENSG00000086758	-0.0284244	0.807889	0.999445	11522.4	10802.6	9087.54	10334.4	10225	10240.9	HUWE1	0.000241039
ENSG00000086848	-0.0295042	0.868858	0.999445	254.269	239.474	243.142	209.894	250.337	261.392	ALG9	0.000241039
ENSG00000087008	0.0457148	0.794157	0.999445	1504.59	1104.94	1239.3	1602.64	1210.82	1160.73	ACOX3	0.000241039
ENSG00000087053	0.0125839	0.915425	0.999445	1909.89	1721.48	1572.73	1812.54	1749.3	1688.99	MTMR2	0.000241039
ENSG00000087074	-0.114007	0.611403	0.999445	2610.56	4199.19	3413.21	2176.49	3811.26	3457.5	PPP1R15A	0.000241039
ENSG00000087077	0.119104	0.164338	0.999445	5539.44	5657.04	5627.14	6275.11	5965.18	6031.2	TRIP6	0.000241039
ENSG00000087086	0.146077	0.12918	0.999445	51057.4	50855.6	54677.1	60569.5	59006	53701.4	FTL	0.000241039
ENSG00000087087	0.0146095	0.951326	0.999445	3895.29	2729.79	3916.94	5009.55	2490.09	3150.41	SRRT	0.000241039
ENSG00000087088	0.138203	0.171556	0.999445	3553.08	3362.09	3559.92	4118.27	3783.67	3627.5	BAX	0.000241039
ENSG00000087095	0.0698	0.726856	0.999445	515.23	442.186	341.629	481.826	500.675	382.034	NLK	0.000241039
ENSG00000087111	-0.0548975	0.63852	0.999445	2706.15	2628.96	2346.26	2305.73	2680.14	2409.19	PIGS	0.000241039
ENSG00000087116	-0.285091	0.478085	0.999445	44.9273	91.3781	108.747	51.6981	59.2635	89.5678	ADAMTS2	0.000241039
ENSG00000087152	0.0946748	0.323197	0.999445	2884.9	2846.38	2739.19	3146.35	3014.27	2885.36	ATXN7L3	0.000241039
ENSG00000087157	0.0943546	0.420857	0.999445	1417.6	1392.73	1418.84	1669.85	1428.46	1417.55	PGS1	0.000241039
ENSG00000087191	0.036045	0.818334	0.999445	3337.04	2718.24	2877.69	3672.63	2889.61	2598.38	PSMC5	0.000241039
ENSG00000087206	0.0270941	0.848778	0.999445	1379.36	1633.25	1284.44	1311.06	1599.09	1467.82	UIMC1	0.000241039
ENSG00000087237	-0.358035	0.571593	0.999445	13.3826	15.7549	27.6997	19.6453	8.17428	16.4512	CETP	0.000241039
ENSG00000087253	0.169322	0.158141	0.999445	2458.57	2015.57	2130.82	2616.96	2380.76	2431.13	LPCAT2	0.000241039
ENSG00000087263	0.0282696	0.873519	0.999445	1904.15	1425.29	1493.73	1946.95	1648.14	1325.24	OGFOD1	0.000241039
ENSG00000087266	-0.0694998	0.678407	0.999445	2911.67	3732.85	3263.43	2460.83	3393.35	3586.37	SH3BP2	0.000241039
ENSG00000087269	0.135714	0.438734	0.999445	4859.79	3642.52	3785.62	5555.48	4133.12	3813.03	NOP14	0.000241039
ENSG00000087274	-0.0132906	0.881013	0.999445	5050.01	5060.46	5091.61	4907.18	5247.89	4907.95	ADD1	0.000241039
ENSG00000087299	0.00945251	0.956376	0.999445	527.656	454.79	506.801	601.766	457.76	440.527	L2HGDH	0.000241039
ENSG00000087301	0.31085	0.227886	0.999445	271.475	167.001	254.427	287.441	355.581	217.522	TXNDC16	0.000241039
ENSG00000087302	0.0547414	0.606635	0.999445	3449.84	3300.12	3107.49	3428.62	3634.49	3176.92	RTRAF	0.000241039
ENSG00000087303	-0.471637	0.32759	0.999445	30.5888	49.3652	27.6997	22.7472	35.7625	19.1931	NID2	0.000241039
ENSG00000087338	-0.00538179	0.960175	0.999445	2084.82	1907.39	1810.74	1870.44	1972.04	1939.42	GMCL1	0.000241039
ENSG00000087365	0.0377221	0.708195	0.999445	7304.98	7431.04	6885.93	7871.55	7465.16	6859.25	SF3B2	0.000241039
ENSG00000087448	0.0896016	0.611779	0.999445	401.478	343.456	361.122	465.283	351.494	361.013	KLHL42	0.000241039
ENSG00000087460	-0.0264646	0.788077	0.999445	20986.8	23877	23009.2	21606.7	23335.5	21696.4	GNAS	0.000241039
ENSG00000087470	0.0867286	0.410643	0.999445	2953.73	2718.24	2520.67	2920.94	2877.35	2902.73	DNM1L	0.000241039
ENSG00000087495	0.0142734	0.904623	0.999445	4047.28	3724.45	3949.77	4324.03	4047.29	3468.47	PHACTR3	0.000241039
ENSG00000087502	0.0804761	0.548757	0.999445	1957.68	1574.43	1613.76	1982.1	1733.97	1726.47	ERGIC2	0.000241039
ENSG00000087510	0.269421	0.395529	0.999445	58.3098	52.5162	61.5548	67.2075	56.1982	84.0841	TFAP2C	0.000241039
ENSG00000087586	0.0979284	0.356407	0.999445	1372.67	1336.01	1280.34	1379.31	1493.85	1396.53	AURKA	0.000241039
ENSG00000087589	0.270559	0.416905	0.999445	42.0596	44.1136	49.2439	53.766	49.0457	60.3212	CASS4	0.000241039
ENSG00000087842	0.195527	0.522794	0.999445	63.0893	59.8684	55.3993	57.9019	79.6992	66.7189	PIR	0.000241039
ENSG00000087884	-0.0314269	0.892176	0.999445	211.254	234.222	258.53	169.57	284.056	234.887	AAMDC	0.000241039
ENSG00000087903	-0.229563	0.111357	0.999445	1225.46	1211.02	1283.42	893.343	1218.99	1060.19	RFX2	0.000241039
ENSG00000087995	0.244797	0.124615	0.999445	657.659	574.527	589.9	849.917	673.356	637.028	METTL2A	0.000241039
ENSG00000088035	0.106251	0.541132	0.999445	274.343	282.537	326.241	356.717	294.274	299.778	ALG6	0.000241039
ENSG00000088053	-1.4872	0.15223	0.999445	2.8677	19.9561	22.5701	2.06792	2.04357	11.8814	GP6	0.000241039
ENSG00000088179	-0.139018	0.496187	0.999445	337.432	287.789	241.09	287.441	220.706	278.757	PTPN4	0.000241039
ENSG00000088205	0.183979	0.368463	0.999445	4110.37	3044.89	3382.44	5368.33	3384.15	3219.87	DDX18	0.000241039
ENSG00000088247	-0.0287246	0.808538	0.999445	18385.8	16093.1	16375.6	18526.5	16234.1	15093.1	KHSRP	0.000241039
ENSG00000088256	-0.320241	0.0454221	0.999445	782.881	924.285	832.016	556.271	749.99	726.596	GNA11	0.000241039
ENSG00000088298	0.110245	0.451022	0.999445	757.072	766.736	904.856	951.245	903.258	767.724	EDEM2	0.000241039
ENSG00000088305	-0.19963	0.148797	0.999445	2172.76	1802.35	2303.18	2006.92	1675.73	1784.96	DNMT3B	0.000241039
ENSG00000088325	-0.0915688	0.468395	0.999445	4172.5	3892.5	3537.35	3418.28	4096.34	3375.24	TPX2	0.000241039
ENSG00000088340	-1.80489	0.0401178	0.999445	5.73539	19.9561	55.3993	3.10189	7.15249	12.7954	FER1L4	0.000241039
ENSG00000088356	0.122308	0.327538	0.999445	584.054	612.339	561.175	654.498	643.724	615.093	PDRG1	0.000241039
ENSG00000088367	-0.5262	0.139122	0.999445	56.398	88.2272	103.617	68.2415	61.3071	42.956	EPB41L1	0.000241039
ENSG00000088387	-0.158038	0.301937	0.999445	1047.67	826.605	787.902	854.052	764.295	768.638	DOCK9	0.000241039
ENSG00000088448	-0.0240999	0.835384	0.999445	3330.35	3850.49	3725.09	3298.34	3543.55	3881.58	ANKRD10	0.000241039
ENSG00000088451	-0.0120864	0.914981	0.999445	1137.52	1089.19	1141.84	1033.96	1163.81	1142.45	TGDS	0.000241039
ENSG00000088543	0.174798	0.755278	0.999445	14.3385	17.8555	25.6478	16.5434	17.3703	31.0746	C3orf18	0.000241039
ENSG00000088682	0.159641	0.186696	0.999445	1124.14	1065.03	1140.82	1340.01	1255.77	1125.08	COQ9	0.000241039
ENSG00000088727	-0.312872	0.175881	0.999445	260.005	197.461	255.452	238.845	157.355	178.222	KIF9	0.000241039
ENSG00000088766	0.213085	0.0961513	0.999445	1148.03	1188.97	1363.44	1557.15	1392.69	1339.86	CRLS1	0.000241039
ENSG00000088808	0.193237	0.481748	0.999445	129.046	150.196	216.468	238.845	172.682	155.373	PPP1R13B	0.000241039
ENSG00000088812	0.137402	0.352232	0.999445	2850.49	2605.85	2471.43	3481.35	2527.9	2711.71	ATRN	0.000241039
ENSG00000088826	0.0766484	0.635064	0.999445	388.095	448.488	374.458	404.279	477.174	395.744	SMOX	0.000241039
ENSG00000088827	1.24836	0.101832	0.999445	19.118	26.2581	35.907	157.162	21.4575	14.6233	SIGLEC1	0.000241039
ENSG00000088832	0.135242	0.442244	0.999445	4800.53	3602.61	4494.53	5888.41	4309.89	3968.4	FKBP1A	0.000241039
ENSG00000088833	0.0543871	0.686738	0.999445	1604	1554.48	1452.69	1836.32	1535.74	1417.55	NSFL1C	0.000241039
ENSG00000088854	-0.0698552	0.652428	0.999445	2267.39	2505.02	2504.26	1975.9	2126.33	2828.7	C20orf194	0.000241039
ENSG00000088876	0.109356	0.519974	0.999445	321.182	293.04	299.567	373.26	291.209	321.713	ZNF343	0.000241039
ENSG00000088881	-1.26788	0.0524313	0.999445	12.4267	24.1574	29.7515	10.3396	6.13071	10.9675	EBF4	0.000241039
ENSG00000088882	0.0884981	0.825837	0.999445	29.6329	43.0633	29.7515	38.2566	36.7843	33.8164	CPXM1	0.000241039
ENSG00000088888	0.00274004	0.979036	0.999445	3603.74	3391.49	3124.93	3505.13	3261.54	3373.42	MAVS	0.000241039
ENSG00000088899	0.180858	0.452988	0.999445	121.399	152.297	161.068	200.589	145.093	147.147	LZTS3	0.000241039
ENSG00000088930	0.179063	0.129004	0.999445	4480.3	3778.01	3789.72	4784.14	4640.95	4217	XRN2	0.000241039
ENSG00000088970	-0.172077	0.29991	0.999445	1431.94	1756.14	1533.74	1103.24	1497.94	1588.46	KIZ	0.000241039
ENSG00000088986	0.194585	0.259761	0.999445	2299.89	2078.59	2300.1	3250.78	2304.12	2089.31	DYNLL1	0.000241039
ENSG00000088992	0.527697	0.0478456	0.999445	133.826	112.385	134.395	242.981	167.573	138.922	TESC	0.000241039
ENSG00000089006	0.00823037	0.932335	0.999445	7630.94	7445.74	7520.97	7019.57	8045.53	7661.7	SNX5	0.000241039
ENSG00000089009	0.0566645	0.586265	0.999445	105309	92533.5	102898	108606	107724	96459.1	RPL6	0.000241039
ENSG00000089012	0.0978477	0.830485	0.999445	32.5006	23.1071	44.1143	46.5283	25.5446	34.7304	SIRPG	0.000241039
ENSG00000089022	0.00676364	0.959403	0.999445	1066.78	1081.83	1146.97	1189.06	954.347	1167.12	MAPKAPK5	0.000241039
ENSG00000089041	-0.0683828	0.768098	0.999445	2586.66	3355.78	2826.39	1744.29	2973.39	3643.95	P2RX7	0.000241039
ENSG00000089048	0.0194557	0.895468	0.999445	1969.15	1721.48	1846.64	2196.13	1842.28	1575.66	ESF1	0.000241039
ENSG00000089050	0.134141	0.48822	0.999445	285.814	219.518	307.774	327.766	279.969	285.155	RBBP9	0.000241039
ENSG00000089053	0.143317	0.17144	0.999445	6540.26	5994.2	6368.87	7317.35	6348.35	7212.04	ANAPC5	0.000241039
ENSG00000089057	-0.0114914	0.940257	0.999445	2049.45	2232.99	1942.05	1664.68	2127.36	2381.77	SLC23A2	0.000241039
ENSG00000089060	-0.034777	0.763884	0.999445	1985.4	2102.75	2050.8	1785.65	2150.86	2055.49	SLC8B1	0.000241039
ENSG00000089063	0.186603	0.192959	0.999445	2611.52	2240.34	2232.39	3143.24	2547.31	2373.55	TMEM230	0.000241039
ENSG00000089091	0.252121	0.417922	0.999445	151.032	106.083	157.991	237.811	133.854	123.384	DZANK1	0.000241039
ENSG00000089094	0.0420267	0.688072	0.999445	5539.44	5402.86	4958.24	5860.5	5341.89	5169.34	KDM2B	0.000241039
ENSG00000089123	-0.149872	0.374452	0.999445	448.317	357.11	477.05	403.245	392.365	361.013	TASP1	0.000241039
ENSG00000089154	0.027249	0.826976	0.999445	11169.7	10193.4	9030.09	11431.5	9753.96	9788.48	GCN1	0.000241039
ENSG00000089157	0.0569529	0.588132	0.999445	277649	256469	256074	251181	298375	272453	RPLP0	0.000241039
ENSG00000089159	-0.113359	0.341379	0.999445	2664.09	2710.88	2455.01	2146.5	2477.83	2613	PXN	0.000241039
ENSG00000089163	0.0424211	0.87153	0.999445	110.884	108.183	107.721	100.294	94.0042	141.663	SIRT4	0.000241039
ENSG00000089177	-0.0472056	0.724146	0.999445	1266.57	1165.86	1072.08	1009.15	1230.23	1152.5	KIF16B	0.000241039
ENSG00000089195	0.234191	0.171501	0.999445	734.13	765.686	711.984	1079.46	782.687	740.305	TRMT6	0.000241039
ENSG00000089220	0.159861	0.29518	0.999445	5298.55	4285.32	4747.93	6376.44	5081.34	4555.16	PEBP1	0.000241039
ENSG00000089234	0.116066	0.335392	0.999445	2115.4	2099.6	1883.58	2137.2	2436.96	2036.3	BRAP	0.000241039
ENSG00000089248	0.0684923	0.45285	0.999445	15397.6	15207.6	14564.9	15181.7	16708.2	15477	ERP29	0.000241039
ENSG00000089280	0.0552073	0.799851	0.999445	14932.1	9775.36	13328.7	17872	10853.4	10795.7	FUS	0.000241039
ENSG00000089289	0.0255689	0.837283	0.999445	4960.16	5100.37	4645.34	4313.69	5541.14	5113.59	IGBP1	0.000241039
ENSG00000089327	0.0285682	0.760157	0.999445	7193.14	7615.9	7210.12	7167.42	7911.68	7380.21	FXYD5	0.000241039
ENSG00000089335	0.259315	0.359245	0.999445	92.7222	97.6801	81.0472	139.585	97.0696	88.6539	ZNF302	0.000241039
ENSG00000089351	-0.155232	0.237193	0.999445	4335	4952.27	4470.93	3500.99	4460.09	4392.48	GRAMD1A	0.000241039
ENSG00000089472	0.487919	0.55994	0.999445	3.8236	21.0065	16.4146	38.2566	12.2614	7.31166	HEPH	0.000241039
ENSG00000089486	0.0592057	0.631445	0.999445	787.661	736.277	802.264	868.528	772.469	783.261	CDIP1	0.000241039
ENSG00000089505	-0.077101	0.831555	0.999445	151.032	115.536	77.9694	158.196	95.026	74.0305	CMTM1	0.000241039
ENSG00000089597	0.0476229	0.611981	0.999445	11457.4	11012.6	10100.1	11220.6	11251.9	11191.4	GANAB	0.000241039
ENSG00000089639	-0.00973246	0.915799	0.999445	7244.76	7333.36	7368.11	7649.25	6854.13	7295.21	GMIP	0.000241039
ENSG00000089682	0.0967543	0.483131	0.999445	805.823	777.239	667.87	737.215	850.125	819.82	RBM41	0.000241039
ENSG00000089685	-0.0173792	0.875537	0.999445	1637.46	1518.77	1496.81	1506.48	1636.9	1455.02	BIRC5	0.000241039
ENSG00000089693	0.0674431	0.584509	0.999445	4133.31	4288.47	4533.51	5169.81	4301.71	4104.58	MLF2	0.000241039
ENSG00000089723	0.0948197	0.874073	0.999445	13.3826	21.0065	12.311	20.6792	17.3703	11.8814	OTUB2	0.000241039
ENSG00000089737	0.0820328	0.500806	0.999445	4344.56	3951.32	3796.91	4721.07	4268	3813.03	DDX24	0.000241039
ENSG00000089775	0.148899	0.634855	0.999445	411.037	489.451	541.682	267.796	540.524	789.659	ZBTB25	0.000241039
ENSG00000089818	0.114322	0.486741	0.999445	455.964	493.652	446.272	503.539	426.084	580.363	NECAP1	0.000241039
ENSG00000089820	-0.0422489	0.711316	0.999445	10048.4	9493.87	11163	10720.1	9129.65	9969.45	ARHGAP4	0.000241039
ENSG00000089847	0.068253	0.762044	0.999445	150.076	190.109	213.39	199.555	163.486	216.608	ANKRD24	0.000241039
ENSG00000089876	0.0941538	0.459368	0.999445	1707.24	1658.46	1807.66	2091.7	1763.6	1667.97	DHX32	0.000241039
ENSG00000089902	0.0606764	0.599409	0.999445	2180.41	2347.47	2032.33	2096.87	2336.82	2407.36	RCOR1	0.000241039
ENSG00000089916	-0.017383	0.919027	0.999445	4967.81	6070.87	4666.88	4098.62	5241.76	6175.61	GPATCH2L	0.000241039
ENSG00000090006	-0.305831	0.0784163	0.999445	1926.14	2165.77	2378.07	1325.54	1987.37	1920.22	LTBP4	0.000241039
ENSG00000090013	0.0330164	0.806711	0.999445	2398.35	2781.26	2671.48	2311.94	3019.37	2700.74	BLVRB	0.000241039
ENSG00000090020	-0.0797629	0.51982	0.999445	939.649	1093.39	957.177	920.226	992.153	916.699	SLC9A1	0.000241039
ENSG00000090054	-0.0107419	0.922312	0.999445	2218.64	2208.83	1982.07	1990.38	2135.53	2235.54	SPTLC1	0.000241039
ENSG00000090060	0.105266	0.468167	0.999445	7204.61	5749.47	6064.18	7978.05	6195.08	6286.2	PAPOLA	0.000241039
ENSG00000090061	-0.0506412	0.667937	0.999445	1605.91	1590.19	1404.48	1375.17	1553.11	1513.51	CCNK	0.000241039
ENSG00000090097	0.114037	0.444964	0.999445	496.112	448.488	540.656	543.864	576.287	488.053	PCBP4	0.000241039
ENSG00000090104	-0.0214084	0.967774	0.999445	428.243	843.41	705.829	307.087	957.412	683.64	RGS1	0.000241039
ENSG00000090238	-0.743917	0.311174	0.999445	8.60309	18.9058	12.311	6.20377	10.2178	7.31166	YPEL3	0.000241039
ENSG00000090263	0.193712	0.151268	0.999445	1465.39	1114.39	1255.72	1505.45	1436.63	1445.88	MRPS33	0.000241039
ENSG00000090266	0.247675	0.154146	0.999445	792.44	657.502	779.694	1073.25	836.842	738.478	NDUFB2	0.000241039
ENSG00000090273	0.0913346	0.596638	0.999445	3730.87	3086.9	3182.38	4455.34	3322.84	2877.14	NUDC	0.000241039
ENSG00000090316	0.151551	0.324391	0.999445	1850.62	1728.83	1767.65	2412.23	1850.45	1678.03	MAEA	0.000241039
ENSG00000090339	0.091838	0.442569	0.999445	1607.82	1463.1	1439.36	1684.32	1672.66	1451.36	ICAM1	0.000241039
ENSG00000090372	-0.0219558	0.85398	0.999445	1972.98	2396.84	2145.19	2027.6	2135.53	2251.99	STRN4	0.000241039
ENSG00000090376	0.106877	0.327342	0.999445	4501.33	4050.05	3755.87	4547.36	4277.19	4429.95	IRAK3	0.000241039
ENSG00000090382	1.10793	0.144863	0.999445	3899.11	1888.48	3065.43	13103.4	2989.74	2988.64	LYZ	0.000241039
ENSG00000090432	0.154922	0.218753	0.999445	736.042	763.585	685.31	870.596	793.927	768.638	MUL1	0.000241039
ENSG00000090447	0.0560805	0.78486	0.999445	1102.15	819.252	1008.47	1332.78	890.996	823.476	TFAP4	0.000241039
ENSG00000090470	0.176358	0.178156	0.999445	1218.77	1322.36	1494.76	1413.43	1654.27	1492.49	PDCD7	0.000241039
ENSG00000090487	0.159573	0.204744	0.999445	1915.62	1848.57	1873.32	2367.77	2083.42	1847.11	SPG21	0.000241039
ENSG00000090520	0.132296	0.339425	0.999445	1245.54	1301.35	1066.95	1479.6	1252.71	1229.27	DNAJB11	0.000241039
ENSG00000090530	-0.819146	0.19393	0.999445	16.2503	13.6542	22.5701	10.3396	11.2396	8.22562	P3H2	0.000241039
ENSG00000090554	0.36361	0.399234	0.999445	29.6329	28.3587	38.9847	35.1547	31.6753	57.5793	FLT3LG	0.000241039
ENSG00000090565	0.0941549	0.586003	0.999445	1371.72	1230.98	1284.44	1749.46	1149.51	1251.21	RAB11FIP3	0.000241039
ENSG00000090581	0.292022	0.0725826	0.999445	753.248	596.584	757.124	970.89	743.859	865.518	GNPTG	0.000241039
ENSG00000090612	0.153466	0.304253	0.999445	890.898	820.303	781.746	1078.42	876.691	818.906	ZNF268	0.000241039
ENSG00000090615	-0.0518335	0.708812	0.999445	2439.45	2907.3	2555.55	2296.43	2385.87	2939.29	GOLGA3	0.000241039
ENSG00000090621	0.022213	0.850671	0.999445	11423	9781.66	11001.9	12113.9	10197.4	10396.3	PABPC4	0.000241039
ENSG00000090659	1.28542	0.159714	0.999445	167.282	69.3213	169.276	740.317	127.723	121.556	CD209	0.000241039
ENSG00000090661	-1.83955	0.0244085	0.999445	5.73539	26.2581	45.1402	4.13585	8.17428	9.13957	CERS4	0.000241039
ENSG00000090674	0.171812	0.50135	0.999445	482.729	360.261	438.065	687.585	350.472	405.797	MCOLN1	0.000241039
ENSG00000090686	0.132221	0.153125	0.999445	4218.38	4206.55	4166.23	4777.94	4346.67	4674.89	USP48	0.000241039
ENSG00000090776	-0.113668	0.553872	0.999445	384.271	318.248	383.692	407.381	299.383	297.95	EFNB1	0.000241039
ENSG00000090857	0.0183604	0.890812	0.999445	1717.75	1976.71	1528.61	1659.51	1751.34	1878.18	PDPR	0.000241039
ENSG00000090861	-0.203702	0.249426	0.999445	19870.3	22246.9	17191.2	12789.1	19199.3	19509.3	AARS	0.000241039
ENSG00000090863	0.0489428	0.655805	0.999445	5009.87	4945.97	4389.88	4572.18	5055.79	5212.3	GLG1	0.000241039
ENSG00000090889	-0.0901271	0.514672	0.999445	814.426	737.327	718.139	635.887	776.556	720.198	KIF4A	0.000241039
ENSG00000090905	0.0456878	0.680045	0.999445	1454.88	1618.55	1499.89	1508.55	1539.83	1670.71	TNRC6A	0.000241039
ENSG00000090924	-0.0151785	0.925302	0.999445	1794.22	1552.38	1967.7	2023.46	1428.46	1806.89	PLEKHG2	0.000241039
ENSG00000090932	-1.43677	0.0980671	0.999445	4.7795	29.4091	18.4664	3.10189	6.13071	10.0535	DLL3	0.000241039
ENSG00000090971	-0.128855	0.372006	0.999445	870.824	920.083	1092.6	859.222	965.587	812.508	NAT14	0.000241039
ENSG00000090975	-0.118697	0.525672	0.999445	1138.48	1512.47	1240.33	915.056	1252.71	1414.81	PITPNM2	0.000241039
ENSG00000090989	0.0855087	0.505412	0.999445	1468.26	1603.84	1575.8	1429.97	1705.36	1795.01	EXOC1	0.000241039
ENSG00000091009	0.157058	0.255868	0.999445	868.912	892.775	707.88	931.6	878.735	943.204	RBM27	0.000241039
ENSG00000091039	0.107378	0.272277	0.999445	9325.75	9039.08	8102.67	9428.7	9517.93	9566.39	OSBPL8	0.000241039
ENSG00000091073	0.037336	0.727469	0.999445	1765.55	1886.38	1725.59	1956.26	1801.41	1761.2	DTX2	0.000241039
ENSG00000091106	0.0515264	0.906124	0.999445	76.4719	44.1136	59.503	98.2264	35.7625	53.0095	NLRC4	0.000241039
ENSG00000091127	0.318496	0.193221	0.999445	836.412	591.332	738.658	1284.18	719.337	699.177	PUS7	0.000241039
ENSG00000091129	-0.0512298	0.91418	0.999445	24.8534	23.1071	20.5183	21.7132	22.4793	21.935	NRCAM	0.000241039
ENSG00000091136	-0.288686	0.153952	0.999445	276.255	253.128	199.027	201.623	211.509	183.705	LAMB1	0.000241039
ENSG00000091137	0.170767	0.686898	0.999445	62.1334	25.2078	42.0625	42.3924	55.1764	48.4397	SLC26A4	0.000241039
ENSG00000091140	0.117264	0.414248	0.999445	4208.82	3237.1	3358.84	4365.39	3833.74	3522.39	DLD	0.000241039
ENSG00000091157	0.147263	0.306756	0.999445	523.833	443.236	437.039	531.456	508.849	515.472	WDR7	0.000241039
ENSG00000091164	0.0506487	0.627838	0.999445	2224.38	2136.36	2143.13	2081.37	2373.61	2281.24	TXNL1	0.000241039
ENSG00000091262	0.0770156	0.608886	0.999445	798.176	799.296	812.524	755.826	779.622	1005.35	ABCC6	0.000241039
ENSG00000091317	0.121728	0.199425	0.999445	4535.74	4173.99	4070.83	4641.45	4672.62	4592.64	CMTM6	0.000241039
ENSG00000091409	-0.185007	0.168768	0.999445	466.479	492.602	511.931	438.4	423.019	432.302	ITGA6	0.000241039
ENSG00000091428	-0.624154	0.306564	0.999445	15.2944	34.6607	38.9847	8.27169	24.5228	24.6768	RAPGEF4	0.000241039
ENSG00000091436	-0.0654218	0.600725	0.999445	3514.84	3739.15	3071.59	2967.47	3502.68	3397.18	MAP3K20	0.000241039
ENSG00000091483	0.148318	0.228455	0.999445	2671.74	2385.28	2174.94	2865.11	2653.58	2497.85	FH	0.000241039
ENSG00000091490	0.117895	0.267549	0.999445	3421.16	3019.68	2995.67	3408.97	3278.91	3552.55	SEL1L3	0.000241039
ENSG00000091513	-0.673527	0.0289313	0.999445	170.15	132.341	172.353	104.43	131.81	62.1491	TF	0.000241039
ENSG00000091527	0.119029	0.240145	0.999445	6611.95	6182.2	5980.05	6954.43	7110.6	6325.5	CDV3	0.000241039
ENSG00000091536	-0.94179	0.115261	0.999445	20.0739	61.9691	81.0472	16.5434	20.4357	47.5258	MYO15A	0.000241039
ENSG00000091583	-0.767495	0.605714	0.999445	61.1775	37.8116	41.0365	50.6641	31.6753	0	APOH	0.000241039
ENSG00000091592	-0.113685	0.569742	0.999445	827.809	931.637	1157.23	670.007	1025.87	998.955	NLRP1	0.000241039
ENSG00000091622	-0.420473	0.243014	0.999445	43.9714	57.7678	62.5807	35.1547	38.8278	48.4397	PITPNM3	0.000241039
ENSG00000091640	0.0924768	0.409318	0.999445	987.444	933.738	978.722	1033.96	981.935	1075.73	SPAG7	0.000241039
ENSG00000091651	0.0646148	0.762897	0.999445	390.963	256.279	330.344	403.245	325.949	294.294	ORC6	0.000241039
ENSG00000091656	-0.322334	0.62796	0.999445	10.5149	18.9058	12.311	8.27169	11.2396	13.7094	ZFHX4	0.000241039
ENSG00000091732	0.183172	0.245128	0.999445	579.275	530.413	545.786	739.283	578.33	562.998	ZC3HC1	0.000241039
ENSG00000091879	-0.4497	0.358916	0.999445	152.944	131.29	29.7515	84.7849	68.4596	76.7724	ANGPT2	0.000241039
ENSG00000091947	-0.0100578	0.921218	0.999445	1560.03	1509.31	1480.39	1467.19	1564.35	1487.01	TMEM101	0.000241039
ENSG00000091986	-0.565532	0.0880974	0.999445	68.8247	99.7807	89.2545	57.9019	73.5685	42.956	CCDC80	0.000241039
ENSG00000092010	0.0917065	0.306341	0.999445	4122.79	3924.01	4084.16	4183.41	4418.2	4325.76	PSME1	0.000241039
ENSG00000092020	0.118979	0.346535	0.999445	1384.14	1218.38	1295.73	1564.38	1292.56	1377.33	PPP2R3C	0.000241039
ENSG00000092036	-0.0794474	0.596642	0.999445	2567.54	2631.06	2358.58	1906.63	2647.44	2597.47	HAUS4	0.000241039
ENSG00000092054	-0.0440386	0.95417	0.999445	3.8236	14.7045	17.4405	11.3736	14.305	9.13957	MYH7	0.000241039
ENSG00000092067	0.428917	0.212097	0.999445	77.4278	73.5226	103.617	168.536	85.8299	88.6539	CEBPE	0.000241039
ENSG00000092068	-0.930502	0.260487	0.999445	3.8236	21.0065	23.596	7.23773	6.13071	11.8814	SLC7A8	0.000241039
ENSG00000092094	0.0471798	0.781598	0.999445	688.247	684.811	740.71	798.219	568.112	817.078	OSGEP	0.000241039
ENSG00000092098	0.0282982	0.805977	0.999445	1129.87	1242.53	1141.84	1263.5	1196.51	1124.17	RNF31	0.000241039
ENSG00000092108	0.106518	0.413701	0.999445	1098.33	1075.53	916.141	1055.68	1077.98	1192.71	SCFD1	0.000241039
ENSG00000092140	0.124903	0.296361	0.999445	974.061	1118.59	1022.84	1064.98	1176.07	1155.24	G2E3	0.000241039
ENSG00000092148	-0.0221608	0.854208	0.999445	4320.66	4864.05	3814.35	4133.78	4379.37	4287.37	HECTD1	0.000241039
ENSG00000092199	0.106645	0.233268	0.999445	35210.5	33709.1	33024.2	36881.4	38087	34798	HNRNPC	0.000241039
ENSG00000092200	-0.245265	0.763912	0.999445	16.2503	4.20129	18.4664	18.6113	6.13071	8.22562	RPGRIP1	0.000241039
ENSG00000092201	0.12498	0.338623	0.999445	5540.39	4547.9	4722.28	6029.03	5228.47	4895.16	SUPT16H	0.000241039
ENSG00000092203	0.00848539	0.937181	0.999445	2535.04	2331.72	2378.07	2561.12	2487.02	2241.02	TOX4	0.000241039
ENSG00000092208	0.0155458	0.917822	0.999445	461.699	391.771	420.625	457.011	435.28	396.658	GEMIN2	0.000241039
ENSG00000092295	-0.466534	0.189792	0.999445	60.2216	80.8749	95.41	39.2905	58.2417	73.1166	TGM1	0.000241039
ENSG00000092330	0.11544	0.323478	0.999445	999.87	929.536	1010.52	1081.52	1112.72	991.644	TINF2	0.000241039
ENSG00000092421	0.148787	0.382703	0.999445	535.303	458.991	595.03	677.245	513.958	571.223	SEMA6A	0.000241039
ENSG00000092439	0.0480249	0.661705	0.999445	2834.24	2948.26	2558.63	2715.18	2872.24	3035.25	TRPM7	0.000241039
ENSG00000092445	-0.277403	0.38775	0.999445	151.032	93.4788	181.587	150.958	113.418	87.7399	TYRO3	0.000241039
ENSG00000092470	-0.12219	0.685475	0.999445	572.584	234.222	461.661	495.268	330.037	340.906	WDR76	0.000241039
ENSG00000092529	-0.16039	0.773066	0.999445	41.1037	56.7175	45.1402	22.7472	21.4575	83.1701	CAPN3	0.000241039
ENSG00000092531	0.079659	0.495625	0.999445	3317.93	2784.41	2721.75	3042.95	3166.51	3116.59	SNAP23	0.000241039
ENSG00000092621	-0.264614	0.159436	0.999445	7219.91	7331.26	5332.7	4146.19	6444.4	5960.83	PHGDH	0.000241039
ENSG00000092758	-0.199117	0.279999	0.999445	717.88	868.617	903.83	567.645	735.685	864.604	COL9A3	0.000241039
ENSG00000092820	-0.0780966	0.477196	0.999445	8352.65	7239.88	7057.26	7474.51	7178.04	6805.33	EZR	0.000241039
ENSG00000092841	0.195278	0.101171	0.999445	8132.79	8037.07	9181.93	10839	9139.87	9048.18	MYL6	0.000241039
ENSG00000092847	-0.0760993	0.567106	0.999445	1225.46	1119.64	1091.57	1189.06	955.369	1115.94	AGO1	0.000241039
ENSG00000092853	-0.0845051	0.814716	0.999445	532.436	227.92	456.532	609.004	278.947	260.478	CLSPN	0.000241039
ENSG00000092871	0.0292923	0.829659	0.999445	506.626	486.3	511.931	484.928	554.829	496.279	RFFL	0.000241039
ENSG00000092929	0.0766116	0.450817	0.999445	2845.71	2857.93	3118.78	3262.15	2972.37	3069.07	UNC13D	0.000241039
ENSG00000092931	-0.162282	0.290375	0.999445	681.556	796.145	686.336	574.883	618.18	739.392	MFSD11	0.000241039
ENSG00000092964	0.216972	0.0459799	0.999445	2865.79	2501.87	2565.81	2978.84	3258.47	2984.98	DPYSL2	0.000241039
ENSG00000092969	0.0804227	0.829686	0.999445	78.3837	53.5665	42.0625	78.5811	50.0675	55.7514	TGFB2	0.000241039
ENSG00000092978	0.155535	0.285335	0.999445	531.48	484.199	444.221	501.471	549.72	574.879	GPATCH2	0.000241039
ENSG00000093000	-0.00824192	0.932457	0.999445	3546.39	3513.33	3187.51	3360.38	3435.24	3393.52	NUP50	0.000241039
ENSG00000093009	-0.0777296	0.777215	0.999445	525.744	278.336	522.19	532.49	410.758	314.401	CDC45	0.000241039
ENSG00000093010	0.0152218	0.92783	0.999445	4835.89	3860.99	4475.03	5481.03	4196.47	3635.72	COMT	0.000241039
ENSG00000093072	0.637362	0.172036	0.999445	1829.59	1146.95	1588.11	3766.72	1713.53	1620.45	ADA2	0.000241039
ENSG00000093144	0.146201	0.282824	0.999445	3809.26	3243.4	3191.62	4304.38	3676.38	3357.88	ECHDC1	0.000241039
ENSG00000093167	0.0267828	0.862722	0.999445	1536.13	1856.97	1419.86	1421.7	1859.65	1621.36	LRRFIP2	0.000241039
ENSG00000093183	-0.0713659	0.608847	0.999445	774.278	925.335	852.534	751.69	899.171	777.778	SEC22C	0.000241039
ENSG00000093217	0.105488	0.788464	0.999445	91.7663	44.1136	80.0213	106.498	52.111	74.0305	XYLB	0.000241039
ENSG00000094631	-0.113373	0.528208	0.999445	1618.34	2011.37	2087.73	1351.39	1868.84	2063.72	HDAC6	0.000241039
ENSG00000094804	0.240802	0.407706	0.999445	676.777	350.808	612.47	924.362	538.481	476.172	CDC6	0.000241039
ENSG00000094841	0.0301687	0.803872	0.999445	622.29	628.093	628.885	626.581	669.269	623.319	UPRT	0.000241039
ENSG00000094880	0.130512	0.317263	0.999445	1256.05	1060.83	1074.13	1309	1274.17	1130.57	CDC23	0.000241039
ENSG00000094914	0.0568953	0.61338	0.999445	1353.55	1267.74	1431.15	1464.09	1329.34	1422.12	AAAS	0.000241039
ENSG00000094916	-0.136699	0.218159	0.999445	4845.45	4659.23	4724.33	4114.13	4012.55	4814.73	CBX5	0.000241039
ENSG00000094975	0.110858	0.398064	0.999445	871.78	1015.66	918.193	911.954	1046.31	1070.24	SUCO	0.000241039
ENSG00000095002	-0.0388776	0.827593	0.999445	1467.31	1008.31	1314.2	1443.41	1174.03	1072.99	MSH2	0.000241039
ENSG00000095015	0.0190437	0.862181	0.999445	9645.02	9974.92	9504.06	8716.3	10491.7	10302.1	MAP3K1	0.000241039
ENSG00000095059	-0.111078	0.42845	0.999445	2876.3	3384.14	3141.35	2459.8	3303.43	2941.11	DHPS	0.000241039
ENSG00000095066	-0.155482	0.41406	0.999445	1272.3	1659.51	1737.9	1128.05	1319.12	1743.83	HOOK2	0.000241039
ENSG00000095139	0.120384	0.287545	0.999445	5581.49	5702.21	4905.92	5378.67	6059.18	6160.07	ARCN1	0.000241039
ENSG00000095203	-1.32608	0.0488274	0.999445	11.4708	24.1574	31.8033	8.27169	12.2614	6.3977	EPB41L4B	0.000241039
ENSG00000095209	-0.18303	0.299911	0.999445	2125.92	2116.4	1537.84	1378.27	1856.58	1856.25	TMEM38B	0.000241039
ENSG00000095261	0.18842	0.0986267	0.999445	1728.27	1938.9	1637.36	1959.36	2099.77	1985.12	PSMD5	0.000241039
ENSG00000095303	0.0476748	0.712718	0.999445	916.707	968.398	1105.93	969.856	1090.24	1030.94	PTGS1	0.000241039
ENSG00000095319	0.123445	0.462026	0.999445	2315.19	1848.57	1944.11	2715.18	2077.29	1862.65	NUP188	0.000241039
ENSG00000095321	0.00692608	0.948914	0.999445	1530.39	1493.56	1435.25	1408.26	1583.77	1488.84	CRAT	0.000241039
ENSG00000095370	-0.0429546	0.858826	0.999445	736.042	977.851	882.286	520.083	1015.65	983.418	SH2D3C	0.000241039
ENSG00000095380	-0.0152053	0.90495	0.999445	1365.02	1313.95	1282.39	1468.23	1280.3	1172.61	NANS	0.000241039
[truncated: 14,597 more rows]
