# Supplementary material for: Translation efficiency driven by CNOT3 subunit of the CCR4-NOT complex promotes leukemogenesis
Source: Nat Commun. 2024 Mar 15;15:2340. doi: 10.1038/s41467-024-46665-2 (PMC10943099; doi:10.1038/s41467-024-46665-2)
Supplement: Supplementary file 9 — Supplementary Data 6 [file 41467_2024_46665_MOESM9_ESM.xlsx]

## Sheet: Supplemental data 6-RNA-seq ana
Supplemental table 6
gene	baseMean	log2FoldChange	lfcSE	pvalue	padj	transcript	gene_sym
ENSG00000127184.13	8725.42	0.872719	0.0482647	5.94e-74	7.34e-70	ENST00000247655.4	COX7C
ENSG00000114013.16	393.839	2.48465	0.160179	1.54e-55	9.51e-52	ENST00000330540.7	CD86
ENSG00000167601.12	915.722	1.14725	0.0808603	7.21e-47	2.97e-43	ENST00000301178.9	AXL
ENSG00000078246.17	499.224	1.41503	0.108414	3.66e-40	1.13e-36	ENST00000448120.7	TULP3
ENSG00000170296.10	4358.11	0.613675	0.0471238	1.15e-39	2.84e-36	ENST00000577035.5	GABARAP
ENSG00000162889.11	4798.52	-0.813098	0.0644172	1.2e-37	2.47e-34	ENST00000367103.4	MAPKAPK2
ENSG00000131779.11	1432.79	0.795513	0.0641513	2.3e-36	4.07e-33	ENST00000369306.8	PEX11B
ENSG00000182934.12	6792.82	-0.666725	0.0540558	7.32e-36	1.13e-32	ENST00000332118.11	SRPRA
ENSG00000183019.7	1395.97	-1.12571	0.0916489	8.91e-36	1.22e-32	ENST00000333598.7	MCEMP1
ENSG00000161642.18	5171.96	0.738278	0.0643878	1.88e-31	2.32e-28	ENST00000394313.7	ZNF385A
ENSG00000196154.12	2850.82	0.87978	0.0771005	2.69e-31	3.02e-28	ENST00000368716.9	S100A4
ENSG00000151012.13	1052.27	-1.46577	0.129286	6.25e-31	6.44e-28	ENST00000280612.9	SLC7A11
ENSG00000152056.17	1391.71	-0.773757	0.0684286	1.26e-30	1.2e-27	ENST00000396654.7	AP1S3
ENSG00000122376.12	2735.64	-1.23222	0.110166	3.76e-30	3.32e-27	ENST00000298786.5	SHLD2
ENSG00000159388.6	3142.86	2.34686	0.210836	4.3e-30	3.54e-27	ENST00000290551.5	BTG2
ENSG00000170759.11	7696.33	-0.572262	0.0507535	2.55e-29	1.97e-26	ENST00000302418.5	KIF5B
ENSG00000105856.14	1978.97	1.08589	0.0991245	3.92e-29	2.85e-26	ENST00000468410.5	HBP1
ENSG00000149212.12	906.146	2.16957	0.199034	4.61e-29	3.16e-26	ENST00000536441.7	SESN3
ENSG00000136231.14	2547.03	0.999133	0.0927319	3.13e-28	2.04e-25	ENST00000258729.8	IGF2BP3
ENSG00000128567.17	1502.3	-0.780043	0.0725024	5.61e-28	3.47e-25	ENST00000378555.8	PODXL
ENSG00000110958.16	27714	-1.03487	0.0975215	1.32e-27	7.79e-25	ENST00000262033.11	PTGES3
ENSG00000139679.16	352.123	1.28181	0.121249	2.48e-27	1.39e-24	ENST00000620633.5	LPAR6
ENSG00000143157.12	5245.5	-0.599027	0.0563627	3.15e-27	1.69e-24	ENST00000367875.1	POGK
ENSG00000163947.12	1930.17	1.81916	0.174449	7.94e-27	4.09e-24	ENST00000296315.8	ARHGEF3
ENSG00000162645.13	1328.45	1.35769	0.130411	1.17e-26	5.8e-24	ENST00000370466.4	GBP2
ENSG00000141425.18	2504.77	-0.614181	0.0589662	2.84e-26	1.35e-23	ENST00000399022.9	RPRD1A
ENSG00000179152.20	2528.29	0.667904	0.0651835	1.58e-25	7.23e-23	ENST00000342649.9	TCAIM
ENSG00000187764.12	1588.76	0.869006	0.0854341	2.03e-25	8.95e-23	ENST00000438547.6	SEMA4D
ENSG00000066933.16	1172.92	-0.628038	0.0621257	6.59e-25	2.81e-22	ENST00000356056.10	MYO9A
ENSG00000168209.6	10802.1	0.655987	0.0653266	1.12e-24	4.61e-22	ENST00000307365.4	DDIT4
ENSG00000111897.7	9623.82	0.577131	0.0585097	8.1e-24	3.23e-21	ENST00000339697.5	SERINC1
ENSG00000130517.14	8915.79	0.607925	0.0618419	1.04e-23	4.03e-21	ENST00000269919.11	PGPEP1
ENSG00000070814.22	3822.24	-1.49611	0.153238	1.2e-23	4.49e-21	ENST00000643257.2	TCOF1
ENSG00000115165.10	304.069	1.56582	0.16129	1.45e-23	5.26e-21	ENST00000264192.8	CYTIP
ENSG00000188690.15	2064.32	-0.674508	0.0694723	3.35e-23	1.18e-20	ENST00000368786.5	UROS
ENSG00000104894.12	2451.76	0.673623	0.0705675	1.44e-22	4.95e-20	ENST00000323906.9	CD37
ENSG00000132912.13	6401.79	0.839086	0.0893875	4.06e-22	1.35e-19	ENST00000447998.7	DCTN4
ENSG00000159348.13	795.935	0.756795	0.0806267	5.87e-22	1.91e-19	ENST00000367249.9	CYB5R1
ENSG00000141279.17	4572.16	0.855824	0.0928866	2.25e-21	7.14e-19	ENST00000530173.6	NPEPPS
ENSG00000124126.14	5969.15	0.585755	0.0631918	2.73e-21	8.43e-19	ENST00000371941.4	PREX1
ENSG00000103353.16	1678.19	-0.744149	0.0805885	2.83e-21	8.52e-19	ENST00000395878.8	UBFD1
ENSG00000139278.10	5012.83	1.27713	0.13987	3.6e-21	1.06e-18	ENST00000266659.8	GLIPR1
ENSG00000048392.12	5406.29	1.02507	0.112799	6.62e-21	1.9e-18	ENST00000251810.8	RRM2B
ENSG00000100439.10	422.615	1.5582	0.173247	1.16e-20	3.26e-18	ENST00000428304.6	ABHD4
ENSG00000130775.16	519.891	0.888918	0.0985208	1.44e-20	3.97e-18	ENST00000373921.8	THEMIS2
ENSG00000158019.21	1738.54	0.483914	0.0534085	2.35e-20	6.31e-18	ENST00000379624.6	BABAM2
ENSG00000113328.19	17059.4	0.762635	0.0848313	2.57e-20	6.77e-18	ENST00000340828.7	CCNG1
ENSG00000137822.13	2257.23	-0.610066	0.068623	8.16e-20	2.1e-17	ENST00000564079.6	TUBGCP4
ENSG00000080819.9	2747.92	0.709267	0.0811052	2.29e-19	5.67e-17	ENST00000647941.2	CPOX
ENSG00000143119.14	5752.54	0.63611	0.0726721	2.29e-19	5.67e-17	ENST00000271324.6	CD53
ENSG00000197724.11	1382.97	-0.650926	0.0743735	2.61e-19	6.31e-17	ENST00000359246.9	PHF2
ENSG00000163346.17	2857.22	1.30192	0.151083	4.33e-19	1.03e-16	ENST00000368463.8	PBXIP1
ENSG00000175482.9	1118.31	0.652934	0.0756633	6.88e-19	1.6e-16	ENST00000530584.5	POLD4
ENSG00000136286.16	6014.54	1.06788	0.12501	9.68e-19	2.21e-16	ENST00000648014.1	MYO1G
ENSG00000146192.15	479.951	1.64975	0.194438	9.92e-19	2.23e-16	ENST00000274963.13	FGD2
ENSG00000091592.16	269.984	1.63883	0.193399	1.16e-18	2.57e-16	ENST00000572272.6	NLRP1
ENSG00000157193.18	1816.13	-0.830131	0.0972812	1.4e-18	3.03e-16	ENST00000306052.12	LRP8
ENSG00000125304.10	13551.4	0.461954	0.0537164	1.58e-18	3.36e-16	ENST00000376387.5	TM9SF2
ENSG00000072274.13	17228.1	-0.607094	0.0718698	3.73e-18	7.81e-16	ENST00000360110.9	TFRC
ENSG00000117305.15	1319.19	0.596203	0.0709	5.4e-18	1.11e-15	ENST00000374490.8	HMGCL
ENSG00000160712.13	9220.37	-0.940104	0.113274	8.77e-18	1.78e-15	ENST00000368485.8	IL6R
ENSG00000130449.6	1010.75	0.641172	0.0770537	1.01e-17	2e-15	ENST00000252744.6	ZSWIM6
ENSG00000107738.20	2424.69	1.01418	0.122841	1.34e-17	2.63e-15	ENST00000394957.8	VSIR
ENSG00000187735.14	8386.6	-1.01463	0.124668	2.91e-17	5.61e-15	ENST00000521604.7	TCEA1
ENSG00000109189.13	555.113	-1.00647	0.123462	2.95e-17	5.62e-15	ENST00000451218.6	USP46
ENSG00000181038.14	767.819	-0.747734	0.0915616	3.17e-17	5.93e-15	ENST00000341249.11	METTL23
ENSG00000114999.8	885.722	-0.537953	0.0655637	3.69e-17	6.8e-15	ENST00000233336.7	TTL
ENSG00000100298.16	109.356	2.30649	0.288413	5.98e-17	1.07e-14	ENST00000442487.8	APOBEC3H
ENSG00000102316.17	1574.88	0.51074	0.0626913	5.92e-17	1.07e-14	ENST00000375058.5	MAGED2
ENSG00000184992.13	10078.2	-0.559462	0.0690663	7.99e-17	1.41e-14	ENST00000671775.2	BRI3BP
ENSG00000153029.16	4438.52	0.947404	0.118423	8.56e-17	1.49e-14	ENST00000282990.10	MR1
ENSG00000026297.17	6188.6	0.679943	0.0849131	9.09e-17	1.56e-14	ENST00000476238.6	RNASET2
ENSG00000071127.17	12972.2	0.372775	0.0453213	9.31e-17	1.58e-14	ENST00000499869.7	WDR1
ENSG00000139626.16	774.867	1.72694	0.218939	1.34e-16	2.23e-14	ENST00000267082.10	ITGB7
ENSG00000050426.16	4585.12	0.598143	0.0747083	1.46e-16	2.41e-14	ENST00000547008.5	LETMD1
ENSG00000198771.11	18373.7	0.297411	0.0363866	1.78e-16	2.9e-14	ENST00000367854.8	RCSD1
ENSG00000064666.15	12518.6	0.535865	0.0671141	2.08e-16	3.34e-14	ENST00000263097.9	CNN2
ENSG00000159110.21	3297.68	0.704781	0.0890813	2.14e-16	3.39e-14	ENST00000382264.7	IFNAR2
ENSG00000187994.14	1853.62	0.910349	0.115401	2.17e-16	3.4e-14	ENST00000591812.2	RINL
ENSG00000175938.7	1142.9	1.06176	0.13537	2.7e-16	4.17e-14	ENST00000318663.5	ORAI3
ENSG00000204592.9	15581.7	0.46198	0.0584367	5.16e-16	7.79e-14	ENST00000376630.5	HLA-E
ENSG00000239264.9	8505.64	-0.545586	0.069216	5.17e-16	7.79e-14	ENST00000379757.9	TXNDC5
ENSG00000140455.17	2711.22	0.607892	0.0782957	9.22e-16	1.37e-13	ENST00000559711.5	USP3
ENSG00000120942.14	1413.29	-0.422904	0.0541808	1.39e-15	2.04e-13	ENST00000376810.6	UBIAD1
ENSG00000101336.18	4143.7	0.649746	0.0853735	2.13e-15	3.1e-13	ENST00000375852.5	HCK
ENSG00000115919.15	2801.8	0.603494	0.0787749	2.25e-15	3.23e-13	ENST00000375773.6	KYNU
ENSG00000138613.14	1269.88	0.555642	0.0730012	3.83e-15	5.43e-13	ENST00000261879.10	APH1B
ENSG00000187210.14	2375.33	0.744767	0.0987557	3.93e-15	5.52e-13	ENST00000376730.5	GCNT1
ENSG00000105438.9	4318.87	0.365409	0.0475764	4.23e-15	5.87e-13	ENST00000330720.7	KDELR1
ENSG00000151176.8	2497.7	0.728768	0.0968556	4.77e-15	6.54e-13	ENST00000280800.5	PLBD2
ENSG00000104381.14	705.252	0.775482	0.103079	4.85e-15	6.58e-13	ENST00000220822.12	GDAP1
ENSG00000147955.18	3661.21	-0.658788	0.0875149	6.54e-15	8.78e-13	ENST00000679597.1	SIGMAR1
ENSG00000132003.9	370.037	0.657602	0.0877927	7.76e-15	1.03e-12	ENST00000254323.6	ZSWIM4
ENSG00000118900.15	3128.42	-0.514136	0.068145	7.88e-15	1.04e-12	ENST00000262376.11	UBN1
ENSG00000138131.4	204.788	2.42439	0.33076	8.82e-15	1.15e-12	ENST00000260702.4	LOXL4
ENSG00000070669.17	2127.63	-0.918589	0.123914	1.09e-14	1.4e-12	ENST00000422745.5	ASNS
ENSG00000127084.19	1686.91	0.722613	0.0974945	1.17e-14	1.48e-12	ENST00000468206.6	FGD3
ENSG00000129515.20	3593.88	0.496482	0.0662333	1.17e-14	1.48e-12	ENST00000362031.10	SNX6
ENSG00000162894.12	145.507	1.44913	0.197508	1.21e-14	1.52e-12	ENST00000367091.8	FCMR
ENSG00000172794.20	1214.29	1.05633	0.144019	1.35e-14	1.66e-12	ENST00000392613.10	RAB37
ENSG00000163349.22	3931.81	0.393048	0.0523021	1.47e-14	1.8e-12	ENST00000369558.5	HIPK1
ENSG00000128191.16	1854.26	-0.793742	0.10714	1.54e-14	1.87e-12	ENST00000351989.8	DGCR8
ENSG00000136888.8	3966.37	0.432166	0.0576116	1.61e-14	1.93e-12	ENST00000677115.1	ATP6V1G1
ENSG00000143970.18	3464.95	-0.582331	0.0785214	1.75e-14	2.08e-12	ENST00000336112.9	ASXL2
ENSG00000134574.12	2816.01	0.831187	0.113508	1.9e-14	2.22e-12	ENST00000256996.9	DDB2
ENSG00000152291.14	8215.7	-0.468325	0.0629073	1.9e-14	2.22e-12	ENST00000377386.8	TGOLN2
ENSG00000130958.13	596.768	0.82266	0.112322	1.98e-14	2.29e-12	ENST00000253270.13	SLC35D2
ENSG00000090905.19	3580.59	0.441835	0.0593782	2.02e-14	2.31e-12	ENST00000315183.11	TNRC6A
ENSG00000011600.12	544.295	1.21739	0.167945	2.32e-14	2.63e-12	ENST00000262629.9	TYROBP
ENSG00000243646.10	2960.13	0.658001	0.0897765	2.45e-14	2.75e-12	ENST00000290200.7	IL10RB
ENSG00000140044.13	263.141	-1.08937	0.149691	2.58e-14	2.87e-12	ENST00000267569.5	JDP2
ENSG00000166986.15	9953.87	-0.508827	0.0688885	2.65e-14	2.92e-12	ENST00000262027.10	MARS1
ENSG00000107263.19	3906.16	0.491008	0.0666215	2.88e-14	3.12e-12	ENST00000372190.7	RAPGEF1
ENSG00000132185.18	278.359	2.53247	0.353778	2.85e-14	3.12e-12	ENST00000236938.12	FCRLA
ENSG00000143537.14	1521.11	-0.657704	0.089958	3.25e-14	3.49e-12	ENST00000531455.5	ADAM15
ENSG00000096872.17	819.567	0.709182	0.0974547	3.32e-14	3.54e-12	ENST00000429045.6	IFT74
ENSG00000139624.14	1131.96	0.546915	0.0747243	3.62e-14	3.82e-12	ENST00000317551.12	CERS5
ENSG00000171055.15	1984.94	0.520682	0.0711083	3.78e-14	3.96e-12	ENST00000405912.8	FEZ2
ENSG00000064012.22	1856.58	0.605807	0.0834715	4.49e-14	4.67e-12	ENST00000673742.1	CASP8
ENSG00000130560.9	1054.85	-0.715204	0.0986922	4.65e-14	4.79e-12	ENST00000371756.4	UBAC1
ENSG00000001461.17	1304.05	0.612932	0.0845757	5.07e-14	5.17e-12	ENST00000374399.9	NIPAL3
ENSG00000262814.8	2221.82	-0.610719	0.0842551	5.7e-14	5.77e-12	ENST00000333676.8	MRPL12
ENSG00000011454.18	1954.83	0.493702	0.0679021	6.08e-14	6.11e-12	ENST00000373647.9	RABGAP1
ENSG00000104946.13	626.464	1.09159	0.15419	8.79e-14	8.76e-12	ENST00000221543.10	TBC1D17
ENSG00000006634.8	1791.54	-0.99656	0.140266	1e-13	9.88e-12	ENST00000265728.6	DBF4
ENSG00000086475.15	3617.97	-0.500247	0.0694602	1.07e-13	1.05e-11	ENST00000327347.10	SEPHS1
ENSG00000170633.16	2902.83	-0.462413	0.0641032	1.13e-13	1.1e-11	ENST00000361234.9	RNF34
ENSG00000138801.9	2487.35	0.485681	0.0677218	1.29e-13	1.25e-11	ENST00000265174.5	PAPSS1
ENSG00000187837.4	176.734	1.64168	0.235183	1.41e-13	1.35e-11	ENST00000343677.4	H1-2
ENSG00000172456.18	359.415	0.88611	0.126156	1.64e-13	1.56e-11	ENST00000303721.12	FGGY
ENSG00000137216.19	1466.82	0.675433	0.0957491	1.78e-13	1.68e-11	ENST00000323267.11	TMEM63B
ENSG00000213928.9	418.16	1.17653	0.168922	1.86e-13	1.74e-11	ENST00000396864.8	IRF9
ENSG00000103168.17	1080.93	-0.470482	0.0660524	2.04e-13	1.89e-11	ENST00000567759.5	TAF1C
ENSG00000102265.12	2730.08	0.561604	0.0797575	2.49e-13	2.3e-11	ENST00000218388.9	TIMP1
ENSG00000142669.15	7153.29	0.2862	0.039797	2.67e-13	2.45e-11	ENST00000270792.10	SH3BGRL3
ENSG00000101745.17	1979.27	0.369552	0.0518342	2.83e-13	2.57e-11	ENST00000400020.7	ANKRD12
ENSG00000158517.15	5428.66	1.75444	0.257338	3.74e-13	3.37e-11	ENST00000289473.10	NCF1
ENSG00000104055.16	838.716	1.30269	0.190364	4.32e-13	3.86e-11	ENST00000220420.10	TGM5
ENSG00000143811.19	3918.89	-0.510071	0.0734602	6.32e-13	5.6e-11	ENST00000343818.11	PYCR2
ENSG00000169252.6	268.44	0.96591	0.141566	6.34e-13	5.6e-11	ENST00000305988.6	ADRB2
ENSG00000156515.24	231.932	1.2128	0.17901	7.17e-13	6.28e-11	ENST00000359426.7	HK1
ENSG00000115568.16	1663.68	-0.488961	0.0705378	7.68e-13	6.68e-11	ENST00000449707.5	ZNF142
ENSG00000138623.10	986.682	0.769134	0.112807	7.92e-13	6.84e-11	ENST00000261918.9	SEMA7A
ENSG00000143321.19	19648.6	-0.522687	0.0756146	8.03e-13	6.89e-11	ENST00000357325.10	HDGF
ENSG00000055163.20	1089.45	1.39232	0.207086	8.4e-13	7.15e-11	ENST00000618329.4	CYFIP2
ENSG00000138029.14	8328.19	0.468934	0.0678995	8.96e-13	7.55e-11	ENST00000317799.10	HADHB
ENSG00000155755.19	597.109	-0.806606	0.118365	8.98e-13	7.55e-11	ENST00000409444.6	TMEM237
ENSG00000111653.20	925.415	0.807352	0.119063	9.65e-13	8.06e-11	ENST00000396807.8	ING4
ENSG00000074706.13	301.707	1.04345	0.15485	1.04e-12	8.6e-11	ENST00000265198.8	IPCEF1
ENSG00000069482.7	409.135	-1.12565	0.166683	1.09e-12	9e-11	ENST00000265643.4	GAL
ENSG00000136935.14	836.12	0.729823	0.107836	1.19e-12	9.71e-11	ENST00000373555.9	GOLGA1
ENSG00000167460.17	25472.6	0.42067	0.0610894	1.26e-12	1.03e-10	ENST00000643579.2	TPM4
ENSG00000129226.14	6656.73	0.828137	0.122958	1.29e-12	1.04e-10	ENST00000250092.11	CD68
ENSG00000135677.11	7798.25	0.781488	0.116012	1.4e-12	1.13e-10	ENST00000258145.8	GNS
ENSG00000142798.20	520.892	0.613553	0.0904619	1.45e-12	1.16e-10	ENST00000374695.8	HSPG2
ENSG00000167522.16	4998.36	-0.336862	0.0486712	1.49e-12	1.18e-10	ENST00000378330.7	ANKRD11
ENSG00000141569.12	2995.79	-0.579618	0.0854214	1.63e-12	1.28e-10	ENST00000269383.8	TRIM65
ENSG00000100227.18	4170.43	-0.446611	0.0652909	1.71e-12	1.33e-10	ENST00000252115.10	POLDIP3
ENSG00000133863.9	528.464	-1.26655	0.189794	1.81e-12	1.41e-10	ENST00000643185.2	TEX15
ENSG00000161013.17	1861.49	0.648381	0.0963596	1.83e-12	1.41e-10	ENST00000292591.12	MGAT4B
ENSG00000114796.16	1168.09	0.949506	0.143043	2.1e-12	1.61e-10	ENST00000242810.11	KLHL24
ENSG00000068079.8	883.632	0.457557	0.0673628	2.19e-12	1.67e-10	ENST00000438323.2	IFI35
ENSG00000241360.2	241.456	-2.3714	0.357602	2.31e-12	1.75e-10	ENST00000403251.1	PDXP
ENSG00000062598.18	1900.08	0.405791	0.0596189	2.42e-12	1.82e-10	ENST00000290246.11	ELMO2
ENSG00000170004.18	11731.8	-0.455039	0.06705	2.44e-12	1.82e-10	ENST00000380358.9	CHD3
ENSG00000103381.12	1222.7	0.507592	0.0753222	2.6e-12	1.93e-10	ENST00000433677.6	CPPED1
ENSG00000005238.20	637.199	0.832715	0.125776	2.79e-12	2.07e-10	ENST00000322813.10	FAM214B
ENSG00000124659.7	1688.12	0.4241	0.0629345	3.35e-12	2.46e-10	ENST00000372876.2	TBCC
ENSG00000078142.13	3193.25	0.459094	0.0682913	3.4e-12	2.47e-10	ENST00000262039.9	PIK3C3
ENSG00000173145.11	3944.28	-0.560018	0.0837598	3.38e-12	2.47e-10	ENST00000371361.3	NOC3L
ENSG00000070061.16	2792.22	-0.537204	0.0803488	3.69e-12	2.67e-10	ENST00000537196.1	ELP1
ENSG00000174013.8	2331.72	-0.547924	0.0819929	3.71e-12	2.67e-10	ENST00000440469.1	FBXO45
ENSG00000106366.9	175.139	2.30142	0.35637	3.92e-12	2.8e-10	ENST00000223095.5	SERPINE1
ENSG00000136869.16	214.333	1.10467	0.16951	4.43e-12	3.14e-10	ENST00000394487.5	TLR4
ENSG00000088038.19	1804.83	-0.839609	0.127746	4.58e-12	3.22e-10	ENST00000221232.11	CNOT3
ENSG00000198912.12	1290.17	-0.390751	0.0580855	4.58e-12	3.22e-10	ENST00000361605.4	C1orf174
ENSG00000162614.19	270.497	-1.20719	0.185264	5.18e-12	3.62e-10	ENST00000334785.12	NEXN
ENSG00000100100.13	225.704	1.7263	0.26815	5.28e-12	3.67e-10	ENST00000215912.10	PIK3IP1
ENSG00000068745.15	2310.54	0.412046	0.0618502	5.97e-12	4.12e-10	ENST00000328631.10	IP6K2
ENSG00000145050.19	981.027	-0.76137	0.116314	6.06e-12	4.14e-10	ENST00000528157.7	MANF
ENSG00000147416.11	11767.5	0.401931	0.0602235	6.07e-12	4.14e-10	ENST00000276390.7	ATP6V1B2
ENSG00000188130.14	855.387	-0.7473	0.114238	6.43e-12	4.37e-10	ENST00000395780.5	MAPK12
ENSG00000068650.19	4339.37	-0.396955	0.0595807	7.09e-12	4.74e-10	ENST00000487903.5	ATP11A
ENSG00000086189.11	1765.53	-0.338743	0.0505813	7.05e-12	4.74e-10	ENST00000681192.1	DIMT1
ENSG00000135776.5	11413.1	-0.65785	0.101076	7.09e-12	4.74e-10	ENST00000344517.5	ABCB10
ENSG00000166068.13	1082.88	0.421837	0.0636596	7.72e-12	5.13e-10	ENST00000299084.9	SPRED1
ENSG00000073969.18	6676.35	0.504167	0.0782039	7.89e-12	5.18e-10	ENST00000398238.8	NSF
ENSG00000137500.9	1695.6	0.795858	0.123075	7.87e-12	5.18e-10	ENST00000529073.5	CCDC90B
ENSG00000149100.13	14915.4	0.264037	0.0392294	8.13e-12	5.32e-10	ENST00000524896.5	EIF3M
ENSG00000102003.11	100.923	1.81153	0.283999	8.42e-12	5.47e-10	ENST00000263233.9	SYP
ENSG00000122547.11	310.318	0.903678	0.140196	8.48e-12	5.48e-10	ENST00000242108.9	EEPD1
ENSG00000120800.5	6748.69	-0.474066	0.0721906	1.01e-11	6.45e-10	ENST00000261637.5	UTP20
ENSG00000126860.12	4345.66	0.579329	0.0888667	1.01e-11	6.45e-10	ENST00000461237.5	EVI2A
ENSG00000156639.12	3106.58	0.433594	0.0659922	1.05e-11	6.7e-10	ENST00000287218.9	ZFAND3
ENSG00000165732.13	46462.6	-0.550241	0.0820447	1.08e-11	6.83e-10	ENST00000354185.9	DDX21
ENSG00000106546.14	890.161	0.550345	0.0848363	1.23e-11	7.78e-10	ENST00000242057.9	AHR
ENSG00000173692.14	5058.83	-0.567986	0.0876414	1.33e-11	8.36e-10	ENST00000308696.11	PSMD1
ENSG00000140931.20	3237.19	0.585536	0.091016	1.37e-11	8.53e-10	ENST00000567572.6	CMTM3
ENSG00000116679.16	5025.36	-0.594069	0.0919698	1.43e-11	8.91e-10	ENST00000367498.8	IVNS1ABP
ENSG00000134684.12	7862.82	-0.620075	0.0952032	1.44e-11	8.91e-10	ENST00000373477.9	YARS1
ENSG00000196839.13	2718.51	0.827425	0.129917	1.45e-11	8.91e-10	ENST00000372874.9	ADA
ENSG00000136156.15	9637.87	0.508235	0.0786366	1.63e-11	9.94e-10	ENST00000649266.1	ITM2B
ENSG00000162676.12	4977.82	-0.593551	0.0922777	1.73e-11	1.05e-09	ENST00000370332.5	GFI1
ENSG00000132744.8	168.889	2.07734	0.333858	1.91e-11	1.16e-09	ENST00000255082.8	ACY3
ENSG00000162928.9	1383.67	0.533317	0.0830118	1.95e-11	1.17e-09	ENST00000295030.6	PEX13
ENSG00000050393.11	1759.07	-0.497689	0.0771877	2.03e-11	1.22e-09	ENST00000379170.8	MCUR1
ENSG00000092421.17	527.537	1.49958	0.240689	2.09e-11	1.24e-09	ENST00000343348.11	SEMA6A
ENSG00000196313.12	7554.71	-0.371937	0.057102	2.11e-11	1.25e-09	ENST00000358357.7	POM121
ENSG00000151967.18	2215.28	0.853494	0.135833	2.16e-11	1.28e-09	ENST00000482804.1	SCHIP1
ENSG00000155463.14	12326.9	0.427598	0.0661622	2.18e-11	1.28e-09	ENST00000358043.5	OXA1L
ENSG00000137575.12	9788.5	0.538592	0.0836654	2.21e-11	1.3e-09	ENST00000260130.9	SDCBP
ENSG00000009954.11	5531.74	-0.886458	0.14066	2.63e-11	1.53e-09	ENST00000339594.9	BAZ1B
ENSG00000145012.14	1644.74	0.597368	0.0942808	2.86e-11	1.66e-09	ENST00000617246.5	LPP
ENSG00000151445.16	1339.65	0.488026	0.0765396	3.13e-11	1.81e-09	ENST00000557658.6	VIPAS39
ENSG00000196743.9	2683.21	0.680913	0.108281	3.18e-11	1.83e-09	ENST00000357164.4	GM2A
ENSG00000151148.14	2740	0.314848	0.048567	3.29e-11	1.87e-09	ENST00000342494.8	UBE3B
ENSG00000197852.12	857.761	1.12237	0.181194	3.28e-11	1.87e-09	ENST00000357260.6	INKA2
ENSG00000007129.18	160.428	0.98233	0.15828	3.92e-11	2.22e-09	ENST00000401445.4	CEACAM21
ENSG00000139112.11	454.181	1.2305	0.200012	3.97e-11	2.24e-09	ENST00000266458.10	GABARAPL1
ENSG00000162852.14	2190.76	-0.332063	0.0516657	4.45e-11	2.5e-09	ENST00000366513.9	CNST
ENSG00000127022.16	41729.5	-0.333648	0.0523321	4.61e-11	2.58e-09	ENST00000452673.6	CANX
ENSG00000128641.19	2641.9	0.595649	0.095398	4.77e-11	2.66e-09	ENST00000392316.5	MYO1B
ENSG00000154451.14	400.254	1.0977	0.178904	4.91e-11	2.72e-09	ENST00000370459.7	GBP5
ENSG00000142227.11	5971.85	0.380695	0.0597673	4.98e-11	2.75e-09	ENST00000270221.11	EMP3
ENSG00000163466.16	17691.4	0.344109	0.0539126	5.54e-11	3.04e-09	ENST00000315717.10	ARPC2
ENSG00000132669.14	27.7166	2.94061	0.4763	5.98e-11	3.27e-09	ENST00000255006.12	RIN2
ENSG00000167291.16	1693.08	-0.470046	0.0748635	6.68e-11	3.63e-09	ENST00000576768.5	TBC1D16
ENSG00000135070.15	1450.93	-0.452893	0.0720773	6.76e-11	3.66e-09	ENST00000375991.9	ISCA1
ENSG00000114626.18	193.5	0.970208	0.159052	7.44e-11	4.01e-09	ENST00000232744.13	ABTB1
ENSG00000175489.10	314.623	1.31822	0.219073	8.82e-11	4.74e-09	ENST00000595840.1	LRRC25
ENSG00000132906.18	387.334	0.869758	0.143544	9.77e-11	5.23e-09	ENST00000348549.9	CASP9
ENSG00000010404.18	1063.39	0.867258	0.143293	1.02e-10	5.4e-09	ENST00000340855.11	IDS
ENSG00000180353.11	13682	0.323106	0.0512574	1.02e-10	5.4e-09	ENST00000314583.8	HCLS1
ENSG00000163565.19	2169	1.18355	0.19737	1.04e-10	5.51e-09	ENST00000368132.7	IFI16
ENSG00000080824.19	62883.1	-0.796205	0.130545	1.06e-10	5.57e-09	ENST00000216281.13	HSP90AA1
ENSG00000144045.14	66.8749	1.80979	0.302016	1.06e-10	5.57e-09	ENST00000404568.4	DQX1
ENSG00000103342.13	9555.74	-0.316881	0.0502229	1.09e-10	5.69e-09	ENST00000563468.5	GSPT1
ENSG00000135823.14	3399.64	0.863582	0.143542	1.24e-10	6.46e-09	ENST00000258301.6	STX6
ENSG00000131931.8	1058.93	0.425002	0.06862	1.3e-10	6.7e-09	ENST00000254250.7	THAP1
ENSG00000109670.16	1310.54	0.591059	0.0970679	1.38e-10	7.11e-09	ENST00000603841.1	FBXW7
ENSG00000164124.11	668.997	0.536324	0.0876778	1.41e-10	7.21e-09	ENST00000296529.11	TMEM144
ENSG00000028310.18	2758.67	-0.479124	0.0778651	1.45e-10	7.38e-09	ENST00000467963.6	BRD9
ENSG00000135047.16	821.698	0.729587	0.119547	1.47e-10	7.42e-09	ENST00000342020.6	CTSL
ENSG00000177058.12	1222.86	0.545018	0.0893025	1.46e-10	7.42e-09	ENST00000396865.7	SLC38A9
ENSG00000186185.14	1129.92	-1.32944	0.22193	1.49e-10	7.51e-09	ENST00000587309.5	KIF18B
ENSG00000196072.12	2367.44	0.769191	0.127947	1.52e-10	7.61e-09	ENST00000441611.5	BLOC1S2
ENSG00000124275.15	4260.86	-0.289137	0.0461725	1.6e-10	8e-09	ENST00000440940.7	MTRR
ENSG00000185404.17	1020.39	0.454555	0.074094	1.66e-10	8.27e-09	ENST00000415673.7	SP140L
ENSG00000100365.16	2401.33	0.298837	0.047991	1.79e-10	8.86e-09	ENST00000248899.11	NCF4
ENSG00000068308.14	1531.04	0.447377	0.0731251	1.89e-10	9.33e-09	ENST00000428668.2	OTUD5
ENSG00000108861.9	5482.07	0.451266	0.0739953	2.07e-10	1.02e-08	ENST00000226004.8	DUSP3
ENSG00000121073.15	1337.48	-0.422669	0.0689877	2.08e-10	1.02e-08	ENST00000240333.12	SLC35B1
ENSG00000198270.13	1194.53	0.726762	0.121837	2.2e-10	1.07e-08	ENST00000552374.7	TMEM116
ENSG00000135506.16	11817.4	0.376831	0.0613706	2.31e-10	1.13e-08	ENST00000315970.12	OS9
ENSG00000124181.14	1094.42	-0.64874	0.108039	2.33e-10	1.13e-08	ENST00000244007.7	PLCG1
ENSG00000141068.14	1391.1	0.851549	0.144462	2.73e-10	1.32e-08	ENST00000644974.1	KSR1
ENSG00000162613.17	10292.1	-0.434855	0.0717768	3.06e-10	1.47e-08	ENST00000370767.5	FUBP1
ENSG00000136478.8	2886.86	-0.847133	0.143794	3.09e-10	1.47e-08	ENST00000584379.6	TEX2
ENSG00000137807.16	1989.54	-1.49986	0.255878	3.09e-10	1.47e-08	ENST00000352331.8	KIF23
ENSG00000139514.13	6302.55	-0.9444	0.160333	3.25e-10	1.54e-08	ENST00000380752.10	SLC7A1
ENSG00000112218.9	361.362	-0.767302	0.129946	3.46e-10	1.64e-08	ENST00000229955.4	GPR63
ENSG00000136754.18	4386.95	0.410677	0.0680079	3.56e-10	1.68e-08	ENST00000376166.5	ABI1
ENSG00000089818.18	806.092	0.538953	0.0904553	3.68e-10	1.73e-08	ENST00000339754.11	NECAP1
ENSG00000172748.14	268.715	0.86506	0.148084	3.92e-10	1.84e-08	ENST00000308811.8	ZNF596
ENSG00000128965.13	111.89	-2.28906	0.39389	4.04e-10	1.89e-08	ENST00000617768.5	CHAC1
ENSG00000003137.9	91.1351	-1.17297	0.201659	4.14e-10	1.92e-08	ENST00000001146.7	CYP26B1
ENSG00000008988.11	93089.6	0.206535	0.0333034	4.65e-10	2.15e-08	ENST00000009589.8	RPS20
ENSG00000118308.15	4138.36	0.354778	0.058763	4.77e-10	2.2e-08	ENST00000354454.7	IRAG2
ENSG00000117475.14	1684.61	0.371822	0.0617806	4.91e-10	2.26e-08	ENST00000367808.8	BLZF1
ENSG00000116984.15	3777.61	-0.640642	0.109191	5.2e-10	2.37e-08	ENST00000366577.10	MTR
ENSG00000254999.4	4070.45	0.543032	0.0917415	5.19e-10	2.37e-08	ENST00000530758.2	BRK1
ENSG00000106683.15	1218.58	0.529084	0.0896383	5.27e-10	2.38e-08	ENST00000336180.7	LIMK1
ENSG00000163131.12	10029.5	0.694175	0.119074	5.25e-10	2.38e-08	ENST00000681728.1	CTSS
ENSG00000168769.14	2287.92	0.447057	0.0751267	5.28e-10	2.38e-08	ENST00000380013.9	TET2
ENSG00000136010.14	4823.83	-1.30651	0.225924	5.33e-10	2.39e-08	ENST00000258494.14	ALDH1L2
ENSG00000175662.18	517.072	0.747278	0.128582	5.51e-10	2.47e-08	ENST00000379504.8	TOM1L2
ENSG00000119801.13	1620.66	1.17599	0.205743	5.62e-10	2.51e-08	ENST00000261353.9	YPEL5
ENSG00000152193.8	2270.31	-0.682558	0.116867	5.96e-10	2.65e-08	ENST00000282003.7	OBI1
ENSG00000140950.16	505.936	0.807402	0.139782	6.04e-10	2.67e-08	ENST00000343629.11	MEAK7
ENSG00000107331.17	3533.23	-0.575827	0.0982272	6.49e-10	2.87e-08	ENST00000341511.11	ABCA2
ENSG00000074935.14	803.576	-0.720928	0.124289	6.89e-10	3.03e-08	ENST00000368662.10	TUBE1
ENSG00000083635.8	1485.18	-0.425634	0.0719596	7.48e-10	3.28e-08	ENST00000379161.5	NUFIP1
ENSG00000165030.4	1240.2	0.577437	0.0992491	7.56e-10	3.3e-08	ENST00000297689.4	NFIL3
ENSG00000153113.24	3928.72	0.321548	0.0537778	7.8e-10	3.39e-08	ENST00000675663.1	CAST
ENSG00000137955.16	2732.84	-0.417359	0.0706476	8.02e-10	3.48e-08	ENST00000319942.8	RABGGTB
ENSG00000104324.16	1369.46	0.492751	0.0843634	8.62e-10	3.72e-08	ENST00000220763.10	CPQ
ENSG00000121966.7	4708.38	0.630846	0.110671	9.1e-10	3.92e-08	ENST00000241393.4	CXCR4
ENSG00000068323.17	1177.88	0.519228	0.0893045	9.31e-10	3.98e-08	ENST00000315869.8	TFE3
ENSG00000104998.4	850.582	-0.840839	0.146823	9.29e-10	3.98e-08	ENST00000263379.4	IL27RA
ENSG00000167996.16	19757.7	0.994743	0.176053	9.61e-10	4.09e-08	ENST00000273550.12	FTH1
ENSG00000092201.10	8451.18	-0.63873	0.110786	9.76e-10	4.14e-08	ENST00000216297.7	SUPT16H
ENSG00000123338.13	22568.7	0.393377	0.0669141	1.01e-09	4.28e-08	ENST00000545638.2	NCKAP1L
ENSG00000179918.19	7846.62	0.301584	0.0506786	1.06e-09	4.48e-08	ENST00000478753.5	SEPHS2
ENSG00000148110.16	3271.45	-0.256724	0.0429879	1.13e-09	4.73e-08	ENST00000375344.8	MFSD14B
ENSG00000111644.8	236.148	0.695564	0.121942	1.19e-09	4.98e-08	ENST00000536350.5	ACRBP
ENSG00000185088.14	5591.21	0.725269	0.127958	1.27e-09	5.29e-08	ENST00000411926.1	RPS27L
ENSG00000234745.13	28857.8	0.447802	0.075322	1.3e-09	5.4e-08	ENST00000412585.7	HLA-B
ENSG00000008294.21	4075.9	0.294096	0.049722	1.31e-09	5.43e-08	ENST00000357122.8	SPAG9
ENSG00000129103.19	5734.79	0.543905	0.0945758	1.32e-09	5.43e-08	ENST00000434526.8	SUMF2
ENSG00000162511.8	21180.2	0.452963	0.0784943	1.36e-09	5.59e-08	ENST00000294507.4	LAPTM5
ENSG00000174125.8	520.322	0.850423	0.151259	1.38e-09	5.66e-08	ENST00000308979.7	TLR1
ENSG00000172766.19	1731.88	-0.460896	0.0796809	1.46e-09	5.98e-08	ENST00000379406.8	NAA16
ENSG00000135778.12	1647.67	0.539478	0.0943385	1.51e-09	6.14e-08	ENST00000366628.10	NTPCR
ENSG00000105518.14	1850.83	0.442397	0.076553	1.51e-09	6.15e-08	ENST00000593256.6	TMEM205
ENSG00000155506.18	18711.1	-0.364384	0.0623947	1.54e-09	6.23e-08	ENST00000336314.9	LARP1
ENSG00000136161.13	613.85	1.0733	0.193217	1.57e-09	6.35e-08	ENST00000344532.8	RCBTB2
ENSG00000139350.12	1728.5	-0.636594	0.111979	1.61e-09	6.49e-08	ENST00000429527.6	NEDD1
ENSG00000197457.10	460.252	0.994924	0.178845	1.63e-09	6.56e-08	ENST00000370053.3	STMN3
ENSG00000110002.16	169.977	1.31796	0.238651	1.67e-09	6.66e-08	ENST00000361352.9	VWA5A
ENSG00000197535.15	1980.83	0.552048	0.0970879	1.75e-09	6.99e-08	ENST00000553916.5	MYO5A
ENSG00000172081.14	11394.7	0.424779	0.0736241	1.76e-09	7.01e-08	ENST00000357066.8	MOB3A
ENSG00000123200.17	7669.95	-0.326088	0.0558925	1.89e-09	7.47e-08	ENST00000679008.1	ZC3H13
ENSG00000161040.16	279.249	0.782174	0.1401	1.99e-09	7.85e-08	ENST00000455112.6	FBXL13
ENSG00000169413.3	199.476	1.15303	0.209276	2.02e-09	7.94e-08	ENST00000304677.3	RNASE6
ENSG00000145375.9	628.497	-0.511933	0.0898659	2.03e-09	7.96e-08	ENST00000274008.5	SPATA5
ENSG00000111843.14	3203.98	0.374654	0.0649352	2.13e-09	8.33e-08	ENST00000229563.6	TMEM14C
ENSG00000143621.17	15500.6	-0.322746	0.0555325	2.19e-09	8.47e-08	ENST00000361891.9	ILF2
ENSG00000167261.14	53.6187	2.0782	0.380271	2.18e-09	8.47e-08	ENST00000393847.6	DPEP2
ENSG00000197429.11	213.392	0.764997	0.137184	2.17e-09	8.47e-08	ENST00000396478.4	IPP
ENSG00000160741.17	2587.2	0.402246	0.0700776	2.24e-09	8.65e-08	ENST00000368633.2	CRTC2
ENSG00000138604.10	448.042	-0.595154	0.10553	2.25e-09	8.65e-08	ENST00000261858.7	GLCE
ENSG00000141759.15	2026.56	-0.406574	0.0707663	2.25e-09	8.65e-08	ENST00000592957.1	TXNL4A
ENSG00000126351.13	1096.97	-1.05441	0.190398	2.36e-09	9.04e-08	ENST00000450525.7	THRA
ENSG00000141504.12	123.242	1.0419	0.189375	2.45e-09	9.36e-08	ENST00000269298.10	SAT2
ENSG00000135218.19	1209.56	1.06843	0.196194	2.68e-09	1.02e-07	ENST00000394788.7	CD36
ENSG00000173221.14	1060.87	0.694193	0.12508	2.69e-09	1.02e-07	ENST00000237858.11	GLRX
ENSG00000160957.14	1855.59	-1.18337	0.215097	2.75e-09	1.03e-07	ENST00000617875.6	RECQL4
ENSG00000254415.3	56.5878	2.7291	0.505599	2.74e-09	1.03e-07	ENST00000360844.6	SIGLEC14
ENSG00000029153.14	970.913	-0.487709	0.0863182	2.89e-09	1.08e-07	ENST00000544915.5	ARNTL2
ENSG00000138061.12	439.661	1.13935	0.209514	2.88e-09	1.08e-07	ENST00000610745.5	CYP1B1
ENSG00000103540.16	1887.42	-0.785894	0.141963	2.98e-09	1.11e-07	ENST00000396212.6	CCP110
ENSG00000091164.13	4109.93	0.330014	0.0574492	3.06e-09	1.14e-07	ENST00000590954.5	TXNL1
ENSG00000100426.7	2989.57	-0.395852	0.0694377	3.07e-09	1.14e-07	ENST00000216268.6	ZBED4
ENSG00000109475.17	27648.3	0.366431	0.0648704	3.13e-09	1.16e-07	ENST00000394667.8	RPL34
ENSG00000164654.16	1825.22	0.423699	0.0746122	3.15e-09	1.16e-07	ENST00000405785.5	MIOS
ENSG00000112419.14	1121.31	-0.444551	0.0786501	3.27e-09	1.2e-07	ENST00000427704.6	PHACTR2
ENSG00000140406.4	531.662	-1.09644	0.200498	3.4e-09	1.25e-07	ENST00000267984.4	TLNRD1
ENSG00000213625.9	1757.24	0.348504	0.0609969	3.42e-09	1.25e-07	ENST00000371065.9	LEPROT
ENSG00000108405.4	2106	0.59615	0.107528	3.44e-09	1.25e-07	ENST00000225538.4	P2RX1
ENSG00000147065.17	52630	-0.897169	0.164122	3.47e-09	1.26e-07	ENST00000360270.7	MSN
ENSG00000127824.15	1921.59	-0.758573	0.137498	3.48e-09	1.26e-07	ENST00000248437.9	TUBA4A
ENSG00000076641.4	3167.34	0.750523	0.136643	3.5e-09	1.27e-07	ENST00000220597.4	PAG1
ENSG00000110446.12	870.818	0.748299	0.136514	3.57e-09	1.29e-07	ENST00000536491.2	SLC15A3
ENSG00000182324.7	115.908	1.17385	0.216928	3.69e-09	1.33e-07	ENST00000391884.2	KCNJ14
ENSG00000140006.12	1386.28	-0.416913	0.0738531	3.78e-09	1.35e-07	ENST00000620954.2	WDR89
ENSG00000258366.10	766.625	-0.747673	0.136095	3.84e-09	1.37e-07	ENST00000360203.11	RTEL1
ENSG00000154589.7	81.2678	1.57115	0.292913	3.96e-09	1.41e-07	ENST00000284818.7	LY96
ENSG00000244509.4	4473.32	0.591279	0.107077	3.96e-09	1.41e-07	ENST00000361441.5	APOBEC3C
ENSG00000182179.13	1902.54	0.565483	0.101971	4.01e-09	1.42e-07	ENST00000333486.4	UBA7
ENSG00000093072.18	2322.63	1.3016	0.242839	4.13e-09	1.46e-07	ENST00000262607.3	ADA2
ENSG00000159079.19	2022.57	-0.396843	0.0702929	4.12e-09	1.46e-07	ENST00000440966.5	CFAP298
ENSG00000171777.16	370.91	0.771864	0.141583	4.15e-09	1.46e-07	ENST00000615439.5	RASGRP4
ENSG00000101335.10	76.8971	1.51334	0.28231	4.17e-09	1.46e-07	ENST00000346786.2	MYL9
ENSG00000118518.17	2280.4	0.391487	0.0693987	4.19e-09	1.46e-07	ENST00000610153.1	RNF146
ENSG00000118655.7	745.557	-0.663909	0.120566	4.26e-09	1.48e-07	ENST00000650450.2	DCLRE1B
ENSG00000121864.10	2111.64	-0.503335	0.0904343	4.52e-09	1.57e-07	ENST00000484866.5	ZNF639
ENSG00000197746.14	18836.3	0.613151	0.111917	4.9e-09	1.7e-07	ENST00000394936.8	PSAP
ENSG00000178718.7	1042.43	-0.557112	0.100999	5.06e-09	1.75e-07	ENST00000322177.6	RPP25
ENSG00000184787.19	4930.07	-0.280959	0.0492134	5.18e-09	1.78e-07	ENST00000345496.7	UBE2G2
ENSG00000243749.1	539.989	0.608703	0.111248	5.23e-09	1.8e-07	ENST00000373337.3	TMEM35B
ENSG00000161791.14	1427.87	0.715379	0.131898	5.25e-09	1.8e-07	ENST00000352151.9	FMNL3
ENSG00000151490.15	378.614	0.999549	0.186793	5.31e-09	1.81e-07	ENST00000542557.5	PTPRO
ENSG00000103489.12	1028.24	0.610697	0.111793	5.36e-09	1.82e-07	ENST00000261381.7	XYLT1
ENSG00000023318.8	5521.82	0.430635	0.0773208	5.4e-09	1.83e-07	ENST00000262455.7	ERP44
ENSG00000101057.16	6816.15	-1.61055	0.298966	5.43e-09	1.83e-07	ENST00000217026.5	MYBL2
ENSG00000148154.10	1088.95	0.529455	0.0962201	5.43e-09	1.83e-07	ENST00000374279.4	UGCG
ENSG00000095319.14	7548.78	-0.542126	0.0979471	5.61e-09	1.89e-07	ENST00000372577.2	NUP188
ENSG00000150753.12	32252.4	-0.430126	0.0769727	5.67e-09	1.9e-07	ENST00000503026.5	CCT5
ENSG00000177106.16	60.3718	2.27938	0.432885	5.75e-09	1.92e-07	ENST00000318562.13	EPS8L2
ENSG00000198860.14	1761.57	-0.338016	0.0600108	5.86e-09	1.96e-07	ENST00000423085.7	TSEN15
ENSG00000103495.14	11664.1	-0.209847	0.0366245	6.18e-09	2.06e-07	ENST00000545521.5	MAZ
ENSG00000204396.11	42.6195	1.62302	0.305522	6.5e-09	2.16e-07	ENST00000375688.5	VWA7
ENSG00000118515.12	257.11	1.75104	0.334751	6.53e-09	2.16e-07	ENST00000237305.11	SGK1
ENSG00000138758.12	5718.41	-0.517278	0.0941962	6.62e-09	2.19e-07	ENST00000264893.11	SEPTIN11
ENSG00000100024.15	223.822	1.04961	0.197909	6.69e-09	2.2e-07	ENST00000326010.10	UPB1
ENSG00000106066.15	1181.52	0.608198	0.112285	6.95e-09	2.28e-07	ENST00000396276.7	CPVL
ENSG00000135069.14	7569.73	-0.701726	0.128973	7.1e-09	2.33e-07	ENST00000376588.4	PSAT1
ENSG00000154447.15	169.391	-0.920825	0.172356	7.34e-09	2.4e-07	ENST00000284637.14	SH3RF1
ENSG00000185009.13	8103.9	0.331543	0.059323	7.56e-09	2.47e-07	ENST00000372745.1	AP3M1
ENSG00000139192.12	617.345	0.699764	0.130536	7.83e-09	2.54e-07	ENST00000266556.8	TAPBPL
ENSG00000107864.15	413.314	0.481378	0.0880225	8.02e-09	2.6e-07	ENST00000412050.8	CPEB3
ENSG00000163536.13	199.746	1.26744	0.242354	8.46e-09	2.74e-07	ENST00000446050.7	SERPINI1
ENSG00000137944.18	1505.28	0.449921	0.0822027	8.5e-09	2.74e-07	ENST00000370491.7	KYAT3
ENSG00000175567.11	5357.9	0.366843	0.0663674	9.03e-09	2.91e-07	ENST00000663595.2	UCP2
ENSG00000175899.15	53.7713	1.46332	0.279552	9.39e-09	3.01e-07	ENST00000318602.12	A2M
ENSG00000138092.11	1329.72	-0.950015	0.17971	1.02e-08	3.25e-07	ENST00000380834.7	CENPO
ENSG00000085871.9	2501.34	0.314483	0.056632	1.02e-08	3.26e-07	ENST00000265498.6	MGST2
ENSG00000144524.18	1691.44	-0.465716	0.0855571	1.04e-08	3.32e-07	ENST00000410017.5	COPS7B
ENSG00000101558.14	7866.53	0.287245	0.0515032	1.06e-08	3.37e-07	ENST00000340541.4	VAPA
ENSG00000155265.11	369.267	0.829095	0.157601	1.08e-08	3.43e-07	ENST00000370602.6	GOLGA7B
ENSG00000101307.16	2395.72	0.385972	0.0703046	1.11e-08	3.51e-07	ENST00000381605.9	SIRPB1
ENSG00000131791.8	1148.2	0.522723	0.0975614	1.24e-08	3.91e-07	ENST00000254101.4	PRKAB2
ENSG00000107551.21	6352.41	0.516397	0.0959898	1.26e-08	3.96e-07	ENST00000340258.10	RASSF4
ENSG00000144401.14	1965.38	-0.491474	0.0913305	1.33e-08	4.17e-07	ENST00000448007.6	METTL21A
ENSG00000166224.17	2784.06	0.394663	0.0726028	1.33e-08	4.17e-07	ENST00000373202.8	SGPL1
ENSG00000166927.13	6336.62	0.787195	0.150901	1.38e-08	4.31e-07	ENST00000300184.8	MS4A7
ENSG00000102172.16	3209.68	-0.584896	0.109945	1.4e-08	4.36e-07	ENST00000404933.7	SMS
ENSG00000160584.17	2168.55	0.447288	0.0830413	1.43e-08	4.44e-07	ENST00000445177.6	SIK3
ENSG00000110031.13	1423.93	0.764058	0.146368	1.44e-08	4.46e-07	ENST00000395074.7	LPXN
ENSG00000127804.13	2468.12	-0.363121	0.0667221	1.54e-08	4.77e-07	ENST00000263092.11	METTL16
ENSG00000130813.18	409.502	0.74311	0.14242	1.56e-08	4.8e-07	ENST00000253110.16	SHFL
ENSG00000166938.13	2210.84	-0.43004	0.0801249	1.65e-08	5.06e-07	ENST00000319212.9	DIS3L
ENSG00000140284.11	953.23	-0.725149	0.13837	1.67e-08	5.12e-07	ENST00000267842.10	SLC27A2
ENSG00000157538.14	2626.79	0.469382	0.0880834	1.74e-08	5.32e-07	ENST00000309117.11	VPS26C
ENSG00000276600.5	130.493	1.36842	0.269022	1.75e-08	5.33e-07	ENST00000617070.5	RAB7B
ENSG00000204287.14	110.765	1.99596	0.396049	1.78e-08	5.41e-07	ENST00000395388.7	HLA-DRA
ENSG00000143294.15	3003.46	-0.33146	0.0609014	1.82e-08	5.52e-07	ENST00000271526.9	PRCC
ENSG00000036549.13	3054.37	-0.28504	0.0520127	1.84e-08	5.56e-07	ENST00000370801.8	ZZZ3
ENSG00000054793.14	763.319	-0.61965	0.117878	1.86e-08	5.61e-07	ENST00000338821.6	ATP9A
ENSG00000151725.12	1426.24	-1.23603	0.24013	1.86e-08	5.61e-07	ENST00000281453.10	CENPU
ENSG00000113360.17	4215.67	-0.348076	0.0642106	1.89e-08	5.66e-07	ENST00000513349.5	DROSHA
ENSG00000166311.10	172.898	1.07073	0.209438	1.89e-08	5.66e-07	ENST00000342245.9	SMPD1
ENSG00000169826.8	2106.74	-0.388279	0.0721329	1.89e-08	5.66e-07	ENST00000374466.4	CSGALNACT2
ENSG00000096996.16	617.109	0.612948	0.117219	1.94e-08	5.79e-07	ENST00000322153.11	IL12RB1
ENSG00000124357.13	563.9	0.620314	0.118744	1.95e-08	5.8e-07	ENST00000443938.6	NAGK
ENSG00000163359.17	1171.66	0.603001	0.115339	1.97e-08	5.85e-07	ENST00000472056.5	COL6A3
ENSG00000239713.9	437.525	0.916404	0.178948	1.99e-08	5.89e-07	ENST00000407997.4	APOBEC3G
ENSG00000137841.12	4020.25	0.41423	0.0775472	2.04e-08	6.04e-07	ENST00000260402.8	PLCB2
ENSG00000151498.12	793.44	0.457611	0.0861794	2.06e-08	6.05e-07	ENST00000281182.9	ACAD8
ENSG00000154917.11	2085.47	0.453104	0.0853298	2.07e-08	6.05e-07	ENST00000486858.5	RAB6B
ENSG00000169902.15	276.126	0.917243	0.179172	2.06e-08	6.05e-07	ENST00000304842.6	TPST1
ENSG00000186074.19	1301.82	0.661848	0.127473	2.06e-08	6.05e-07	ENST00000326165.11	CD300LF
ENSG00000114491.14	3227.01	-0.43117	0.0807807	2.09e-08	6.1e-07	ENST00000232607.7	UMPS
ENSG00000185482.8	3470.8	0.35662	0.0662386	2.11e-08	6.15e-07	ENST00000554578.5	STAC3
ENSG00000231500.7	206285	0.310764	0.0570235	2.12e-08	6.17e-07	ENST00000439602.7	RPS18
ENSG00000083857.14	864.889	1.41347	0.28094	2.2e-08	6.37e-07	ENST00000441802.7	FAT1
ENSG00000160447.7	820.165	-0.955761	0.186083	2.25e-08	6.51e-07	ENST00000291906.5	PKN3
ENSG00000229117.9	81251.6	0.235806	0.0430183	2.25e-08	6.51e-07	ENST00000501597.3	RPL41
ENSG00000007944.15	3414.82	0.795164	0.155091	2.3e-08	6.63e-07	ENST00000356840.8	MYLIP
ENSG00000138433.16	1602.6	0.473296	0.0899421	2.32e-08	6.68e-07	ENST00000342016.8	CIR1
ENSG00000158793.14	627.883	0.437824	0.0825981	2.36e-08	6.77e-07	ENST00000368009.7	NIT1
ENSG00000213722.10	1155.13	0.48214	0.0915576	2.37e-08	6.77e-07	ENST00000375787.6	DDAH2
ENSG00000026103.22	1789.24	0.779257	0.15226	2.45e-08	6.98e-07	ENST00000352159.8	FAS
ENSG00000134256.13	58.5884	1.87002	0.373479	2.46e-08	6.99e-07	ENST00000682167.1	CD101
ENSG00000145592.14	88552.3	0.315727	0.0584837	2.46e-08	6.99e-07	ENST00000508493.1	RPL37
ENSG00000121552.4	4939.09	0.317769	0.0589803	2.51e-08	7.12e-07	ENST00000264474.4	CSTA
ENSG00000169891.18	122.35	1.98497	0.399842	2.54e-08	7.18e-07	ENST00000357277.8	REPS2
ENSG00000111481.10	6094.03	0.316128	0.0586538	2.57e-08	7.26e-07	ENST00000262061.7	COPZ1
ENSG00000178860.9	241.951	0.609883	0.117582	2.58e-08	7.26e-07	ENST00000325509.5	MSC
ENSG00000126775.9	981.65	0.639123	0.123878	2.62e-08	7.35e-07	ENST00000247178.6	ATG14
ENSG00000185950.9	1475.27	-0.332943	0.0620535	2.72e-08	7.62e-07	ENST00000375856.5	IRS2
ENSG00000166788.10	1062.8	-0.369531	0.0694079	2.77e-08	7.7e-07	ENST00000524803.6	SAAL1
ENSG00000196372.13	769.551	-0.407436	0.0768656	2.76e-08	7.7e-07	ENST00000357700.11	ASB13
ENSG00000196517.13	22.9306	-1.80934	0.35983	2.76e-08	7.7e-07	ENST00000673836.1	SLC6A9
ENSG00000043355.12	1910.25	0.382728	0.0720722	2.78e-08	7.73e-07	ENST00000376335.8	ZIC2
ENSG00000143545.10	4388.39	0.646584	0.124185	2.89e-08	8.01e-07	ENST00000368575.5	RAB13
ENSG00000119396.11	5781.39	0.26989	0.0499354	2.91e-08	8.04e-07	ENST00000373840.9	RAB14
ENSG00000113272.14	1637.48	0.390047	0.0735867	2.92e-08	8.05e-07	ENST00000231198.12	THG1L
ENSG00000276231.5	113.482	1.64705	0.332707	3.15e-08	8.68e-07	ENST00000619866.5	PIK3R6
ENSG00000167552.15	964.064	0.572872	0.111126	3.18e-08	8.72e-07	ENST00000301071.12	TUBA1A
ENSG00000166181.13	8469.35	-0.3586	0.0674916	3.2e-08	8.76e-07	ENST00000531273.6	API5
ENSG00000033627.17	2143.19	0.69874	0.137352	3.22e-08	8.8e-07	ENST00000264649.10	ATP6V0A1
ENSG00000101474.12	2493.14	0.346333	0.0652411	3.36e-08	9.16e-07	ENST00000217456.3	APMAP
ENSG00000129317.15	2829.75	-0.353583	0.066604	3.37e-08	9.16e-07	ENST00000344862.10	PUS7L
ENSG00000176273.15	278.954	-0.745069	0.146159	3.38e-08	9.16e-07	ENST00000427197.2	SLC35G1
ENSG00000145220.14	2649.64	-0.583282	0.113068	3.4e-08	9.2e-07	ENST00000343470.9	LYAR
ENSG00000042980.13	164.053	2.49872	0.513907	3.46e-08	9.35e-07	ENST00000265769.9	ADAM28
ENSG00000065183.16	7082.84	-0.369326	0.0698938	3.62e-08	9.77e-07	ENST00000349139.6	WDR3
ENSG00000112144.16	1285.48	-0.471852	0.0906806	3.63e-08	9.78e-07	ENST00000676107.1	CILK1
ENSG00000037280.16	99.4317	-1.04888	0.208749	3.66e-08	9.83e-07	ENST00000261937.11	FLT4
ENSG00000139625.13	72.6913	1.53622	0.31088	3.72e-08	9.98e-07	ENST00000547035.5	MAP3K12
ENSG00000148180.21	5411.24	0.596761	0.116087	3.74e-08	1e-06	ENST00000432226.7	GSN
ENSG00000086589.12	3934.88	0.305482	0.0574012	3.84e-08	1.02e-06	ENST00000199814.9	RBM22
ENSG00000135148.12	3559.66	0.461231	0.0893335	3.85e-08	1.02e-06	ENST00000412615.7	TRAFD1
ENSG00000196305.19	14732.3	-0.604527	0.117919	3.85e-08	1.02e-06	ENST00000443024.7	IARS1
ENSG00000110906.13	3370.2	0.31363	0.0590866	4.02e-08	1.06e-06	ENST00000228495.11	KCTD10
ENSG00000134061.5	518.944	1.04602	0.211197	4.09e-08	1.08e-06	ENST00000256447.5	CD180
ENSG00000162736.17	6778.65	0.438637	0.084635	4.34e-08	1.15e-06	ENST00000294785.10	NCSTN
ENSG00000175309.15	755.813	0.432383	0.0834743	4.61e-08	1.21e-06	ENST00000308158.10	PHYKPL
ENSG00000143942.5	429.445	-0.724558	0.143545	4.64e-08	1.22e-06	ENST00000295304.5	CHAC2
ENSG00000164938.14	1166.18	2.05475	0.426536	4.71e-08	1.24e-06	ENST00000448464.6	TP53INP1
ENSG00000099901.17	5013.78	-0.753091	0.149655	4.84e-08	1.27e-06	ENST00000331821.7	RANBP1
ENSG00000138303.18	2013.27	0.299543	0.0566725	4.85e-08	1.27e-06	ENST00000672940.1	ASCC1
ENSG00000170734.12	5495.72	0.661575	0.131733	4.94e-08	1.29e-06	ENST00000372226.1	POLH
ENSG00000152620.13	3427.12	-0.442125	0.0856022	4.98e-08	1.29e-06	ENST00000282512.7	NADK2
ENSG00000166428.14	3036.58	0.633796	0.125873	4.99e-08	1.29e-06	ENST00000392593.9	PLD4
ENSG00000101236.17	4362.71	0.534646	0.104985	5e-08	1.3e-06	ENST00000358395.11	RNF24
ENSG00000069399.15	177.797	1.15234	0.235087	5.07e-08	1.31e-06	ENST00000164227.10	BCL3
ENSG00000183779.7	81.4496	1.0092	0.20388	5.16e-08	1.33e-06	ENST00000331569.6	ZNF703
ENSG00000163050.18	4974.38	-0.405588	0.0781918	5.22e-08	1.34e-06	ENST00000366777.4	COQ8A
ENSG00000182578.14	940.777	1.6502	0.341288	5.28e-08	1.35e-06	ENST00000675795.1	CSF1R
ENSG00000080371.6	2687.22	-0.700747	0.138941	5.3e-08	1.36e-06	ENST00000261263.5	RAB21
ENSG00000112773.16	2127.86	0.64897	0.12943	5.38e-08	1.38e-06	ENST00000320172.11	TENT5A
ENSG00000163322.14	2143.71	0.370762	0.0714057	5.6e-08	1.43e-06	ENST00000321945.12	ABRAXAS1
ENSG00000075407.18	2952.93	-0.450421	0.0876371	5.68e-08	1.45e-06	ENST00000361085.9	ZNF37A
ENSG00000137273.6	191.669	-0.627461	0.124667	5.73e-08	1.46e-06	ENST00000645481.2	FOXF2
ENSG00000205542.11	57183.6	0.615632	0.119416	5.76e-08	1.46e-06	ENST00000451311.7	TMSB4X
ENSG00000188739.15	5294.82	0.231005	0.0435694	5.99e-08	1.52e-06	ENST00000408888.8	RBM34
ENSG00000090054.15	3365.47	0.381489	0.0738217	6.05e-08	1.53e-06	ENST00000262554.7	SPTLC1
ENSG00000156136.10	2138.33	-0.748822	0.150167	6.15e-08	1.55e-06	ENST00000286648.10	DCK
ENSG00000075702.19	983.475	-0.627066	0.124899	6.21e-08	1.56e-06	ENST00000401500.7	WDR62
ENSG00000168394.12	2541.59	0.721569	0.145654	6.22e-08	1.56e-06	ENST00000354258.5	TAP1
ENSG00000213741.11	25948.1	0.264703	0.0499838	6.22e-08	1.56e-06	ENST00000245458.11	RPS29
ENSG00000104951.16	192.625	1.68956	0.352367	6.33e-08	1.58e-06	ENST00000391826.7	IL4I1
ENSG00000144909.8	992.82	0.503509	0.0993746	6.37e-08	1.59e-06	ENST00000296220.6	OSBPL11
ENSG00000112799.9	1405.09	0.983552	0.201882	6.38e-08	1.59e-06	ENST00000230568.5	LY86
ENSG00000118058.23	2571.27	-0.365232	0.0705699	6.61e-08	1.64e-06	ENST00000534358.8	KMT2A
ENSG00000167107.13	486.226	1.04939	0.216178	6.73e-08	1.67e-06	ENST00000300441.9	ACSF2
ENSG00000007237.19	5671.4	1.00179	0.205028	6.74e-08	1.67e-06	ENST00000437099.6	GAS7
ENSG00000135046.14	1630.18	0.506709	0.100185	6.94e-08	1.71e-06	ENST00000257497.11	ANXA1
ENSG00000174456.15	424.525	1.03461	0.213263	6.95e-08	1.71e-06	ENST00000549724.2	C12orf76
ENSG00000188529.15	8237.5	-0.358387	0.0693008	6.97e-08	1.72e-06	ENST00000453840.7	SRSF10
ENSG00000265190.7	236.07	0.66887	0.134684	7.03e-08	1.73e-06	ENST00000585281.6	ANXA8
ENSG00000160949.17	2674.52	-1.11483	0.228002	7.36e-08	1.8e-06	ENST00000409379.8	TONSL
ENSG00000113739.11	235.617	-1.29423	0.265784	7.49e-08	1.83e-06	ENST00000265087.9	STC2
ENSG00000172269.20	1239.72	-0.369992	0.0719777	7.73e-08	1.89e-06	ENST00000354202.9	DPAGT1
ENSG00000136104.21	8216.64	-0.411116	0.0805858	7.97e-08	1.94e-06	ENST00000336617.8	RNASEH2B
ENSG00000261371.6	7952.97	0.671009	0.136362	8.05e-08	1.96e-06	ENST00000563924.6	PECAM1
ENSG00000140612.14	3898.85	0.39186	0.0766701	8.24e-08	2e-06	ENST00000268220.12	SEC11A
ENSG00000163249.13	2333.91	0.47499	0.0946151	8.32e-08	2.01e-06	ENST00000295414.8	CCNYL1
ENSG00000198435.4	259.02	-0.709883	0.144039	8.46e-08	2.05e-06	ENST00000356628.4	NRARP
ENSG00000103121.9	725.452	-0.611789	0.123246	8.72e-08	2.1e-06	ENST00000486645.5	CMC2
ENSG00000171914.16	516.37	-0.643952	0.130253	8.97e-08	2.16e-06	ENST00000561311.5	TLN2
ENSG00000185379.21	1527.86	-0.487822	0.097148	9.2e-08	2.21e-06	ENST00000394589.8	RAD51D
ENSG00000170525.21	2648.85	0.347481	0.0679751	9.61e-08	2.3e-06	ENST00000379789.8	PFKFB3
ENSG00000170385.10	4116.72	0.315452	0.0613512	9.68e-08	2.32e-06	ENST00000367001.5	SLC30A1
ENSG00000105185.12	4259.27	-0.231883	0.0444571	9.97e-08	2.38e-06	ENST00000590247.7	PDCD5
ENSG00000054965.11	2049.07	0.48703	0.0976867	1.01e-07	2.41e-06	ENST00000356467.5	FAM168A
ENSG00000072694.21	1190.49	1.46309	0.310785	1.01e-07	2.41e-06	ENST00000367961.8	FCGR2B
ENSG00000102753.10	6687.94	-0.290596	0.056292	1.02e-07	2.42e-06	ENST00000261667.8	KPNA3
ENSG00000188243.14	4112.9	0.557357	0.112616	1.02e-07	2.42e-06	ENST00000355801.4	COMMD6
ENSG00000156535.15	5960.18	0.793463	0.164368	1.03e-07	2.45e-06	ENST00000287097.6	CD109
ENSG00000130940.15	215.547	-0.644283	0.13134	1.07e-07	2.52e-06	ENST00000344008.5	CASZ1
ENSG00000160570.14	941.828	0.376394	0.0743043	1.08e-07	2.55e-06	ENST00000596251.6	DEDD2
ENSG00000166582.10	1228.6	-0.630766	0.128735	1.11e-07	2.61e-06	ENST00000299736.5	CENPV
ENSG00000082153.18	12523.1	-0.616602	0.125641	1.12e-07	2.62e-06	ENST00000409226.5	BZW1
ENSG00000130684.14	1488.08	0.634005	0.130658	1.13e-07	2.66e-06	ENST00000376436.5	ZNF337
ENSG00000145365.11	1419.66	0.308852	0.0604239	1.18e-07	2.75e-06	ENST00000500655.2	TIFA
ENSG00000169118.18	2156.53	0.445251	0.0892715	1.18e-07	2.76e-06	ENST00000303052.13	CSNK1G1
ENSG00000071082.11	49005.1	0.299238	0.0599065	1.24e-07	2.9e-06	ENST00000409320.7	RPL31
ENSG00000100522.10	2104.82	-0.473306	0.0952771	1.27e-07	2.95e-06	ENST00000216410.8	GNPNAT1
ENSG00000091137.14	44.5908	-1.13541	0.238654	1.28e-07	2.98e-06	ENST00000644269.2	SLC26A4
ENSG00000136490.9	3210.81	0.790574	0.16531	1.29e-07	3e-06	ENST00000583211.5	LIMD2
ENSG00000196878.15	177.26	0.641686	0.132021	1.3e-07	3e-06	ENST00000356082.9	LAMB3
ENSG00000101605.13	39.0907	1.86264	0.396138	1.32e-07	3.05e-06	ENST00000261606.11	MYOM1
ENSG00000012822.16	1383.86	0.66925	0.13873	1.34e-07	3.09e-06	ENST00000430117.6	CALCOCO1
ENSG00000041880.15	323.743	0.595485	0.122313	1.35e-07	3.1e-06	ENST00000417220.6	PARP3
ENSG00000122218.16	18394.1	0.237668	0.0457876	1.37e-07	3.15e-06	ENST00000649787.1	COPA
ENSG00000155363.18	4052.32	0.366251	0.0728578	1.37e-07	3.15e-06	ENST00000357443.2	MOV10
ENSG00000021826.17	86.4443	0.954274	0.20053	1.38e-07	3.15e-06	ENST00000673711.1	CPS1
ENSG00000119655.11	984.607	0.403801	0.0809085	1.4e-07	3.19e-06	ENST00000555619.6	NPC2
ENSG00000170439.7	246.637	0.662304	0.137228	1.43e-07	3.25e-06	ENST00000394252.4	METTL7B
ENSG00000186815.13	5907.79	0.386251	0.0772683	1.43e-07	3.26e-06	ENST00000335509.11	TPCN1
ENSG00000158864.13	12721.5	0.303401	0.059765	1.45e-07	3.28e-06	ENST00000676972.1	NDUFS2
ENSG00000278259.5	2208.02	-0.720132	0.149671	1.55e-07	3.51e-06	ENST00000614623.5	MYO19
ENSG00000138709.19	1121.65	-0.363526	0.0727273	1.61e-07	3.64e-06	ENST00000394288.7	LARP1B
ENSG00000150991.15	58397.2	0.455053	0.0923095	1.63e-07	3.68e-06	ENST00000339647.6	UBC
ENSG00000198873.12	286.986	-0.516316	0.105721	1.65e-07	3.71e-06	ENST00000392870.3	GRK5
ENSG00000131462.9	1893.14	-0.667268	0.138561	1.67e-07	3.75e-06	ENST00000251413.8	TUBG1
ENSG00000080546.13	6879.91	0.931846	0.197025	1.68e-07	3.77e-06	ENST00000356644.7	SESN1
ENSG00000185432.12	1111.63	1.05568	0.226699	1.71e-07	3.84e-06	ENST00000332160.5	METTL7A
ENSG00000105499.14	107.328	0.962447	0.204614	1.71e-07	3.84e-06	ENST00000599921.6	PLA2G4C
ENSG00000125089.18	372.111	0.678622	0.142141	1.74e-07	3.88e-06	ENST00000245105.8	SH3TC1
ENSG00000213614.11	3034.56	0.60294	0.125588	1.77e-07	3.94e-06	ENST00000566304.5	HEXA
ENSG00000125726.11	4151.4	0.840518	0.178662	1.78e-07	3.95e-06	ENST00000245903.4	CD70
ENSG00000120889.13	9639.22	0.556623	0.114063	1.79e-07	3.98e-06	ENST00000276431.9	TNFRSF10B
ENSG00000090861.17	11866	-0.797691	0.167789	1.84e-07	4.07e-06	ENST00000261772.13	AARS1
ENSG00000078098.14	67.2321	1.45212	0.314206	1.84e-07	4.07e-06	ENST00000188790.9	FAP
ENSG00000160200.18	1684.76	-0.987372	0.209424	1.88e-07	4.15e-06	ENST00000398165.8	CBS
ENSG00000111229.16	20938.5	0.769883	0.163536	1.93e-07	4.26e-06	ENST00000228825.12	ARPC3
ENSG00000133872.14	10468	0.392034	0.0802356	1.96e-07	4.32e-06	ENST00000256255.11	SARAF
ENSG00000137168.8	2265.34	-0.375649	0.0757579	1.96e-07	4.32e-06	ENST00000373699.6	PPIL1
ENSG00000130177.16	4230.71	0.202636	0.0396877	2.02e-07	4.44e-06	ENST00000356221.8	CDC16
ENSG00000203668.3	2148.91	-1.06245	0.226588	2.03e-07	4.45e-06	ENST00000366553.3	CHML
ENSG00000198417.7	916.439	0.54422	0.113311	2.11e-07	4.6e-06	ENST00000334350.7	MT1F
ENSG00000278540.5	3877.95	-0.306858	0.0613413	2.11e-07	4.6e-06	ENST00000614428.4	ACACA
ENSG00000172667.11	3376.79	1.05761	0.229827	2.19e-07	4.76e-06	ENST00000311417.7	ZMAT3
ENSG00000163171.8	5163.21	0.663822	0.14071	2.27e-07	4.94e-06	ENST00000295324.4	CDC42EP3
ENSG00000166797.11	2819.14	-0.624457	0.130932	2.28e-07	4.95e-06	ENST00000300030.8	CIAO2A
ENSG00000186187.12	1821.11	0.376596	0.076567	2.28e-07	4.95e-06	ENST00000567962.5	ZNRF1
ENSG00000164949.8	34.4323	1.68576	0.366902	2.36e-07	5.11e-06	ENST00000396194.6	GEM
ENSG00000141179.14	921.904	0.798589	0.171782	2.46e-07	5.31e-06	ENST00000268896.10	PCTP
ENSG00000117625.14	3084.22	0.385929	0.0789143	2.52e-07	5.44e-06	ENST00000367005.8	RCOR3
ENSG00000103978.16	4301.47	0.252882	0.050305	2.53e-07	5.44e-06	ENST00000389834.9	TMEM87A
ENSG00000183044.12	718.31	0.962846	0.209258	2.56e-07	5.5e-06	ENST00000268251.13	ABAT
ENSG00000062725.10	1857.42	0.250936	0.049997	2.57e-07	5.52e-06	ENST00000083182.8	APPBP2
ENSG00000130477.16	85.5654	2.82937	0.637485	2.59e-07	5.55e-06	ENST00000519716.7	UNC13A
ENSG00000125845.7	275.048	-0.676283	0.14349	2.61e-07	5.57e-06	ENST00000378827.5	BMP2
ENSG00000077585.14	488.052	0.80388	0.173504	2.66e-07	5.68e-06	ENST00000366592.8	GPR137B
ENSG00000100345.22	38128.2	0.248826	0.0495283	2.73e-07	5.81e-06	ENST00000216181.11	MYH9
ENSG00000157379.14	351.278	0.750868	0.161384	2.73e-07	5.81e-06	ENST00000288111.12	DHRS1
ENSG00000101079.21	3159.15	0.25773	0.051602	2.81e-07	5.96e-06	ENST00000349004.6	NDRG3
ENSG00000181588.17	462.757	-0.723093	0.154313	2.82e-07	5.97e-06	ENST00000402693.5	MEX3D
ENSG00000127564.17	810.863	-1.47961	0.32236	2.84e-07	6.01e-06	ENST00000262300.13	PKMYT1
ENSG00000141542.11	60.545	1.40246	0.30987	2.87e-07	6.05e-06	ENST00000571995.6	RAB40B
ENSG00000166002.7	166.884	-0.710214	0.152065	2.96e-07	6.25e-06	ENST00000298966.7	SMCO4
ENSG00000158887.19	196.021	0.735271	0.158415	3.05e-07	6.41e-06	ENST00000672287.2	MPZ
ENSG00000148296.7	2429.4	-0.546664	0.115245	3.1e-07	6.51e-06	ENST00000372022.6	SURF6
ENSG00000183605.17	3072.02	-0.304513	0.0617318	3.1e-07	6.51e-06	ENST00000355697.7	SFXN4
ENSG00000089127.15	397.38	1.08028	0.238594	3.15e-07	6.59e-06	ENST00000675868.2	OAS1
ENSG00000060688.13	3480.11	-0.349047	0.0713996	3.16e-07	6.6e-06	ENST00000263694.9	SNRNP40
ENSG00000184117.12	1444.62	0.433852	0.0903619	3.16e-07	6.6e-06	ENST00000216121.12	NIPSNAP1
ENSG00000092203.15	3911.88	0.327485	0.0668595	3.2e-07	6.66e-06	ENST00000448790.7	TOX4
ENSG00000131373.15	1573.42	0.395856	0.0819664	3.25e-07	6.77e-06	ENST00000321169.10	HACL1
ENSG00000185885.17	114.074	0.917759	0.200633	3.27e-07	6.79e-06	ENST00000408968.4	IFITM1
ENSG00000189367.15	59.9172	1.1345	0.249242	3.3e-07	6.84e-06	ENST00000483725.8	KIAA0408
ENSG00000035720.8	133.831	1.05505	0.23303	3.36e-07	6.95e-06	ENST00000396225.1	STAP1
ENSG00000179262.10	7188.11	-0.338616	0.069362	3.45e-07	7.12e-06	ENST00000316856.7	RAD23A
ENSG00000112159.12	8839.28	-0.497788	0.104719	3.46e-07	7.14e-06	ENST00000369393.8	MDN1
ENSG00000197756.10	57873.4	0.228351	0.0458463	3.5e-07	7.21e-06	ENST00000456586.5	RPL37A
ENSG00000204525.17	18623.3	0.365811	0.077738	3.68e-07	7.57e-06	ENST00000376228.9	HLA-C
ENSG00000184602.6	1068.86	0.387604	0.0805429	3.71e-07	7.61e-06	ENST00000329565.6	SNN
ENSG00000113456.19	2444.67	-0.587135	0.125306	3.75e-07	7.68e-06	ENST00000382038.7	RAD1
ENSG00000167565.13	1099.13	0.638722	0.138052	3.78e-07	7.74e-06	ENST00000322354.4	SERTAD3
ENSG00000082898.19	17653	-0.323691	0.0665018	3.97e-07	8.11e-06	ENST00000401558.7	XPO1
ENSG00000107798.18	7958.26	0.464195	0.0981685	3.99e-07	8.13e-06	ENST00000336233.10	LIPA
ENSG00000107438.9	30467.8	0.396002	0.0803315	4.03e-07	8.2e-06	ENST00000329399.7	PDLIM1
ENSG00000166228.9	1239.35	0.289373	0.0591477	4.06e-07	8.25e-06	ENST00000299299.4	PCBD1
ENSG00000027697.15	4760.49	0.609489	0.13197	4.2e-07	8.5e-06	ENST00000367739.9	IFNGR1
ENSG00000162623.16	2628.75	-0.506941	0.107847	4.2e-07	8.5e-06	ENST00000370867.8	TYW3
ENSG00000196739.15	1908.07	-0.820716	0.179289	4.38e-07	8.85e-06	ENST00000356083.8	COL27A1
ENSG00000147649.10	18035.3	-0.551603	0.118288	4.42e-07	8.91e-06	ENST00000519934.5	MTDH
ENSG00000185745.10	171.416	0.897425	0.199196	4.42e-07	8.91e-06	ENST00000371804.4	IFIT1
ENSG00000254772.10	152223	0.26922	0.0547087	4.45e-07	8.96e-06	ENST00000329251.5	EEF1G
ENSG00000103544.15	324.752	0.741788	0.163032	4.48e-07	9e-06	ENST00000417362.7	VPS35L
ENSG00000131323.16	742.089	-0.521827	0.111452	4.5e-07	9.02e-06	ENST00000351691.9	TRAF3
ENSG00000099377.14	107.83	0.973202	0.216738	4.59e-07	9.18e-06	ENST00000297679.10	HSD3B7
ENSG00000185633.10	50.2401	-1.03636	0.230289	4.61e-07	9.22e-06	ENST00000554503.5	NDUFA4L2
ENSG00000179348.12	128.911	-0.651515	0.141884	4.77e-07	9.52e-06	ENST00000341105.7	GATA2
ENSG00000147874.11	3444.83	-0.711594	0.155587	4.82e-07	9.61e-06	ENST00000380502.8	HAUS6
ENSG00000143933.19	15677.4	-0.385917	0.0809762	4.89e-07	9.73e-06	ENST00000272298.12	CALM2
ENSG00000172731.15	442.829	-0.898447	0.198675	4.92e-07	9.76e-06	ENST00000446961.4	LRRC20
ENSG00000139531.13	922.108	0.642372	0.140583	4.92e-07	9.76e-06	ENST00000266971.8	SUOX
ENSG00000117461.15	1911.53	1.07838	0.243775	4.97e-07	9.84e-06	ENST00000262741.10	PIK3R3
ENSG00000166507.19	1153.32	0.452233	0.0964604	5.04e-07	9.97e-06	ENST00000309979.11	NDST2
ENSG00000136514.3	283.206	0.530691	0.114502	5.17e-07	1.02e-05	ENST00000259030.3	RTP4
ENSG00000077232.19	4904.54	-0.263157	0.0539997	5.18e-07	1.02e-05	ENST00000537515.5	DNAJC10
ENSG00000011114.15	3471.96	0.440383	0.0938756	5.26e-07	1.03e-05	ENST00000334746.10	BTBD7
ENSG00000145730.21	1971.12	0.417924	0.0887245	5.29e-07	1.04e-05	ENST00000682882.1	PAM
ENSG00000011422.12	2144.58	0.263841	0.054324	5.45e-07	1.07e-05	ENST00000340093.8	PLAUR
ENSG00000131876.17	2536.04	-0.432529	0.0919257	5.47e-07	1.07e-05	ENST00000254193.11	SNRPA1
ENSG00000135341.18	5961.11	0.220396	0.0449822	5.51e-07	1.08e-05	ENST00000369332.7	MAP3K7
ENSG00000166333.14	1959.76	-0.322826	0.0672597	5.57e-07	1.09e-05	ENST00000299421.9	ILK
ENSG00000169715.15	1636.58	0.79354	0.177333	5.58e-07	1.09e-05	ENST00000306061.10	MT1E
ENSG00000188725.8	3685.37	-0.302696	0.0628102	5.58e-07	1.09e-05	ENST00000339020.8	SMIM15
ENSG00000100225.18	4691.17	0.224601	0.0458995	5.6e-07	1.09e-05	ENST00000397426.5	FBXO7
ENSG00000184271.17	310.273	-0.813552	0.180223	5.6e-07	1.09e-05	ENST00000333640.11	POU6F1
ENSG00000087087.20	7011.88	-0.385045	0.0812253	5.65e-07	1.09e-05	ENST00000611405.5	SRRT
ENSG00000123146.20	5687.63	0.325279	0.0680057	5.73e-07	1.11e-05	ENST00000357355.7	ADGRE5
ENSG00000090382.7	13101.7	1.20191	0.275483	5.9e-07	1.14e-05	ENST00000261267.7	LYZ
ENSG00000181896.12	1239.77	-0.372175	0.0784756	5.95e-07	1.15e-05	ENST00000444249.6	ZNF101
ENSG00000096384.20	138076	-0.45773	0.098048	6e-07	1.15e-05	ENST00000371646.10	HSP90AB1
ENSG00000108840.16	2271.41	0.385142	0.081672	5.99e-07	1.15e-05	ENST00000586802.5	HDAC5
ENSG00000164978.18	898.262	0.448123	0.0962382	6.01e-07	1.15e-05	ENST00000346365.8	NUDT2
ENSG00000110713.17	9348.57	-0.331919	0.0695516	6.12e-07	1.17e-05	ENST00000324932.12	NUP98
ENSG00000111364.16	2971.52	-0.383099	0.0810867	6.13e-07	1.17e-05	ENST00000238146.9	DDX55
ENSG00000161981.11	1769.78	-0.766779	0.170112	6.23e-07	1.19e-05	ENST00000293861.8	SNRNP25
ENSG00000100916.14	635.316	0.726753	0.162271	6.27e-07	1.19e-05	ENST00000216807.12	BRMS1L
ENSG00000142583.18	1957.5	0.603874	0.133248	6.33e-07	1.21e-05	ENST00000377424.9	SLC2A5
ENSG00000123124.14	1494.59	0.33927	0.0714276	6.37e-07	1.21e-05	ENST00000517970.6	WWP1
ENSG00000188211.9	4262.77	-0.550905	0.119917	6.39e-07	1.21e-05	ENST00000338965.9	NCR3LG1
ENSG00000100714.17	6863.35	-1.17554	0.267952	6.46e-07	1.22e-05	ENST00000652337.1	MTHFD1
ENSG00000143751.10	2181.15	-0.303034	0.0632707	6.45e-07	1.22e-05	ENST00000272091.8	SDE2
ENSG00000121064.13	2533.99	0.786266	0.177056	6.65e-07	1.26e-05	ENST00000262288.8	SCPEP1
ENSG00000172578.12	376.521	0.497532	0.108127	6.69e-07	1.26e-05	ENST00000341319.8	KLHL6
ENSG00000135094.11	23.8384	1.93177	0.440497	6.79e-07	1.28e-05	ENST00000257549.9	SDS
ENSG00000180644.8	54.4987	1.70686	0.396424	6.81e-07	1.28e-05	ENST00000373209.2	PRF1
ENSG00000109332.20	15435.2	0.260916	0.0540291	7.04e-07	1.32e-05	ENST00000394803.9	UBE2D3
ENSG00000132274.16	6783.99	0.97982	0.224157	7.07e-07	1.33e-05	ENST00000379965.8	TRIM22
ENSG00000125657.5	2385.78	1.12625	0.260011	7.2e-07	1.35e-05	ENST00000245817.5	TNFSF9
ENSG00000100612.14	1523.47	0.467975	0.101721	7.24e-07	1.35e-05	ENST00000536410.6	DHRS7
ENSG00000133706.19	13782.3	-0.323591	0.0681792	7.23e-07	1.35e-05	ENST00000510191.5	LARS1
ENSG00000093217.11	298.867	-0.708889	0.158013	7.33e-07	1.37e-05	ENST00000207870.8	XYLB
ENSG00000141002.20	4391.85	0.246952	0.051299	7.41e-07	1.38e-05	ENST00000263346.13	TCF25
ENSG00000179165.11	31.1563	2.44778	0.570352	7.53e-07	1.4e-05	ENST00000454782.3	PXT1
ENSG00000116668.13	286.337	0.560459	0.123623	7.56e-07	1.4e-05	ENST00000367500.9	SWT1
ENSG00000161011.20	5648.48	0.63823	0.142229	7.58e-07	1.4e-05	ENST00000360718.5	SQSTM1
ENSG00000112306.8	116462	0.265037	0.0547707	7.62e-07	1.41e-05	ENST00000230050.4	RPS12
ENSG00000205208.5	1498.22	-0.77278	0.173131	7.63e-07	1.41e-05	ENST00000379205.5	C4orf46
ENSG00000135924.17	281.885	1.08169	0.249617	7.69e-07	1.42e-05	ENST00000392086.8	DNAJB2
ENSG00000163528.13	1473.75	-0.353619	0.0751772	7.72e-07	1.42e-05	ENST00000396914.4	CHCHD4
ENSG00000119650.13	162.104	0.56187	0.124018	7.74e-07	1.42e-05	ENST00000314067.11	IFT43
ENSG00000214655.11	2359.07	0.433707	0.0941083	7.78e-07	1.43e-05	ENST00000604729.6	ZSWIM8
ENSG00000132664.12	602.873	-0.595761	0.1317	7.87e-07	1.44e-05	ENST00000377603.5	POLR3F
ENSG00000197062.12	531.425	0.515794	0.113438	8.07e-07	1.48e-05	ENST00000316606.10	ZSCAN26
ENSG00000139117.14	1330.02	0.579681	0.129036	8.49e-07	1.55e-05	ENST00000331366.10	CPNE8
ENSG00000154146.13	552.259	-0.712796	0.160056	8.6e-07	1.57e-05	ENST00000412681.2	NRGN
ENSG00000161692.18	397.818	-0.550624	0.121681	8.68e-07	1.58e-05	ENST00000393547.6	DBF4B
ENSG00000182606.17	2415.53	0.216443	0.0450373	8.89e-07	1.62e-05	ENST00000487159.5	TRAK1
ENSG00000065526.12	6256.17	-0.298744	0.0631634	8.95e-07	1.63e-05	ENST00000375759.8	SPEN
ENSG00000204267.16	1471.63	-0.332104	0.0708099	9.03e-07	1.64e-05	ENST00000652259.1	TAP2
ENSG00000090863.12	5535.91	0.382171	0.0835407	9.13e-07	1.65e-05	ENST00000447066.6	GLG1
ENSG00000019582.16	7157.65	0.583193	0.131588	9.18e-07	1.66e-05	ENST00000353334.11	CD74
ENSG00000204628.12	98794	0.188819	0.0389282	9.21e-07	1.66e-05	ENST00000512805.6	RACK1
ENSG00000139613.12	3161.78	-0.316872	0.0673648	9.22e-07	1.66e-05	ENST00000550164.6	SMARCC2
ENSG00000100478.16	411.148	0.75303	0.172385	9.88e-07	1.78e-05	ENST00000542754.7	AP4S1
ENSG00000243927.6	1154.63	0.731317	0.1672	9.92e-07	1.78e-05	ENST00000399312.3	MRPS6
ENSG00000175538.11	1396.44	0.656461	0.148886	9.94e-07	1.78e-05	ENST00000310128.9	KCNE3
ENSG00000120526.12	3608.26	-0.301541	0.0641809	1e-06	1.8e-05	ENST00000427660.6	NUDCD1
ENSG00000124613.9	341.184	0.552473	0.123516	1.02e-06	1.82e-05	ENST00000244576.9	ZNF391
ENSG00000115604.12	128.801	-1.18191	0.273497	1.02e-06	1.83e-05	ENST00000409599.5	IL18R1
ENSG00000087263.17	3010.53	-0.363587	0.0784934	1.05e-06	1.87e-05	ENST00000568397.1	OGFOD1
ENSG00000105372.8	57478.9	0.346686	0.0752629	1.05e-06	1.88e-05	ENST00000593863.5	RPS19
ENSG00000124098.10	893.703	0.809912	0.187203	1.07e-06	1.91e-05	ENST00000371384.4	FAM210B
ENSG00000141456.16	2893.16	-0.463964	0.102209	1.08e-06	1.92e-05	ENST00000574876.5	PELP1
ENSG00000144736.14	1653.93	-0.249107	0.0526116	1.1e-06	1.95e-05	ENST00000325599.13	SHQ1
ENSG00000135838.14	888.061	0.2851	0.0607633	1.12e-06	1.99e-05	ENST00000367553.6	NPL
ENSG00000148655.15	542.421	0.706478	0.162086	1.14e-06	2.02e-05	ENST00000372499.5	LRMDA
ENSG00000145632.15	609.745	1.05817	0.249502	1.15e-06	2.03e-05	ENST00000274289.8	PLK2
ENSG00000143549.21	31094.8	-0.363507	0.077532	1.16e-06	2.04e-05	ENST00000330188.13	TPM3
ENSG00000156587.16	405.484	0.640561	0.146077	1.16e-06	2.04e-05	ENST00000287156.9	UBE2L6
ENSG00000232838.4	514.432	-0.542703	0.121487	1.16e-06	2.05e-05	ENST00000432901.4	PET117
ENSG00000164331.10	695.165	0.699372	0.160714	1.18e-06	2.07e-05	ENST00000296785.8	ANKRA2
ENSG00000142733.17	211.215	-0.891953	0.206188	1.19e-06	2.09e-05	ENST00000357582.3	MAP3K6
ENSG00000111335.14	741.311	0.941615	0.221114	1.2e-06	2.1e-05	ENST00000392583.7	OAS2
ENSG00000177917.11	749.899	-0.895067	0.206724	1.21e-06	2.11e-05	ENST00000326446.10	ARL6IP6
ENSG00000136710.10	1074.01	0.339179	0.0734837	1.22e-06	2.13e-05	ENST00000259229.7	CCDC115
ENSG00000160255.18	11876.9	0.30219	0.0650418	1.22e-06	2.13e-05	ENST00000652462.1	ITGB2
ENSG00000173198.6	1676.17	0.63505	0.145278	1.23e-06	2.15e-05	ENST00000373304.4	CYSLTR1
ENSG00000130707.18	21654	-0.420572	0.0914702	1.25e-06	2.17e-05	ENST00000352480.10	ASS1
ENSG00000196367.14	4580.48	-0.329103	0.07109	1.25e-06	2.17e-05	ENST00000446306.7	TRRAP
ENSG00000088970.16	821.194	0.399943	0.0879506	1.26e-06	2.19e-05	ENST00000619189.5	KIZ
ENSG00000105281.12	7594.81	-0.629317	0.142806	1.26e-06	2.19e-05	ENST00000542575.6	SLC1A5
ENSG00000221968.9	134.271	0.991611	0.233238	1.26e-06	2.19e-05	ENST00000278829.7	FADS3
ENSG00000118939.18	2547.89	0.264652	0.0565168	1.29e-06	2.23e-05	ENST00000377595.8	UCHL3
ENSG00000108106.14	2470.28	-0.865285	0.200687	1.33e-06	2.29e-05	ENST00000264552.14	UBE2S
ENSG00000124641.16	2496.65	0.411879	0.0911242	1.34e-06	2.3e-05	ENST00000265350.9	MED20
ENSG00000139687.16	10818.2	0.318717	0.0690439	1.34e-06	2.3e-05	ENST00000267163.6	RB1
ENSG00000186767.7	1559.59	-0.492143	0.110049	1.34e-06	2.3e-05	ENST00000374884.3	SPIN4
ENSG00000142149.9	418.76	-1.15019	0.269701	1.36e-06	2.34e-05	ENST00000270112.7	HUNK
ENSG00000133055.9	979.228	1.13862	0.272356	1.38e-06	2.37e-05	ENST00000255416.9	MYBPH
ENSG00000127445.14	1322.95	-0.405819	0.0895928	1.38e-06	2.37e-05	ENST00000247970.9	PIN1
ENSG00000122705.17	5379.37	0.263424	0.056498	1.43e-06	2.44e-05	ENST00000345519.10	CLTA
ENSG00000197958.13	117679	0.274549	0.0590417	1.44e-06	2.46e-05	ENST00000361436.10	RPL12
ENSG00000133935.7	1334.05	0.374735	0.0824997	1.44e-06	2.46e-05	ENST00000256319.7	ERG28
ENSG00000000457.14	1248.37	0.450224	0.100591	1.45e-06	2.47e-05	ENST00000367770.5	SCYL3
ENSG00000174197.17	5180.45	-0.449039	0.0992099	1.49e-06	2.53e-05	ENST00000219905.12	MGA
ENSG00000106689.11	60.4645	-1.05261	0.248348	1.52e-06	2.58e-05	ENST00000373615.9	LHX2
ENSG00000136305.11	1353.53	-0.726924	0.168229	1.54e-06	2.62e-05	ENST00000258807.5	CIDEB
ENSG00000134627.12	1223.93	0.624206	0.144219	1.55e-06	2.62e-05	ENST00000299001.11	PIWIL4
ENSG00000014919.13	6046.26	0.257294	0.0552799	1.55e-06	2.62e-05	ENST00000016171.6	COX15
ENSG00000102531.16	5837.03	0.506643	0.115097	1.56e-06	2.63e-05	ENST00000398316.7	FNDC3A
ENSG00000115758.13	5621.47	-1.22377	0.289733	1.58e-06	2.66e-05	ENST00000405333.5	ODC1
ENSG00000157227.14	8192.59	0.320715	0.0701481	1.59e-06	2.68e-05	ENST00000311852.11	MMP14
ENSG00000204104.12	482.759	-0.537519	0.122771	1.77e-06	2.98e-05	ENST00000391993.7	TRAF3IP1
ENSG00000148218.16	2287.8	0.272741	0.0591912	1.78e-06	2.99e-05	ENST00000409155.8	ALAD
ENSG00000139269.3	25.7851	-1.44341	0.347005	1.81e-06	3.03e-05	ENST00000266646.3	INHBE
ENSG00000101367.9	7740.09	0.203556	0.0427069	1.82e-06	3.05e-05	ENST00000375571.6	MAPRE1
ENSG00000130703.17	1056.7	0.344444	0.0761296	1.82e-06	3.05e-05	ENST00000643981.1	OSBPL2
ENSG00000085719.13	582.509	0.478853	0.108866	1.84e-06	3.07e-05	ENST00000517490.6	CPNE3
ENSG00000066455.13	2018.25	0.371369	0.0827332	1.9e-06	3.17e-05	ENST00000163416.7	GOLGA5
ENSG00000165731.21	22590	-0.344779	0.0763062	1.97e-06	3.28e-05	ENST00000355710.8	RET
ENSG00000124596.17	1714.48	0.430293	0.0973968	1.99e-06	3.3e-05	ENST00000463088.5	OARD1
ENSG00000130816.17	13373.1	-0.645803	0.149338	1.99e-06	3.31e-05	ENST00000359526.9	DNMT1
ENSG00000175155.11	906.845	0.794671	0.189658	2e-06	3.31e-05	ENST00000312655.9	YPEL2
ENSG00000095370.20	126.267	1.22758	0.29995	2.01e-06	3.32e-05	ENST00000314830.13	SH2D3C
ENSG00000161509.14	21.2337	1.83847	0.44446	2.08e-06	3.43e-05	ENST00000293190.10	GRIN2C
ENSG00000163170.12	1072.48	-0.302287	0.0664674	2.07e-06	3.43e-05	ENST00000327428.10	BOLA3
ENSG00000169692.13	1565	-0.638322	0.14879	2.08e-06	3.43e-05	ENST00000371696.7	AGPAT2
ENSG00000120333.4	1658.77	-0.21772	0.0469749	2.08e-06	3.43e-05	ENST00000476371.1	MRPS14
ENSG00000151366.13	2020.32	-0.39755	0.0893051	2.11e-06	3.47e-05	ENST00000525085.1	NDUFC2
ENSG00000119917.15	250.942	0.865022	0.208124	2.13e-06	3.5e-05	ENST00000371818.9	IFIT3
ENSG00000175820.4	49.7263	-1.00439	0.241346	2.13e-06	3.5e-05	ENST00000322527.4	CCDC168
ENSG00000141232.5	2436.64	0.763705	0.182533	2.16e-06	3.54e-05	ENST00000499247.3	TOB1
ENSG00000152795.18	19792	-0.390357	0.088378	2.16e-06	3.54e-05	ENST00000602300.5	HNRNPDL
ENSG00000162244.12	61947.3	0.255995	0.055852	2.17e-06	3.54e-05	ENST00000294189.11	RPL29
ENSG00000175792.12	3734.89	-0.489576	0.112065	2.18e-06	3.56e-05	ENST00000322623.10	RUVBL1
ENSG00000059145.19	505.528	-0.366936	0.0821367	2.2e-06	3.59e-05	ENST00000389221.9	UNKL
ENSG00000091527.16	9583.2	-0.267209	0.0584675	2.21e-06	3.6e-05	ENST00000264993.8	CDV3
ENSG00000177302.15	2400.75	-0.366022	0.0818645	2.21e-06	3.6e-05	ENST00000321105.10	TOP3A
ENSG00000010319.7	286.7	-0.604833	0.141113	2.22e-06	3.6e-05	ENST00000231721.7	SEMA3G
ENSG00000241837.7	12707	0.192316	0.0414496	2.23e-06	3.62e-05	ENST00000290299.7	ATP5PO
ENSG00000143093.15	1370.33	-0.326711	0.0725397	2.25e-06	3.64e-05	ENST00000369795.8	STRIP1
ENSG00000239779.7	647.294	0.556698	0.129787	2.26e-06	3.65e-05	ENST00000233615.7	WBP1
ENSG00000167815.12	4829.79	-0.51293	0.118052	2.27e-06	3.66e-05	ENST00000301522.3	PRDX2
ENSG00000171863.15	51198	0.261464	0.0572402	2.27e-06	3.66e-05	ENST00000645674.2	RPS7
ENSG00000134874.18	647.301	-0.701026	0.165319	2.29e-06	3.69e-05	ENST00000376829.7	DZIP1
ENSG00000095739.11	158.376	0.623667	0.146594	2.33e-06	3.74e-05	ENST00000375533.6	BAMBI
ENSG00000125744.12	872.047	0.590195	0.138644	2.35e-06	3.77e-05	ENST00000430715.6	RTN2
ENSG00000185127.6	2797.65	0.611168	0.144025	2.38e-06	3.82e-05	ENST00000332290.3	C6orf120
ENSG00000111906.18	3317.25	-0.181319	0.0390836	2.39e-06	3.82e-05	ENST00000398153.7	HDDC2
ENSG00000142687.18	1551.59	0.381467	0.0862497	2.44e-06	3.91e-05	ENST00000325722.8	KIAA0319L
ENSG00000157869.16	469.924	-0.729713	0.17334	2.49e-06	3.97e-05	ENST00000330852.10	RAB28
ENSG00000006756.16	1473.5	0.633676	0.150446	2.54e-06	4.05e-05	ENST00000381154.6	ARSD
ENSG00000163803.13	426.531	0.762346	0.1837	2.54e-06	4.05e-05	ENST00000327757.10	PLB1
ENSG00000170909.13	139.7	0.918916	0.2239	2.57e-06	4.1e-05	ENST00000284648.10	OSCAR
ENSG00000184574.10	193.881	0.706644	0.169177	2.62e-06	4.16e-05	ENST00000329858.9	LPAR5
ENSG00000165168.8	26.91	1.75201	0.432642	2.63e-06	4.17e-05	ENST00000378588.5	CYBB
ENSG00000100292.18	131.26	2.44164	0.626611	2.64e-06	4.18e-05	ENST00000216117.9	HMOX1
ENSG00000179295.18	12059.4	-0.501874	0.11679	2.68e-06	4.24e-05	ENST00000351677.7	PTPN11
ENSG00000130038.10	1156.92	-0.567106	0.132845	2.69e-06	4.26e-05	ENST00000440314.7	CRACR2A
ENSG00000135763.10	2831.04	-0.533485	0.124318	2.69e-06	4.26e-05	ENST00000258243.7	URB2
ENSG00000171793.16	3960.4	-0.26205	0.0578101	2.74e-06	4.32e-05	ENST00000650070.2	CTPS1
ENSG00000164144.16	1674	0.396074	0.0904393	2.77e-06	4.37e-05	ENST00000353617.7	ARFIP1
ENSG00000080298.16	212.443	0.645769	0.154049	2.8e-06	4.41e-05	ENST00000617270.5	RFX3
ENSG00000139597.18	1615.81	0.695081	0.166913	2.87e-06	4.51e-05	ENST00000380130.7	N4BP2L1
ENSG00000132386.11	192.087	1.30354	0.3271	2.88e-06	4.52e-05	ENST00000254722.9	SERPINF1
ENSG00000173531.15	56.4107	1.01185	0.248619	3.04e-06	4.76e-05	ENST00000449682.2	MST1
ENSG00000128342.5	50.5268	1.92644	0.491818	3.05e-06	4.77e-05	ENST00000249075.4	LIF
ENSG00000100211.10	136.397	0.579346	0.137248	3.1e-06	4.84e-05	ENST00000396811.6	CBY1
ENSG00000009790.15	3227.11	0.570859	0.135758	3.16e-06	4.93e-05	ENST00000367023.5	TRAF3IP3
ENSG00000123552.18	916.809	-0.274128	0.0610942	3.18e-06	4.96e-05	ENST00000500704.7	USP45
ENSG00000166889.14	2786.19	-0.492041	0.114906	3.19e-06	4.97e-05	ENST00000300146.10	PATL1
ENSG00000047346.13	683.405	0.77176	0.188826	3.23e-06	5.02e-05	ENST00000261844.11	FAM214A
ENSG00000135862.6	8942.41	0.321583	0.0725078	3.22e-06	5.02e-05	ENST00000258341.5	LAMC1
ENSG00000117090.15	189.964	1.09286	0.273741	3.3e-06	5.12e-05	ENST00000302035.11	SLAMF1
ENSG00000174938.15	793.38	0.426992	0.099135	3.37e-06	5.23e-05	ENST00000617533.5	SEZ6L2
ENSG00000153107.13	8346.24	-0.228822	0.0506506	3.45e-06	5.33e-05	ENST00000341068.8	ANAPC1
ENSG00000128340.15	17358.9	0.408828	0.0948169	3.53e-06	5.46e-05	ENST00000249071.11	RAC2
ENSG00000150995.21	3283.62	0.497323	0.11759	3.54e-06	5.46e-05	ENST00000357086.10	ITPR1
ENSG00000213903.9	621.589	-0.395818	0.0913549	3.57e-06	5.5e-05	ENST00000396789.4	LTB4R
ENSG00000139197.11	2049.82	0.328086	0.0746361	3.61e-06	5.56e-05	ENST00000675855.1	PEX5
ENSG00000175768.13	2433.29	-0.374258	0.0859199	3.62e-06	5.57e-05	ENST00000321301.7	TOMM5
ENSG00000134028.14	49.8632	1.69376	0.432658	3.66e-06	5.63e-05	ENST00000256412.8	ADAMDEC1
ENSG00000157077.16	482.534	-0.528364	0.125183	3.68e-06	5.64e-05	ENST00000287727.8	ZFYVE9
ENSG00000181852.18	1375.95	-0.313799	0.0711351	3.72e-06	5.7e-05	ENST00000394013.6	RNF41
ENSG00000198900.7	6723.38	-0.380998	0.0877473	3.78e-06	5.78e-05	ENST00000361337.3	TOP1
ENSG00000165879.9	383.911	0.525075	0.125099	3.8e-06	5.8e-05	ENST00000371021.5	FRAT1
ENSG00000176619.13	7734.93	-0.563896	0.135937	3.82e-06	5.83e-05	ENST00000325327.4	LMNB2
ENSG00000123575.9	2028.23	0.275415	0.0620199	3.86e-06	5.89e-05	ENST00000493442.2	FAM199X
ENSG00000145029.14	648.646	0.39561	0.0919601	3.94e-06	6e-05	ENST00000273598.8	NICN1
ENSG00000263528.8	999.972	0.365425	0.084309	3.97e-06	6.04e-05	ENST00000581977.7	IKBKE
ENSG00000100342.21	199.276	0.649878	0.158268	4.02e-06	6.11e-05	ENST00000397278.8	APOL1
ENSG00000116717.13	750.388	0.918622	0.230805	4.03e-06	6.12e-05	ENST00000617962.2	GADD45A
ENSG00000071967.12	1637.35	0.682998	0.167686	4.06e-06	6.15e-05	ENST00000321348.9	CYBRD1
ENSG00000137752.24	2233.47	0.212756	0.0472866	4.09e-06	6.2e-05	ENST00000436863.7	CASP1
ENSG00000142686.8	948.805	-0.36818	0.0849902	4.11e-06	6.22e-05	ENST00000270815.5	C1orf216
ENSG00000165832.6	1769.71	-0.601697	0.144863	4.12e-06	6.22e-05	ENST00000298746.5	TRUB1
ENSG00000166750.10	505.511	0.941605	0.237284	4.12e-06	6.22e-05	ENST00000542451.1	SLFN5
ENSG00000132109.10	2040.38	0.31635	0.0723019	4.16e-06	6.27e-05	ENST00000254436.8	TRIM21
ENSG00000115839.18	3037.34	-0.216715	0.048289	4.19e-06	6.3e-05	ENST00000442034.5	RAB3GAP1
ENSG00000105173.14	563.327	-0.566337	0.136106	4.29e-06	6.45e-05	ENST00000444983.6	CCNE1
ENSG00000168843.14	158.287	-0.566543	0.136362	4.3e-06	6.45e-05	ENST00000379164.8	FSTL5
ENSG00000146904.9	354.341	0.370093	0.0859292	4.32e-06	6.48e-05	ENST00000275815.4	EPHA1
ENSG00000188486.3	706.795	-1.0137	0.252723	4.35e-06	6.51e-05	ENST00000530167.1	H2AX
ENSG00000171365.17	895.375	-0.831365	0.20553	4.39e-06	6.56e-05	ENST00000376091.8	CLCN5
ENSG00000204257.15	197.881	1.56999	0.407535	4.41e-06	6.59e-05	ENST00000374843.9	HLA-DMA
ENSG00000169684.13	259.684	-1.03848	0.259644	4.46e-06	6.66e-05	ENST00000299565.9	CHRNA5
ENSG00000142937.12	83386.9	0.236938	0.0533907	4.49e-06	6.7e-05	ENST00000396651.8	RPS8
ENSG00000181481.14	1235.33	0.574905	0.139739	4.52e-06	6.73e-05	ENST00000328381.10	RNF135
ENSG00000123342.16	46.4536	2.34235	0.616397	4.56e-06	6.78e-05	ENST00000322569.9	MMP19
ENSG00000197122.12	558.792	0.775979	0.193854	4.57e-06	6.78e-05	ENST00000373578.7	SRC
ENSG00000088854.13	1192.68	0.63184	0.155193	4.63e-06	6.86e-05	ENST00000252032.10	C20orf194
ENSG00000106665.16	611.356	0.457773	0.108803	4.63e-06	6.86e-05	ENST00000361545.9	CLIP2
ENSG00000169896.18	1909.28	1.14102	0.293964	4.63e-06	6.86e-05	ENST00000544665.9	ITGAM
ENSG00000112305.15	2592.87	0.31088	0.0713358	4.66e-06	6.89e-05	ENST00000316999.9	SMAP1
ENSG00000149600.12	2118.21	0.355178	0.0825275	4.72e-06	6.97e-05	ENST00000278980.11	COMMD7
ENSG00000145425.10	109121	0.287754	0.0657291	4.8e-06	7.07e-05	ENST00000274065.9	RPS3A
ENSG00000128335.14	667.048	0.693481	0.172233	4.86e-06	7.16e-05	ENST00000358502.10	APOL2
ENSG00000111331.14	391.916	-0.519828	0.125006	4.94e-06	7.27e-05	ENST00000228928.12	OAS3
ENSG00000012779.11	29.4947	1.98292	0.514372	4.96e-06	7.28e-05	ENST00000374391.7	ALOX5
ENSG00000078237.7	1614.75	0.929047	0.236678	4.96e-06	7.28e-05	ENST00000635110.1	TIGAR
ENSG00000129474.16	412.131	0.458619	0.109654	5.19e-06	7.6e-05	ENST00000397388.7	AJUBA
ENSG00000152700.14	1655.13	0.329837	0.0764938	5.2e-06	7.6e-05	ENST00000439578.5	SAR1B
ENSG00000153187.20	80610.7	-0.284415	0.0655295	5.2e-06	7.6e-05	ENST00000440865.2	HNRNPU
ENSG00000090273.14	5592.75	-0.398082	0.0937658	5.33e-06	7.79e-05	ENST00000321265.10	NUDC
ENSG00000175387.16	3955.38	0.240258	0.0545902	5.46e-06	7.96e-05	ENST00000586040.5	SMAD2
ENSG00000116209.12	3988.57	0.378434	0.0895275	5.51e-06	8.03e-05	ENST00000371341.5	TMEM59
ENSG00000005100.13	4086.28	-0.381563	0.089649	5.63e-06	8.19e-05	ENST00000225296.8	DHX33
ENSG00000136141.15	2635.77	0.352997	0.082754	5.66e-06	8.23e-05	ENST00000311191.10	LRCH1
ENSG00000177954.14	82450.7	0.290278	0.0701408	5.85e-06	8.49e-05	ENST00000651669.1	RPS27
ENSG00000122126.17	1750.29	0.452496	0.109197	5.91e-06	8.56e-05	ENST00000357121.5	OCRL
ENSG00000180573.10	392.507	2.11106	0.569631	5.91e-06	8.56e-05	ENST00000602637.1	H2AC6
ENSG00000091947.10	1545.56	0.26494	0.0607619	5.94e-06	8.58e-05	ENST00000206380.8	TMEM101
ENSG00000092841.19	18925.5	0.266811	0.0609703	5.93e-06	8.58e-05	ENST00000547649.5	MYL6
ENSG00000130635.16	108.495	2.35389	0.637827	6.03e-06	8.7e-05	ENST00000371817.8	COL5A1
ENSG00000198042.11	4448.03	-0.562881	0.137783	6.04e-06	8.71e-05	ENST00000360128.11	MAK16
ENSG00000170006.12	2144.17	-0.264716	0.0607958	6.1e-06	8.77e-05	ENST00000304385.8	TMEM154
ENSG00000206503.13	15465.5	0.408053	0.0973823	6.1e-06	8.77e-05	ENST00000376809.10	HLA-A
ENSG00000189308.11	976.883	-0.362192	0.0854163	6.21e-06	8.92e-05	ENST00000446851.6	LIN54
ENSG00000177606.8	206.791	0.923351	0.238098	6.37e-06	9.11e-05	ENST00000371222.4	JUN
ENSG00000198918.8	32783.6	0.284232	0.0657707	6.36e-06	9.11e-05	ENST00000361575.4	RPL39
ENSG00000250722.6	285.284	0.601456	0.149613	6.36e-06	9.11e-05	ENST00000514985.6	SELENOP
ENSG00000085415.16	5519.5	-0.268482	0.061834	6.43e-06	9.19e-05	ENST00000262124.15	SEH1L
ENSG00000184979.10	430.688	-0.458653	0.110673	6.43e-06	9.19e-05	ENST00000215794.8	USP18
ENSG00000189060.6	612.364	0.993765	0.258659	6.45e-06	9.19e-05	ENST00000340857.4	H1-0
ENSG00000183486.14	355.495	0.475595	0.115524	6.49e-06	9.25e-05	ENST00000330714.8	MX2
ENSG00000196954.14	3045.5	0.314866	0.0735656	6.52e-06	9.27e-05	ENST00000444739.7	CASP4
ENSG00000095585.17	417.306	0.8518	0.219377	6.6e-06	9.38e-05	ENST00000371176.6	BLNK
ENSG00000122861.16	5233.91	0.858765	0.221137	6.61e-06	9.39e-05	ENST00000372764.4	PLAU
ENSG00000062822.15	2230.23	-0.805237	0.203928	6.77e-06	9.6e-05	ENST00000440232.7	POLD1
ENSG00000087191.13	5434.27	-0.198072	0.0449773	6.8e-06	9.62e-05	ENST00000310144.11	PSMC5
ENSG00000166340.18	8688.62	0.368936	0.0872277	6.79e-06	9.62e-05	ENST00000299427.12	TPP1
ENSG00000166123.14	2377.06	-0.842123	0.213923	6.82e-06	9.64e-05	ENST00000340124.9	GPT2
ENSG00000178988.11	1290.75	-0.947781	0.24264	7.02e-06	9.91e-05	ENST00000320848.7	MRFAP1L1
ENSG00000196371.4	6726.33	-0.262703	0.0606861	7.03e-06	9.91e-05	ENST00000358752.4	FUT4
ENSG00000020922.13	2935.25	-0.514509	0.126572	7.07e-06	9.96e-05	ENST00000323977.7	MRE11
ENSG00000156411.10	3800.92	0.237098	0.0545109	7.13e-06	0.0001	ENST00000286953.8	ATP5MJ
ENSG00000171522.6	1403.18	0.83976	0.21726	7.13e-06	0.0001	ENST00000302472.4	PTGER4
ENSG00000102921.8	1635.61	0.261787	0.0605588	7.16e-06	0.000101	ENST00000262384.4	N4BP1
ENSG00000100784.12	509.321	0.51103	0.126002	7.24e-06	0.000102	ENST00000536315.6	RPS6KA5
ENSG00000266028.8	5513.18	0.388478	0.0935963	7.3e-06	0.000102	ENST00000573034.8	SRGAP2
ENSG00000108306.13	1185.3	0.486749	0.119547	7.37e-06	0.000103	ENST00000264658.11	FBXL20
ENSG00000100505.14	791.073	-0.480799	0.117368	7.39e-06	0.000103	ENST00000684578.1	TRIM9
ENSG00000113369.9	613.695	1.02105	0.268821	7.42e-06	0.000104	ENST00000265138.4	ARRDC3
ENSG00000164951.16	667.127	0.372858	0.0891269	7.44e-06	0.000104	ENST00000297598.5	PDP1
ENSG00000142208.18	4273.98	-0.458792	0.111701	7.46e-06	0.000104	ENST00000683722.1	AKT1
ENSG00000154822.18	43.08	-0.974282	0.252568	7.76e-06	0.000108	ENST00000615277.5	PLCL2
ENSG00000197275.14	632.259	-0.760342	0.193745	7.95e-06	0.000111	ENST00000336148.10	RAD54B
ENSG00000066084.13	7616.02	0.256077	0.0595548	8.11e-06	0.000113	ENST00000301180.10	DIP2B
ENSG00000107937.19	8257.01	-0.219401	0.0505349	8.15e-06	0.000113	ENST00000360803.9	GTPBP4
ENSG00000116977.19	2390.25	0.517261	0.128741	8.17e-06	0.000113	ENST00000527974.5	LGALS8
ENSG00000160445.11	1216.47	0.515465	0.128253	8.2e-06	0.000113	ENST00000291900.7	ZER1
ENSG00000123609.11	4187.47	0.231122	0.05344	8.21e-06	0.000113	ENST00000243346.10	NMI
ENSG00000164548.11	3860.32	0.177583	0.0405813	8.39e-06	0.000116	ENST00000297071.9	TRA2A
ENSG00000197471.12	20811.3	-0.202642	0.046663	8.78e-06	0.000121	ENST00000652691.1	SPN
ENSG00000057657.17	543.378	0.669303	0.171807	8.82e-06	0.000121	ENST00000369096.9	PRDM1
ENSG00000134247.10	1120.76	0.404564	0.0984671	8.83e-06	0.000121	ENST00000393203.3	PTGFRN
ENSG00000112297.18	6987.2	0.286511	0.0675452	8.91e-06	0.000122	ENST00000633556.3	CRYBG1
ENSG00000182379.10	11.4014	-1.93655	0.513489	8.93e-06	0.000123	ENST00000349394.6	NXPH4
ENSG00000110200.8	1097.1	-0.671844	0.170936	8.95e-06	0.000123	ENST00000227618.8	ANAPC15
ENSG00000132763.15	797.078	-0.29555	0.0697905	8.96e-06	0.000123	ENST00000401061.9	MMACHC
ENSG00000162377.6	3637.34	-0.447541	0.110345	8.95e-06	0.000123	ENST00000371538.5	COA7
ENSG00000145414.9	685.878	-0.409693	0.0996228	9e-06	0.000123	ENST00000274054.3	NAF1
ENSG00000005469.12	486.915	1.1753	0.316608	9.02e-06	0.000123	ENST00000331536.8	CROT
ENSG00000174446.13	828.026	-0.321682	0.0765513	9.09e-06	0.000124	ENST00000316634.6	SNAPC5
ENSG00000111371.16	6404.97	-0.786087	0.202709	9.25e-06	0.000126	ENST00000398637.10	SLC38A1
ENSG00000213719.8	40296.9	0.274491	0.0646249	9.25e-06	0.000126	ENST00000375784.7	CLIC1
ENSG00000114450.11	5078.08	-0.548105	0.138654	9.35e-06	0.000127	ENST00000232564.8	GNB4
ENSG00000188827.11	1246.58	-0.431199	0.105572	9.35e-06	0.000127	ENST00000294008.4	SLX4
ENSG00000145687.16	542.716	0.619845	0.15851	9.38e-06	0.000127	ENST00000505980.5	SSBP2
ENSG00000110628.16	205.424	0.55443	0.139847	9.44e-06	0.000128	ENST00000449793.6	SLC22A18
ENSG00000152990.14	1347.25	-0.231074	0.0537841	9.48e-06	0.000128	ENST00000334304.10	ADGRA3
ENSG00000088812.18	4226.16	0.571307	0.144899	9.54e-06	0.000129	ENST00000262919.10	ATRN
ENSG00000124614.16	75910.1	0.209039	0.0483767	9.53e-06	0.000129	ENST00000648437.1	RPS10
ENSG00000206527.10	2891.49	-0.34274	0.082221	9.61e-06	0.00013	ENST00000383657.10	HACD2
ENSG00000145390.11	729.37	0.654363	0.168597	9.63e-06	0.00013	ENST00000274030.10	USP53
ENSG00000164362.21	938.296	-0.676336	0.17293	9.65e-06	0.00013	ENST00000310581.10	TERT
ENSG00000140497.16	4027.58	0.30596	0.0727867	9.67e-06	0.00013	ENST00000268099.13	SCAMP2
ENSG00000197299.13	3924.78	-0.895122	0.233381	9.71e-06	0.00013	ENST00000681142.1	BLM
ENSG00000051108.15	1863.9	0.489172	0.122328	9.8e-06	0.000131	ENST00000300302.9	HERPUD1
ENSG00000170421.12	233.673	0.549421	0.138843	9.8e-06	0.000131	ENST00000293308.11	KRT8
ENSG00000071626.17	8872.27	-0.416551	0.102013	1e-05	0.000134	ENST00000233078.9	DAZAP1
ENSG00000132330.18	840.754	-0.476275	0.118236	1e-05	0.000134	ENST00000254663.12	SCLY
ENSG00000138078.16	3340.87	-0.210344	0.0488773	1e-05	0.000134	ENST00000409957.5	PREPL
ENSG00000144746.7	4621.34	0.302684	0.0721412	1e-05	0.000134	ENST00000273258.4	ARL6IP5
ENSG00000185324.22	1400.33	-0.299029	0.0711643	1.01e-05	0.000135	ENST00000353379.12	CDK10
ENSG00000125817.8	3521.45	-0.445554	0.109917	1.02e-05	0.000136	ENST00000379751.5	CENPB
ENSG00000071553.18	3007.78	0.387395	0.0947029	1.03e-05	0.000136	ENST00000369762.7	ATP6AP1
ENSG00000111911.7	1839.75	0.275449	0.0652244	1.03e-05	0.000137	ENST00000229633.7	HINT3
ENSG00000232388.5	1431.71	0.256542	0.0604392	1.05e-05	0.000139	ENST00000435844.3	SMIM26
ENSG00000107796.13	1059.69	0.951691	0.255267	1.05e-05	0.000139	ENST00000224784.10	ACTA2
ENSG00000186106.11	1039.05	0.501706	0.126125	1.05e-05	0.000139	ENST00000335659.7	ANKRD46
ENSG00000124731.13	67.9533	1.3254	0.361502	1.05e-05	0.000139	ENST00000589614.5	TREM1
ENSG00000136689.19	728.411	0.417206	0.102887	1.05e-05	0.000139	ENST00000409930.4	IL1RN
ENSG00000087589.17	43.7415	1.29902	0.35086	1.06e-05	0.000139	ENST00000679887.1	CASS4
ENSG00000111452.13	290.367	1.14717	0.311921	1.06e-05	0.000139	ENST00000261654.10	ADGRD1
ENSG00000145819.18	952.289	0.375213	0.0915313	1.06e-05	0.000139	ENST00000642734.1	ARHGAP26
ENSG00000113269.14	2344.62	0.616562	0.158912	1.06e-05	0.00014	ENST00000521389.6	RNF130
ENSG00000129219.14	352.095	0.940896	0.252492	1.08e-05	0.000142	ENST00000572940.5	PLD2
ENSG00000159377.11	13640.2	0.15308	0.0352662	1.09e-05	0.000142	ENST00000290541.7	PSMB4
ENSG00000158615.9	6272.1	-0.285114	0.0679702	1.1e-05	0.000145	ENST00000367188.5	PPP1R15B
ENSG00000119403.15	1763.96	-0.53753	0.1361	1.14e-05	0.000149	ENST00000312189.10	PHF19
ENSG00000141977.9	279.508	0.503317	0.127235	1.14e-05	0.00015	ENST00000269878.8	CIB3
ENSG00000118804.9	469.02	0.554937	0.141917	1.15e-05	0.00015	ENST00000237642.7	STBD1
ENSG00000145293.16	2539.33	-0.36079	0.0879826	1.16e-05	0.000152	ENST00000273920.8	ENOPH1
ENSG00000129055.13	1900.42	0.319366	0.0767795	1.17e-05	0.000153	ENST00000354910.10	ANAPC13
ENSG00000171792.11	1633.86	-0.493584	0.12417	1.17e-05	0.000153	ENST00000489288.7	RHNO1
ENSG00000139675.13	500.777	-0.496479	0.124876	1.19e-05	0.000154	ENST00000357495.5	HNRNPA1L2
ENSG00000178913.8	6031.99	-0.475223	0.119173	1.19e-05	0.000154	ENST00000313368.8	TAF7
ENSG00000055130.17	2701.96	-0.299718	0.0721111	1.21e-05	0.000157	ENST00000665936.1	CUL1
ENSG00000143977.14	4278.4	-0.331844	0.0805489	1.21e-05	0.000157	ENST00000272348.7	SNRPG
ENSG00000134470.21	279.401	-1.04217	0.278079	1.21e-05	0.000157	ENST00000379977.8	IL15RA
ENSG00000124313.18	232.506	1.14504	0.314732	1.22e-05	0.000158	ENST00000640694.1	IQSEC2
ENSG00000168393.13	1103.23	-0.58695	0.150495	1.22e-05	0.000158	ENST00000305784.7	DTYMK
ENSG00000082701.17	3843.32	0.336128	0.0818506	1.24e-05	0.000159	ENST00000650344.2	GSK3B
ENSG00000136960.13	45.6976	2.25262	0.636003	1.23e-05	0.000159	ENST00000075322.11	ENPP2
ENSG00000169926.11	7167.04	0.601346	0.156292	1.24e-05	0.00016	ENST00000307145.4	KLF13
ENSG00000110108.10	4589.16	-0.39234	0.0967088	1.24e-05	0.00016	ENST00000227525.8	TMEM109
ENSG00000132965.10	1603.34	1.43136	0.399901	1.24e-05	0.00016	ENST00000380490.5	ALOX5AP
ENSG00000167703.15	720.759	1.25433	0.347506	1.24e-05	0.00016	ENST00000571650.5	SLC43A2
ENSG00000121900.19	171.874	-0.577533	0.14835	1.25e-05	0.00016	ENST00000373463.8	TMEM54
ENSG00000035862.12	968.935	0.432039	0.108021	1.25e-05	0.000161	ENST00000585421.5	TIMP2
ENSG00000121858.11	410.851	0.609875	0.158504	1.25e-05	0.000161	ENST00000241261.7	TNFSF10
ENSG00000067334.14	4663.46	-0.374687	0.0921467	1.26e-05	0.000161	ENST00000436063.7	DNTTIP2
ENSG00000186193.9	1532.56	-0.847472	0.224139	1.26e-05	0.000161	ENST00000409687.5	SAPCD2
ENSG00000173889.16	1900.49	-0.385025	0.0949212	1.28e-05	0.000163	ENST00000495893.7	PHC3
ENSG00000119729.12	2022.81	0.59407	0.154537	1.3e-05	0.000166	ENST00000238738.9	RHOQ
ENSG00000139410.15	229.99	1.00921	0.275638	1.3e-05	0.000166	ENST00000403593.9	SDSL
ENSG00000110455.14	130.799	0.646352	0.168986	1.31e-05	0.000166	ENST00000263776.9	ACCS
ENSG00000135632.12	1954.28	-0.362817	0.0890967	1.31e-05	0.000166	ENST00000389501.9	SMYD5
ENSG00000196182.11	2253.64	0.318408	0.0773682	1.31e-05	0.000166	ENST00000373132.4	STK40
ENSG00000126458.4	179.87	0.699636	0.184853	1.32e-05	0.000168	ENST00000246792.4	RRAS
ENSG00000132842.14	6935.07	0.222917	0.0527553	1.33e-05	0.000169	ENST00000255194.11	AP3B1
ENSG00000143409.16	780.817	0.357066	0.0879335	1.37e-05	0.000173	ENST00000683666.1	MINDY1
ENSG00000005889.16	1449.17	-0.292516	0.0709898	1.38e-05	0.000174	ENST00000304543.10	ZFX
ENSG00000115053.17	60139.7	-1.05086	0.282922	1.39e-05	0.000176	ENST00000679348.1	NCL
ENSG00000181938.14	1106.86	-0.685431	0.179409	1.4e-05	0.000176	ENST00000318129.6	GINS3
ENSG00000122122.10	1629.77	0.445799	0.112459	1.4e-05	0.000177	ENST00000356892.4	SASH3
ENSG00000127980.16	679.59	0.321559	0.0784586	1.4e-05	0.000177	ENST00000248633.9	PEX1
ENSG00000166025.18	2686.76	-0.669882	0.175645	1.43e-05	0.00018	ENST00000433060.3	AMOTL1
ENSG00000029725.17	3041.3	-0.435745	0.109371	1.44e-05	0.000181	ENST00000537505.6	RABEP1
ENSG00000198554.12	1821.67	-0.959554	0.25786	1.44e-05	0.000182	ENST00000420358.2	WDHD1
ENSG00000177000.13	1560.64	0.593148	0.155297	1.45e-05	0.000182	ENST00000376590.9	MTHFR
ENSG00000108679.13	99.8233	1.16488	0.323503	1.46e-05	0.000184	ENST00000262776.8	LGALS3BP
ENSG00000119326.15	1024.7	-0.867663	0.232236	1.48e-05	0.000185	ENST00000325551.9	CTNNAL1
ENSG00000164237.9	917.883	0.759796	0.204595	1.48e-05	0.000185	ENST00000296658.4	CMBL
ENSG00000115548.17	4088.47	0.753481	0.203901	1.48e-05	0.000186	ENST00000312912.10	KDM3A
ENSG00000126264.10	939.528	0.51841	0.134012	1.51e-05	0.000188	ENST00000437550.2	HCST
ENSG00000150782.12	463.606	0.561807	0.146541	1.52e-05	0.000189	ENST00000280357.12	IL18
ENSG00000137185.13	669.19	0.373605	0.0930555	1.52e-05	0.00019	ENST00000527436.5	ZSCAN9
ENSG00000110422.12	10225.9	0.503922	0.129344	1.53e-05	0.000191	ENST00000379016.7	HIPK3
ENSG00000196092.14	1741.79	-1.0178	0.275559	1.54e-05	0.000192	ENST00000651550.1	PAX5
ENSG00000177191.2	31.4454	1.31738	0.363313	1.55e-05	0.000192	ENST00000321702.2	B3GNT8
ENSG00000182224.12	534.663	-0.389318	0.0972586	1.55e-05	0.000193	ENST00000332439.5	CYB5D1
ENSG00000204394.13	11937.2	-0.429859	0.108434	1.56e-05	0.000193	ENST00000375663.8	VARS1
ENSG00000163659.13	1284.3	0.497951	0.128423	1.56e-05	0.000193	ENST00000295924.12	TIPARP
ENSG00000140153.18	620.982	0.300371	0.0732725	1.56e-05	0.000193	ENST00000342702.8	WDR20
ENSG00000197948.11	683.863	0.430062	0.109031	1.57e-05	0.000194	ENST00000435817.7	FCHSD1
ENSG00000108312.15	7909.63	-0.437106	0.110686	1.57e-05	0.000194	ENST00000533177.5	UBTF
ENSG00000163362.11	2395.43	-0.479677	0.122495	1.57e-05	0.000194	ENST00000413687.3	INAVA
ENSG00000162783.11	1427.79	0.695737	0.186584	1.58e-05	0.000195	ENST00000367577.7	IER5
ENSG00000140396.13	4082.14	0.376692	0.0936328	1.62e-05	0.000199	ENST00000452400.7	NCOA2
ENSG00000176393.11	8536.64	0.230224	0.0550368	1.67e-05	0.000205	ENST00000295640.9	RNPEP
ENSG00000012061.16	3187.33	0.235928	0.0567152	1.67e-05	0.000205	ENST00000013807.9	ERCC1
ENSG00000112343.11	1994.19	0.614848	0.163303	1.68e-05	0.000205	ENST00000357085.5	TRIM38
ENSG00000165507.9	458.215	0.427227	0.10856	1.67e-05	0.000205	ENST00000298295.4	DEPP1
ENSG00000170791.18	11815.3	-0.312572	0.0766771	1.67e-05	0.000205	ENST00000521831.5	CHCHD7
ENSG00000174780.17	14652.5	-0.24434	0.059437	1.68e-05	0.000206	ENST00000642900.1	SRP72
ENSG00000214212.9	540.713	0.432877	0.110248	1.68e-05	0.000206	ENST00000397820.5	C19orf38
ENSG00000113161.17	4712.97	-0.284793	0.0693947	1.69e-05	0.000207	ENST00000287936.9	HMGCR
ENSG00000185033.14	369.293	0.556363	0.145855	1.69e-05	0.000207	ENST00000332496.10	SEMA4B
ENSG00000131981.16	329.781	0.64082	0.170868	1.7e-05	0.000207	ENST00000254301.14	LGALS3
ENSG00000100142.16	1334.63	-0.566169	0.14848	1.72e-05	0.000209	ENST00000470701.1	POLR2F
ENSG00000133048.13	24805.8	1.0092	0.281969	1.73e-05	0.000211	ENST00000255409.8	CHI3L1
ENSG00000107185.10	1980.15	0.278945	0.0680663	1.75e-05	0.000212	ENST00000378078.5	RGP1
ENSG00000105849.6	2592.81	-0.354027	0.0881898	1.75e-05	0.000213	ENST00000222567.6	POLR1F
ENSG00000111802.14	4479.94	0.170294	0.0403714	1.76e-05	0.000213	ENST00000378198.9	TDP2
ENSG00000106105.15	9404.81	-0.658239	0.174618	1.76e-05	0.000214	ENST00000674851.1	GARS1
ENSG00000072134.15	440.023	-0.425207	0.108188	1.77e-05	0.000214	ENST00000314728.9	EPN2
ENSG00000130299.17	842.405	-0.446981	0.113995	1.77e-05	0.000214	ENST00000324894.13	GTPBP3
ENSG00000100483.14	433.198	-0.384594	0.0967837	1.78e-05	0.000215	ENST00000395860.7	VCPKMT
ENSG00000134153.10	2303.66	0.311665	0.0770159	1.81e-05	0.000219	ENST00000256545.9	EMC7
ENSG00000160789.24	3728.96	0.450341	0.115879	1.81e-05	0.000219	ENST00000677389.1	LMNA
ENSG00000277161.2	886.125	-0.480539	0.12342	1.82e-05	0.000219	ENST00000620233.1	PIGW
ENSG00000176170.14	294.719	-0.575928	0.152941	1.82e-05	0.000219	ENST00000592299.6	SPHK1
ENSG00000282988.2	18.5088	2.23168	0.629923	1.83e-05	0.00022	ENST00000635200.1	RP1-34B20.21
ENSG00000143226.15	2906.44	0.73316	0.19986	1.84e-05	0.000221	ENST00000367972.8	FCGR2A
ENSG00000163138.19	660.773	-0.369515	0.0927692	1.84e-05	0.000221	ENST00000507634.5	PACRGL
ENSG00000114391.13	34227.5	0.334403	0.0815002	1.87e-05	0.000224	ENST00000394077.8	RPL24
ENSG00000163006.12	652.064	-0.463376	0.119272	1.87e-05	0.000224	ENST00000295124.9	CCDC138
ENSG00000105997.23	267.052	0.394632	0.100099	1.92e-05	0.00023	ENST00000612286.5	HOXA3
ENSG00000198034.11	80996.7	0.25067	0.0607325	1.92e-05	0.00023	ENST00000316084.10	RPS4X
ENSG00000099331.14	4882.28	-0.453728	0.116602	1.93e-05	0.000231	ENST00000682292.1	MYO9B
ENSG00000173559.15	2601.1	0.544568	0.14402	1.93e-05	0.000231	ENST00000410026.7	NABP1
ENSG00000140749.9	20.5282	1.46718	0.408777	1.94e-05	0.000231	ENST00000268389.6	IGSF6
ENSG00000126215.14	1002.02	-0.890776	0.243648	1.96e-05	0.000234	ENST00000555055.6	XRCC3
ENSG00000156017.13	1138.21	-0.281658	0.0692622	2.01e-05	0.000239	ENST00000376834.8	CARNMT1
ENSG00000096060.15	3683.68	-0.534656	0.140636	2.04e-05	0.000243	ENST00000357266.9	FKBP5
ENSG00000184675.11	648.564	-0.888494	0.24384	2.06e-05	0.000244	ENST00000374869.8	AMER1
ENSG00000243244.7	448.904	0.792113	0.219551	2.1e-05	0.000249	ENST00000404752.6	STON1
ENSG00000127586.17	626.175	-0.885426	0.2434	2.11e-05	0.00025	ENST00000262315.14	CHTF18
ENSG00000204498.11	604.207	0.44175	0.114526	2.15e-05	0.000254	ENST00000376148.9	NFKBIL1
ENSG00000164061.5	65.9572	0.928871	0.259397	2.17e-05	0.000256	ENST00000296452.5	BSN
ENSG00000079246.16	26734.7	-0.285484	0.0705982	2.18e-05	0.000258	ENST00000392132.7	XRCC5
ENSG00000132429.10	106.994	-0.604949	0.162179	2.2e-05	0.00026	ENST00000254765.4	POPDC3
ENSG00000154767.15	2388.75	0.790545	0.219711	2.21e-05	0.000261	ENST00000285021.12	XPC
ENSG00000215375.6	151.559	0.675733	0.184495	2.23e-05	0.000263	ENST00000505477.5	MYL5
ENSG00000088247.18	17153.2	-0.417253	0.10729	2.24e-05	0.000264	ENST00000600480.2	KHSRP
ENSG00000052841.15	6346.25	0.307913	0.077012	2.25e-05	0.000265	ENST00000039989.9	TTC17
ENSG00000164440.15	76.1166	0.919017	0.257563	2.25e-05	0.000265	ENST00000358430.8	TXLNB
ENSG00000156414.19	13.7641	1.95177	0.544845	2.26e-05	0.000266	ENST00000409874.9	TDRD9
ENSG00000180370.10	10078.4	-0.192301	0.0464802	2.28e-05	0.000267	ENST00000327134.7	PAK2
ENSG00000166165.13	131.92	0.542883	0.144393	2.31e-05	0.00027	ENST00000348956.7	CKB
ENSG00000172482.5	50.5463	1.93252	0.571832	2.33e-05	0.000272	ENST00000307503.4	AGXT
ENSG00000123240.17	885.564	0.519522	0.138265	2.33e-05	0.000273	ENST00000378757.6	OPTN
ENSG00000135316.19	32407.4	-0.461428	0.121419	2.35e-05	0.000275	ENST00000676630.1	SYNCRIP
ENSG00000173456.5	1893.06	-0.574232	0.153541	2.38e-05	0.000277	ENST00000311413.5	RNF26
ENSG00000163191.6	5981.47	0.532379	0.142326	2.39e-05	0.000279	ENST00000271638.3	S100A11
ENSG00000003400.15	746.521	0.434757	0.113752	2.4e-05	0.00028	ENST00000346817.9	CASP10
ENSG00000145022.4	788.73	0.699472	0.193435	2.42e-05	0.000281	ENST00000273590.3	TCTA
ENSG00000056972.20	1944.44	0.472205	0.124568	2.43e-05	0.000283	ENST00000359831.8	TRAF3IP2
ENSG00000265590.10	52.4824	-0.877436	0.24487	2.44e-05	0.000283	ENST00000673807.1	CFAP298-TCP10L
ENSG00000162753.13	125.826	0.600336	0.162315	2.44e-05	0.000284	ENST00000367714.4	SLC9C2
ENSG00000235863.4	65.3612	0.781182	0.216418	2.44e-05	0.000284	ENST00000451237.3	B3GALT4
ENSG00000165861.14	469.943	0.618586	0.168789	2.47e-05	0.000286	ENST00000556143.6	ZFYVE1
ENSG00000198355.5	1298.87	-0.386321	0.0992462	2.51e-05	0.00029	ENST00000360612.5	PIM3
ENSG00000130520.11	4912.22	-0.341364	0.0864613	2.52e-05	0.000291	ENST00000252816.10	LSM4
ENSG00000163220.11	203.988	-0.53753	0.143449	2.52e-05	0.000291	ENST00000368738.4	S100A9
ENSG00000099785.11	432.908	0.482325	0.127778	2.53e-05	0.000292	ENST00000602117.1	MARCHF2
ENSG00000156671.15	947.36	0.51846	0.138846	2.56e-05	0.000295	ENST00000542569.6	SAMD8
ENSG00000274523.5	2084.89	-0.402613	0.104007	2.56e-05	0.000296	ENST00000610322.5	RCC1L
ENSG00000165029.17	421.948	1.15377	0.336666	2.61e-05	0.0003	ENST00000374736.8	ABCA1
ENSG00000273217.1	13.5921	6.90266	2.91513	2.62e-05	0.000301	ENST00000514667.1	CTC-432M15.3
ENSG00000182580.3	320.029	0.470804	0.12456	2.62e-05	0.000301	ENST00000330394.3	EPHB3
ENSG00000065328.17	2545.08	-1.12264	0.317622	2.65e-05	0.000304	ENST00000378714.8	MCM10
ENSG00000149182.15	5284.27	0.196466	0.0479409	2.68e-05	0.000307	ENST00000524782.6	ARFGAP2
ENSG00000080345.18	6326.49	-0.491122	0.129222	2.7e-05	0.000309	ENST00000428287.6	RIF1
ENSG00000073921.18	5075.36	0.425634	0.113331	2.77e-05	0.000317	ENST00000526033.5	PICALM
ENSG00000100162.15	535.369	-0.89458	0.25121	2.77e-05	0.000317	ENST00000215980.10	CENPM
ENSG00000198015.14	5828.33	-0.168465	0.0409258	2.77e-05	0.000317	ENST00000393128.8	MRPL42
ENSG00000086061.16	9248.12	-0.436242	0.114535	2.82e-05	0.000322	ENST00000330899.5	DNAJA1
ENSG00000100258.18	744.339	-0.578094	0.156363	2.83e-05	0.000322	ENST00000474879.7	LMF2
ENSG00000110013.13	1192.09	0.469268	0.12502	2.85e-05	0.000324	ENST00000618733.4	SIAE
ENSG00000196126.11	68.8462	1.454	0.431532	2.86e-05	0.000326	ENST00000360004.5	HLA-DRB1
ENSG00000157693.15	929.865	-0.526918	0.141389	2.87e-05	0.000326	ENST00000288502.9	TMEM268
ENSG00000135052.16	141.223	-0.925349	0.261502	2.88e-05	0.000327	ENST00000388711.7	GOLM1
ENSG00000009830.13	463.614	-0.351705	0.090533	2.92e-05	0.000331213	ENST00000261534.9	POMT2
ENSG00000084463.8	6127.08	-0.304917	0.0773072	2.93e-05	0.000332	ENST00000261167.7	WBP11
ENSG00000087095.13	489.07	-0.453326	0.119754	2.93e-05	0.000332	ENST00000407008.8	NLK
ENSG00000174748.22	81887.1	0.130301	0.0315354	2.96e-05	0.000335	ENST00000436146.2	RPL15
ENSG00000172809.13	25884	0.221759	0.0549285	3.05e-05	0.000345	ENST00000439590.6	RPL38
ENSG00000005483.21	3613.66	0.225004	0.0558323	3.08e-05	0.000348	ENST00000311117.8	KMT2E
ENSG00000124067.17	507.721	0.550769	0.150546	3.09e-05	0.000349	ENST00000541864.6	SLC12A4
ENSG00000059728.11	1406.81	0.596326	0.164807	3.1e-05	0.00035	ENST00000264444.7	MXD1
ENSG00000120925.16	1660.99	0.367558	0.095618	3.13e-05	0.000352	ENST00000527424.6	RNF170
ENSG00000182774.13	55307.3	0.242459	0.0600779	3.13e-05	0.000353	ENST00000647841.1	RPS17
ENSG00000071462.12	2130.24	0.398548	0.104747	3.14e-05	0.000353	ENST00000265758.7	BUD23
ENSG00000147224.13	3198.56	-0.362777	0.0939504	3.16e-05	0.000356	ENST00000372435.10	PRPS1
ENSG00000170142.12	5311.44	0.247299	0.0618934	3.17e-05	0.000356	ENST00000306627.8	UBE2E1
ENSG00000163694.15	352.429	1.38594	0.417546	3.2e-05	0.000359	ENST00000295971.12	RBM47
ENSG00000097021.20	801.067	-0.682653	0.18963	3.23e-05	0.000362	ENST00000608083.5	ACOT7
ENSG00000170581.14	2673.43	0.692758	0.195776	3.23e-05	0.000362	ENST00000314128.9	STAT2
ENSG00000161996.19	623.527	-0.908274	0.25836	3.25e-05	0.000363	ENST00000547944.5	WDR90
ENSG00000284024.4	1314.43	-0.457454	0.121456	3.32e-05	0.000371	ENST00000640019.3	RP11-398C13.8
ENSG00000148362.11	683.099	-0.555356	0.151735	3.33e-05	0.000372	ENST00000371620.4	PAXX
ENSG00000125944.21	11057.8	-0.7023	0.196139	3.34e-05	0.000373	ENST00000374612.5	HNRNPR
ENSG00000129465.16	518.438	0.650641	0.183049	3.43e-05	0.000382	ENST00000216274.10	RIPK3
ENSG00000089737.17	7551.45	-0.305837	0.0782714	3.43e-05	0.000382	ENST00000555054.1	DDX24
ENSG00000105254.12	2484.69	0.2296	0.0574231	3.44e-05	0.000383	ENST00000221855.8	TBCB
ENSG00000075884.14	3605.18	0.305496	0.078358	3.51e-05	0.00039	ENST00000295095.11	ARHGAP15
ENSG00000162062.15	396.989	-0.927007	0.265739	3.51e-05	0.00039	ENST00000361837.9	TEDC2
ENSG00000149932.17	2402.48	0.260282	0.0658325	3.53e-05	0.000392	ENST00000279396.11	TMEM219
ENSG00000151287.17	1471.9	-0.402656	0.106354	3.57e-05	0.000395	ENST00000376029.3	TEX30
ENSG00000133678.14	885.383	0.387286	0.102162	3.58e-05	0.000397	ENST00000372281.8	TMEM254
ENSG00000170270.5	657.706	-0.541922	0.147609	3.59e-05	0.000397	ENST00000306954.5	GON7
ENSG00000006459.11	793.568	-0.649073	0.181055	3.62e-05	0.000401	ENST00000397560.7	KDM7A
ENSG00000134453.16	3157.02	-0.412051	0.108834	3.65e-05	0.000403	ENST00000379888.9	RBM17
ENSG00000117758.14	1640.85	0.396732	0.105076	3.66e-05	0.000404	ENST00000373943.9	STX12
ENSG00000157014.11	2686.07	-0.259052	0.065564	3.68e-05	0.000406	ENST00000448281.7	TATDN2
ENSG00000141627.14	3481.87	0.244728	0.0617453	3.68e-05	0.000406	ENST00000442713.6	DYM
ENSG00000265972.6	12417.8	0.637253	0.180663	3.7e-05	0.000407	ENST00000582401.6	TXNIP
ENSG00000198718.13	237.488	0.486644	0.132417	3.73e-05	0.00041	ENST00000361462.7	TOGARAM1
ENSG00000134375.11	5154.54	-0.225058	0.0564926	3.81e-05	0.000418	ENST00000367287.5	TIMM17A
ENSG00000184402.15	612.21	-0.438619	0.117526	3.81e-05	0.000418	ENST00000331758.8	SS18L1
ENSG00000115875.19	10333	-0.423764	0.113179	3.81e-05	0.000418	ENST00000409276.5	SRSF7
ENSG00000129351.17	17671	-0.371251	0.0965562	3.9e-05	0.000427	ENST00000407004.7	ILF3
ENSG00000179604.10	692.863	0.662352	0.188699	3.89e-05	0.000427	ENST00000335793.4	CDC42EP4
ENSG00000198836.11	5893.02	-0.389542	0.103308	3.9e-05	0.000427	ENST00000392437.6	OPA1
ENSG00000135932.11	6223.31	0.25663	0.0650674	3.91e-05	0.000427	ENST00000258418.10	CAB39
ENSG00000142676.14	78898.2	0.316854	0.0813638	3.91e-05	0.000427	ENST00000374550.8	RPL11
ENSG00000155304.6	2398.46	-0.303476	0.0782396	3.93e-05	0.000429	ENST00000285667.4	HSPA13
ENSG00000139800.8	291.824	-0.393965	0.104583	3.94e-05	0.000429	ENST00000267294.4	ZIC5
ENSG00000128271.22	112.516	0.937451	0.27687	3.98e-05	0.000433	ENST00000337539.12	ADORA2A
ENSG00000157927.17	79.0221	-0.870351	0.252062	4.05e-05	0.00044	ENST00000399583.4	RADIL
ENSG00000085721.13	3642.38	-0.559609	0.155314	4.11e-05	0.000447	ENST00000198767.11	RRN3
ENSG00000171703.17	96.7058	0.694838	0.198757	4.12e-05	0.000448	ENST00000343484.10	TCEA2
ENSG00000168872.17	2902.64	-0.333942	0.0873681	4.26e-05	0.000463	ENST00000302243.12	DDX19A
ENSG00000196369.11	3379.16	0.346763	0.0914322	4.28e-05	0.000465	ENST00000612199.4	SRGAP2B
ENSG00000128849.11	87.8232	-0.718031	0.20583	4.33e-05	0.000469	ENST00000281282.6	CGNL1
ENSG00000129173.13	1136.28	-1.20883	0.357078	4.34e-05	0.00047	ENST00000250024.9	E2F8
ENSG00000127993.16	826.776	0.324477	0.084953	4.36e-05	0.000472	ENST00000481551.5	RBM48
ENSG00000153207.16	9829.28	-0.31049	0.0806797	4.36e-05	0.000472	ENST00000326225.3	AHCTF1
ENSG00000168329.14	1691.41	0.638882	0.183007	4.4e-05	0.000475	ENST00000399220.3	CX3CR1
ENSG00000122778.10	30.2735	-1.11452	0.33099	4.45e-05	0.00048	ENST00000440172.5	KIAA1549
ENSG00000240184.7	372.388	0.621986	0.177579	4.49e-05	0.000484	ENST00000617641.4	PCDHGC3
ENSG00000251201.8	135.678	-0.75363	0.21726	4.51e-05	0.000485	ENST00000282382.8	TMED7-TICAM2
ENSG00000113732.9	4081.77	0.311836	0.0819127	4.53e-05	0.000487	ENST00000265093.4	ATP6V0E1
ENSG00000277639.2	80.8592	1.40601	0.43477	4.55e-05	0.000489	ENST00000619363.2	RP11-467J12.4
ENSG00000156804.7	190.506	0.781445	0.22983	4.63e-05	0.000498	ENST00000443022.2	FBXO32
ENSG00000138030.13	116.641	-0.626532	0.177859	4.64e-05	0.000498	ENST00000260599.10	KHK
ENSG00000118600.12	1020.74	-0.459478	0.125691	4.72e-05	0.000506	ENST00000537373.5	RXYLT1
ENSG00000102897.10	810.291	0.463623	0.128023	4.72e-05	0.000506	ENST00000567954.6	LYRM1
ENSG00000138326.21	100096	0.274349	0.0715919	4.73e-05	0.000506	ENST00000613865.5	RPS24
ENSG00000174099.12	643.895	-0.55593	0.155685	4.75e-05	0.000508	ENST00000355192.8	MSRB3
ENSG00000124587.14	726.476	0.553456	0.156394	4.76e-05	0.000509	ENST00000304611.13	PEX6
ENSG00000088826.18	520.52	0.989971	0.300128	4.77e-05	0.00051	ENST00000305958.9	SMOX
ENSG00000197894.12	6411.4	0.207189	0.0524569	4.78e-05	0.00051	ENST00000296412.14	ADH5
ENSG00000108091.11	6167.44	0.364256	0.0976495	4.85e-05	0.000517	ENST00000263102.7	CCDC6
ENSG00000243279.4	91.6427	0.895394	0.267343	4.85e-05	0.000517	ENST00000553851.3	PRAF2
ENSG00000167617.3	42.2185	1.21243	0.368811	4.86e-05	0.000517	ENST00000301200.3	CDC42EP5
ENSG00000116898.12	2520.83	-0.263759	0.0680349	4.86e-05	0.000517	ENST00000373116.6	MRPS15
ENSG00000173681.16	411.811	0.34891	0.0927526	4.87e-05	0.000517	ENST00000379682.8	BCLAF3
ENSG00000167515.10	1937.68	-0.256249	0.0659598	4.89e-05	0.000519	ENST00000567312.5	TRAPPC2L
ENSG00000099985.4	249.28	-0.646483	0.184287	4.89e-05	0.000519	ENST00000215781.3	OSM
ENSG00000007047.15	689.981	0.387332	0.104672	5.01e-05	0.000531	ENST00000262891.9	MARK4
ENSG00000120875.9	237.825	2.03867	0.659818	5.02e-05	0.000532	ENST00000240100.7	DUSP4
ENSG00000187630.17	728.064	-0.402222	0.10878	5.06e-05	0.000535	ENST00000397071.5	DHRS4L2
ENSG00000166562.9	1304.67	0.414988	0.113242	5.07e-05	0.000536	ENST00000587834.6	SEC11C
ENSG00000123473.17	1657.41	-1.0179	0.302265	5.08e-05	0.000536	ENST00000371877.8	STIL
ENSG00000105486.14	3116.2	-0.762915	0.221871	5.09e-05	0.000537	ENST00000263274.12	LIG1
ENSG00000024862.18	1365.4	0.580942	0.16617	5.1e-05	0.000537	ENST00000617445.5	CCDC28A
ENSG00000129757.15	16.7745	2.76208	0.853728	5.1e-05	0.000537	ENST00000380725.2	CDKN1C
ENSG00000132589.16	5818.69	-0.344577	0.0916442	5.18e-05	0.000545	ENST00000394908.9	FLOT2
ENSG00000105520.10	1786.11	0.492513	0.136777	5.21e-05	0.000548	ENST00000251473.9	PLPPR2
ENSG00000186448.15	1470.2	0.220108	0.056291	5.22e-05	0.000549	ENST00000344387.9	ZNF197
ENSG00000111602.12	5560.72	-1.01691	0.303041	5.25e-05	0.000551	ENST00000229201.4	TIMELESS
ENSG00000213066.13	1689.63	-0.193451	0.0490897	5.25e-05	0.000551	ENST00000349556.4	CEP43
ENSG00000066422.5	2726.97	-0.209531	0.0534036	5.26e-05	0.000551	ENST00000312938.5	ZBTB11
ENSG00000180198.17	8602.02	-0.437327	0.11964	5.26e-05	0.000551	ENST00000683442.1	RCC1
ENSG00000124802.12	1542.35	-0.448413	0.123202	5.27e-05	0.000552	ENST00000379715.10	EEF1E1
ENSG00000135452.10	1835.59	0.49681	0.139656	5.35e-05	0.000559	ENST00000257910.8	TSPAN31
ENSG00000134419.15	46671.8	0.289606	0.0734379	5.39e-05	0.000563	ENST00000563390.5	RPS15A
ENSG00000152484.14	3662.06	-0.354249	0.0948684	5.4e-05	0.000563	ENST00000282344.11	USP12
ENSG00000170835.17	193.001	0.880836	0.266304	5.43e-05	0.000566	ENST00000372080.8	CEL
ENSG00000171509.16	1854.34	0.503437	0.140935	5.43e-05	0.000566	ENST00000307765.10	RXFP1
ENSG00000129636.13	1463.78	0.444926	0.122581	5.46e-05	0.000568	ENST00000544001.6	ITFG1
ENSG00000141699.11	1497.71	0.420139	0.115507	5.5e-05	0.000572	ENST00000309428.10	RETREG3
ENSG00000169683.8	441.202	-0.670835	0.194008	5.5e-05	0.000572	ENST00000306688.8	LRRC45
ENSG00000152234.16	41367.1	0.110009	0.0275218	5.55e-05	0.000576	ENST00000590665.5	ATP5F1A
ENSG00000065357.20	785.454	0.599205	0.173329	5.57e-05	0.000578	ENST00000331886.10	DGKA
ENSG00000111196.10	1455.85	-0.477737	0.132948	5.57e-05	0.000578	ENST00000539554.5	MAGOHB
ENSG00000155465.20	382.279	0.373898	0.101151	5.58e-05	0.000578	ENST00000397528.8	SLC7A7
ENSG00000144381.18	51745.9	-0.410014	0.112297	5.59e-05	0.000578	ENST00000388968.8	HSPD1
ENSG00000169508.7	3248.76	0.481563	0.135211	5.61e-05	0.00058	ENST00000376414.5	GPR183
ENSG00000171320.15	2306.32	-0.926436	0.27595	5.63e-05	0.000581	ENST00000305188.13	ESCO2
ENSG00000101255.12	982.647	-0.763094	0.223868	5.65e-05	0.000583	ENST00000217233.9	TRIB3
ENSG00000162063.13	1899.73	-0.805698	0.237591	5.69e-05	0.000586	ENST00000397066.9	CCNF
ENSG00000001167.15	4216.55	-0.383809	0.10411	5.76e-05	0.000593	ENST00000353205.5	NFYA
ENSG00000265681.8	76323	0.284554	0.0748784	5.81e-05	0.000598	ENST00000580261.6	RPL17
ENSG00000204852.17	359.99	0.559444	0.160728	5.85e-05	0.000602	ENST00000397655.7	TCTN1
ENSG00000164163.11	13185.6	-0.315041	0.0835393	5.86e-05	0.000602	ENST00000296577.9	ABCE1
ENSG00000013810.21	4492.33	-0.774106	0.228238	5.86e-05	0.000602	ENST00000313288.9	TACC3
ENSG00000134759.14	4652.61	0.212526	0.0547158	5.92e-05	0.000607	ENST00000351393.10	ELP2
ENSG00000110011.13	638.196	0.465165	0.130382	5.94e-05	0.000609	ENST00000321685.7	DNAJC4
ENSG00000066230.12	778.145	-0.505741	0.142309	5.96e-05	0.000609	ENST00000264938.8	SLC9A3
ENSG00000137720.8	462.84	0.412326	0.113621	5.96e-05	0.000609	ENST00000528125.5	C11orf1
ENSG00000171502.15	49.482	1.07645	0.331156	5.96e-05	0.000609	ENST00000370571.7	COL24A1
ENSG00000177542.11	462.185	-0.610858	0.175953	5.95e-05	0.000609	ENST00000628067.3	SLC25A22
ENSG00000143256.5	2128.83	-0.418151	0.114318	6.02e-05	0.000613	ENST00000368010.4	PFDN2
ENSG00000164733.22	11842.2	0.537889	0.152313	6.01e-05	0.000613	ENST00000533455.6	CTSB
ENSG00000185418.16	258.365	-0.377393	0.102646	6.02e-05	0.000613	ENST00000335968.8	TARS3
ENSG00000152463.15	20.1799	1.34152	0.409396	6.05e-05	0.000616	ENST00000378228.8	OLAH
ENSG00000172954.14	1316.03	-0.301017	0.079752	6.11e-05	0.000622	ENST00000379509.8	LCLAT1
ENSG00000124762.14	42843.7	1.71931	0.541719	6.14e-05	0.000624	ENST00000244741.10	CDKN1A
ENSG00000184575.12	18258.5	-0.805607	0.239223	6.17e-05	0.000627	ENST00000332707.10	XPOT
ENSG00000150456.11	1118.78	-0.422035	0.116715	6.27e-05	0.000637	ENST00000382758.6	EEF1AKMT1
ENSG00000112561.19	1382.87	0.397744	0.109641	6.32e-05	0.000641	ENST00000403298.9	TFEB
ENSG00000181649.8	233.829	-0.970033	0.293033	6.32e-05	0.000641	ENST00000314222.5	PHLDA2
ENSG00000175575.13	1357.26	0.227217	0.0589583	6.34e-05	0.000642	ENST00000536003.5	PAAF1
ENSG00000127423.11	445.208	-0.67407	0.197387	6.38e-05	0.000645	ENST00000374298.4	AUNIP
ENSG00000160193.12	1241.19	-0.556316	0.159312	6.39e-05	0.000646	ENST00000330317.6	WDR4
ENSG00000110324.11	530.769	1.13615	0.360583	6.48e-05	0.000654	ENST00000227752.8	IL10RA
ENSG00000170917.14	244.348	0.459536	0.129205	6.5e-05	0.000656	ENST00000339154.6	NUDT6
ENSG00000167110.18	2641.2	0.333276	0.0900537	6.59e-05	0.000664	ENST00000421699.7	GOLGA2
ENSG00000177628.16	3535.67	0.279462	0.0740361	6.59e-05	0.000664	ENST00000368373.8	GBA
ENSG00000197045.13	4357.95	0.246888	0.0646587	6.59e-05	0.000664	ENST00000358056.8	GMFB
ENSG00000175826.12	4353.51	-0.199832	0.0515565	6.67e-05	0.000671	ENST00000574322.6	CTDNEP1
ENSG00000075426.12	4888.5	0.331957	0.0893305	6.77e-05	0.000681	ENST00000264716.9	FOSL2
ENSG00000168005.9	662.199	-0.440815	0.123154	6.78e-05	0.000681	ENST00000294244.9	SPINDOC
ENSG00000177030.18	1590.81	-0.428012	0.119096	6.79e-05	0.000682	ENST00000382409.4	DEAF1
ENSG00000162434.13	5787.05	0.354086	0.0965596	6.81e-05	0.000683	ENST00000342505.5	JAK1
ENSG00000167695.15	584.829	-0.617098	0.180166	6.82e-05	0.000683	ENST00000308278.13	TLCD3A
ENSG00000093000.19	4440.64	-0.538435	0.153867	6.91e-05	0.000692	ENST00000347635.9	NUP50
ENSG00000136003.16	3755.51	0.373324	0.102786	6.93e-05	0.000694	ENST00000311893.14	ISCU
ENSG00000145782.13	2383.46	0.266051	0.0704021	6.97e-05	0.000697	ENST00000500945.2	ATG12
ENSG00000070540.13	147.56	1.05694	0.333543	7.02e-05	0.000701	ENST00000262139.10	WIPI1
ENSG00000148399.13	857.012	-0.28868	0.0769839	7.07e-05	0.000705	ENST00000277540.7	DPH7
ENSG00000163638.13	878.57	-1.11806	0.343634	7.08e-05	0.000706	ENST00000498707.5	ADAMTS9
ENSG00000072501.19	9832.95	-0.599113	0.174611	7.1e-05	0.000707	ENST00000322213.9	SMC1A
ENSG00000104522.16	2955.15	-0.272986	0.0731705	7.1e-05	0.000707	ENST00000425753.7	GFUS
ENSG00000113163.19	2256.53	0.323548	0.08744	7.11e-05	0.000707	ENST00000644072.2	CERT1
ENSG00000134215.16	1958.82	0.422557	0.118072	7.13e-05	0.000707	ENST00000370056.9	VAV3
ENSG00000145715.15	1291.27	0.452651	0.12824	7.14e-05	0.000707	ENST00000456692.6	RASA1
ENSG00000170515.14	17200.6	-0.731693	0.217995	7.13e-05	0.000707	ENST00000303305.11	PA2G4
ENSG00000196584.3	1152.25	-1.12262	0.345277	7.13e-05	0.000707	ENST00000359321.2	XRCC2
ENSG00000111300.10	3888.9	-0.352506	0.0961518	7.14e-05	0.000708	ENST00000261745.9	NAA25
ENSG00000073792.16	5459.15	0.171952	0.0440274	7.16e-05	0.000708	ENST00000346192.7	IGF2BP2
ENSG00000123416.15	67061.3	-0.696779	0.20687	7.25e-05	0.000717	ENST00000336023.9	TUBA1B
ENSG00000116138.13	1238.23	0.374075	0.103349	7.33e-05	0.000724	ENST00000375847.8	DNAJC16
ENSG00000120334.16	1095.22	-0.611997	0.179114	7.44e-05	0.000735	ENST00000682279.1	CENPL
ENSG00000172171.11	744.156	0.301639	0.0812058	7.47e-05	0.000737	ENST00000581216.6	TEFM
ENSG00000085999.13	914.42	-1.0172	0.312682	7.5e-05	0.000739	ENST00000371975.9	RAD54L
ENSG00000114062.22	5201.25	-0.293202	0.0786126	7.53e-05	0.000742	ENST00000649550.1	UBE3A
ENSG00000121892.15	10832	-0.162671	0.0419671	7.61e-05	0.000749	ENST00000303538.13	PDS5A
ENSG00000151151.6	1325.63	-0.516582	0.148649	7.64e-05	0.000752	ENST00000373935.4	IPMK
ENSG00000143702.16	10870.9	-0.24714	0.0652841	7.65e-05	0.000752	ENST00000366542.6	CEP170
ENSG00000143641.10	8565.37	-0.289298	0.0775136	7.66e-05	0.000752	ENST00000366672.5	GALNT2
ENSG00000110651.12	3462.28	-0.299104	0.0806632	7.73e-05	0.000758	ENST00000263645.10	CD81
ENSG00000121691.7	6318.56	0.476756	0.134598	7.75e-05	0.000759	ENST00000241052.5	CAT
ENSG00000122223.13	1256.61	0.611814	0.18107	7.76e-05	0.00076	ENST00000368034.9	CD244
ENSG00000185862.7	7845.77	0.711746	0.217097	7.78e-05	0.000762	ENST00000330927.5	EVI2B
ENSG00000077782.22	4437.42	-0.630686	0.186463	7.86e-05	0.000768	ENST00000397103.5	FGFR1
ENSG00000058804.12	5176.71	-0.419112	0.117572	7.87e-05	0.000768	ENST00000371429.4	NDC1
ENSG00000113448.19	298.761	-0.603812	0.177725	7.87e-05	0.000768	ENST00000636120.1	PDE4D
ENSG00000187193.9	1301.47	0.524878	0.153241	7.87e-05	0.000768	ENST00000394485.5	MT1X
ENSG00000141446.11	871.261	-0.23479	0.0619507	7.96e-05	0.000775	ENST00000269214.10	ESCO1
ENSG00000143771.12	3422.11	0.236298	0.0621863	7.96e-05	0.000775	ENST00000366856.3	CNIH4
ENSG00000013375.16	2463.33	-0.329999	0.0900044	7.99e-05	0.000778	ENST00000513973.6	PGM3
ENSG00000092621.13	6088.23	-0.830379	0.252977	8.04e-05	0.000782	ENST00000641023.2	PHGDH
ENSG00000174032.17	2217.28	-0.260731	0.0694656	8.11e-05	0.000788	ENST00000519676.6	SLC25A30
ENSG00000104774.13	14703.9	0.440259	0.12551	8.14e-05	0.00079	ENST00000456935.7	MAN2B1
ENSG00000198546.15	1364.77	-0.333705	0.0912481	8.15e-05	0.00079	ENST00000361518.10	ZNF511
ENSG00000230797.3	77.3649	-0.915546	0.282518	8.15e-05	0.00079	ENST00000429584.3	YY2
ENSG00000007541.17	579.215	-0.528264	0.153454	8.22e-05	0.000796	ENST00000321878.10	PIGQ
ENSG00000184047.20	3061.39	0.329749	0.0903872	8.22e-05	0.000796	ENST00000464942.7	DIABLO
ENSG00000103257.9	11115	-0.997438	0.308887	8.24e-05	0.000798	ENST00000565644.5	SLC7A5
ENSG00000149554.14	1797.65	-0.92862	0.285832	8.26e-05	0.000798	ENST00000428830.6	CHEK1
ENSG00000214063.11	244.892	-0.778225	0.23595	8.26e-05	0.000798	ENST00000397397.7	TSPAN4
ENSG00000130518.17	21.7172	1.93035	0.63022	8.29e-05	0.0008	ENST00000600328.7	IQCN
ENSG00000172785.18	2839.53	-0.207573	0.0544665	8.4e-05	0.00081	ENST00000382447.8	CBWD1
ENSG00000206127.11	16394.6	-0.22375	0.0590031	8.41e-05	0.000811	ENST00000509311.7	GOLGA8O
ENSG00000136731.13	5204.64	-0.561962	0.166102	8.44e-05	0.000813	ENST00000259253.11	UGGT1
ENSG00000116985.12	1893.67	-0.583071	0.17169	8.45e-05	0.000813	ENST00000372827.8	BMP8B
ENSG00000157617.17	167.068	-0.618675	0.184141	8.52e-05	0.000819	ENST00000329623.11	C2CD2
ENSG00000051009.11	772.943	0.390017	0.109648	8.58e-05	0.000824	ENST00000449352.7	FAM160A2
ENSG00000087088.20	3339.81	0.506421	0.148243	8.67e-05	0.000832	ENST00000345358.12	BAX
ENSG00000100938.18	3651.98	0.305203	0.083163	8.76e-05	0.00084	ENST00000399440.7	GMPR2
ENSG00000104419.17	3430.09	0.880593	0.279485	8.82e-05	0.000844	ENST00000323851.13	NDRG1
ENSG00000197872.11	517.552	1.14894	0.373876	8.81e-05	0.000844	ENST00000381323.7	CYRIA
ENSG00000104671.8	1543.09	-0.359645	0.100056	9e-05	0.000861	ENST00000221114.8	DCTN6
ENSG00000135414.10	852.35	-0.418387	0.118576	9e-05	0.000861	ENST00000257868.10	GDF11
ENSG00000123685.9	221.146	-0.869373	0.269055	9.02e-05	0.000862	ENST00000243440.2	BATF3
ENSG00000196419.13	24208.6	-0.330105	0.0876078	9.02e-05	0.000862	ENST00000360079.8	XRCC6
ENSG00000054611.14	1391.77	0.253089	0.067809	9.04e-05	0.000863	ENST00000407381.7	TBC1D22A
ENSG00000107036.12	2576.57	0.460801	0.133484	9.07e-05	0.000865	ENST00000414202.7	RIC1
ENSG00000032219.19	1869.9	0.327767	0.0908364	9.09e-05	0.000865	ENST00000355431.8	ARID4A
ENSG00000165480.16	3937.86	-0.921865	0.286919	9.12e-05	0.000868	ENST00000314759.6	SKA3
ENSG00000166845.15	340.527	-0.839494	0.258715	9.19e-05	0.000874	ENST00000648616.1	C18orf54
ENSG00000104824.18	16187.7	-0.292724	0.0795237	9.23e-05	0.000877	ENST00000600873.5	HNRNPL
ENSG00000220205.9	1201.2	0.510179	0.150286	9.23e-05	0.000877	ENST00000316509.11	VAMP2
ENSG00000116161.18	9622.45	-0.325884	0.0867853	9.39e-05	0.00089	ENST00000367679.7	CACYBP
ENSG00000146729.10	2474.72	-0.353461	0.0983005	9.39e-05	0.00089	ENST00000322090.8	NIPSNAP2
ENSG00000161544.10	58.8539	1.46867	0.49058	9.42e-05	0.000892	ENST00000589145.1	CYGB
ENSG00000221983.8	64245.6	0.218215	0.0579528	9.45e-05	0.000895	ENST00000430157.6	UBA52
ENSG00000116750.14	7659.3	-0.395237	0.111696	9.53e-05	0.000901	ENST00000367451.8	UCHL5
ENSG00000100983.12	3001.02	0.43038	0.123992	9.57e-05	0.000904	ENST00000651619.1	GSS
ENSG00000114423.23	616.665	0.483077	0.141183	9.58e-05	0.000904	ENST00000394030.8	CBLB
ENSG00000171621.14	24.5005	1.10527	0.349861	9.57e-05	0.000904	ENST00000328089.11	SPSB1
ENSG00000162980.17	4447.46	-0.27602	0.0747614	9.62e-05	0.000907	ENST00000295087.13	ARL5A
ENSG00000115317.12	1220.85	-0.332394	0.0920549	9.71e-05	0.000915	ENST00000258080.8	HTRA2
ENSG00000127125.9	1259.09	0.794495	0.251247	9.75e-05	0.000918	ENST00000372556.3	PPCS
ENSG00000118496.5	1572.91	0.311881	0.0859456	9.78e-05	0.00092	ENST00000237281.5	FBXO30
ENSG00000156050.10	59.8878	0.851851	0.268656	9.84e-05	0.000926	ENST00000286544.5	FAM161B
ENSG00000076554.16	6205.44	0.19703	0.0518814	9.87e-05	0.000927	ENST00000379097.7	TPD52
ENSG00000198755.11	75899	0.248732	0.0650814	9.88e-05	0.000927	ENST00000322203.7	RPL10A
ENSG00000164151.12	5495.87	-0.355537	0.0990057	9.89e-05	0.000927	ENST00000296564.9	ICE1
ENSG00000013364.19	1953.34	0.894044	0.287458	0.000101	0.000944	ENST00000357402.10	MVP
ENSG00000189171.15	120.833	0.528094	0.156681	0.000101	0.000944	ENST00000440685.7	S100A13
ENSG00000117153.16	4406.1	0.25059	0.0676174	0.000101	0.000947	ENST00000367261.8	KLHL12
ENSG00000137876.11	11082.2	0.263617	0.0715483	0.000102	0.000955	ENST00000677730.1	RSL24D1
ENSG00000143079.15	363.163	0.554081	0.166546	0.000102	0.000957	ENST00000271277.11	CTTNBP2NL
ENSG00000118596.12	569.613	-0.574207	0.171847	0.000103	0.000958	ENST00000547379.6	SLC16A7
ENSG00000205423.12	633.044	0.618875	0.189027	0.000103	0.000958	ENST00000427478.7	CNEP1R1
ENSG00000167578.18	707.643	0.446793	0.129984	0.000103	0.000963	ENST00000357052.8	RAB4B
ENSG00000132773.12	1014.72	-0.387999	0.110475	0.000103	0.000964	ENST00000372090.6	TOE1
ENSG00000167523.15	197.166	-0.720837	0.222084	0.000104	0.000966803	ENST00000579310.6	SPATA33
ENSG00000196715.7	3407.95	-0.390296	0.110905	0.000105	0.000974	ENST00000648187.1	VKORC1L1
ENSG00000130812.11	36.1178	1.14853	0.373828	0.000105	0.000975	ENST00000592641.5	ANGPTL6
ENSG00000174695.10	7287	0.323264	0.0905175	0.000106	0.000981	ENST00000502346.2	TMEM167A
ENSG00000168906.13	15128.1	-0.317768	0.0880226	0.000106	0.000986	ENST00000306434.8	MAT2A
ENSG00000248098.12	3276.17	0.326893	0.091246	0.000106	0.000987	ENST00000269980.7	BCKDHA
ENSG00000171469.11	3037.7	0.559048	0.169237	0.000107	0.000991	ENST00000302851.8	ZNF561
ENSG00000125730.17	1744.14	1.26682	0.428325	0.000109	0.00100518	ENST00000245907.11	C3
ENSG00000000971.16	75.0778	1.45502	0.495365	0.000109	0.00100541	ENST00000630130.2	CFH
ENSG00000114127.11	2407.73	-0.321919	0.0895226	0.000109	0.00100772	ENST00000392981.7	XRN1
ENSG00000170456.16	1921.6	0.336503	0.0945465	0.000109	0.00100839	ENST00000389082.10	DENND5B
ENSG00000274180.1	88.9226	0.800124	0.254365	0.00011	0.0010199	ENST00000611551.1	NATD1
ENSG00000104341.17	13139.4	-0.260779	0.0712295	0.000111	0.00102235	ENST00000521545.7	LAPTM4B
ENSG00000186318.18	1122.48	-0.50886	0.150542	0.000111	0.00102235	ENST00000680681.1	BACE1
ENSG00000177692.12	80.7021	0.628808	0.192673	0.000111	0.00102373	ENST00000381947.4	DNAJC28
ENSG00000066427.24	1617.57	0.595543	0.182789	0.000112	0.00102764	ENST00000644486.2	ATXN3
ENSG00000163516.14	1371.09	0.452941	0.133041	0.000112	0.0010282	ENST00000323348.10	ANKZF1
ENSG00000178999.13	1243.58	-0.862187	0.272268	0.000114	0.00105132	ENST00000585124.6	AURKB
ENSG00000107731.12	407.641	0.832666	0.268979	0.000115	0.00105306	ENST00000373192.4	UNC5B
ENSG00000166900.17	1444.3	0.337283	0.0950017	0.000115	0.00105317	ENST00000641815.1	STX3
ENSG00000085733.16	1523.95	0.328607	0.0923047	0.000116	0.0010651	ENST00000346329.7	CTTN
ENSG00000149577.16	2519.62	0.536174	0.162323	0.000116	0.0010651	ENST00000324225.9	SIDT2
ENSG00000005108.16	3835.64	-0.308557	0.0860071	0.00012	0.00110254	ENST00000423059.9	THSD7A
ENSG00000075790.12	1871.5	-0.201789	0.0541668	0.000121	0.00110305	ENST00000005259.9	BCAP29
ENSG00000153827.14	15711.4	0.132171	0.0348285	0.000121	0.00110305	ENST00000389044.8	TRIP12
ENSG00000256514.1	591.656	0.736204	0.234235	0.000121	0.00110859	ENST00000543494.1	AP003419.11
ENSG00000085117.12	805.226	0.533988	0.16205	0.000121	0.00110874	ENST00000227155.9	CD82
ENSG00000146670.10	2557.07	-0.740227	0.231872	0.000123	0.00112105	ENST00000275517.8	CDCA5
ENSG00000186810.8	169.572	0.8836	0.288984	0.000123	0.00112105	ENST00000373693.4	CXCR3
ENSG00000180957.18	4047.25	-0.510139	0.1524	0.000124	0.00112702	ENST00000335272.10	PITPNB
ENSG00000136824.19	5704.97	-0.775295	0.243126	0.000124	0.00112818	ENST00000374793.8	SMC2
ENSG00000107829.15	1232.72	0.422004	0.125319	0.000124	0.00113208	ENST00000331272.9	FBXW4
ENSG00000132471.12	3603.29	0.21259	0.057454	0.000125	0.00113593	ENST00000254806.8	WBP2
ENSG00000168014.18	1932.44	-0.264068	0.0725973	0.000125	0.00113801	ENST00000539061.6	C2CD3
ENSG00000164117.14	518.861	0.350574	0.0998029	0.000125	0.0011386	ENST00000393674.7	FBXO8
ENSG00000177733.7	6765.4	-0.345739	0.0963184	0.000126	0.00114417	ENST00000314940.7	HNRNPA0
ENSG00000108021.20	4899.94	-0.220808	0.059839	0.000127	0.00115366	ENST00000645567.1	TASOR2
ENSG00000187650.4	192.34	0.872415	0.286085	0.000127	0.00115378	ENST00000339485.4	VMAC
ENSG00000241839.10	1630.19	0.696656	0.22187	0.000128	0.00115598	ENST00000323544.5	PLEKHO2
ENSG00000099219.14	2502.37	0.232491	0.063427	0.000129	0.00116681	ENST00000339450.10	ERMP1
ENSG00000100281.14	2050.32	-0.626826	0.193371	0.000129	0.00116681	ENST00000216106.6	HMGXB4
ENSG00000153989.8	8380.49	-0.163309	0.0435692	0.000131	0.00117908	ENST00000368494.4	NUS1
ENSG00000183735.11	2717.73	0.219126	0.0595305	0.000131	0.00118423	ENST00000331710.10	TBK1
ENSG00000114268.12	937.816	0.938435	0.312872	0.000132	0.00118748	ENST00000232375.8	PFKFB4
ENSG00000155367.15	64.1935	0.666583	0.208826	0.000132	0.00118748	ENST00000309276.10	PPM1J
ENSG00000164509.16	181.053	0.770289	0.249405	0.000132	0.00118748	ENST00000652347.2	IL31RA
ENSG00000107130.10	1337.93	-0.74455	0.235078	0.000132	0.00119176	ENST00000372398.6	NCS1
ENSG00000104695.13	2961.86	0.234647	0.0634173	0.000133	0.00119246	ENST00000221138.9	PPP2CB
ENSG00000115652.15	1531.26	0.389797	0.113657	0.000133	0.00119246	ENST00000283148.12	UXS1
ENSG00000049860.14	3196.11	0.243012	0.066713	0.000134	0.00120681	ENST00000261416.12	HEXB
ENSG00000112081.17	22942.8	-0.338392	0.0968945	0.000135	0.00121285	ENST00000620941.1	SRSF3
ENSG00000135090.14	9188.89	0.380529	0.110277	0.000137	0.00122694	ENST00000392533.8	TAOK3
ENSG00000141458.13	1346.72	0.399627	0.116701	0.000138	0.00123333	ENST00000269228.10	NPC1
ENSG00000243056.2	365.499	-0.506492	0.152792	0.000138	0.00123731	ENST00000310331.3	EIF4EBP3
ENSG00000166192.15	218.339	0.420257	0.123886	0.000139	0.00123916	ENST00000542035.2	SENP8
ENSG00000174428.18	598.963	0.664037	0.211024	0.000139	0.00124067	ENST00000472837.7	GTF2IRD2B
ENSG00000109919.10	4358.63	-0.263439	0.0729341	0.000139	0.00124227	ENST00000302503.8	MTCH2
ENSG00000145248.7	124.906	-0.793615	0.254478	0.000141	0.00125846	ENST00000273861.5	SLC10A4
ENSG00000089048.15	2931.91	-0.620909	0.19321	0.000141	0.0012602	ENST00000617257.2	ESF1
ENSG00000198680.6	130.296	-0.518928	0.157947	0.000144	0.00128213	ENST00000358022.6	TUSC1
ENSG00000078269.15	1347.13	-0.311566	0.0882444	0.000145	0.00129219	ENST00000638626.1	SYNJ2
ENSG00000162735.19	3933.34	0.221989	0.0608059	0.000146	0.00129506	ENST00000368072.10	PEX19
ENSG00000175390.15	14261.9	0.286749	0.0794633	0.000146	0.00130224	ENST00000531572.2	EIF3F
ENSG00000103066.13	619.143	0.435065	0.129826	0.000147	0.00130594	ENST00000219345.10	PLA2G15
ENSG00000187676.8	246.698	-0.909516	0.2962	0.000147	0.00130594	ENST00000343307.5	B3GLCT
ENSG00000170291.15	2052.85	-0.374276	0.108591	0.000148	0.00131317	ENST00000574255.5	ELP5
ENSG00000147403.18	88462.7	0.233916	0.0655953	0.000149	0.00131994	ENST00000406022.6	RPL10
ENSG00000172890.13	3373.95	0.354585	0.102779	0.000149	0.00132128	ENST00000319023.7	NADSYN1
ENSG00000170425.4	489.124	0.356474	0.103337	0.000152	0.0013477	ENST00000304222.3	ADORA2B
ENSG00000147121.16	592.433	0.267684	0.0746508	0.000153	0.00135239	ENST00000344302.9	KRBOX4
ENSG00000149503.13	2313.78	-0.840923	0.273475	0.000155	0.00137367	ENST00000394818.8	INCENP
ENSG00000119711.13	605.828	0.38013	0.111557	0.000156	0.00138125	ENST00000553458.6	ALDH6A1
ENSG00000244038.11	15562.6	0.250283	0.0697008	0.000157	0.00138847	ENST00000602624.7	DDOST
ENSG00000205927.5	160.048	0.442239	0.132638	0.000158	0.00139274	ENST00000382357.4	OLIG2
ENSG00000080815.19	2147.07	0.316866	0.090606	0.000158	0.00139478	ENST00000357710.8	PSEN1
ENSG00000126522.17	604.142	0.335107	0.0966539	0.000159	0.00139791	ENST00000673518.1	ASL
ENSG00000120756.13	179.933	-0.579686	0.180715	0.000159	0.00139915	ENST00000457734.7	PLS1
ENSG00000002834.18	13910.9	0.24667	0.0686719	0.00016	0.00140411	ENST00000318008.11	LASP1
ENSG00000141956.14	775.104	-0.273675	0.0768884	0.00016	0.00140411	ENST00000398548.6	PRDM15
ENSG00000140319.11	8476.47	0.33441	0.0965873	0.00016	0.00140494	ENST00000267884.11	SRP14
ENSG00000160310.18	1585.49	0.377558	0.109712	0.00016	0.00140723	ENST00000397638.6	PRMT2
ENSG00000215712.11	676.389	0.319306	0.0916361	0.000162	0.00141853	ENST00000400788.9	TMEM242
ENSG00000156508.19	1.80113e+06	0.285635	0.0727645	0.000163	0.00142515	ENST00000678703.1	EEF1A1
ENSG00000130713.16	2514.91	-0.458127	0.137999	0.000163	0.00142869	ENST00000372358.10	EXOSC2
ENSG00000043591.6	70.6286	1.07305	0.36886	0.000164	0.00143345	ENST00000369295.4	ADRB1
ENSG00000008710.20	3987.15	-0.465678	0.140985	0.000164	0.00143409	ENST00000262304.9	PKD1
ENSG00000116539.14	3435.87	0.334764	0.0968035	0.000164	0.00143418	ENST00000679097.1	ASH1L
ENSG00000116128.12	199.138	0.635734	0.20412	0.000165	0.00144122	ENST00000234739.8	BCL9
ENSG00000124422.12	11529.7	-0.320846	0.0914084	0.000165	0.00144122	ENST00000261497.9	USP22
ENSG00000186132.15	260.706	-0.355052	0.103355	0.000165	0.00144122	ENST00000334816.12	C2orf76
ENSG00000136682.15	1276.97	-0.279199	0.0788136	0.000166	0.00144779	ENST00000259199.9	CBWD2
ENSG00000135372.9	7512.8	-0.350166	0.102575	0.000167	0.00145322	ENST00000257829.8	NAT10
ENSG00000155111.15	2765.8	-0.1886	0.0515745	0.000167	0.00145455	ENST00000323817.7	CDK19
ENSG00000174371.17	2210.65	-0.98184	0.325885	0.000168	0.00146065	ENST00000366548.8	EXO1
ENSG00000079482.14	721.583	0.276699	0.0782246	0.000168	0.00146252	ENST00000355520.6	OPHN1
ENSG00000124788.19	1068.14	0.673748	0.219721	0.000169	0.00146646	ENST00000436367.6	ATXN1
ENSG00000162437.14	247.417	-0.648529	0.206382	0.000169	0.00146846	ENST00000371072.8	RAVER2
ENSG00000172301.11	859.615	-0.326711	0.0942246	0.000169	0.00146953	ENST00000302362.11	COPRS
ENSG00000103313.13	495.594	0.836718	0.282109	0.00017	0.0014728	ENST00000219596.6	MEFV
ENSG00000167333.13	500.028	0.342681	0.0996013	0.00017	0.0014728	ENST00000300747.10	TRIM68
ENSG00000182899.17	38001.1	0.262527	0.0742915	0.00017	0.0014728	ENST00000448864.6	RPL35A
ENSG00000136235.17	85.4475	0.835882	0.27951	0.00017	0.00147303	ENST00000258733.9	GPNMB
ENSG00000103671.10	1158.61	0.274483	0.0776196	0.000171	0.00147542	ENST00000261884.8	TRIP4
ENSG00000177485.7	7278.26	-0.277334	0.0785731	0.000171	0.0014793	ENST00000326624.2	ZBTB33
ENSG00000060982.15	7994.87	-0.589122	0.185703	0.000171	0.00147992	ENST00000261192.12	BCAT1
ENSG00000104763.20	3725.75	0.493702	0.15254	0.000172	0.00147992	ENST00000637922.1	ASAH1
ENSG00000186150.5	62.7441	-1.31291	0.445978	0.000172	0.00148135	ENST00000334179.5	UBL4B
ENSG00000123091.5	2160.81	0.27259	0.0771209	0.000173	0.00148671	ENST00000242719.4	RNF11
ENSG00000116874.12	1241.26	0.366222	0.10778	0.000173	0.0014908	ENST00000235521.5	WARS2
ENSG00000117395.13	3865.52	-0.420093	0.124587	0.000173	0.00149167	ENST00000236051.3	EBNA1BP2
ENSG00000084774.14	7777.1	-0.374348	0.110185	0.000174	0.00149365	ENST00000264705.9	CAD
ENSG00000172115.9	10592.9	-0.706797	0.228157	0.000174	0.00149365	ENST00000409409.5	CYCS
ENSG00000111445.14	2167.81	-0.763184	0.247565	0.000175	0.00150223	ENST00000454402.7	RFC5
ENSG00000187037.9	46.1964	1.04632	0.361016	0.000175	0.00150548	ENST00000334425.2	GPR141
ENSG00000188997.8	232.796	0.564994	0.178894	0.000176	0.00151262	ENST00000340067.4	KCTD21
ENSG00000119906.13	4658.31	-0.252644	0.0709823	0.000179	0.00153723	ENST00000238961.9	SLF2
ENSG00000000460.17	1410.47	-0.729984	0.237002	0.00018	0.00154288	ENST00000359326.9	C1orf112
ENSG00000178996.14	1024.13	0.483583	0.149651	0.00018	0.00154288	ENST00000381410.5	SNX18
ENSG00000163682.17	98414.5	0.276929	0.0745292	0.00018	0.00154311	ENST00000295955.14	RPL9
ENSG00000116199.12	4456.73	-0.374825	0.110205	0.000181	0.00154697	ENST00000263733.5	FAM20B
ENSG00000106415.13	1552.28	0.229498	0.0640138	0.000181	0.00154935	ENST00000223145.10	GLCCI1
ENSG00000033327.13	4034.86	0.352612	0.103895	0.000184	0.00156985	ENST00000361507.5	GAB2
ENSG00000178921.14	3956.47	-0.42828	0.128769	0.000184	0.00156985	ENST00000314666.11	PFAS
ENSG00000117222.14	2640.62	-0.311594	0.0898096	0.000184	0.00157055	ENST00000264515.11	RBBP5
ENSG00000237190.4	787.354	-0.311321	0.0898125	0.000186	0.00158085	ENST00000458198.3	CDKN2AIPNL
ENSG00000088256.9	616.385	-0.520441	0.161668	0.000186	0.00158603	ENST00000078429.9	GNA11
ENSG00000168016.15	313.878	1.3443	0.488745	0.000189	0.00160297	ENST00000645898.2	TRANK1
ENSG00000137193.14	1155.31	1.1154	0.39698	0.00019	0.00161215	ENST00000373509.6	PIM1
ENSG00000050748.18	1694.04	-0.619962	0.198916	0.000191	0.00162316	ENST00000393360.7	MAPK9
ENSG00000076662.10	1185.11	0.679714	0.228061	0.000192	0.00162988	ENST00000160262.10	ICAM3
ENSG00000242732.4	112.623	0.782307	0.26313	0.000192	0.00163092	ENST00000609883.1	RTL5
ENSG00000089505.18	31.0268	-1.18771	0.406983	0.000193	0.00163219	ENST00000533953.5	CMTM1
ENSG00000165434.8	632	0.366581	0.108736	0.000193	0.00163219	ENST00000298198.5	PGM2L1
ENSG00000134802.18	5316.29	-0.447069	0.13622	0.000194	0.00164509	ENST00000395124.6	SLC43A3
ENSG00000119333.12	982.301	-0.624179	0.200461	0.000195	0.00164603	ENST00000372715.7	DYNC2I2
ENSG00000137975.8	29.2788	2.032	0.754081	0.000195	0.00164758	ENST00000370565.5	CLCA2
ENSG00000146918.20	3397.93	-0.881073	0.293628	0.000195	0.0016507	ENST00000356309.8	NCAPG2
ENSG00000144357.18	2110.79	0.356764	0.105753	0.000196	0.00165076	ENST00000272793.11	UBR3
ENSG00000170779.11	1253.76	-0.60663	0.194045	0.000197	0.00166031	ENST00000336219.4	CDCA4
ENSG00000123136.15	6626.37	-0.404049	0.121588	0.000199	0.00167836	ENST00000242776.9	DDX39A
ENSG00000184990.13	737.263	-0.665528	0.21584	0.0002	0.00168795	ENST00000329967.11	SIVA1
ENSG00000198754.5	40.4926	-1.09316	0.375827	0.000203	0.00171152	ENST00000327582.5	OXCT2
ENSG00000092445.12	237.016	-0.818543	0.273221	0.000204	0.00171236	ENST00000559066.5	TYRO3
ENSG00000042317.17	271.064	0.467746	0.145234	0.000204	0.00171719	ENST00000393545.9	SPATA7
ENSG00000091262.17	737.037	0.431671	0.132463	0.000206	0.00172854	ENST00000575728.1	ABCC6
ENSG00000170364.12	823.368	-0.275052	0.07884	0.000206	0.00173184	ENST00000358065.4	SETMAR
ENSG00000134532.19	57.8733	0.761789	0.255072	0.000207	0.00173771	ENST00000451604.7	SOX5
ENSG00000155876.6	1106.91	0.285418	0.0822969	0.000207	0.00173771	ENST00000380527.3	RRAGA
ENSG00000165661.17	1051.51	-0.261057	0.0744916	0.000207	0.00173771	ENST00000358701.10	QSOX2
ENSG00000115687.14	1193.59	-0.727196	0.23957	0.000209	0.00174669	ENST00000234040.9	PASK
ENSG00000125686.12	8016.06	-0.276224	0.0792367	0.000209	0.00174976	ENST00000300651.11	MED1
ENSG00000089154.11	12726.5	-0.431614	0.13174	0.000212	0.00177175	ENST00000300648.7	GCN1
ENSG00000104218.16	2638.4	-0.274072	0.0786507	0.000212	0.00177175	ENST00000262210.11	CSPP1
ENSG00000159267.17	946.688	-0.515158	0.162174	0.000213	0.00177747	ENST00000675307.1	HLCS
ENSG00000170412.18	1174.17	0.658966	0.218991	0.000213	0.00177747	ENST00000392627.7	GPRC5C
ENSG00000077942.19	1676.63	-0.812007	0.271805	0.000214	0.00178586	ENST00000327858.11	FBLN1
ENSG00000189042.14	883.203	-0.291323	0.084365	0.000215	0.00179389	ENST00000682579.1	ZNF567
ENSG00000144028.15	21249.9	-0.165945	0.0457755	0.000216	0.00179861	ENST00000323853.10	SNRNP200
ENSG00000077152.11	1969.83	-0.509907	0.160297	0.000216	0.00180002	ENST00000646651.1	UBE2T
ENSG00000121621.7	773.84	-0.58313	0.187096	0.000218	0.00181051	ENST00000263181.7	KIF18A
ENSG00000242689.3	143.753	-0.544781	0.173623	0.000218	0.00181527	ENST00000361987.6	CNTF
ENSG00000280789.2	1687.11	-0.381445	0.114651	0.000219	0.00182115	ENST00000320330.8	PAGR1
ENSG00000133460.19	216.549	0.676677	0.226358	0.00022	0.00182194	ENST00000405847.5	SLC2A11
ENSG00000139438.6	94.9946	-0.66501	0.218615	0.000221	0.00183124	ENST00000358906.3	FAM222A
ENSG00000171163.16	1869.45	-0.255705	0.0731383	0.000223	0.00184564	ENST00000306601.9	ZNF692
ENSG00000184730.11	1157.7	0.397151	0.121083	0.000224	0.0018514	ENST00000564831.6	APOBR
ENSG00000151893.15	3010.09	0.475836	0.149576	0.000224	0.00185145	ENST00000369151.8	CACUL1
ENSG00000163950.13	3872.3	-0.543465	0.17306	0.000226	0.00186749	ENST00000429429.6	SLBP
ENSG00000138760.11	2092.86	0.652032	0.222167	0.000226	0.00187035	ENST00000264896.8	SCARB2
ENSG00000114455.13	93.1275	-0.539137	0.172552	0.000227	0.00187295	ENST00000489514.6	HHLA2
ENSG00000147853.17	1368.87	0.317117	0.0934522	0.000227	0.00187455	ENST00000359883.6	AK3
ENSG00000198826.11	8499.54	-0.707617	0.234622	0.000229	0.00188834	ENST00000361627.8	ARHGAP11A
ENSG00000151835.17	5890.67	-0.917576	0.313416	0.000229	0.00189061	ENST00000402364.1	SACS
ENSG00000168036.18	7684.24	0.36211	0.10902	0.00023	0.00189097	ENST00000646725.1	CTNNB1
ENSG00000178904.19	3204.88	-0.344016	0.102396	0.000232	0.00190537	ENST00000392250.7	DPY19L3
ENSG00000102678.7	152.021	-0.490779	0.154817	0.000234	0.00192367	ENST00000382353.6	FGF9
ENSG00000000938.13	230.586	0.850174	0.297707	0.000235	0.00192702	ENST00000374004.5	FGR
ENSG00000205730.7	395.695	0.49469	0.157434	0.000235	0.00192702	ENST00000381440.5	ITPRIPL2
ENSG00000171311.13	1994.73	0.399787	0.122741	0.000236	0.00193532	ENST00000370902.8	EXOSC1
ENSG00000180549.8	948.955	-0.599294	0.194752	0.000237	0.00194104	ENST00000314412.7	FUT7
ENSG00000198954.9	1376.83	0.268913	0.0778358	0.000237	0.00194636	ENST00000361983.7	KIFBP
ENSG00000172167.8	1085.27	-0.571812	0.184582	0.000238	0.0019484	ENST00000305949.6	MTBP
ENSG00000170017.12	2018.46	-0.338642	0.100774	0.000239	0.00195831	ENST00000472644.6	ALCAM
ENSG00000138670.18	41.2577	1.75774	0.67283	0.00024	0.00196359	ENST00000264400.7	RASGEF1B
ENSG00000275023.5	6238.18	-0.362651	0.109502	0.000241	0.00197167	ENST00000621332.5	MLLT6
ENSG00000080031.10	153.193	0.8515	0.298812	0.000242	0.00197661	ENST00000376350.8	PTPRH
ENSG00000108669.16	1747.02	0.316899	0.0938022	0.000243	0.0019825	ENST00000446868.7	CYTH1
ENSG00000167721.11	7901.26	-0.266812	0.07708	0.000244	0.00198725	ENST00000301364.10	TSR1
ENSG00000135549.15	84.4158	0.878081	0.309656	0.000244	0.00198901	ENST00000354275.2	PKIB
ENSG00000183401.12	392.2	0.433366	0.135116	0.000245	0.00199461	ENST00000458408.6	CCDC159
ENSG00000135821.19	27191.9	0.35862	0.110769	0.000246	0.00200668	ENST00000339526.8	GLUL
ENSG00000126353.3	16.0468	1.84141	0.676492	0.000248	0.00201642	ENST00000246657.2	CCR7
ENSG00000163399.16	13939	-0.34163	0.102365	0.000249	0.00202754	ENST00000295598.10	ATP1A1
ENSG00000106603.20	560.687	-0.316385	0.093714	0.00025	0.00202834	ENST00000223336.11	COA1
ENSG00000101412.13	925.441	-0.86092	0.295033	0.00025	0.00203357	ENST00000343380.6	E2F1
ENSG00000147872.10	1240.04	0.338272	0.101328	0.000251	0.00203357	ENST00000276914.7	PLIN2
ENSG00000277632.2	126.562	1.00337	0.362738	0.000251	0.00203357	ENST00000613922.2	CCL3
ENSG00000134243.12	172.564	0.772388	0.268076	0.000252	0.00204249	ENST00000256637.8	SORT1
ENSG00000111860.14	1605.11	0.3963	0.121662	0.000254	0.0020576	ENST00000368491.8	CEP85L
ENSG00000103335.22	5269.44	-0.348824	0.104904	0.000255	0.00206276	ENST00000301015.14	PIEZO1
ENSG00000104331.9	5418.58	-0.356219	0.107351	0.000255	0.00206319	ENST00000262644.9	BPNT2
ENSG00000014914.21	1270.16	0.477854	0.152511	0.000255	0.00206358	ENST00000439741.4	MTMR11
ENSG00000183495.14	5233.21	-0.309909	0.0918152	0.000257	0.00207303	ENST00000389561.7	EP400
ENSG00000197548.12	2132.92	0.306465	0.0908031	0.000259	0.00209526	ENST00000354956.9	ATG7
ENSG00000119638.14	3860.55	0.30679	0.0910723	0.00026	0.00209866	ENST00000678749.1	NEK9
ENSG00000171860.5	117.567	1.07392	0.393899	0.00026	0.00209866	ENST00000307637.5	C3AR1
ENSG00000105655.19	39.4125	0.827167	0.286282	0.000261	0.00210636	ENST00000578963.5	ISYNA1
ENSG00000169499.15	2518.69	0.400994	0.124386	0.000265	0.00213065	ENST00000617275.5	PLEKHA2
ENSG00000075336.12	1673.06	-0.247724	0.071581	0.000265	0.0021307	ENST00000169551.11	TIMM21
ENSG00000170473.17	1100.24	0.243841	0.0704635	0.000266	0.002142	ENST00000398213.4	PYM1
ENSG00000197324.9	2200.17	0.635258	0.215169	0.000267	0.00214522	ENST00000359591.9	LRP10
ENSG00000134313.16	4145.09	-0.165651	0.0468849	0.00027	0.00216444	ENST00000473731.5	KIDINS220
ENSG00000141401.12	700.229	-0.861116	0.297643	0.00027	0.00216444	ENST00000269159.8	IMPA2
ENSG00000167851.15	1009.87	0.374987	0.115168	0.000271	0.00217544	ENST00000360141.8	CD300A
ENSG00000168386.19	494.255	0.771672	0.271121	0.000272	0.00217682	ENST00000471562.1	FILIP1L
ENSG00000112992.18	10617.6	-0.589823	0.193881	0.000272	0.00217826	ENST00000662525.1	NNT
ENSG00000244462.8	6191.95	-0.389953	0.119995	0.000275	0.00220495	ENST00000374104.7	RBM12
ENSG00000033050.9	2464.81	-0.364712	0.11122	0.000276	0.00221186	ENST00000287844.7	ABCF2
ENSG00000127951.8	290.695	1.35478	0.520522	0.000276848	0.00221371	ENST00000248598.6	FGL2
ENSG00000138166.6	448.329	0.41754	0.130871	0.000278	0.00221866	ENST00000369583.4	DUSP5
ENSG00000125850.11	45.5885	-0.763802	0.263961	0.000279	0.00222824	ENST00000278780.7	OVOL2
ENSG00000108406.10	2581.1	0.268061	0.0786238	0.00028	0.00223072	ENST00000251241.9	DHX40
ENSG00000174837.15	36.902	1.08928	0.397141	0.00028	0.00223549	ENST00000312053.9	ADGRE1
ENSG00000101945.17	1209.68	-0.523391	0.169404	0.000281	0.00223571	ENST00000376687.4	SUV39H1
ENSG00000131069.20	1035.98	0.456863	0.14595	0.000282	0.00224125	ENST00000360596.7	ACSS2
ENSG00000142765.18	780.85	0.369199	0.113438	0.000281	0.00224125	ENST00000616558.5	SYTL1
ENSG00000120837.8	2081.38	-0.243994	0.0707522	0.000282	0.00224222	ENST00000551727.5	NFYB
ENSG00000102385.13	14.3334	-1.27951	0.463645	0.000283	0.0022473	ENST00000402866.5	DRP2
ENSG00000099783.12	17351.7	-0.258087	0.0754488	0.000283	0.00224741	ENST00000325495.9	HNRNPM
ENSG00000196363.10	3983.04	-0.373101	0.114149	0.000283	0.00224741	ENST00000358625.4	WDR5
ENSG00000120948.19	10211.5	-0.416351	0.129858	0.000284	0.00225034	ENST00000639083.1	TARDBP
ENSG00000149591.17	227.728	0.518219	0.169372	0.000284	0.00225483	ENST00000532870.5	TAGLN
ENSG00000178202.13	1574.56	-0.687902	0.232677	0.000286	0.00226667	ENST00000323468.10	POGLUT3
ENSG00000185129.8	1253.05	-0.469233	0.149777	0.000286	0.00226689	ENST00000331327.5	PURA
ENSG00000123384.14	117.311	0.601419	0.201972	0.000287	0.00227364	ENST00000243077.8	LRP1
ENSG00000108100.18	3462.3	-0.168447	0.0474536	0.000289	0.00228508	ENST00000374706.5	CCNY
ENSG00000104635.15	3823.26	-0.535124	0.174506	0.00029	0.00229497	ENST00000381237.6	SLC39A14
ENSG00000179051.14	14122.3	-0.297041	0.0872598	0.000291	0.0022956	ENST00000375436.9	RCC2
ENSG00000047365.12	684.85	-0.491467	0.158296	0.000292	0.00230038	ENST00000303965.9	ARAP2
ENSG00000187840.5	4285.89	-0.593775	0.198072	0.000292	0.00230038	ENST00000338825.5	EIF4EBP1
ENSG00000049089.15	243.297	0.627641	0.2136	0.000295	0.00232294	ENST00000372748.8	COL9A2
ENSG00000125249.7	3627.69	0.523219	0.172297	0.000296	0.00233455	ENST00000245304.5	RAP2A
ENSG00000167670.16	3559.32	-0.742425	0.254813	0.000296	0.00233455	ENST00000301280.10	CHAF1A
ENSG00000140678.17	254.629	1.00657	0.373839	0.000298	0.00234837	ENST00000268296.9	ITGAX
ENSG00000161547.17	13344.2	-0.4191	0.132813	0.000299	0.00235108	ENST00000359995.10	SRSF2
ENSG00000168010.11	1136.88	0.324196	0.0984147	0.000301	0.00236926	ENST00000321297.10	ATG16L2
ENSG00000105514.8	3431.36	0.630018	0.216048	0.000302	0.00237011	ENST00000222120.8	RAB3D
ENSG00000115216.14	4899.49	0.714292	0.250862	0.000302	0.00237011	ENST00000379852.8	NRBP1
ENSG00000121775.18	893.501	0.226797	0.0657171	0.000302	0.00237011	ENST00000336294.10	TMEM39B
ENSG00000184500.16	1026.13	0.291048	0.0867315	0.000302	0.00237011	ENST00000394236.9	PROS1
ENSG00000173812.11	15190.9	-0.142033	0.0407	0.000304	0.00237845	ENST00000591776.5	EIF1
ENSG00000113763.12	12.9389	-1.42264	0.522926	0.000306	0.00239173	ENST00000329542.9	UNC5A
ENSG00000159023.22	3988.3	-0.228307	0.0661997	0.000306	0.00239199	ENST00000647103.1	EPB41
ENSG00000075415.15	44623.8	0.176479	0.0501602	0.000306	0.00239522	ENST00000549338.5	SLC25A3
ENSG00000088986.11	7351.17	-0.20687	0.0595297	0.000308	0.00241036	ENST00000242577.11	DYNLL1
ENSG00000205808.7	346.03	0.352214	0.108167	0.00031	0.00241757	ENST00000381883.5	PLPP6
ENSG00000242574.9	34.2014	1.34594	0.511502	0.00031	0.00242308	ENST00000418107.3	HLA-DMB
ENSG00000183955.13	1453.05	-0.543518	0.178727	0.000311	0.00242613	ENST00000402868.8	KMT5A
ENSG00000198795.11	3163.77	-0.260983	0.0767987	0.000311	0.00242613	ENST00000361524.8	ZNF521
ENSG00000188786.10	2094.14	0.341958	0.104901	0.000316	0.00245857	ENST00000373036.5	MTF1
ENSG00000003989.18	3450.8	-0.643046	0.217783	0.000317	0.00246731	ENST00000494857.6	SLC7A2
ENSG00000185010.15	199.313	0.411671	0.130166	0.00032	0.00249286	ENST00000330287.10	F8
ENSG00000168002.12	2258.65	0.273137	0.0812145	0.000322	0.00250398	ENST00000301788.12	POLR2G
ENSG00000137274.13	216.001	0.44164	0.141823	0.000326	0.00252942	ENST00000380379.10	BPHL
ENSG00000138119.17	1074.6	1.02318	0.38574	0.000326	0.00253026	ENST00000359263.9	MYOF
ENSG00000164713.10	795.091	0.293711	0.0882492	0.000327	0.00254106	ENST00000297290.4	BRI3
ENSG00000198146.4	3248.24	-0.277509	0.0826172	0.000329	0.00255307	ENST00000356321.4	ZNF770
ENSG00000080709.16	1774.02	0.625935	0.216502	0.000331	0.00256542	ENST00000503706.5	KCNN2
ENSG00000170088.14	2246.98	-0.231697	0.0677192	0.000332	0.00257292	ENST00000506087.5	TMEM192
ENSG00000141552.18	1302.9	-0.358455	0.110704	0.000332	0.00257296	ENST00000344877.10	ANAPC11
ENSG00000132953.17	7290.91	-0.16	0.0455966	0.000333	0.00257646	ENST00000255305.10	XPO4
ENSG00000167850.4	505.944	0.584807	0.199353	0.000334	0.00258005	ENST00000330793.2	CD300C
ENSG00000115339.14	1138.27	0.618137	0.213893	0.000339	0.00261644	ENST00000392701.8	GALNT3
ENSG00000135829.17	27053.7	-0.305408	0.0934564	0.000339	0.00261644	ENST00000367549.4	DHX9
ENSG00000164587.13	61330.1	0.201188	0.0587407	0.000339	0.00261644	ENST00000521466.5	RPS14
ENSG00000175354.20	3006.92	0.248283	0.0733327	0.00034	0.00262273	ENST00000327283.7	PTPN2
ENSG00000161970.15	76181.9	0.277491	0.082211	0.000345	0.00265829	ENST00000648839.1	RPL26
ENSG00000165233.18	376.285	0.444599	0.144	0.000346	0.00266372	ENST00000375464.7	CARD19
ENSG00000148229.13	6780.79	-0.325283	0.099538	0.000347	0.00266785	ENST00000374169.7	POLE3
ENSG00000134690.11	2066.41	-0.765063	0.269175	0.000348	0.00267762	ENST00000373055.6	CDCA8
ENSG00000094804.12	2441.95	-0.840511	0.301207	0.000351	0.00269652	ENST00000649662.1	CDC6
ENSG00000166135.14	5937.51	0.280905	0.0854672	0.000351	0.00269652	ENST00000299163.7	HIF1AN
ENSG00000137310.12	1730.64	-1.17252	0.430474	0.000353	0.00270756	ENST00000376257.8	TCF19
ENSG00000103942.13	84.528	-0.608609	0.207888	0.000354	0.00271354	ENST00000450735.7	HOMER2
ENSG00000164626.9	347.574	-1.04666	0.381488	0.000355	0.00272302	ENST00000359534.4	KCNK5
ENSG00000250510.8	90.2264	1.08991	0.418309	0.000356	0.00272808	ENST00000311268.8	GPR162
ENSG00000137642.13	1311.4	1.15175	0.449647	0.000357	0.00273626	ENST00000260197.12	SORL1
ENSG00000173163.10	476.623	0.259252	0.0771689	0.000357	0.00273626	ENST00000311832.5	COMMD1
ENSG00000014138.9	2044.29	-0.564072	0.189729	0.000358	0.00273764	ENST00000265465.8	POLA2
ENSG00000106628.12	3619	-0.33759	0.103974	0.000358	0.00273764	ENST00000610533.6	POLD2
ENSG00000159579.14	2431.22	0.344382	0.106958	0.000359	0.00274063	ENST00000394420.9	RSPRY1
ENSG00000171824.14	5107.87	-0.24817	0.0735002	0.000359	0.00274464	ENST00000376936.9	EXOSC10
ENSG00000139719.11	3021.34	0.295124	0.0894653	0.00036	0.00274576	ENST00000267199.9	VPS33A
ENSG00000133639.6	2843.55	0.574115	0.197578	0.000361	0.00275265	ENST00000256015.5	BTG1
ENSG00000100567.13	6535.7	-0.230249	0.0677317	0.000363	0.00276781	ENST00000216455.9	PSMA3
ENSG00000198885.10	303.968	-0.81154	0.288986	0.000364	0.0027737	ENST00000439118.3	ITPRIPL1
ENSG00000158292.7	81.9879	-0.638947	0.220687	0.000365	0.00277942	ENST00000377893.3	GPR153
ENSG00000157778.9	886.232	-0.484132	0.158909	0.000366	0.00278502	ENST00000404674.7	PSMG3
ENSG00000167699.13	2201.43	-0.233632	0.0689276	0.000369	0.00280874	ENST00000301329.10	GLOD4
ENSG00000149970.16	500.855	-0.376678	0.118481	0.00037	0.00280917	ENST00000645245.1	CNKSR2
ENSG00000136504.13	3952.59	0.513989	0.173075	0.000373	0.00283009	ENST00000424009.6	KAT7
ENSG00000163904.13	2008.1	0.254784	0.0760468	0.000373	0.00283009	ENST00000296257.10	SENP2
ENSG00000124523.17	1044.39	0.258811	0.0773685	0.000373	0.00283111	ENST00000680151.1	SIRT5
ENSG00000146281.6	3454.57	-0.749504	0.264682	0.000374	0.00283453	ENST00000275072.5	PM20D2
ENSG00000110934.13	6495.72	0.270346	0.0832897	0.000375	0.00283694	ENST00000615107.6	BIN2
ENSG00000164402.14	2251.5	-0.287264	0.087359	0.000376	0.00284964	ENST00000296873.11	SEPTIN8
ENSG00000132326.12	1362.47	-0.292598	0.0888722	0.000377	0.00285536	ENST00000254657.8	PER2
ENSG00000163703.20	331.585	0.401788	0.12871	0.000378	0.00286089	ENST00000684493.1	CRELD1
ENSG00000137275.16	1866.96	0.451418	0.148247	0.000379	0.00286584	ENST00000259808.9	RIPK1
ENSG00000124789.12	9237.49	-0.294877	0.0894124	0.00038	0.00286669	ENST00000262077.3	NUP153
ENSG00000113569.16	6897.5	-0.334382	0.103396	0.00038	0.00286807	ENST00000381843.6	NUP155
ENSG00000198952.8	7302.73	-0.324527	0.100137	0.000388	0.00292452	ENST00000361813.5	SMG5
ENSG00000100330.16	1911.54	0.308351	0.0940618	0.00039	0.00294002	ENST00000323630.9	MTMR3
ENSG00000083093.10	1588.46	-0.342895	0.106815	0.000394	0.00296708	ENST00000261584.9	PALB2
ENSG00000099992.16	108.134	0.493089	0.16436	0.000395	0.00297259	ENST00000215790.12	TBC1D10A
ENSG00000102384.14	678.707	-0.833742	0.300598	0.000395	0.00297259	ENST00000682095.1	CENPI
ENSG00000164889.15	2733.03	-0.38437	0.12192	0.000396	0.00297669	ENST00000413384.7	SLC4A2
ENSG00000105383.15	2658.53	0.43521	0.142429	0.000396	0.00297803	ENST00000262262.5	CD33
ENSG00000157873.18	132.755	0.502005	0.168481	0.000399	0.00299503	ENST00000355716.5	TNFRSF14
ENSG00000138821.14	3533.5	-0.457925	0.151365	0.0004	0.00300526	ENST00000394833.6	SLC39A8
ENSG00000119922.11	324.123	1.03033	0.401088	0.000401	0.0030066	ENST00000680809.1	IFIT2
ENSG00000134294.14	8992.38	-0.319873	0.0982477	0.000401	0.0030066	ENST00000256689.10	SLC38A2
ENSG00000181019.13	1263.11	0.552278	0.190371	0.000401	0.0030066	ENST00000564043.1	NQO1
ENSG00000143384.14	21267.3	0.353773	0.110061	0.000403	0.00301644	ENST00000369026.3	MCL1
ENSG00000165501.17	1423.14	-0.6607	0.231167	0.000407	0.00304359	ENST00000298288.11	LRR1
ENSG00000174600.14	12.2275	2.25725	0.887838	0.000407	0.00304359	ENST00000312143.11	CMKLR1
ENSG00000131242.18	63.5737	0.876652	0.332186	0.000408	0.00304695	ENST00000394744.6	RAB11FIP4
ENSG00000042088.14	2619.18	-0.31683	0.0979545	0.00041	0.00306427	ENST00000393454.6	TDP1
ENSG00000213551.7	4901.84	-0.549677	0.186883	0.000412	0.00307351	ENST00000372950.6	DNAJC9
ENSG00000242372.9	5237.03	0.293627	0.0912035	0.000412	0.00307544	ENST00000374450.8	EIF6
ENSG00000224420.3	92.8027	-0.585411	0.202169	0.000416	0.00309823	ENST00000420022.3	ADM5
ENSG00000099910.17	282.222	-0.331036	0.103243	0.000418	0.00311526	ENST00000328879.9	KLHL22
ENSG00000203995.10	430.263	-0.401911	0.129363	0.000418	0.00311526	ENST00000371528.2	ZYG11A
ENSG00000105492.16	130.447	0.81529	0.304518	0.000421	0.00313073	ENST00000425629.8	SIGLEC6
ENSG00000056558.11	44.9839	0.848952	0.315243	0.000423	0.00314983	ENST00000373887.8	TRAF1
ENSG00000073910.23	1683.01	0.674336	0.244301	0.000426	0.0031641	ENST00000642040.1	FRY
ENSG00000160298.18	344.205	-1.04553	0.390346	0.000426	0.00316661	ENST00000291691.12	C21orf58
ENSG00000129158.11	632.711	0.29534	0.0909007	0.000427	0.0031701	ENST00000265965.10	SERGEF
ENSG00000108946.15	9623.49	0.295577	0.0892964	0.000428	0.00317333	ENST00000358598.6	PRKAR1A
ENSG00000116701.15	605.151	0.60028	0.212217	0.00043	0.00318564	ENST00000367535.8	NCF2
ENSG00000131652.14	1321.43	-0.339936	0.106563	0.00043	0.0031871	ENST00000326266.13	THOC6
ENSG00000123737.13	1921.89	-0.343807	0.108065	0.000432	0.00319642	ENST00000243498.10	EXOSC9
ENSG00000007312.13	22.1273	1.22761	0.475168	0.000433	0.00320413	ENST00000006750.8	CD79B
ENSG00000165526.9	2431.07	-0.271899	0.0826615	0.000433	0.00320562	ENST00000298317.9	RPUSD4
ENSG00000134809.9	1996.57	-0.358413	0.113482	0.000436	0.00322342	ENST00000257245.9	TIMM10
ENSG00000006282.21	523.924	0.298339	0.0921078	0.000437	0.00322453	ENST00000006658.11	SPATA20
ENSG00000163026.12	1099.53	-0.256655	0.0775877	0.000437	0.00322453	ENST00000295148.9	WDCP
ENSG00000169410.10	2809.89	-0.204579	0.0604757	0.000437	0.00322453	ENST00000618819.5	PTPN9
ENSG00000136450.13	20309.5	-0.346138	0.107772	0.000438	0.00322868	ENST00000582730.6	SRSF1
ENSG00000150347.17	281.738	0.7584	0.282681	0.000438	0.00323111	ENST00000279873.12	ARID5B
ENSG00000146858.8	197.938	-0.350149	0.110749	0.000439	0.00323142	ENST00000275766.2	ZC3HAV1L
ENSG00000153487.13	762.03	-0.408736	0.132499	0.000439	0.00323512	ENST00000375775.3	ING1
ENSG00000166897.16	15.2059	-1.42069	0.548422	0.000442	0.00325139	ENST00000402918.7	ELFN2
ENSG00000135899.19	1209.85	0.400345	0.130436	0.000443	0.00326036	ENST00000258382.10	SP110
ENSG00000101347.11	8617.93	0.654463	0.236881	0.000444	0.00326095	ENST00000646673.2	SAMHD1
ENSG00000137337.15	5361.18	-0.609772	0.213087	0.000444	0.00326095	ENST00000376406.8	MDC1
ENSG00000168802.14	2572.82	0.176493	0.0517067	0.000444	0.00326095	ENST00000448552.7	CHTF8
ENSG00000103494.16	322.106	-0.406097	0.131891	0.000446	0.00327274	ENST00000564374.5	RPGRIP1L
ENSG00000109743.11	343.374	0.425471	0.140231	0.000448	0.00328286	ENST00000265016.9	BST1
ENSG00000145349.18	1077.1	0.591604	0.209676	0.000448	0.00328286	ENST00000394524.7	CAMK2D
ENSG00000151532.14	2086.83	0.293917	0.090738	0.000448	0.00328286	ENST00000393077.3	VTI1A
ENSG00000276085.1	95.6553	1.19757	0.483931	0.000449	0.00328415	ENST00000619989.1	CCL3L1
ENSG00000101557.15	4986.25	-0.468245	0.15619	0.00045	0.00328595	ENST00000383589.6	USP14
ENSG00000171608.16	5648.46	-0.429923	0.140928	0.000449	0.00328595	ENST00000377346.9	PIK3CD
ENSG00000149485.19	200.035	-0.666959	0.23672	0.000451	0.00329175	ENST00000350997.12	FADS1
ENSG00000186687.16	2166.01	-0.34157	0.107699	0.000451	0.00329463	ENST00000379380.9	LYRM7
ENSG00000181788.4	1225.54	-0.428687	0.140779	0.000454	0.00331581	ENST00000312960.4	SIAH2
ENSG00000128294.16	1252.08	0.517495	0.178098	0.000455	0.00331625	ENST00000398110.6	TPST2
ENSG00000162927.14	521.942	0.37819	0.12201	0.000455	0.00331625	ENST00000316752.11	PUS10
ENSG00000143614.10	3582.18	0.216108	0.0645063	0.000458	0.00333821	ENST00000368655.5	GATAD2B
ENSG00000071539.14	2344.29	-0.948085	0.357614	0.000459	0.00334192	ENST00000166345.8	TRIP13
ENSG00000135404.12	4750.79	0.24053	0.0726405	0.000462	0.00336066	ENST00000257857.9	CD63
ENSG00000173404.5	12.6916	-1.21592	0.469657	0.000462	0.00336066	ENST00000310227.3	INSM1
ENSG00000100564.9	315.052	0.399212	0.130278	0.000462	0.00336085	ENST00000216452.9	PIGH
ENSG00000158109.15	1524.47	0.443202	0.148073	0.000463	0.00336302	ENST00000378344.7	TPRG1L
ENSG00000172375.14	396.114	-0.567379	0.196619	0.000464	0.0033713	ENST00000648610.2	C2CD2L
ENSG00000097033.14	3061.39	0.478077	0.162538	0.000466	0.00337336	ENST00000482504.1	SH3GLB1
ENSG00000105519.18	141.323	0.807935	0.30577	0.000465	0.00337336	ENST00000452990.8	CAPS
ENSG00000145041.16	3066.69	-0.404824	0.131169	0.000466	0.00337336	ENST00000684031.1	DCAF1
ENSG00000125434.11	142.228	0.490489	0.166795	0.000469	0.00339559	ENST00000577745.2	SLC25A35
ENSG00000067533.6	2482.89	-0.237902	0.0717566	0.000469	0.00339581	ENST00000366932.4	RRP15
ENSG00000120860.11	874.605	0.602341	0.215602	0.000472	0.00341426	ENST00000240079.11	WASHC3
ENSG00000129007.16	329.682	-0.623481	0.220218	0.000474	0.00342708	ENST00000395463.3	CALML4
ENSG00000142961.15	289.395	0.538095	0.187694	0.000475	0.00343069	ENST00000319928.8	MOB3C
ENSG00000163564.15	71.9366	1.1171	0.448915	0.000477	0.00344245	ENST00000368135.4	PYHIN1
ENSG00000138496.17	793.597	0.291001	0.0902873	0.000478	0.00345137	ENST00000682323.1	PARP9
ENSG00000154217.15	2345.13	0.251626	0.0766064	0.00048	0.00346108	ENST00000580974.5	PITPNC1
ENSG00000133424.22	23.4214	-0.9529	0.362822	0.000481	0.00346438	ENST00000676126.1	LARGE1
ENSG00000135749.19	560.854	0.805605	0.307534	0.000481	0.00346438	ENST00000258229.14	PCNX2
ENSG00000147687.19	2719.74	0.239684	0.0725584	0.000481	0.00346438	ENST00000276692.11	TATDN1
ENSG00000225190.11	1257.74	0.303175	0.094335	0.000481	0.00346438	ENST00000430334.8	PLEKHM1
ENSG00000148200.17	435.884	0.39485	0.12924	0.000483	0.00347447	ENST00000487099.7	NR6A1
ENSG00000167680.17	76.8764	0.685042	0.250208	0.000483	0.00347447	ENST00000586582.6	SEMA6B
ENSG00000091317.8	9806.72	0.172204	0.0500993	0.000485	0.00348121	ENST00000205636.4	CMTM6
ENSG00000171714.13	294.195	-0.409922	0.13447	0.000485	0.00348121	ENST00000682341.1	ANO5
ENSG00000166664.14	791.178	-0.395835	0.128976	0.000487	0.00349134	ENST00000299847.7	CHRFAM7A
ENSG00000166200.15	5875.38	0.343427	0.109846	0.000489	0.00350139	ENST00000299259.10	COPS2
ENSG00000181826.10	226.64	0.584251	0.208157	0.000488	0.00350139	ENST00000454158.7	RELL1
ENSG00000100814.18	8677.99	0.272227	0.0840813	0.00049	0.00350818	ENST00000358932.9	CCNB1IP1
ENSG00000139645.11	4556.05	0.319788	0.10095	0.00049	0.00350818	ENST00000267116.8	ANKRD52
ENSG00000151849.16	2011.28	-0.736005	0.267928	0.00049	0.00350818	ENST00000381884.9	CENPJ
ENSG00000166046.11	94.8722	0.942752	0.370277	0.000493	0.00352337	ENST00000299045.8	TCP11L2
ENSG00000185480.12	1704.87	-0.44853	0.149688	0.000493	0.0035245	ENST00000327680.7	PARPBP
ENSG00000118507.18	884.288	-0.344038	0.109859	0.000494	0.00352616	ENST00000541650.5	AKAP7
ENSG00000062716.13	3789.04	0.246155	0.0749671	0.000496	0.00353716	ENST00000262291.9	VMP1
ENSG00000142534.7	98844.4	0.242032	0.0700525	0.000496	0.00354036	ENST00000270625.7	RPS11
ENSG00000121104.8	625.728	0.778278	0.296689	0.000499	0.00355629	ENST00000240364.7	FAM117A
ENSG00000166529.15	343.822	0.33433	0.106391	0.0005	0.00355874	ENST00000292450.9	ZSCAN21
ENSG00000189114.8	474.106	0.249426	0.0760496	0.0005	0.00355874	ENST00000433642.3	BLOC1S3
ENSG00000025770.19	1902.53	-0.593146	0.210716	0.000501	0.00356788	ENST00000299821.15	NCAPH2
ENSG00000178397.13	1299.22	0.388019	0.12713	0.000503	0.00357575	ENST00000313324.9	FAM220A
ENSG00000182919.15	676.889	0.298953	0.0935744	0.000504	0.00358394	ENST00000331239.8	C11orf54
ENSG00000101911.13	1538.24	-0.511582	0.17512	0.000505	0.00358794	ENST00000380668.10	PRPS2
ENSG00000126464.14	1117.18	-0.42269	0.13995	0.000507	0.0035986	ENST00000418929.7	PRR12
ENSG00000104953.20	122.619	0.846148	0.32761	0.000507	0.00360102	ENST00000246112.9	TLE6
ENSG00000136878.14	2854.97	-0.311794	0.098041	0.000508	0.00360254	ENST00000372429.8	USP20
ENSG00000144485.11	496.623	-0.619436	0.219741	0.000508	0.00360254	ENST00000272937.10	HES6
ENSG00000117500.13	4278.65	0.155367	0.0456479	0.000509	0.00360414	ENST00000370282.8	TMED5
ENSG00000165060.15	998.418	-0.324117	0.102502	0.000512	0.00362294	ENST00000498653.5	FXN
ENSG00000140307.11	1737.82	-0.21357	0.0643026	0.000521	0.00368587	ENST00000396064.7	GTF2A2
ENSG00000163517.15	47.0661	0.902892	0.350366	0.000522	0.00369347	ENST00000295757.8	HDAC11
ENSG00000147677.11	33098.7	0.330254	0.105356	0.000523	0.00369876	ENST00000276682.8	EIF3H
ENSG00000030582.18	10234.7	0.496257	0.173591	0.000529	0.0037315	ENST00000053867.8	GRN
ENSG00000103769.10	4621.76	0.212731	0.0641717	0.000529	0.0037315	ENST00000565075.5	RAB11A
ENSG00000266412.6	20500.2	0.212316	0.0640562	0.00053	0.00374046	ENST00000581486.6	NCOA4
ENSG00000111231.9	3178.7	-0.258217	0.0796489	0.000531	0.00374707	ENST00000228827.8	GPN3
ENSG00000133059.17	1096.31	0.296042	0.0929835	0.000532	0.0037492	ENST00000367161.7	DSTYK
ENSG00000165891.16	1378.58	-0.382775	0.124976	0.000535	0.00376931	ENST00000322886.12	E2F7
ENSG00000159202.18	3460.15	0.332331	0.106601	0.000539	0.00379346	ENST00000360943.10	UBE2Z
ENSG00000069248.12	8736.68	-0.234386	0.0715087	0.000541	0.00380787	ENST00000261396.6	NUP133
ENSG00000166016.6	17.2721	1.10816	0.430406	0.000542	0.00381103	ENST00000435224.3	ABTB2
ENSG00000174915.12	791.197	-0.443157	0.149135	0.000544	0.00382535	ENST00000308020.6	PTDSS2
ENSG00000136783.10	2778.51	0.174872	0.0520904	0.000545	0.00382833	ENST00000374767.5	NIPSNAP3A
ENSG00000198833.7	7193.91	0.237273	0.0726359	0.000549	0.00384977	ENST00000435041.3	UBE2J1
ENSG00000240065.8	1429.77	0.234035	0.0714868	0.000549	0.00384977	ENST00000374859.3	PSMB9
ENSG00000125676.20	6221.61	-0.23124	0.0705434	0.000555	0.00389438	ENST00000245838.13	THOC2
ENSG00000179715.13	109.837	0.699596	0.26298	0.000557	0.0039022	ENST00000546455.6	PCED1B
ENSG00000107338.10	145.573	0.615176	0.224871	0.000563	0.00394485	ENST00000377707.4	SHB
ENSG00000168496.4	3586.85	-0.760215	0.283548	0.000564	0.00394485	ENST00000305885.3	FEN1
ENSG00000182712.16	173.947	-0.406992	0.135722	0.000569	0.00398096	ENST00000369484.8	CMC4
ENSG00000117411.18	1796.55	-0.597338	0.214465	0.00057	0.00398217	ENST00000309519.8	B4GALT2
ENSG00000075213.11	577.197	0.495973	0.173864	0.000573	0.00400233	ENST00000436949.5	SEMA3A
ENSG00000157240.4	168.669	-0.558048	0.197859	0.000573	0.00400233	ENST00000287934.4	FZD1
ENSG00000184985.16	111.604	-0.414392	0.138906	0.000574	0.00400568	ENST00000507866.6	SORCS2
ENSG00000112118.20	12568	-0.666597	0.243853	0.000575	0.00401415	ENST00000596288.7	MCM3
ENSG00000066135.13	3390.1	0.429454	0.145915	0.000576	0.00401685	ENST00000372396.4	KDM4A
ENSG00000079819.19	10106.9	-0.481345	0.167526	0.000578	0.00402706	ENST00000527411.5	EPB41L2
ENSG00000213397.12	579.595	-0.385245	0.127101	0.000579	0.00403463	ENST00000370211.10	HAUS7
ENSG00000100297.16	6356.28	-0.644199	0.231542	0.00058	0.00403877	ENST00000382011.9	MCM5
ENSG00000241489.8	354.84	0.690143	0.261359	0.000581	0.00404489	ENST00000422081.6	AF011889.5
ENSG00000213160.10	635.921	-0.81751	0.310079	0.000589	0.00409631	ENST00000392647.7	KLHL23
ENSG00000125319.15	324.714	-0.691906	0.25575	0.00059	0.00409906	ENST00000585683.6	HROB
ENSG00000077684.16	1963.17	-0.554007	0.196746	0.000591	0.00410174	ENST00000226319.11	JADE1
ENSG00000164292.13	2889.53	0.271653	0.0850329	0.000591	0.00410174	ENST00000379982.8	RHOBTB3
ENSG00000197747.9	2580.18	0.416663	0.14084	0.000592	0.00410855	ENST00000368811.8	S100A10
ENSG00000204882.4	32.4375	0.773066	0.292634	0.000593	0.0041104	ENST00000377741.4	GPR20
ENSG00000105371.10	1486.03	0.639429	0.240472	0.000595	0.00412582	ENST00000380770.5	ICAM4
ENSG00000130592.17	446.206	1.75389	0.812475	0.000598	0.00413863	ENST00000311604.8	LSP1
ENSG00000178752.16	44.1408	-1.41962	0.57141	0.000598	0.00413863	ENST00000546354.6	ERFE
ENSG00000110880.11	9377.51	-0.338875	0.109645	0.0006	0.00415327	ENST00000261401.8	CORO1C
ENSG00000136379.12	667.278	-0.426126	0.144677	0.000601	0.00415412	ENST00000258884.5	ABHD17C
ENSG00000151503.13	5320.18	-0.524605	0.187414	0.000601	0.00415412	ENST00000534548.7	NCAPD3
ENSG00000145990.11	800.323	-0.494793	0.172072	0.000605	0.00417394	ENST00000379284.1	GFOD1
ENSG00000186871.7	714.458	-0.835176	0.31723	0.000605	0.00417394	ENST00000334463.4	ERCC6L
ENSG00000099860.9	1451.63	0.284389	0.0899596	0.00061	0.00420899	ENST00000215631.9	GADD45B
ENSG00000174669.12	999.066	-0.471703	0.16231	0.000611	0.00421098	ENST00000357440.7	SLC29A2
ENSG00000012963.15	3236.13	-0.569691	0.203653	0.000614	0.00423377	ENST00000013070.11	UBR7
ENSG00000130021.15	954.042	0.635616	0.238656	0.000618	0.00425551	ENST00000381077.10	PUDP
ENSG00000117676.14	17591.7	0.35271	0.115964	0.00062	0.00426813	ENST00000530003.5	RPS6KA1
ENSG00000160602.14	350.28	0.522442	0.18702	0.000621	0.00427248	ENST00000268766.11	NEK8
ENSG00000147206.17	3885.24	0.286354	0.0908763	0.000622	0.00427559	ENST00000395065.8	NXF3
ENSG00000108828.16	4137.19	-0.350465	0.114354	0.000623	0.00427738	ENST00000355653.8	VAT1
ENSG00000161681.16	1277.24	-0.431361	0.146572	0.000626	0.00429589	ENST00000293441.6	SHANK1
ENSG00000137460.10	127.567	0.899604	0.364317	0.000627	0.00430071	ENST00000511601.6	FHDC1
ENSG00000142347.19	13792	0.248309	0.0778071	0.000629	0.00431295	ENST00000644032.2	MYO1F
ENSG00000141428.17	890.738	0.302976	0.0970785	0.00063	0.00431723	ENST00000592875.6	C18orf21
ENSG00000132825.7	427.507	0.272346	0.0858599	0.000637	0.00436703	ENST00000370996.5	PPP1R3D
ENSG00000167395.10	1787.64	0.191108	0.0580561	0.000639	0.00437773	ENST00000300850.5	ZNF646
ENSG00000151692.15	865.399	-0.258182	0.080831	0.000643	0.0043975	ENST00000320892.11	RNF144A
ENSG00000183684.8	3836.4	-0.410307	0.141269	0.000644	0.00440839	ENST00000505490.3	ALYREF
ENSG00000104081.14	2160.57	1.07997	0.460779	0.000651	0.00445162	ENST00000397573.5	BMF
ENSG00000133812.17	2067.26	0.363864	0.120058	0.000651	0.00445162	ENST00000256190.13	SBF2
ENSG00000136717.15	31.6822	0.760461	0.291	0.000654	0.00446595	ENST00000393040.7	BIN1
ENSG00000148925.11	1641.25	0.397119	0.134551	0.000656	0.00447577	ENST00000278174.10	BTBD10
ENSG00000280987.4	9066.95	-0.429005	0.147056	0.000656	0.00447816	ENST00000361059.7	MATR3
ENSG00000146833.16	1627.41	0.322443	0.104958	0.00066	0.00449767	ENST00000354241.5	TRIM4
ENSG00000198700.10	7334.87	-0.355978	0.118529	0.00066	0.0044985	ENST00000361565.9	IPO9
ENSG00000176783.15	1987.59	-0.219828	0.0677932	0.000664	0.00452163	ENST00000393438.6	RUFY1
ENSG00000111358.14	5874.67	-0.328903	0.107118	0.000665	0.0045282	ENST00000543341.7	GTF2H3
ENSG00000143622.11	1331.12	0.302671	0.0975336	0.000668	0.00454551	ENST00000368323.8	RIT1
ENSG00000170266.16	2159.49	0.355931	0.118025	0.000669	0.00454551	ENST00000307363.10	GLB1
ENSG00000082781.12	15.1348	1.61334	0.686967	0.00067	0.00455468	ENST00000296181.9	ITGB5
ENSG00000123352.18	1131.78	0.261932	0.0826209	0.000672	0.00456629	ENST00000321898.10	SPATS2
ENSG00000089177.19	1503.98	0.246245	0.0771058	0.000676	0.00458738	ENST00000354981.7	KIF16B
ENSG00000174442.12	2355.47	-0.392353	0.132281	0.000676	0.00458765	ENST00000446801.6	ZWILCH
ENSG00000011485.15	2993.75	-0.420823	0.145479	0.00068	0.00461163	ENST00000012443.9	PPP5C
ENSG00000177370.5	784.538	-0.427454	0.146306	0.000681	0.00461228	ENST00000327158.5	TIMM22
ENSG00000188290.11	11.9713	-1.20141	0.493978	0.000688	0.00466289	ENST00000304952.11	HES4
ENSG00000170275.15	5496.44	0.150195	0.0452535	0.00069	0.00466748	ENST00000449224.1	CRTAP
ENSG00000197265.9	1809.94	0.320294	0.104493	0.00069	0.00466748	ENST00000355904.9	GTF2E2
ENSG00000156273.16	1658.13	0.221442	0.0686717	0.000691	0.00467048	ENST00000286800.8	BACH1
ENSG00000151694.14	2232.62	0.367852	0.123528	0.000698	0.00471789	ENST00000310823.8	ADAM17
ENSG00000167513.9	2874.3	-0.656646	0.244929	0.000698	0.00471789	ENST00000301019.9	CDT1
ENSG00000149136.9	14036.5	-0.344308	0.113607	0.000699	0.00472195	ENST00000278412.7	SSRP1
ENSG00000066654.14	2639.66	-0.274277	0.0873124	0.000703	0.0047447	ENST00000396083.7	THUMPD1
ENSG00000064651.14	375.452	-0.302644	0.0978693	0.000707	0.0047663	ENST00000262461.7	SLC12A2
ENSG00000171174.15	413.597	0.661575	0.255487	0.000709	0.0047775	ENST00000302188.8	RBKS
ENSG00000184988.8	299.021	0.63018	0.240321	0.000709	0.0047775	ENST00000612339.4	TMEM106A
ENSG00000132792.19	2201.08	0.185676	0.0568073	0.00071	0.00478167	ENST00000361383.11	CTNNBL1
ENSG00000174514.13	21.7922	1.1964	0.502304	0.000713	0.00479762	ENST00000367147.9	MFSD4A
ENSG00000089693.11	4791.14	0.26041	0.0825879	0.000715	0.00481072	ENST00000203630.10	MLF2
ENSG00000169429.11	543.622	1.28946	0.582848	0.00072	0.00483636	ENST00000307407.8	CXCL8
ENSG00000136643.12	1084.61	-0.330148	0.108323	0.000721	0.00484442	ENST00000366960.8	RPS6KC1
ENSG00000142541.18	172781	0.215932	0.0638619	0.000723	0.00485254	ENST00000391857.9	RPL13A
ENSG00000213390.11	6574.88	-0.491185	0.172952	0.000725	0.00486653	ENST00000358531.9	ARHGAP19
ENSG00000111665.12	1253.98	-0.689275	0.261722	0.000727	0.00487905	ENST00000538862.7	CDCA3
ENSG00000153879.9	5509.56	-0.20042	0.061794	0.000728	0.00488225	ENST00000284000.9	CEBPG
ENSG00000166866.13	25.8151	1.42556	0.630649	0.000733	0.00490766	ENST00000300119.8	MYO1A
ENSG00000184220.12	2122.48	-0.250478	0.0790483	0.000734	0.00491493	ENST00000489081.5	CMSS1
ENSG00000163697.17	502.735	-0.472015	0.165824	0.000735	0.00491667	ENST00000502841.5	APBB2
ENSG00000155090.15	2123.14	0.608891	0.232062	0.00074	0.00494689	ENST00000285407.11	KLF10
ENSG00000275066.5	2524.36	0.307839	0.100713	0.000741	0.00495299	ENST00000612223.5	SYNRG
ENSG00000273899.5	1076.24	-0.315128	0.103616	0.000741	0.00495379	ENST00000359114.9	NOL12
ENSG00000090659.18	262.125	0.765411	0.308432	0.000744	0.00496559	ENST00000315599.12	CD209
ENSG00000116237.16	3475.09	-0.521044	0.187703	0.000745	0.00496917	ENST00000343813.10	ICMT
ENSG00000100055.21	7826.38	0.82851	0.341219	0.000746	0.00497425	ENST00000248901.11	CYTH4
ENSG00000071894.17	3852.74	-0.387529	0.131367	0.000746	0.00497518	ENST00000616140.2	CPSF1
ENSG00000151687.15	123.085	0.529051	0.193639	0.00075	0.00499773	ENST00000684021.1	ANKAR
ENSG00000059377.18	626.591	0.495269	0.179387	0.000751	0.005	ENST00000448866.7	TBXAS1
ENSG00000125482.13	1265	-0.331755	0.109481	0.000756	0.00503144	ENST00000334270.3	TTF1
ENSG00000120899.18	11597.9	0.307101	0.100798	0.000757	0.00503366	ENST00000517339.5	PTK2B
ENSG00000241058.4	549.742	-0.267976	0.0856303	0.000759	0.00504745	ENST00000377304.7	NSUN6
ENSG00000128487.18	3432.87	0.25325	0.0802954	0.000765	0.00508143	ENST00000680572.1	SPECC1
ENSG00000165322.18	1188.62	0.387345	0.132788	0.000765	0.00508143	ENST00000344936.7	ARHGAP12
ENSG00000169609.14	1642.75	0.253068	0.0804485	0.000769	0.00510306	ENST00000304177.10	C15orf40
ENSG00000155093.19	2179.33	-0.41424	0.142113	0.00077	0.00510726	ENST00000389416.8	PTPRN2
ENSG00000117399.14	5116.89	-0.633853	0.234635	0.00077	0.00510751	ENST00000310955.11	CDC20
ENSG00000134955.12	2863.75	0.800386	0.329207	0.000774	0.00512693	ENST00000403796.7	SLC37A2
ENSG00000023608.5	508.935	-0.555165	0.203847	0.000776	0.00513067	ENST00000216294.5	SNAPC1
ENSG00000138316.11	153.54	0.939406	0.399295	0.000775	0.00513067	ENST00000373207.2	ADAMTS14
ENSG00000161921.17	138.141	0.721726	0.287695	0.000775	0.00513067	ENST00000576153.5	CXCL16
ENSG00000187790.11	724.736	-0.432427	0.150684	0.000776	0.00513067	ENST00000542564.6	FANCM
ENSG00000109685.19	5150.13	-0.697594	0.269187	0.00078	0.00515127	ENST00000508803.6	NSD2
ENSG00000135953.11	572.296	-0.413869	0.14296	0.00078	0.00515127	ENST00000258436.10	MFSD9
ENSG00000051382.9	4510.55	-0.160382	0.0489622	0.00078	0.00515268	ENST00000477593.5	PIK3CB
ENSG00000178982.10	18351.9	0.139483	0.0425309	0.000788	0.00520154	ENST00000248342.9	EIF3K
ENSG00000125734.15	3582.76	0.239994	0.0760631	0.000795	0.00524573	ENST00000264080.11	GPR108
ENSG00000178105.11	2123.87	-0.515451	0.186904	0.000799	0.00526608	ENST00000322536.8	DDX10
ENSG00000144283.22	2855.63	-0.507435	0.183435	0.000799	0.00526674	ENST00000389759.8	PKP4
ENSG00000135698.10	1112.22	-0.517245	0.187755	0.0008	0.00526751	ENST00000258169.9	MPHOSPH6
ENSG00000081721.12	1147.52	-0.395341	0.135809	0.000806	0.00530168	ENST00000367943.5	DUSP12
ENSG00000125780.12	57.3796	2.71037	1.52705	0.000807	0.00530816	ENST00000381458.6	TGM3
ENSG00000166965.12	1063.06	-0.436813	0.153058	0.000807	0.00530816	ENST00000394258.6	RCCD1
ENSG00000187134.14	48.397	0.777812	0.316293	0.000809	0.00531409	ENST00000380859.1	AKR1C1
ENSG00000101928.13	422.805	0.398442	0.138203	0.000812	0.00532949	ENST00000370783.8	MOSPD1
ENSG00000125245.14	242.259	0.859911	0.361741	0.000812	0.00532949	ENST00000397470.5	GPR18
ENSG00000138182.15	6193.69	-0.593406	0.219008	0.000812793	0.00533258	ENST00000260753.8	KIF20B
ENSG00000112039.5	1237.59	-0.384586	0.131503	0.000816	0.00534801	ENST00000229769.3	FANCE
ENSG00000179981.11	1422	-0.328103	0.108901	0.000816	0.00534801	ENST00000322038.5	TSHZ1
ENSG00000130066.17	1425.09	1.02856	0.453727	0.000817	0.00535385	ENST00000379270.5	SAT1
ENSG00000066044.15	6369.98	-0.319703	0.105679	0.000818	0.00535553	ENST00000596459.5	ELAVL1
ENSG00000013725.14	55.446	1.96221	0.993655	0.000827	0.00540997	ENST00000313421.11	CD6
ENSG00000196562.14	18.0784	1.30018	0.564374	0.000835	0.00546192	ENST00000484875.5	SULF2
ENSG00000197892.13	819.607	0.428168	0.151652	0.000836	0.00546192	ENST00000524189.6	KIF13B
ENSG00000134910.14	9657.78	-0.177395	0.0548748	0.000839	0.00548343	ENST00000529196.5	STT3A
ENSG00000102471.14	4585.81	0.220979	0.0697089	0.00084	0.00548601	ENST00000620924.1	NDFIP2
ENSG00000140534.14	1306.95	-0.976536	0.400578	0.000841	0.00549118	ENST00000268138.12	TICRR
ENSG00000100031.19	1179.05	0.301775	0.0994542	0.000842	0.00549119	ENST00000400382.6	GGT1
ENSG00000186230.7	276.441	-0.335373	0.112308	0.000843	0.00549811	ENST00000334181.5	ZNF749
ENSG00000043462.13	2258.89	0.326687	0.109258	0.000844	0.00550169	ENST00000521416.5	LCP2
ENSG00000112893.10	2677.16	-0.191002	0.0594275	0.000845	0.00550457	ENST00000261483.5	MAN2A1
ENSG00000141448.11	21.8565	-0.848589	0.345539	0.000846	0.00550457	ENST00000269216.10	GATA6
ENSG00000163568.15	10.9652	1.91247	0.842485	0.000849	0.00552177	ENST00000368130.9	AIM2
ENSG00000223802.9	33.6503	-0.934759	0.384897	0.000849	0.00552288	ENST00000542296.6	CERS1
ENSG00000091490.11	6204.44	0.789899	0.327249	0.000852	0.00553478	ENST00000264868.9	SEL1L3
ENSG00000132646.11	10399.8	-0.289153	0.094816	0.000855	0.00555615	ENST00000379143.10	PCNA
ENSG00000100316.16	209239	0.170225	0.0527054	0.000858	0.00556546	ENST00000216146.9	RPL3
ENSG00000161513.12	1552.98	0.979815	0.429986	0.000858	0.00556546	ENST00000293195.10	FDXR
ENSG00000182782.8	13.8917	1.48721	0.651755	0.000863	0.00559479	ENST00000328880.6	HCAR2
ENSG00000182979.18	3052.14	-0.256924	0.0826356	0.000869	0.00562942	ENST00000331320.12	MTA1
ENSG00000008838.20	3044.7	-0.271781	0.0881279	0.000873	0.00565793	ENST00000394128.7	MED24
ENSG00000006530.18	618.732	0.254767	0.0820742	0.000878	0.00567915	ENST00000648068.1	AGK
ENSG00000128739.23	7244.98	0.202054	0.0634385	0.000877	0.00567915	ENST00000390687.9	SNRPN
ENSG00000171720.10	4208.01	0.240282	0.0767147	0.000881	0.00569908	ENST00000305264.8	HDAC3
ENSG00000168807.16	525.484	-0.316667	0.105387	0.000883	0.0057066	ENST00000336278.8	SNTB2
ENSG00000204228.4	401.057	0.346358	0.117674	0.000885	0.00571878	ENST00000374662.4	HSD17B8
ENSG00000047578.13	930.164	0.269143	0.0873174	0.000891	0.00575128	ENST00000261588.9	KATNIP
ENSG00000101109.12	5386.67	-0.23741	0.0758543	0.000892	0.00575984	ENST00000372806.8	STK4
ENSG00000005893.16	12468.2	0.342024	0.11629	0.000906	0.0058277	ENST00000371335.4	LAMP2
ENSG00000078900.15	699.305	-0.836244	0.339423	0.000905	0.0058277	ENST00000378295.9	TP73
ENSG00000123933.17	1705.25	0.707365	0.288986	0.000905	0.0058277	ENST00000337190.7	MXD4
ENSG00000145545.12	136.62	0.49812	0.184208	0.000906	0.0058277	ENST00000274192.7	SRD5A1
ENSG00000146072.6	485.073	-0.308423	0.102534	0.000904	0.0058277	ENST00000296861.2	TNFRSF21
ENSG00000162885.14	4451.03	-0.357096	0.121602	0.000905	0.0058277	ENST00000366600.8	B3GALNT2
ENSG00000166272.18	2801.49	-0.270664	0.0880388	0.000904	0.0058277	ENST00000448841.7	WBP1L
ENSG00000107581.13	39296.5	-0.573945	0.216788	0.000912	0.00586387	ENST00000369144.8	EIF3A
ENSG00000113532.13	2344.43	0.268063	0.0895791	0.000913	0.00586851	ENST00000231461.10	ST8SIA4
ENSG00000168883.20	3592.62	-0.249972	0.0805214	0.000915	0.00587438	ENST00000323701.11	USP39
ENSG00000147604.14	174142	0.30476	0.083039	0.000921	0.00591226	ENST00000396466.5	RPL7
ENSG00000197858.11	5465.02	-0.338428	0.114465	0.000924	0.00592669	ENST00000355091.9	GPAA1
ENSG00000133247.14	319.133	-0.389244	0.135569	0.000931	0.0059647	ENST00000255613.8	KMT5C
ENSG00000144036.16	228.376	0.432928	0.155416	0.000931	0.0059647	ENST00000272427.11	EXOC6B
ENSG00000165424.7	428.483	0.626921	0.24898	0.000935	0.00598689	ENST00000372336.4	ZCCHC24
ENSG00000147050.17	1390.57	0.301236	0.100291	0.000936	0.00598908	ENST00000675577.1	KDM6A
ENSG00000204634.13	3024.06	0.582152	0.223571	0.000937	0.00599596	ENST00000409318.2	TBC1D8
ENSG00000166147.15	34.2947	-0.755817	0.307029	0.000944	0.00603938	ENST00000316623.10	FBN1
ENSG00000109881.17	1152.04	-0.708698	0.281143	0.000947	0.00605208	ENST00000328697.11	CCDC34
ENSG00000137103.20	114.777	0.772003	0.32372	0.000948	0.00605354	ENST00000439587.6	TMEM8B
ENSG00000156482.11	78995.4	0.235074	0.0756061	0.000949	0.00605354	ENST00000287038.8	RPL30
ENSG00000160111.15	13.8884	-1.08073	0.463921	0.000948	0.00605354	ENST00000443236.7	CPAMD8
ENSG00000129810.15	800.257	-0.645722	0.251669	0.00095	0.00605667	ENST00000412997.6	SGO1
ENSG00000065243.20	1859.22	0.397636	0.139195	0.000957	0.00610048	ENST00000370521.8	PKN2
ENSG00000138678.11	93.3643	0.706841	0.288988	0.000957	0.00610048	ENST00000395226.6	GPAT3
ENSG00000108061.12	9246.78	0.225056	0.0720629	0.000959	0.00610279	ENST00000369452.9	SHOC2
ENSG00000175198.17	752.535	0.403035	0.143075	0.000958	0.00610279	ENST00000376285.6	PCCA
ENSG00000137871.21	1805.47	0.168635	0.0526479	0.000959	0.00610287	ENST00000267807.12	ZNF280D
ENSG00000118873.16	6694.96	0.149077	0.0462093	0.000963	0.00612281	ENST00000358951.7	RAB3GAP2
ENSG00000169490.17	1309.33	0.171963	0.0537752	0.000967	0.00614679	ENST00000397070.6	TM2D2
ENSG00000112685.14	2269.67	0.323946	0.109897	0.000969	0.00615211	ENST00000230449.9	EXOC2
ENSG00000148019.14	1489.91	-0.518399	0.193135	0.000969	0.00615211	ENST00000277082.9	CEP78
ENSG00000173848.19	1924.38	-0.726392	0.290236	0.000978	0.00620375	ENST00000380359.3	NET1
ENSG00000196531.14	73875.2	0.335788	0.114086	0.000978	0.00620375	ENST00000678376.1	NACA
ENSG00000181544.15	284.414	-0.726521	0.291484	0.00098	0.00620961	ENST00000650831.1	FANCB
ENSG00000018625.15	29.6098	1.16316	0.528447	0.000986	0.00624271	ENST00000361216.8	ATP1A2
ENSG00000213983.12	886.048	0.428387	0.155344	0.000986	0.00624271	ENST00000397120.8	AP1G2
ENSG00000111707.12	2919.3	-0.601016	0.232156	0.000988	0.00625594	ENST00000543473.2	SUDS3
ENSG00000007255.10	540.369	0.415862	0.149263	0.000992	0.00627441	ENST00000585934.1	TRAPPC6A
ENSG00000145725.20	6000.32	-0.196192	0.0621176	0.000999	0.00631468	ENST00000613674.4	PPIP5K2
ENSG00000183431.12	8031.48	-0.200152	0.0637078	0.000999	0.00631517	ENST00000373019.5	SF3A3
ENSG00000114978.18	16946.7	0.197387	0.0624501	0.00100089	0.00632155	ENST00000396049.5	MOB1A
ENSG00000136527.18	13067.3	-0.35621	0.122867	0.00100339	0.0063309	ENST00000453386.7	TRA2B
ENSG00000137154.13	150348	0.257156	0.0837692	0.00100288	0.0063309	ENST00000315377.4	RPS6
ENSG00000053254.16	7313.27	0.148636	0.0462718	0.00101057	0.00636984	ENST00000345097.8	FOXN3
ENSG00000143476.18	4499.44	-0.752292	0.305001	0.00101059	0.00636984	ENST00000366991.5	DTL
ENSG00000204344.15	719.737	0.277911	0.092031	0.00101297	0.00638158	ENST00000375331.7	STK19
ENSG00000134245.18	27.0409	1.02288	0.462558	0.00102096	0.00642858	ENST00000256640.9	WNT2B
ENSG00000006788.14	12.6323	1.51627	0.687215	0.00103009	0.00648277	ENST00000252172.9	MYH13
ENSG00000137288.10	1363.63	-0.224085	0.0721913	0.00103252	0.00649476	ENST00000374214.3	UQCC2
ENSG00000102032.13	11.3351	1.29203	0.560005	0.00104033	0.0065406	ENST00000369997.7	RENBP
ENSG00000132879.14	396.97	0.38244	0.1353	0.00104322	0.00655541	ENST00000376762.8	FBXO44
ENSG00000110328.6	285.628	-0.321273	0.109197	0.00104444	0.00655916	ENST00000227756.5	GALNT18
ENSG00000196209.13	409.161	0.438618	0.160508	0.00104488	0.00655916	ENST00000359801.8	SIRPB2
ENSG00000104442.10	4546.98	-0.187099	0.0592712	0.00104692	0.00656865	ENST00000276569.8	ARMC1
ENSG00000064933.18	1353.36	-0.330016	0.112542	0.00105122	0.00658558	ENST00000441310.7	PMS1
ENSG00000073008.15	450.368	-0.398282	0.141321	0.00105063	0.00658558	ENST00000403059.8	PVR
ENSG00000129484.14	1255.81	-0.396323	0.140361	0.00105082	0.00658558	ENST00000429687.8	PARP2
ENSG00000080618.17	67.9567	1.00678	0.460835	0.00105217	0.00658821	ENST00000181383.10	CPB2
ENSG00000076248.11	3411.19	-0.533544	0.201939	0.0010572	0.00661633	ENST00000242576.7	UNG
ENSG00000147669.11	2686.6	-0.198081	0.0631443	0.00105899	0.00662418	ENST00000353107.8	POLR2K
ENSG00000155893.13	96.0322	-0.627334	0.247988	0.00106025	0.00662872	ENST00000393010.6	PXYLP1
ENSG00000223496.3	1491.91	-0.240149	0.0781529	0.00106285	0.00664159	ENST00000435634.3	EXOSC6
ENSG00000084092.7	3320.75	0.27295	0.0907037	0.00106815	0.00666442	ENST00000264230.5	NOA1
ENSG00000104889.7	2875	-0.559147	0.212816	0.00106799	0.00666442	ENST00000221486.6	RNASEH2A
ENSG00000167548.17	4515.49	-0.188534	0.0598278	0.00106866	0.00666442	ENST00000301067.12	KMT2D
ENSG00000182362.14	637.064	0.465662	0.173746	0.00106754	0.00666442	ENST00000397701.9	YBEY
ENSG00000003147.19	450.973	0.399954	0.143477	0.00106956	0.00666666	ENST00000401396.5	ICA1
ENSG00000029639.11	1637.84	-0.172231	0.0543815	0.00107518	0.0066916	ENST00000367166.5	TFB1M
ENSG00000111276.12	2243.12	0.312151	0.106228	0.00107482	0.0066916	ENST00000228872.9	CDKN1B
ENSG00000152942.19	1382.09	-0.560853	0.215582	0.00107416	0.0066916	ENST00000354312.7	RAD17
ENSG00000182481.10	12338.5	-0.3447	0.118777	0.00107703	0.0066997	ENST00000330459.8	KPNA2
ENSG00000112242.15	3448.79	-0.338319	0.1158	0.00108312	0.00673422	ENST00000346618.8	E2F3
ENSG00000205250.9	4311.11	-0.230978	0.0749334	0.00108501	0.00674259	ENST00000379378.8	E2F4
ENSG00000112679.15	1248.3	0.332652	0.114755	0.00108808	0.00675821	ENST00000419235.7	DUSP22
ENSG00000128272.17	19807.1	-0.443519	0.158245	0.00109083	0.00677194	ENST00000674920.3	ATF4
ENSG00000186468.13	89158.9	0.225308	0.0732115	0.0010998	0.00682418	ENST00000512493.5	RPS23
ENSG00000184384.14	184.795	0.411067	0.148573	0.00110096	0.00682798	ENST00000524717.6	MAML2
ENSG00000052802.13	1361.87	0.32925	0.113859	0.0011023	0.00682939	ENST00000261507.11	MSMO1
ENSG00000164543.7	1210.7	0.356015	0.124902	0.00110216	0.00682939	ENST00000319357.6	STK17A
ENSG00000076108.12	9670.8	0.279437	0.0918255	0.00110641	0.0068514	ENST00000551812.5	BAZ2A
ENSG00000131697.18	775.73	-0.340706	0.117686	0.00110837	0.00686009	ENST00000378156.9	NPHP4
ENSG00000010322.16	3265.71	0.256139	0.084614	0.00111134	0.00687508	ENST00000345716.9	NISCH
ENSG00000118705.17	13670.8	0.106007	0.0328494	0.00111651	0.0069036	ENST00000237530.11	RPN2
[truncated: 10,357 more rows]
