# Supplementary material for: Translation efficiency driven by CNOT3 subunit of the CCR4-NOT complex promotes leukemogenesis
Source: Nat Commun. 2024 Mar 15;15:2340. doi: 10.1038/s41467-024-46665-2 (PMC10943099; doi:10.1038/s41467-024-46665-2)
Supplement: Supplementary file 10 — Supplementary Data 7 [file 41467_2024_46665_MOESM10_ESM.xlsx]

## Sheet: Supplemental data 7- Ranked lis
#1 will be ignored
CDKN1A	0.829645
TMSB4X	0.738255
NCF1B	0.672131
NUCKS1	0.604773
DBI	0.531439
ADA	0.494353
N4BP1	0.487777
HMGN4	0.486273
RBKS	0.474052
SH3BGRL	0.472083
CSRP3	0.442308
HMGA2	0.441471
IFI16	0.438548
CSTB	0.438105
ALDOC	0.418179
CDKN1B	0.413603
YWHAZ	0.410987
H1-0	0.401972
FLYWCH2	0.395111
BASP1	0.390548
RCSD1	0.381278
VPS50	0.379038
AIF1	0.372709
CAP1	0.368331
S100A11	0.366578
CYCS	0.361752
CSTA	0.358391
BTF3L4	0.348648
IL16	0.346565
TPD52	0.339989
IGHMBP2	0.326707
CPPED1	0.323359
KYNU	0.315951
LSP1	0.31591
IST1	0.312262
TXN	0.312039
PTPN6	0.309086
YWHAB	0.30355
TPI1	0.299058
PFN1	0.298338
SEPTIN6	0.291578
OXR1	0.290715
ZFAND5	0.287744
MOB3A	0.285246
ZYX	0.285007
FGFR1OP	0.284568
MVP	0.283899
PLIN3	0.278078
TMSB10	0.277047
DDB2	0.276705
CTSS	0.275913
NDRG1	0.273885
S100A6	0.271719
CPVL	0.269363
SUB1	0.268902
LDHA	0.266468
UPF3A	0.265154
EVL	0.264974
RNASET2	0.263465
EEF1A2	0.262755
S100A10	0.261368
CRAT	0.261338
ZFAND6	0.260231
IGF2BP3	0.259843
H1-2	0.259582
PDCD4	0.259214
STX6	0.25849
GPRC5C	0.254777
PGK1	0.254722
DPYD	0.254101
GSN	0.254042
PTER	0.25229
GSS	0.25226
GLRX	0.252027
VPS37B	0.251876
CFL1	0.250511
GLIPR1	0.249598
VASP	0.249462
LYZ	0.247924
PJA2	0.24718
PSME1	0.247013
VAV3	0.246632
PSMB2	0.24629
H2AFY	0.246127
CAMK2D	0.245942
CORO1A	0.245511
HMGN1	0.245454
TDG	0.245325
MECP2	0.24484
LCP1	0.244011
ARHGAP12	0.243687
NUDT5	0.243226
ANXA1	0.242258
ACTN1	0.240399
COMMD2	0.240001
METTL7A	0.239826
SOD1	0.238079
ANXA5	0.237565
GDI1	0.236395
TPM4	0.235848
ACY1	0.235783
LIMD2	0.234799
PNP	0.234753
HIF1AN	0.234513
SP110	0.234032
PSAP	0.233696
YWHAE	0.233037
H1-3	0.232915
HDGF	0.231267
VIPAS39	0.231068
PPCS	0.230966
TMEM115	0.230185
ARHGDIB	0.229993
DTX2	0.229858
PUDP	0.229627
JAK1	0.229523
PLBD2	0.228886
NPEPPS	0.227751
DPH1	0.227303
ENO1	0.2272
DOK2	0.226438
METTL7B	0.226283
TIMM8A	0.225881
SRGAP2	0.225773
FBXO7	0.223415
SH3KBP1	0.221847
ANXA4	0.221666
SERPINB1	0.220776
REEP6	0.218134
INPP5A	0.21749
CMPK1	0.217026
WBP2	0.216934
VAPA	0.216931
CISD1	0.216611
BAX	0.215742
ALDOA	0.215515
BIN2	0.215357
FTL	0.214847
AAMDC	0.214543
CALM3	0.214251
AHNAK	0.213867
CAPZA2	0.213763
VAC14	0.21315
STAT5B	0.213049
LMNA	0.212855
TPD52L2	0.212637
GNS	0.212573
ATXN3	0.212531
GPI	0.212438
ANKRD27	0.212384
SARNP	0.211175
C17ORF75	0.20972
SRRM1	0.209204
TOLLIP	0.208593
VCL	0.208477
SWAP70	0.207639
CTTN	0.207233
FNDC3A	0.205932
DNPEP	0.205648
CASP8	0.205576
GLO1	0.205252
CDC37	0.205093
ADA2	0.20502
PLEKHO2	0.204403
SOCS2	0.204308
FAH	0.202923
OCRL	0.202909
LTA4H	0.202347
ADAM9	0.20168
SAMHD1	0.200265
NRBP1	0.199973
CORO1C	0.199587
RESF1	0.199315
LDHB	0.198883
GNPDA1	0.198807
HCK	0.198224
DDT	0.197935
PSME2	0.197797
PEBP1	0.197236
ARPC1B	0.197148
SNIP1	0.197014
RAD23B	0.196544
ARPC5	0.196296
PDLIM1	0.196279
ARHGDIA	0.196006
PRDX6	0.195731
GAS7	0.19499
LRRFIP1	0.194075
EWSR1	0.194037
WBP4	0.193835
HSD17B8	0.192972
CHCHD4	0.192739
SRSF4	0.192518
XPC	0.192495
FABP5	0.19216
GABARAP	0.192015
ACSL4	0.191659
THRAP3	0.191564
FLNA	0.191139
TLN2	0.191104
BPTF	0.190279
STX7	0.190168
HIST2H2AA3	0.190035
LZTFL1	0.18986
PSMB9	0.189684
GGCT	0.189473
YWHAG	0.188728
LASP1	0.188576
NIT1	0.188553
QPRT	0.188204
UCHL3	0.187477
CRTC2	0.187395
SH3BGRL3	0.187143
SERPINB8	0.186826
EVI2B	0.186716
BST2	0.185
RAB2A	0.184694
HEXA	0.18441
ANP32A	0.184112
CLTA	0.183337
NMI	0.183243
ARMT1	0.183161
STK10	0.182704
PTK2B	0.18259
HMGA1	0.182085
AGFG1	0.181599
MPI	0.181596
SPECC1	0.181535
ARFGAP1	0.180988
PSMB4	0.180838
GOLGA5	0.180739
SIRT2	0.18066
MACO1	0.18021
H1FX	0.180018
UBE2L3	0.179959
MVK	0.179942
UBQLN1	0.179786
PPP1R2B	0.179498
CAB39	0.179245
SRI	0.179117
MYH9	0.178464
ANXA2	0.178289
PRDX1	0.178288
NME1	0.177905
SLC9A3R1	0.176538
LZIC	0.17632
NEK9	0.176255
CD44	0.17617
TYMP	0.175717
RAE1	0.175256
ANXA6	0.175037
UBE2G1	0.174999
GSTO1	0.174638
CCDC6	0.174371
BECN1	0.174203
CTSD	0.174169
TSC22D4	0.174166
LAIR1	0.174108
SP3	0.173554
CMAS	0.173182
MRTFA	0.172652
TPM1	0.172401
NACC2	0.172388
DENND4B	0.172304
YWHAH	0.172254
SCPEP1	0.172139
GDI2	0.171969
PAIP1	0.171953
LCP2	0.171736
RRBP1	0.171722
GLOD4	0.171636
CD109	0.171541
AGO2	0.170281
PPM1A	0.170164
PSMA1	0.170118
UGP2	0.170111
CRK	0.169885
CIAPIN1	0.169346
NIPSNAP3A	0.169084
NAMPT	0.168907
SYNPO2	0.167375
NT5C2	0.166474
CD70	0.165547
PKN1	0.165445
SRP9	0.165423
RSL1D1	0.165333
MAPRE1	0.165097
HDHD2	0.164701
NOP2	0.164675
PPP2R2A	0.164183
SMAP	0.164127
FADS2	0.163823
AP1S1	0.162075
FOXO3	0.161779
TOP2B	0.161499
SAE1	0.16128
SYNRG	0.161268
ENSA	0.161027
CTSZ	0.160818
RPS27A	0.160714
RNMT	0.160712
ZFYVE19	0.160695
NIT2	0.160259
ZNF280D	0.160178
MYO1G	0.159694
PICALM	0.159499
TATDN3	0.159372
IDI1	0.159324
PPIA	0.15919
DDX19B	0.15899
PAG1	0.158576
YKT6	0.15848
SRCAP	0.158393
RMDN1	0.158366
AKR1B1	0.158256
FDPS	0.157939
SCARB2	0.157613
IDH1	0.157594
TRAF3IP3	0.15742
TAOK1	0.157102
PSMA3	0.156985
WASF2	0.156829
APBB1IP	0.156561
FIS1	0.156473
MTHFR	0.156439
SERBP1	0.156331
ACIN1	0.156321
MYO6	0.156216
TAOK3	0.155958
C11ORF54	0.155953
PARP1	0.155948
WDR1	0.155429
LIPA	0.154965
COTL1	0.153962
PGPEP1	0.153938
PSMA5	0.153799
ATP6V0A1	0.153723
DPYSL2	0.153565
BLMH	0.153491
HEBP2	0.153486
USO1	0.153462
HGS	0.153162
TNFAIP8L2	0.1531
PDCD5	0.152059
UBE2J1	0.15192
SPG7	0.151783
MAF1	0.151704
MYO1B	0.151572
RALYL	0.151483
COA5	0.151339
CHMP5	0.151089
DIP2B	0.150757
ASDURF	0.150483
ABCF3	0.14997
CCDC86	0.14945
SMAP2	0.14928
APEH	0.149136
DIAPH1	0.149003
PLAU	0.148478
H3-3A	0.147982
METTL3	0.147603
MARCKS	0.147471
FAM114A2	0.147379
CDKN2C	0.147176
PSMB8	0.147167
THYN1	0.147046
HSPA4	0.146974
CAPG	0.146866
ALAD	0.146605
SH3BP1	0.146544
ARHGEF7	0.146411
MAP4	0.146068
ADIRF	0.14582
TSN	0.14564
GMFB	0.14564
LGALS1	0.145576
LLPH	0.145412
RAB6B	0.145326
PKM	0.145302
ADAT2	0.145112
C2CD5	0.145098
DCUN1D1	0.14506
HEXB	0.144907
BAG3	0.144624
SCRN3	0.144521
PARK7	0.144309
GLB1	0.144227
CARD6	0.144139
PAK1	0.144046
PBXIP1	0.143731
HMGB3	0.143717
DDB1	0.143673
CD63	0.143667
PMS2	0.143317
CTSA	0.143102
RAB3D	0.1431
CMBL	0.14292
ASPH	0.142752
MYCBP	0.142471
ARID2	0.141882
TSNAX	0.141846
TKT	0.14172
ACTN4	0.141638
GEMIN2	0.141477
SNRPC	0.14109
H2BC14	0.141025
HDGFL2	0.140973
HNRNPD	0.140562
AP1B1	0.140376
KRI1	0.140278
SEPTIN7	0.140082
MTPN	0.140007
RAB5A	0.139978
ARPC2	0.139861
NEDD8	0.139699
PGM2	0.139671
ACOT1	0.139362
RMND1	0.139303
GALM	0.138998
RANBP3	0.138627
PSMA4	0.138563
TKFC	0.138475
MMTAG2	0.138331
TNFRSF10A	0.137973
TOX4	0.137848
RBM25	0.137736
HPRT1	0.137705
BABAM2	0.137573
ELMO1	0.137402
TP53BP1	0.137328
MAGOH	0.137063
ADH5	0.136542
CERT	0.136402
CRKL	0.135915
ERH	0.135894
DAP	0.135761
AKAP8L	0.135707
SRSF5	0.135668
DHRS7	0.135176
CUTA	0.134759
DDX58	0.134476
FAM162A	0.134264
IFI35	0.134074
NSF	0.133857
RP2	0.13379
PTPN23	0.133764
PSMB10	0.133543
AVL9	0.133293
HMBS	0.133243
GCA	0.132695
NAXE	0.13209
ARHGAP17	0.131999
FAM160B1	0.131997
RMC1	0.131972
DCPS	0.131758
DOCK11	0.131699
RPLP2	0.131638
UFM1	0.131216
RAB1B	0.131187
SLTM	0.130954
NMT1	0.130905
ELF1	0.130856
MVB12B	0.130835
PECAM1	0.130749
OTUB1	0.130474
TMF1	0.130188
RFXAP	0.129931
BANF1	0.129771
SNRPA	0.129702
RO60	0.129602
RAB11B	0.129485
FKBP1A	0.129427
SZRD1	0.129352
CCDC58	0.129249
ENOPH1	0.129161
ECHDC1	0.128711
STAM2	0.128709
SENP6	0.128709
APOC2	0.128263
CHTOP	0.128136
UPF3B	0.128089
HP1BP3	0.127614
HMGN2	0.127421
LAMTOR3	0.12741
SIKE1	0.127341
PLEK	0.127318
CTSB	0.127089
ZMYND8	0.126949
GSTK1	0.126824
ARRB1	0.126622
LRMP	0.126455
ICAM1	0.126297
FKBP4	0.126157
ARNT	0.126122
UBE2N	0.125967
IRGQ	0.125887
HIST2H3PS2	0.125837
RASA1	0.125583
PPP3CA	0.125343
ARGLU1	0.125236
ATF2	0.125202
SF3B4	0.124969
ARHGAP15	0.124948
HERC1	0.124784
C5ORF51	0.124501
LRSAM1	0.124464
CLTB	0.124372
YWHAQ	0.124172
CAST	0.124159
BRCC3	0.124126
GPCPD1	0.124019
NDUFA4	0.123973
TEC	0.123961
F11R	0.123782
ZRANB2	0.123779
SPN	0.123428
TRAPPC2B	0.123408
BCLAF1	0.122795
ELMO2	0.122787
ASF1A	0.122628
SEPTIN2	0.122619
PPCDC	0.122618
SRP14	0.122601
AP2B1	0.122556
LACTB2	0.122539
PXN	0.122452
UNC119B	0.122429
TPP2	0.122424
VCP	0.122376
SCD	0.122024
ARFGAP2	0.122005
SCP2	0.12194
EGLN1	0.121878
SNRNP70	0.121876
NCEH1	0.121852
PARP9	0.12183
SNX9	0.121811
CUL5	0.12172
SSB	0.121379
SRSF11	0.121234
ZC3H4	0.121059
FAM107B	0.121039
AP2A1	0.120942
MBOAT7	0.120907
PGK2	0.120846
DBN1	0.120455
PAFAH1B1	0.120415
EPN1	0.120294
C18ORF21	0.120291
PTPA	0.119891
TMOD3	0.119658
PSMA7	0.11963
NAT1	0.119524
TATDN1	0.119412
ADPRHL2	0.119067
TES	0.118777
MIF	0.118731
EZR	0.11867
HNRNPC	0.11866
SMAP1	0.118381
JPT1	0.118274
PYCARD	0.117962
HMOX2	0.117839
STMN1	0.117801
APEX1	0.117775
LYPLAL1	0.117699
ACTR3	0.117692
HYPK	0.117613
ABHD14B	0.116811
CASP3	0.116731
MOCS3	0.116347
S100A4	0.11612
BCAP31	0.115961
EIF3J	0.115916
PPME1	0.115746
MYL12B	0.11572
AIMP1	0.115671
DPP3	0.115621
GRN	0.11554
PTPRC	0.115225
SF3A1	0.115099
EEA1	0.115085
AIP	0.115059
NOLC1	0.11504
PEX11B	0.114988
SCFD1	0.114676
UBE2Z	0.114669
AAK1	0.114555
COA6	0.11455
PIN4	0.114491
PDCD10	0.114317
VMP1	0.113701
FTH1	0.113557
TRIP10	0.113438
FIP1L1	0.113356
IKBKB	0.11332
TRAM1	0.113276
ACBD3	0.113257
CBR4	0.113009
G6PD	0.112976
DHRS9	0.112951
LAMTOR1	0.112873
ANKRD17	0.112809
GRHPR	0.112484
AVEN	0.112469
ACTR1B	0.112312
PMM2	0.112277
MYL6	0.112202
ARHGAP1	0.112122
TRIM21	0.111862
EIPR1	0.111801
DCTN6	0.11167
CRBN	0.111631
PI4KB	0.111471
RBBP6	0.111411
CNDP2	0.111304
HCLS1	0.111175
NUP214	0.111076
HNMT	0.11102
CIAO3	0.110519
HMGB2	0.110446
RAB18	0.110416
TREX1	0.110132
ITGAM	0.110088
CHAMP1	0.110063
SMARCC2	0.110036
NOP16	0.109501
AP1M1	0.109319
SUMF2	0.109296
RRM2B	0.109257
DNAJC8	0.109072
STAMBP	0.108904
SAMSN1	0.108625
MBP	0.108557
NDUFA3	0.108463
PSMA2	0.108314
ATP6V1C1	0.108292
RCN1	0.108282
MAN2B1	0.108102
MAP7D1	0.108051
RCOR3	0.107882
ATG5	0.107633
AKR7A2	0.10758
CNN2	0.107397
UBE2K	0.107212
SORD	0.10698
PFDN4	0.106968
RIPK1	0.106855
THOP1	0.106775
SNX6	0.106627
CYP51A1	0.106596
UCHL1	0.106451
PEF1	0.105832
NIF3L1	0.105761
RPS6KA1	0.105722
TSG101	0.105338
RAD23A	0.10526
POLB	0.105205
RYBP	0.104958
VAV2	0.104842
OPTN	0.104821
COMMD8	0.104767
PEX19	0.104667
GAB2	0.104607
PITPNB	0.104549
SEC23IP	0.104141
GRB2	0.104101
KYAT3	0.103941
LANCL1	0.103736
ARCN1	0.103693
CLINT1	0.103649
PHAX	0.103646
PSMB7	0.103363
NQO1	0.103361
SEC31A	0.103285
ITGAL	0.103209
H2AFV	0.103201
FMNL1	0.103144
ILF2	0.103116
VAT1L	0.102926
HELZ	0.102743
LYPLA2	0.102713
MAP3K4	0.102684
TRIM22	0.102677
KTN1	0.102559
XPO7	0.102439
DHRS7B	0.102293
NDUFA8	0.102257
SFN	0.102123
ALKBH2	0.102044
RBBP9	0.101988
TRIM16	0.101896
ITSN2	0.101792
RNPEP	0.101477
HDDC2	0.101437
API5	0.101429
YPEL5	0.101344
EFHD2	0.101193
TACO1	0.101107
DCTN2	0.101031
RAB7A	0.100885
TIPRL	0.100845
TRAFD1	0.100737
UQCC2	0.100594
MNDA	0.100583
CCM2	0.100446
ARPC3	0.100272
RPF2	0.0999776
RAB5C	0.0999295
MTRES1	0.0998195
EXOC6	0.0996542
PIK3AP1	0.0995018
BLOC1S1	0.0994979
RDX	0.0991681
CD2AP	0.0991251
XRCC6	0.0990956
TBC1D5	0.098981
STX5	0.0989165
ARF6	0.0988543
XPNPEP1	0.0986662
MED20	0.0986018
LAMP2	0.0985403
PURB	0.0984989
SF1	0.0984048
ETF1	0.0983371
PLPBP	0.0983319
PCNP	0.0982711
PML	0.0982118
NUP153	0.0980812
BROX	0.0979753
UROD	0.0979039
IQGAP1	0.0978776
HEXIM1	0.0978762
PEPD	0.0975541
RASAL2	0.0975214
RRS1	0.0973969
DNAJC1	0.0972288
CDKN2AIP	0.0970326
NSMAF	0.0969414
PPP1R10	0.0968284
BAP18	0.0966442
CASP7	0.0965238
PFDN6	0.0964528
ADK	0.0961688
CAPN1	0.0960034
CCDC117	0.0959516
SUN2	0.0956866
TBCA	0.0955855
DOCK2	0.0952856
GNL3	0.0950468
HSPA1B	0.094816
LMBRD2	0.0946169
VPS4B	0.0945611
IFNGR1	0.094483
WDR44	0.0940454
LUC7L2	0.0938689
PSMA6	0.0937668
CA2	0.0936012
RABGAP1L	0.09359
ZNFX1	0.0935197
TBK1	0.09339
PAPSS1	0.0933201
SEC24C	0.0933055
COPZ1	0.0932497
RAP2B	0.0931047
FNTA	0.0930928
DNM3	0.0930187
FAM49B	0.0928991
RAB44	0.0928578
EML2	0.0927469
ELL	0.0925681
GCLC	0.0924483
GAR1	0.0924147
SETX	0.0923091
CBX8	0.0922877
PDCD6IP	0.0921655
ARL6IP5	0.0921578
CUL2	0.0920669
AP2A2	0.0920662
EIF6	0.0920119
QDPR	0.0918791
ACOT8	0.0917257
NUDT21	0.0916532
ATM	0.0913584
CYB5R1	0.0912984
PBDC1	0.0912826
BAZ2A	0.0911857
RHOG	0.0911399
CHI3L1	0.0911163
TIMM9	0.0911121
OLA1	0.0910807
CAMKK2	0.0910421
MAPKAPK3	0.090788
TPMT	0.0906313
LUC7L3	0.0905992
HSPB1	0.0904831
ARF4	0.0904639
CUL3	0.0901023
SP100	0.0900757
DDX3Y	0.0900641
RAP1B	0.0898618
DENND4C	0.0896233
GPN1	0.0894231
GYG1	0.0893888
SDCBP	0.0893623
RFTN1	0.0890044
ASAH1	0.0889612
CCNH	0.0888655
ISG20L2	0.0887736
HUWE1	0.0887706
SERPINH1	0.0885652
CSRP1	0.088559
TDRD7	0.0884787
TPP1	0.0883667
ACSL1	0.0882654
ERLIN1	0.0881879
CCNY	0.0881555
NCK2	0.0880426
GOLPH3	0.0879162
PRRC1	0.0878599
RPL23A	0.0877196
RPL29	0.0876909
SUGT1	0.0876835
EIF3B	0.0876308
NCOA2	0.087534
UBE2D1	0.0871247
MAPK3	0.0869653
ARID4B	0.0867321
WASH2P	0.0866638
VIM	0.0865584
SEPTIN11	0.0865316
AMPD2	0.08599
HELZ2	0.085938
NSA2	0.0858248
RALY	0.0857904
SGPL1	0.0856722
PITPNA	0.085032
PNKP	0.0847974
RBX1	0.0847963
MT-CO2	0.0846585
RNF175	0.0846426
PPP2CA	0.0842493
SNRPD2	0.08405
PFDN1	0.0839999
STAM	0.0839731
NEPRO	0.083963
TXNDC17	0.0839104
DCTD	0.0838933
RDH13	0.0838526
IMPACT	0.0837939
ARIH1	0.0835396
H2AFX	0.0835052
RAP2C	0.0835048
MICALL1	0.0834775
YTHDF2	0.0834173
GOSR2	0.0832951
PCF11	0.0831457
DNM2	0.0831292
BAG2	0.0828616
NCK1	0.0828317
AP1G1	0.08282
CHMP7	0.0824147
NUP58	0.0823806
PHPT1	0.0823568
CAPZA1	0.0822488
ESD	0.0822477
RBM33	0.08224
PAK1IP1	0.0821473
LRRC8C	0.0820744
ZNF638	0.0820623
FNBP1	0.0819294
TMED4	0.081787
PGLS	0.081785
RPS19	0.0817257
MSTO1	0.0814787
RFX5	0.0810801
PRPF31	0.0810599
DBNL	0.080973
HOOK3	0.0809241
TLN1	0.0809192
CDK12	0.0806726
PHF3	0.0801726
BIRC6	0.0801621
C9ORF64	0.0800884
COMMD7	0.0800659
GBF1	0.0800233
UBA3	0.0798772
FUCA2	0.07979
SP140L	0.0796939
SATB2	0.079644
NTPCR	0.0796212
RNF213	0.0796156
COIL	0.079546
GGA3	0.0795104
NSFL1C	0.0795007
DYNC1LI1	0.0793939
RAB14	0.0793148
CBX1	0.0791815
ZNF800	0.0791688
PPP2R5D	0.0790017
LRCH1	0.0789446
SH3GL1	0.0789164
PFDN5	0.0786985
ACLY	0.0786608
ALDH1A3	0.0784813
ZNF207	0.0784596
CACYBP	0.0782987
SENP1	0.0782564
CORO1B	0.0781492
HIP1	0.0778932
UBA1	0.0778002
DHCR7	0.077787
VEZT	0.0776929
ZNF285	0.0776707
ERMP1	0.0776698
ADAR	0.0773513
RPAP3	0.07727
MAPK14	0.0770312
PPAT	0.0764048
PRKAR2A	0.0763242
WBP11	0.0763086
NPC2	0.0762853
AKR1A1	0.0761197
COPG1	0.0758589
RAB5IF	0.07567
CD74	0.0756282
CETN2	0.0755654
ZNF668	0.0755531
CSTF3	0.0755359
SF3B2	0.0753336
CENPC	0.0753281
CBX3	0.0753195
AP2M1	0.0752391
MIA2	0.0750906
IMPA1	0.0750857
H1-4	0.07507
UBE2E1	0.0750536
TNFAIP3	0.0749761
GAMT	0.0746821
NUTF2	0.0746395
SS18	0.0746358
NUMA1	0.0746158
ITPA	0.0745362
MARCKSL1	0.0744033
CBR1	0.0742383
ARHGAP18	0.0742093
GIT2	0.0741809
NCOA6	0.0737768
ACTL6A	0.0737547
TAF4	0.0736655
CD47	0.0735747
ROCK1	0.073573
STXBP3	0.0734498
LBR	0.0734034
VAMP7	0.0732935
ARHGAP4	0.0732215
APPL1	0.0731282
PPP3R1	0.073052
PPIE	0.0729696
ABI1	0.0729522
STK3	0.0728984
COL6A3	0.0727958
PSMB3	0.072685
LIN37	0.0725235
SLAIN2	0.0724147
HTT	0.0723376
PCBD1	0.0722312
ABRAXAS2	0.0722045
SRSF3	0.0721967
MAP1S	0.0718683
ATP6V1G1	0.0718075
POM121C	0.0716859
LAP3	0.0716454
ZC3H18	0.0716132
VCPIP1	0.0713451
MAP3K7	0.0711078
NUDC	0.0710723
RPLP0	0.0709009
PRKCD	0.0708753
NEMF	0.0708212
AP3D1	0.0708105
DTNBP1	0.070609
RAP1GDS1	0.0705636
UBE2J2	0.0704448
SAFB2	0.0704372
UTP23	0.0703763
ZMYM3	0.0703752
SHOC2	0.0703404
RPA2	0.0703067
INTS8	0.0701214
PDXP	0.070027
INO80	0.0699974
INTS12	0.0698822
PRUNE1	0.0698525
GAS6	0.0696247
VPS35	0.0695612
MLLT1	0.0693998
BAIAP2	0.0692563
NUP54	0.0692367
HNRNPUL1	0.0691299
ANKRD44	0.06909
VAT1	0.0689413
FAF1	0.0689269
DLGAP4	0.0688177
TBL1XR1	0.0688098
TAF15	0.0688029
CDK9	0.0687515
UBXN4	0.0686176
SIAE	0.0685814
CARHSP1	0.068575
SMAD2	0.0685368
GATAD2B	0.0685183
STK24	0.0685109
SPCS2	0.0683522
STX12	0.0683258
PPP1R7	0.068174
CDV3	0.0679451
SCAF4	0.0678727
H1-5	0.0678281
GRIPAP1	0.0678205
PPM1B	0.0676838
FAM120B	0.0676594
DNM1	0.067633
GAA	0.0676039
AKR1B10	0.0675241
CAPZB	0.0675042
PSIP1	0.0674889
PACSIN2	0.06735
RNH1	0.0672843
OFD1	0.0672764
ACTR2	0.0672644
PEA15	0.0672428
DDX27	0.0672226
EBNA1BP2	0.0671633
LIMD1	0.0670146
ITGA5	0.0669565
PSMD6	0.0669334
RTN4	0.0668477
CAMK2G	0.0667857
CCND3	0.0666448
MED1	0.0665747
RBM34	0.066359
DUS2	0.0662715
TAP1	0.0661099
SAFB	0.0658664
ERC1	0.0656604
HIRIP3	0.0656487
LSM7	0.065576
GMFG	0.065549
TOP1	0.0654688
MSRA	0.0654332
PRDX2	0.0653577
TLK2	0.0652347
RIDA	0.0652125
LRRC59	0.0651623
SREK1	0.0651487
EMC10	0.0651216
SPAG9	0.0648249
ERI3	0.0647746
MZT2A	0.0647153
GSTP1	0.064575
TMEM173	0.0645404
GNA13	0.0644907
SH3GLB1	0.0644749
BMP2K	0.0644325
RAMAC	0.064394
PRKAG1	0.0643565
APOL2	0.0643492
NDUFA7	0.0642212
ZC3HC1	0.0642202
SNAP23	0.0642161
RPL12	0.0639519
UBE2V2	0.0639053
PPP2R1A	0.0638514
UVRAG	0.0638241
ARL8B	0.0635981
CDK5	0.0634369
EIF5A	0.063373
LYN	0.0633337
STAT5A	0.0632969
FLNB	0.0630971
GNB2	0.0630335
UFL1	0.0630305
DCTN1	0.0627453
ANAPC4	0.0627283
NUCB1	0.0625135
TBCC	0.0624722
NADSYN1	0.0624317
STX4	0.0624117
PRPF38B	0.0623246
SBDS	0.0623032
LDAH	0.0622887
TENT4B	0.0622678
OXA1L	0.0622443
OSBPL9	0.0621176
CHMP4B	0.0617307
TOR2A	0.0616448
KSR1	0.0615769
RAB9A	0.0615548
YTHDC1	0.0615531
PGAM1	0.0615439
ZNF516	0.061465
ABRACL	0.0614169
UIMC1	0.0613943
CBX5	0.0613649
MITD1	0.0613224
THUMPD1	0.061302
AGPAT3	0.0612406
COPB1	0.0611894
ZFR	0.0611702
VBP1	0.0611382
DOCK8	0.0610639
DPP8	0.0610477
FARSB	0.0610225
LRBA	0.0609846
IGF2BP1	0.0609646
ALDH9A1	0.0609629
SEC16A	0.0609509
STAT2	0.0609312
CD3EAP	0.0609128
CSK	0.0608984
KCNN4	0.0608232
SNRPN	0.0607365
ARPC5L	0.0607002
ACOT13	0.0606528
PCYT2	0.0605901
SKP1	0.0605888
SYAP1	0.0605673
GGT3P	0.0605557
SQSTM1	0.0605105
GPATCH8	0.060501
PIK3C3	0.0604836
LAMTOR2	0.060464
KPNB1	0.0602972
HSDL2	0.0602431
NRAS	0.0602267
FAM120A	0.0602092
ZNF592	0.0601433
CRYZ	0.0601025
SUPT4H1	0.0599153
STAT6	0.059814
KARS1	0.0597821
CCAR2	0.0597535
RSL24D1	0.0596189
VAV1	0.059615
DYNC1H1	0.059526
PINX1	0.0594874
RBM28	0.0592948
LGALS9	0.059267
MAP7D3	0.0589611
PRKCB	0.0588909
PSMD10	0.0588884
FBXL20	0.0588142
SMN2	0.058613
MED8	0.0585298
PUM3	0.0584861
LYAR	0.0581275
AKAP8	0.0580895
SUMO1	0.0579713
ARHGEF2	0.057932
RPL10A	0.0579199
RXRB	0.0579188
NUDT2	0.0578898
PPIL1	0.0577926
GLMN	0.0576574
LSM8	0.0573521
DOLPP1	0.0573184
ISY1	0.0572974
RAB11FIP1	0.0572758
TNFAIP2	0.0572668
DIDO1	0.0572084
SPEN	0.0570098
NANS	0.0570087
LRRFIP2	0.0570024
CAT	0.0568384
PABPN1	0.0567937
PRPF4B	0.0566813
SNX2	0.0566122
TSTA3	0.0563656
PYCR3	0.0562809
TBC1D2B	0.055987
TMEM205	0.055903
METTL15	0.0557732
DDX42	0.0556343
ADD1	0.0555613
FLAD1	0.0553794
CALU	0.0553657
UBQLN2	0.0552145
ZNF451	0.0552036
LRCH4	0.0551804
PRMT1	0.0551489
HIST2H2AB	0.0550658
GPALPP1	0.0548547
NSUN4	0.0548027
VPS39	0.0547749
VPS51	0.0545499
ZNF280C	0.0545426
HNRNPLL	0.0545253
PFDN2	0.0544723
DSTN	0.0543299
ERCC3	0.0541237
MOB4	0.0540485
UHRF2	0.0539992
CMTR1	0.0539526
GALK2	0.0539108
WIZ	0.0538844
MYH14	0.0538095
ZCCHC8	0.0537549
MSN	0.053606
NIFK	0.0535973
RBM7	0.0535956
CASP6	0.0535469
SPTLC2	0.0534168
WIPF1	0.0533974
NASP	0.0533842
ARL8A	0.0533506
OSBP	0.0533203
VPS13C	0.0532692
SF3A3	0.0531227
NFKB2	0.0530351
COX15	0.0530253
SRSF1	0.0530203
ATP2B4	0.052976
KBTBD8	0.0528982
SRSF7	0.0528769
ATG16L1	0.0528581
SEC23A	0.0528151
BRD7	0.0526549
MEPCE	0.0525798
VAMP8	0.0525435
TLE3	0.0525321
AGA	0.0524772
PSMD7	0.0524404
NIBAN2	0.0523993
USE1	0.0522695
RPAP1	0.0522161
RPS15	0.0521532
TRAPPC11	0.0521497
CUL1	0.0521411
TP53RK	0.0521092
AARSD1	0.0520973
COMMD1	0.0520392
ATRN	0.0519715
MPC2	0.0519423
LYRM4	0.0518861
TRAPPC12	0.0516975
MICAL1	0.0516117
BOLA3	0.0515951
WASHC5	0.0513997
MAGED2	0.0513136
EHD1	0.0512726
SSH3	0.0512633
TAB2	0.051249
ADSL	0.0510594
NUDT3	0.0510383
TIMM13	0.0510023
STAG2	0.0508603
CDK13	0.0507024
ATL3	0.0505188
CD33	0.0504626
TFG	0.0504307
HOMER1	0.0504002
MOV10	0.0503496
EPS15L1	0.0502676
ZNF622	0.0501237
KDM3B	0.0501104
IQGAP2	0.0501082
PTPN12	0.0500938
NOC3L	0.0498706
UBE2V1	0.0498103
EXOSC7	0.0498089
CYHR1	0.049754
GBA	0.0496073
FAM210A	0.0495621
MAVS	0.0494842
UBE2I	0.0493815
VPS33A	0.049345
FKBP15	0.0493426
VPS4A	0.0492586
PURA	0.0492349
CLIP1	0.0492267
KDM3A	0.0490832
UQCRQ	0.049078
HSD17B12	0.0489953
PITHD1	0.0489361
IPO9	0.0486971
DDI2	0.0485436
JPT2	0.0483295
CRYBG1	0.0483258
DENR	0.048315
GSK3A	0.0483123
KDM4B	0.0482314
TDRD3	0.0482237
CSTF2	0.0482144
CEP250	0.048125
CYB5R4	0.0480473
TTC9C	0.048035
IGF2R	0.0480274
RTCA	0.0477806
ERO1A	0.0476863
RPL23	0.0476019
LMNB1	0.0475769
HNRNPUL2	0.0475448
MEAF6	0.0475392
PDSS2	0.0475043
DCTN4	0.0472182
PYM1	0.047002
AP3M1	0.0468856
MCM3AP	0.0468078
POLR2D	0.0468051
CBL	0.046733
CLTC	0.0466937
UTP14A	0.0466917
TIMM21	0.0466634
UBR1	0.0466383
IGF2BP2	0.0466366
WASHC2A	0.0465865
MEIS2	0.0463756
SURF6	0.0463704
STAT1	0.0463318
PSMD13	0.0462453
CES1	0.046209
EPB41L3	0.0460453
CWC27	0.0459689
HSH2D	0.0459674
TBC1D4	0.0459628
ARMH3	0.0459213
TPR	0.0458639
MYOF	0.0458558
NCKAP1L	0.0458422
MPDU1	0.0458342
OSBPL11	0.045774
DNAJC19	0.0457703
INTS5	0.0457565
EXOC4	0.0457265
RMND5A	0.0457001
PPA1	0.0456122
METTL14	0.0453906
TPM3	0.0453595
SEC23B	0.0453238
DYSF	0.0453022
OARD1	0.045297
DKC1	0.0452939
PRRC2C	0.0452905
PDXK	0.0452406
TUBGCP2	0.0451566
MFAP1	0.0451337
TFCP2	0.0451282
GMPR2	0.0449653
HERC4	0.044867
SH3BP5L	0.0446219
RNPC3	0.0445528
ILF3	0.0445355
RAB24	0.0445191
LRRC47	0.0444592
NECAP2	0.0444048
CTDP1	0.044305
MOB1B	0.0442709
RPRD2	0.0442412
ARPC4	0.0441471
ANKFY1	0.0440597
MTX1	0.0439069
SF3A2	0.043857
M6PR	0.0437473
CTDSP2	0.0437317
GTF2F2	0.043721
DRG1	0.0436944
NOL7	0.0436834
VAPB	0.0435239
NDUFA11	0.0434805
NAA50	0.0434252
FKBP3	0.0433259
CCDC25	0.0433114
HACD2	0.0432946
ING1	0.0432932
NDUFAF2	0.0432708
OSBPL8	0.0432683
EIF1AD	0.0430787
SEC22B	0.0430679
PAK2	0.0429475
CAND1	0.0427903
PPP5C	0.0425919
FKBP5	0.0425073
TXNL1	0.042319
COG3	0.0423102
EIF4E	0.0423091
CFAP20	0.0422969
TOM1	0.0421782
DEF6	0.0421588
EXOC1	0.0419409
TIMM29	0.0419109
OSGEP	0.0416675
DDRGK1	0.0416458
TMA16	0.0416211
GK	0.0415353
FTSJ3	0.0413005
POR	0.0412719
RHOA	0.0410451
DAD1	0.0410035
RRP15	0.0409609
PLEKHF2	0.0409165
DYNLRB1	0.0408329
USP10	0.0408122
RNASEL	0.0407511
RNF214	0.0406826
UBE2H	0.0406328
CARM1	0.0406288
PRAG1	0.0405985
PPP1R9B	0.0404627
ISOC2	0.0402723
NCAM2	0.0401976
PATL1	0.04007
SMARCE1	0.0400202
BAG5	0.0399873
USP24	0.0398443
DCTN3	0.0398303
RSU1	0.0398087
COMT	0.0397236
SNRPD3	0.039691
CISD2	0.0395582
RANBP1	0.0395421
ACACA	0.0395235
RPL35	0.0394129
NSRP1	0.0393094
TIMM10	0.0392851
RPL5	0.0392802
TNPO3	0.0391233
UBA2	0.0389817
USP9X	0.0388696
TTC1	0.0388275
CASP4	0.0388217
FAM98A	0.0387582
CMSS1	0.0387028
PRPF40A	0.0386446
HACD3	0.038424
COX6B1	0.0382895
APRT	0.0382072
DNM1L	0.0380662
BCL7A	0.0379797
FLOT1	0.0379383
TEX264	0.0378891
ZPR1	0.0378703
TWF2	0.0378037
BTK	0.0377937
ARPC1A	0.0377904
KMT2B	0.0377555
RABGAP1	0.0377366
ABHD16A	0.0377051
EBPL	0.0376505
GPATCH1	0.0375956
MYO1F	0.03757
PTK2	0.0375502
RCC1	0.0375002
RPP30	0.0374265
ZC3H15	0.0373726
RANBP2	0.0373267
SYK	0.0372791
RPE	0.0371918
RRP8	0.0371898
PSMD5	0.0371044
ANXA7	0.037065
EIF3G	0.0370055
CWF19L1	0.0369084
LETM1	0.0368734
KDSR	0.036872
ALDH3A2	0.0368636
DUSP22	0.0368111
RAPGEF6	0.0367113
CCT6A	0.0366974
IL1RAP	0.036658
SRGN	0.0366519
TALDO1	0.0366468
ZNF346	0.0366028
PSME3	0.0365421
IKBKG	0.0365405
RPL22L1	0.0365229
PSMD9	0.0365188
RAB34	0.0364453
SEC24D	0.0363901
PLD4	0.0363796
SMYD3	0.0363471
GHITM	0.0362976
SDCCAG8	0.0362586
PRCC	0.0362513
MYCBP2	0.0362285
PSMD12	0.0360905
RPL24	0.0360865
FAM192A	0.0360059
MUC5AC	0.0359066
ERLIN2	0.0357818
AKR7A3	0.0357155
SNW1	0.0356935
TJP2	0.0356857
SCYL2	0.0356702
TRIM26	0.0356349
ASMTL	0.0354919
ERGIC3	0.0354373
ABR	0.0354006
RPRD1B	0.0353886
QRICH1	0.0353507
LIN9	0.0352774
XRCC5	0.0352174
NCBP1	0.0352163
PPP2R5A	0.0350535
CAPNS1	0.0350448
ELP2	0.034974
NUS1	0.0348727
MTDH	0.0347782
BLOC1S6	0.0347605
AHSA1	0.0347532
ANXA11	0.0346779
CDC42	0.0346609
COPB2	0.0346298
CWC22	0.0344903
STX8	0.0344766
RIOK3	0.0344692
SCYL1	0.0344071
NOP58	0.0343532
NUP35	0.0343518
EMB	0.0342673
CC2D1A	0.0341594
INF2	0.0341115
AIMP2	0.0341002
HMG20B	0.0339793
NRBF2	0.0339563
DYNLT1	0.033953
CLIC4	0.0339254
CHID1	0.0338722
YTHDF3	0.0338431
PSMG4	0.0338281
RRP1	0.0336449
BICD2	0.0336389
VEZF1	0.0336215
DOP1B	0.0334634
DGKZ	0.0334583
HNRNPAB	0.0334558
RGS14	0.0334334
STAT3	0.0333792
CYFIP1	0.0333495
PIGK	0.0333481
VPS26A	0.0332527
RBM12	0.0331909
KIN	0.0330204
TANGO6	0.0329934
ITGB1	0.032874
YTHDC2	0.0328685
RNF31	0.0328062
CHP1	0.0327974
ATG7	0.0327881
SUMF1	0.0326856
YIPF4	0.0326467
PLA2G4A	0.0324927
UHRF1BP1	0.0324295
STAU2	0.0323158
PAPOLA	0.0322885
IDE	0.0322345
CBR3	0.0320462
MED18	0.03199
NAP1L4	0.0319491
FAM76B	0.0318745
TOR1AIP1	0.0317032
DAXX	0.0316845
PLAUR	0.0316597
EXOSC4	0.0316029
SPAG7	0.0314844
RALA	0.0314507
PCTP	0.0313863
OPA3	0.0313415
PNN	0.0312419
PSMB1	0.0311897
PRKCH	0.0311256
GRWD1	0.0310731
CYP20A1	0.0310402
FSCN1	0.0309641
MAPRE2	0.0309416
CCNK	0.0309353
PPP1CB	0.0309205
RRAGC	0.03086
METTL1	0.0308585
BRK1	0.0308067
USP3	0.0307568
INTS3	0.0306775
HNRNPU	0.0306559
ATOX1	0.0306434
CNPY2	0.0306078
GPKOW	0.0305985
OPLAH	0.0305344
PSMF1	0.0305153
BTAF1	0.0303449
CSNK1G3	0.0303147
DCTPP1	0.0302374
RPF1	0.0302136
TXLNA	0.0301994
NDRG3	0.0301099
RPL34	0.0300907
PDCD6	0.0300626
FBL	0.0299621
HINT1	0.0299607
NRF1	0.0299093
MAP3K1	0.029888
NOL11	0.0298623
NIP7	0.0297668
NDUFA5	0.0296102
TBCD	0.0295421
SPATS2	0.0295066
RPLP1	0.0293258
XPO1	0.0292967
CCS	0.0292638
RNGTT	0.0292619
EPS15	0.0292263
CHD7	0.029207
PAN3	0.0292058
ARFGEF1	0.0291511
RBM15B	0.0291371
PSMD11	0.0290858
PSMB6	0.0290718
TBC1D22A	0.0290157
TRMT1L	0.0289366
APOBEC3C	0.0288835
ZNF148	0.0288596
UBQLN4	0.0284271
CHERP	0.0284137
CNTRL	0.028402
DDX17	0.0283883
NTHL1	0.0283525
ZNF687	0.0281674
C11ORF68	0.0280207
CCT5	0.0280123
RABGGTA	0.0279743
FAM172A	0.0279384
SLC25A13	0.0279334
STOM	0.0278809
DIEXF	0.0278378
TMUB1	0.0277744
S100P	0.0275727
MASTL	0.0275511
HDHD5	0.0274294
SRP19	0.0273401
HDAC1	0.0272489
NUDCD3	0.0271752
RBM10	0.0271003
MAPK1	0.0270851
NECTIN2	0.0269769
PSMD14	0.0269489
PGM1	0.026852
RPL13	0.0267578
MRI1	0.0267436
DDX31	0.0267289
MPP6	0.0267285
ACTR5	0.0265095
HDAC6	0.0264857
FLOT2	0.0264467
GTF2F1	0.0262823
NAA20	0.0260206
BAG4	0.0259335
WASHC3	0.0257633
XAF1	0.0257132
NDUFB6	0.0257057
PAICS	0.0256903
YIPF5	0.0255241
LPCAT2	0.0255062
FTO	0.0255014
MPRIP	0.025482
ZCCHC3	0.025458
ITCH	0.0253668
WDR91	0.0252826
RBM27	0.0252706
PPIH	0.0252623
VPS37C	0.0252561
CTPS2	0.0252421
MMP14	0.0252042
CRYZL1	0.0251195
DYNC1I2	0.025067
CTU1	0.0249304
HPS6	0.0248255
KATNA1	0.0246883
CAPN2	0.0246698
CYBC1	0.0246213
ATIC	0.0246161
DOCK5	0.0245194
GIPC1	0.0244061
RTCB	0.0243912
RPTOR	0.0243478
SCAMP3	0.0243425
HK1	0.0242908
AACS	0.0242835
GOLGA3	0.0240252
AAR2	0.0239562
DDX23	0.023944
HCFC1	0.0238711
RABIF	0.0238288
NUDT4	0.0237999
NUDCD1	0.023787
NR3C1	0.0236985
CHMP6	0.0236282
HMGB1	0.0236173
CHCHD2	0.0236065
DUSP3	0.0235839
EIF2B2	0.0235159
ERAP1	0.023477
PXK	0.0234692
DHX36	0.0233448
RRP1B	0.0232737
CTNNBL1	0.0232506
EIF2B4	0.0232404
ARHGEF18	0.0231805
LARP7	0.0231771
MAT2B	0.0231542
SCFD2	0.0231458
ACAD10	0.0230532
PTRHD1	0.0230013
RPL38	0.022974
SYMPK	0.0229628
LSM4	0.022946
IK	0.0227221
PPWD1	0.0226186
UBE2D3	0.0225836
POP1	0.0225704
SLC25A4	0.0225694
SHARPIN	0.0225536
AP3S1	0.0225388
ERBIN	0.0223
GBP2	0.0222645
CDC5L	0.0222254
TRMT5	0.0220764
PTPRA	0.0219707
PPID	0.0219499
MBD2	0.0218298
RPL7L1	0.0218258
TRIM25	0.0218197
PRMT5	0.0218004
FUBP3	0.0217941
PPHLN1	0.0217348
VWA8	0.0215057
ACO1	0.0215032
RTF1	0.0213527
CACUL1	0.0211982
PREB	0.0211268
PUS7	0.0211232
EIF2B1	0.0210562
P4HA1	0.0210424
C1ORF52	0.0209597
AFG3L2	0.020953
PACS1	0.0208946
SNU13	0.0208226
ACSL3	0.0208057
UBR4	0.020743
FOCAD	0.0207315
HSPA8	0.020724
HMG20A	0.0206954
DNAJC13	0.0206728
CCT8	0.0205287
CXORF21	0.0204214
CHORDC1	0.0203533
USP5	0.0201334
PIK3R1	0.0201123
HSD17B10	0.0201059
RPL4	0.0200853
CCT4	0.0200435
EPC1	0.020007
ZBTB7A	0.0199144
OSBPL1A	0.0199086
MPO	0.0198906
AGR2	0.0196287
STRBP	0.0195701
VPS33B	0.0195699
MAST3	0.0195121
SNX18	0.019392
MMAB	0.0192372
STK4	0.019206
PSPC1	0.0191845
ZNF428	0.0191737
TOMM34	0.0191175
WDR11	0.0189019
CCT7	0.0188957
STK38	0.0187237
COPE	0.0186923
TERF2	0.0186664
EIF3M	0.0186199
ARFIP1	0.0185932
PAAF1	0.0185002
WNK1	0.0184242
ACOX3	0.0183566
FUS	0.0182817
REXO4	0.0182785
ECPAS	0.018188
CHMP1B	0.0181797
RINT1	0.0180671
PPAN	0.018014
NAGA	0.0179986
SATB1	0.017982
CAMSAP1	0.0179331
EXOC2	0.0178537
XPO5	0.0178338
SNRNP27	0.0178013
TRIP6	0.0177354
STXBP2	0.0176163
SPATS2L	0.0175131
WDR74	0.0174396
FKBP2	0.017405
DEK	0.0174043
P2RX1	0.0174032
PDLIM2	0.0170824
HSF1	0.0169964
UNC13D	0.0169731
NT5DC1	0.0169624
TBXAS1	0.0169592
COX6C	0.0168995
COG7	0.0168189
ALG5	0.0167835
SEPTIN8	0.0165917
RHOT2	0.0165693
TCP1	0.0165499
UBLCP1	0.0165224
CRABP2	0.0164843
ABCE1	0.0164131
MT-ATP8	0.0162599
BABAM1	0.0162387
TRIM72	0.0162286
MED12	0.0161894
TBRG4	0.0161417
PUM1	0.0161296
EXOSC9	0.0161018
GTF2E1	0.0159225
NMRAL1	0.0159042
COPS4	0.0158984
NDUFAF4	0.0158737
TMEM87A	0.015768
RAB6A	0.0156629
CIAO2B	0.0156407
MEF2C	0.0156333
RPL36	0.0156133
GET4	0.0156017
ETFB	0.0155368
INTS14	0.0154763
GLA	0.0154533
LANCL2	0.0153465
DNPH1	0.0152525
FOSL2	0.015143
ARF5	0.0150647
TMX3	0.0147727
PHF14	0.0147472
CPSF6	0.0147279
CREBBP	0.014656
ABCF1	0.0146511
PNKD	0.0145311
ORC5	0.0145297
TIMM17B	0.0145058
CCDC88A	0.0144927
CNST	0.0144457
ZNF512B	0.0144036
GTF2H1	0.0143726
TBC1D23	0.0143361
TNRC6A	0.0142562
GOSR1	0.0142312
URI1	0.0142122
RCOR1	0.0141851
CMC2	0.0140466
ARHGAP9	0.0140094
UBE3C	0.0139173
DOCK10	0.0138961
NAE1	0.0138549
VPS52	0.0137689
CGAS	0.0137639
GOLGB1	0.0136592
NUP62	0.013651
UHRF1BP1L	0.0136199
PREP	0.0135993
SF3B1	0.0135809
SASH3	0.0134886
SLC25A11	0.0134678
EEF2K	0.0134624
CYB5R3	0.0134484
PPP6R1	0.0134359
ZNHIT2	0.01337
OCIAD1	0.0132305
BCL10	0.0130663
WDR12	0.0130259
RPL17	0.0129413
KCMF1	0.0128375
HAUS2	0.0127954
NOC2L	0.0127362
FXR2	0.0127192
POP4	0.0126705
PDCD11	0.0126208
MTMR9	0.0125442
TXLNG	0.0124877
UXT	0.0123966
CUTC	0.0123479
WAS	0.0123395
AKAP13	0.0122111
ZC3HAV1	0.012192
ADSS2	0.0121484
PLEC	0.0121001
CPNE1	0.0120899
COPS7A	0.0120188
AP3B1	0.0117721
DPH6	0.0117518
RBM17	0.0117411
NDUFC2	0.01161
DDX59	0.0115533
SNRPB2	0.0115043
DERA	0.0114113
EIF4E2	0.0111749
THOC1	0.0111202
SNRPF	0.010995
CLIC1	0.0109626
PGP	0.0109398
HEBP1	0.0108559
APAF1	0.0108526
PRPSAP1	0.0107208
RPL27	0.0106698
ZNF787	0.0106541
DPP9	0.0105982
USP32	0.0105236
RNASEH2B	0.0104819
LSM6	0.0104594
RAB4A	0.0104208
LIMS1	0.0103422
NELFE	0.0101802
PTPN1	0.0101474
RPS24	0.0100585
FERMT3	0.00999335
PPP2CB	0.00998503
PNPO	0.00995022
SRSF2	0.00982672
MTMR14	0.00979017
CASP1	0.00933151
DR1	0.00932533
TDP1	0.00926343
LPP	0.0092531
MYSM1	0.00921689
CFD	0.00921315
GPR89B	0.00911884
PLXNC1	0.00906025
PIH1D1	0.00905226
RPS6KA4	0.00902784
GIT1	0.00898541
MYO18A	0.00897618
SRSF10	0.00897076
WASHC4	0.0089602
VPS16	0.00891274
PTBP3	0.00889933
EIF2S2	0.00886125
PTBP1	0.00883911
CSNK2A2	0.0087461
CCT3	0.00873113
YJU2	0.00870963
THEM4	0.00870078
UBE2O	0.00870063
CCNT1	0.00857578
TTC37	0.00856515
RALB	0.00852576
FRYL	0.00849538
SRP54	0.00849269
BORCS6	0.00841711
MEMO1	0.0083244
UTP15	0.00819126
SRRM2	0.00811504
COPG2	0.00806236
DHDDS	0.00804255
EIF2S1	0.00793372
PLAA	0.00790802
OSTF1	0.00772407
GOLPH3L	0.00761563
EIF2S3	0.00761286
APOOL	0.00755604
SMG1	0.00746186
MORF4L2	0.00744313
CELF1	0.00732728
DHX35	0.00727909
FCSK	0.00701146
LSS	0.00700257
TRMT6	0.00699791
NUP205	0.00698611
TOMM5	0.00689729
YTHDF1	0.00688305
TNKS1BP1	0.00687507
TRMT10C	0.00680973
CTSC	0.00679974
SDAD1	0.00667707
PRCP	0.00663669
JTB	0.00658578
NUCB2	0.00656178
RPRD1A	0.00646922
KEAP1	0.00645956
ALKBH5	0.00627575
NPM1	0.00626763
ALDH1A1	0.00609443
MCTS1	0.00607777
ACTR10	0.00607356
RPS11	0.00603733
ARMC8	0.00595721
TST	0.00589582
ZFYVE16	0.00587594
OXSR1	0.00582288
GCC2	0.00576001
BRD4	0.00575773
TRAPPC8	0.00568497
[truncated: 2,412 more rows]
