# Supplementary material for: Translation efficiency driven by CNOT3 subunit of the CCR4-NOT complex promotes leukemogenesis
Source: Nat Commun. 2024 Mar 15;15:2340. doi: 10.1038/s41467-024-46665-2 (PMC10943099; doi:10.1038/s41467-024-46665-2)
Supplement: Supplementary file 11 — Supplementary Data 8 [file 41467_2024_46665_MOESM11_ESM.xlsx]

## Sheet: Supplemental table 8
Supplemental table 8
Gene	Protein.Accessions	Description	pepNum	Log2.Fold.Change	t	score	p.unadjusted	p.fdr	log10.p.fdr	abs.SCORE	Significance
HSD17B11	Q8NBQ5	Estradiol 17-beta-dehydrogenase 11 OS=Homo sapiens (Human) OX=9606 GN=HSD17B11 PE=1 SV=3	14	-0.0597682	-1.16433	0.271002	0.0322464	0.132646	0.877307	0.0524351	No
PSMC6	P62333	26S proteasome regulatory subunit 10B OS=Homo sapiens (Human) OX=9606 GN=PSMC6 PE=1 SV=1	25	-0.0609652	-1.22456	0.248482	0.00318128	0.021747	1.6626	0.101361	No
GALNT2	Q10471	Polypeptide N-acetylgalactosaminyltransferase 2 OS=Homo sapiens (Human) OX=9606 GN=GALNT2 PE=1 SV=1	31	-0.0613174	-1.02163	0.330756	0.0251083	0.110719	0.955779	0.0586059	No
CDC16	Q13042	Cell division cycle protein 16 homolog OS=Homo sapiens (Human) OX=9606 GN=CDC16 PE=1 SV=2	13	-0.062426	-1.1557	0.274358	0.0396659	0.154945	0.809823	0.050554	No
NOC4L	Q9BVI4	Nucleolar complex protein 4 homolog OS=Homo sapiens (Human) OX=9606 GN=NOC4L PE=1 SV=1	15	-0.0638331	-1.12033	0.288457	0.0401126	0.155993	0.806894	0.0515065	No
AHCY	P23526	Adenosylhomocysteinase OS=Homo sapiens (Human) OX=9606 GN=AHCY PE=1 SV=4	25	-0.0639991	-1.05514	0.315901	0.0269375	0.1159	0.935915	0.0598977	No
N4BP1	O75113	NEDD4-binding protein 1 OS=Homo sapiens (Human) OX=9606 GN=N4BP1 PE=1 SV=4	2	0.487777	1.13438	0.28279	0.232403	0.528189	0.277211	0.135217	No
RASAL3	Q86YV0	RAS protein activator like-3 OS=Homo sapiens (Human) OX=9606 GN=RASAL3 PE=1 SV=2	21	-0.0650785	-1.03781	0.323518	0.0453413	0.170902	0.767253	0.0499317	No
HSPBP1	Q9NZL4	Hsp70-binding protein 1 OS=Homo sapiens (Human) OX=9606 GN=HSPBP1 PE=1 SV=2	13	-0.0656788	-1.36197	0.202751	0.00757539	0.0436084	1.36043	0.0893515	No
EXOSC10	Q01780	Exosome component 10 OS=Homo sapiens (Human) OX=9606 GN=EXOSC10 PE=1 SV=2	30	-0.0663917	-1.16923	0.269111	0.00341294	0.0229213	1.63976	0.108866	No
GSPT1	P15170	Eukaryotic peptide chain release factor GTP-binding subunit ERF3A OS=Homo sapiens (Human) OX=9606 GN=GSPT1 PE=1 SV=1	30	-0.0663953	-1.09975	0.296911	0.00950142	0.0525711	1.27925	0.0849363	No
DNAJC7	Q99615	DnaJ homolog subfamily C member 7 OS=Homo sapiens (Human) OX=9606 GN=DNAJC7 PE=1 SV=2	30	-0.067058	-1.12601	0.286155	0.00651869	0.0390293	1.40861	0.0944584	No
MDN1	Q9NU22	Midasin OS=Homo sapiens (Human) OX=9606 GN=MDN1 PE=1 SV=2	76	-0.067688	-0.903594	0.387214	0.0228139	0.102822	0.987915	0.06687	No
SUPT6H	Q7KZ85	Transcription elongation factor SPT6 OS=Homo sapiens (Human) OX=9606 GN=SUPT6H PE=1 SV=2	21	-0.0682296	-1.09561	0.298637	0.0255195	0.111888	0.951218	0.0649012	No
EIF3I	Q13347	Eukaryotic translation initiation factor 3 subunit I OS=Homo sapiens (Human) OX=9606 GN=EIF3I PE=1 SV=1	18	-0.0690449	-1.05999	0.31379	0.0481989	0.17838	0.748655	0.0516908	No
SMC3	Q9UQE7	Structural maintenance of chromosomes protein 3 OS=Homo sapiens (Human) OX=9606 GN=SMC3 PE=1 SV=2	59	-0.0694368	-1.02389	0.329738	0.00338279	0.0227687	1.64266	0.114061	No
EIF3D	O15371	Eukaryotic translation initiation factor 3 subunit D OS=Homo sapiens (Human) OX=9606 GN=EIF3D PE=1 SV=1	22	-0.0694735	-1.08629	0.302545	0.0253679	0.111462	0.952873	0.0661994	No
KCNAB2	Q13303	Voltage-gated potassium channel subunit beta-2 OS=Homo sapiens (Human) OX=9606 GN=KCNAB2 PE=1 SV=2	18	-0.0705678	-1.20027	0.257377	0.0128821	0.0666974	1.17589	0.08298	No
TRMT1	Q9NXH9	tRNA (guanine(26)-N(2))-dimethyltransferase OS=Homo sapiens (Human) OX=9606 GN=TRMT1 PE=1 SV=1	17	-0.0723734	-1.23015	0.24647	0.0112486	0.0597347	1.22377	0.0885686	No
ATP6V1A	P38606	V-type proton ATPase catalytic subunit A OS=Homo sapiens (Human) OX=9606 GN=ATP6V1A PE=1 SV=2	31	-0.0729158	-1.06818	0.310257	0.0134304	0.0686926	1.16309	0.0848076	No
MRE11	P49959	Double-strand break repair protein MRE11 OS=Homo sapiens (Human) OX=9606 GN=MRE11 PE=1 SV=3	17	-0.0739607	-1.13004	0.284532	0.028919	0.122142	0.913135	0.0675361	No
UTP6	Q9NYH9	U3 small nucleolar RNA-associated protein 6 homolog OS=Homo sapiens (Human) OX=9606 GN=UTP6 PE=2 SV=2	21	-0.0741698	-1.04235	0.321511	0.0434098	0.165661	0.780781	0.0579104	No
CAD	P27708	CAD protein OS=Homo sapiens (Human) OX=9606 GN=CAD PE=1 SV=3	86	-0.0743872	-1.05676	0.315192	0.000182088	0.00207534	2.68291	0.199574	No
EFL1	Q7Z2Z2	Elongation factor-like GTPase 1 OS=Homo sapiens (Human) OX=9606 GN=EFL1 PE=1 SV=2	5	-0.0745086	-1.4673	0.172672	0.0390697	0.153202	0.814735	0.0607047	No
NUP210	Q8TEM1	Nuclear pore membrane glycoprotein 210 OS=Homo sapiens (Human) OX=9606 GN=NUP210 PE=1 SV=3	30	-0.0746888	-1.19823	0.258134	0.00217165	0.0159486	1.79728	0.134237	No
HNRNPH3	P31942	Heterogeneous nuclear ribonucleoprotein H3 OS=Homo sapiens (Human) OX=9606 GN=HNRNPH3 PE=1 SV=2	10	-0.0752256	-1.37991	0.197336	0.0141811	0.0718454	1.1436	0.0860281	No
UBAC2	Q8NBM4	Ubiquitin-associated domain-containing protein 2 OS=Homo sapiens (Human) OX=9606 GN=UBAC2 PE=1 SV=1	7	-0.075555	-1.3514	0.206001	0.0369021	0.1462	0.835052	0.0630924	No
ZNF330	Q9Y3S2	Zinc finger protein 330 OS=Homo sapiens (Human) OX=9606 GN=ZNF330 PE=1 SV=1	5	-0.0764344	-1.47887	0.169614	0.0372236	0.147169	0.832182	0.0636074	No
SSRP1	Q08945	FACT complex subunit SSRP1 OS=Homo sapiens (Human) OX=9606 GN=SSRP1 PE=1 SV=1	20	-0.0768915	-1.20958	0.253937	0.00853108	0.0481593	1.31732	0.101291	No
IRF8	Q02556	Interferon regulatory factor 8 OS=Homo sapiens (Human) OX=9606 GN=IRF8 PE=1 SV=2	11	-0.0775768	-1.17783	0.26582	0.0455984	0.171765	0.765065	0.0593512	No
NXT2	Q9NPJ8	NTF2-related export protein 2 OS=Homo sapiens (Human) OX=9606 GN=NXT2 PE=1 SV=1	4	-0.07807	-1.59499	0.141437	0.0348503	0.140773	0.851482	0.0664752	No
SUGP2	Q8IX01	SURP and G-patch domain-containing protein 2 OS=Homo sapiens (Human) OX=9606 GN=SUGP2 PE=1 SV=2	9	-0.0783866	-1.23079	0.246241	0.0460584	0.172437	0.763369	0.0598379	No
DDX46	Q7L014	Probable ATP-dependent RNA helicase DDX46 OS=Homo sapiens (Human) OX=9606 GN=DDX46 PE=1 SV=2	50	-0.0788226	-1.28536	0.2273	1.20432e-05	0.000197232	3.70502	0.292039	No
POLR2C	P19387	DNA-directed RNA polymerase II subunit RPB3 OS=Homo sapiens (Human) OX=9606 GN=POLR2C PE=1 SV=2	10	-0.0792489	-1.32147	0.215439	0.0211795	0.0970989	1.01279	0.0802621	No
PRPF19	Q9UMS4	Pre-mRNA-processing factor 19 OS=Homo sapiens (Human) OX=9606 GN=PRPF19 PE=1 SV=1	16	-0.0794656	-1.4234	0.18471	0.00189888	0.0143234	1.84395	0.146531	No
TXNDC5	Q8NBS9	Thioredoxin domain-containing protein 5 OS=Homo sapiens (Human) OX=9606 GN=TXNDC5 PE=1 SV=2	20	-0.0795826	-1.08848	0.301623	0.0304356	0.127248	0.895349	0.0712542	No
NLE1	Q9NVX2	Notchless protein homolog 1 OS=Homo sapiens (Human) OX=9606 GN=NLE1 PE=1 SV=4	9	-0.0800178	-1.21947	0.250324	0.0491801	0.180376	0.743821	0.0595189	No
TUBB4B	P68371	Tubulin beta-4B chain OS=Homo sapiens (Human) OX=9606 GN=TUBB4B PE=1 SV=1	8	-0.0800297	-1.47775	0.169907	0.0135261	0.0690392	1.1609	0.0929068	No
MORC3	Q14149	MORC family CW-type zinc finger protein 3 OS=Homo sapiens (Human) OX=9606 GN=MORC3 PE=1 SV=3	12	-0.0805071	-1.19159	0.260616	0.035499	0.142391	0.846517	0.0681506	No
RPL11	P62913	60S ribosomal protein L11 OS=Homo sapiens (Human) OX=9606 GN=RPL11 PE=1 SV=2	10	-0.0807222	-1.51569	0.160189	0.00530393	0.0330148	1.48129	0.119573	No
SNX1	Q13596	Sorting nexin-1 OS=Homo sapiens (Human) OX=9606 GN=SNX1 PE=1 SV=3	13	-0.0814151	-1.47066	0.171777	0.00287224	0.0199235	1.70063	0.138457	No
PSMD8	P48556	26S proteasome non-ATPase regulatory subunit 8 OS=Homo sapiens (Human) OX=9606 GN=PSMD8 PE=1 SV=2	13	-0.0819486	-1.18878	0.261672	0.0309718	0.128962	0.88954	0.0728965	No
ZFAND5	O76080	AN1-type zinc finger protein 5 OS=Homo sapiens (Human) OX=9606 GN=ZFAND5 PE=1 SV=1	2	0.287744	1.25998	0.235956	0.180164	0.446763	0.349923	0.100688	No
NAA10	P41227	N-alpha-acetyltransferase 10 OS=Homo sapiens (Human) OX=9606 GN=NAA10 PE=1 SV=1	10	-0.0822471	-1.27678	0.230196	0.0285006	0.120807	0.917908	0.0754953	No
JAG1	P78504	Protein jagged-1 OS=Homo sapiens (Human) OX=9606 GN=JAG1 PE=1 SV=3	9	-0.0826327	-1.2909	0.225448	0.032225	0.132646	0.877307	0.0724943	No
NENF	Q9UMX5	Neudesin OS=Homo sapiens (Human) OX=9606 GN=NENF PE=1 SV=1	4	-0.0830504	-1.58032	0.144752	0.0367835	0.146014	0.835607	0.0693974	No
GSE1	Q14687	Genetic suppressor element 1 OS=Homo sapiens (Human) OX=9606 GN=GSE1 PE=1 SV=3	7	-0.0832732	-1.55764	0.150014	0.0121073	0.0634364	1.19766	0.0997331	No
TFIP11	Q9UBB9	Tuftelin-interacting protein 11 OS=Homo sapiens (Human) OX=9606 GN=TFIP11 PE=1 SV=1	18	-0.0837811	-1.17588	0.266562	0.0164337	0.0798	1.098	0.0919914	No
TMSB10	P63313	Thymosin beta-10 OS=Homo sapiens (Human) OX=9606 GN=TMSB10 PE=1 SV=2	3	0.277047	1.42639	0.183868	0.0889904	0.273353	0.563276	0.156054	No
CHMP3	Q9Y3E7	Charged multivesicular body protein 3 OS=Homo sapiens (Human) OX=9606 GN=CHMP3 PE=1 SV=3	5	-0.0842421	-1.53718	0.154904	0.0290683	0.122451	0.912039	0.076832	No
NDUFB4	O95168	NADH dehydrogenase [ubiquinone] 1 beta subcomplex subunit 4 OS=Homo sapiens (Human) OX=9606 GN=NDUFB4 PE=1 SV=3	5	-0.0856299	-1.80057	0.1016	0.00895427	0.050041	1.30067	0.111377	No
DHX30	Q7L2E3	ATP-dependent RNA helicase DHX30 OS=Homo sapiens (Human) OX=9606 GN=DHX30 PE=1 SV=1	22	-0.0857885	-1.05406	0.31637	0.0354589	0.142323	0.846724	0.0726391	No
XAB2	Q9HCS7	Pre-mRNA-splicing factor SYF1 OS=Homo sapiens (Human) OX=9606 GN=XAB2 PE=1 SV=2	24	-0.0861512	-1.05357	0.316582	0.0299075	0.125382	0.901765	0.0776881	No
DHX9	Q08211	ATP-dependent RNA helicase A OS=Homo sapiens (Human) OX=9606 GN=DHX9 PE=1 SV=4	61	-0.0862899	-1.26886	0.232897	2.72923e-06	5.32374e-05	4.27378	0.368784	No
GNPNAT1	Q96EK6	Glucosamine 6-phosphate N-acetyltransferase OS=Homo sapiens (Human) OX=9606 GN=GNPNAT1 PE=1 SV=1	5	-0.0864169	-1.64191	0.131278	0.018403	0.0869459	1.06075	0.0916668	No
ANAPC7	Q9UJX3	Anaphase-promoting complex subunit 7 OS=Homo sapiens (Human) OX=9606 GN=ANAPC7 PE=1 SV=4	13	-0.0865853	-1.17816	0.265695	0.0335603	0.137038	0.863159	0.0747369	No
UPF3A	Q9H1J1	Regulator of nonsense transcripts 3A OS=Homo sapiens (Human) OX=9606 GN=UPF3A PE=1 SV=1	2	0.265154	0.959969	0.359444	0.323424	0.655877	0.183178	0.0485702	No
RBPJ	Q06330	Recombining binding protein suppressor of hairless OS=Homo sapiens (Human) OX=9606 GN=RBPJ PE=1 SV=3	14	-0.0866078	-1.19726	0.258497	0.0247666	0.10937	0.961103	0.083239	No
AZU1	P20160	Azurocidin OS=Homo sapiens (Human) OX=9606 GN=AZU1 PE=1 SV=3	8	-0.0867374	-1.3304	0.212586	0.032167	0.132586	0.877502	0.0761122	No
ATP13A1	Q9HD20	Manganese-transporting ATPase 13A1 OS=Homo sapiens (Human) OX=9606 GN=ATP13A1 PE=1 SV=2	24	-0.0867671	-1.12985	0.284607	0.0124413	0.0646882	1.18918	0.103181	No
MYDGF	Q969H8	Myeloid-derived growth factor OS=Homo sapiens (Human) OX=9606 GN=MYDGF PE=1 SV=1	7	-0.08687	-1.72696	0.114516	0.00451749	0.0287626	1.54117	0.133882	No
RPL15	P61313	60S ribosomal protein L15 OS=Homo sapiens (Human) OX=9606 GN=RPL15 PE=1 SV=2	14	-0.0871734	-1.14989	0.276637	0.036114	0.14437	0.840524	0.0732714	No
ZFAND6	Q6FIF0	AN1-type zinc finger protein 6 OS=Homo sapiens (Human) OX=9606 GN=ZFAND6 PE=1 SV=2	3	0.260231	1.27054	0.232323	0.136843	0.367778	0.434415	0.113048	No
RPL30	P62888	60S ribosomal protein L30 OS=Homo sapiens (Human) OX=9606 GN=RPL30 PE=1 SV=2	10	-0.0873243	-1.30196	0.221782	0.0241362	0.10736	0.969159	0.0846311	No
DDX50	Q9BQ39	ATP-dependent RNA helicase DDX50 OS=Homo sapiens (Human) OX=9606 GN=DDX50 PE=1 SV=1	24	-0.0884388	-1.03413	0.325154	0.0368876	0.1462	0.835052	0.073851	No
RPS2	P15880	40S ribosomal protein S2 OS=Homo sapiens (Human) OX=9606 GN=RPS2 PE=1 SV=2	20	-0.0887068	-1.44953	0.177462	0.000444478	0.00439101	2.35744	0.209121	No
DDX39A	O00148	ATP-dependent RNA helicase DDX39A OS=Homo sapiens (Human) OX=9606 GN=DDX39A PE=1 SV=2	9	-0.0889389	-1.79099	0.103201	0.00103097	0.00872195	2.05939	0.18316	No
RPS25	P62851	40S ribosomal protein S25 OS=Homo sapiens (Human) OX=9606 GN=RPS25 PE=1 SV=1	5	-0.0895152	-1.59947	0.140438	0.0221911	0.10031	0.998654	0.0893948	No
NMD3	Q96D46	60S ribosomal export protein NMD3 OS=Homo sapiens (Human) OX=9606 GN=NMD3 PE=1 SV=1	13	-0.0896008	-1.43989	0.180105	0.00380282	0.0251265	1.59987	0.143349	No
KIF4A	O95239	Chromosome-associated kinesin KIF4A OS=Homo sapiens (Human) OX=9606 GN=KIF4A PE=1 SV=3	10	-0.0902843	-1.48128	0.168982	0.0068489	0.0405751	1.39174	0.125652	No
CHD1L	Q86WJ1	Chromodomain-helicase-DNA-binding protein 1-like OS=Homo sapiens (Human) OX=9606 GN=CHD1L PE=1 SV=3	15	-0.0906394	-1.15645	0.274067	0.0298806	0.125355	0.901857	0.0817438	No
PPP1CC	P36873	Serine/threonine-protein phosphatase PP1-gamma catalytic subunit OS=Homo sapiens (Human) OX=9606 GN=PPP1CC PE=1 SV=1	3	-0.0906915	-1.7358	0.112888	0.0353541	0.142089	0.847439	0.0768555	No
ACSL5	Q9ULC5	Long-chain-fatty-acid--CoA ligase 5 OS=Homo sapiens (Human) OX=9606 GN=ACSL5 PE=1 SV=1	9	-0.0908514	-1.73859	0.112381	0.00152692	0.0119291	1.92339	0.174743	No
RPS18	P62269	40S ribosomal protein S18 OS=Homo sapiens (Human) OX=9606 GN=RPS18 PE=1 SV=3	14	-0.0911721	-1.53526	0.155369	0.00110396	0.00922477	2.03504	0.185539	No
LMAN2	Q12907	Vesicular integral-membrane protein VIP36 OS=Homo sapiens (Human) OX=9606 GN=LMAN2 PE=1 SV=1	13	-0.0914778	-1.503	0.163386	0.00212817	0.0157238	1.80344	0.164975	No
ZMYM4	Q5VZL5	Zinc finger MYM-type protein 4 OS=Homo sapiens (Human) OX=9606 GN=ZMYM4 PE=1 SV=1	14	-0.0919388	-1.14948	0.276796	0.0362279	0.14437	0.840524	0.0772768	No
EOGT	Q5NDL2	EGF domain-specific O-linked N-acetylglucosamine transferase OS=Homo sapiens (Human) OX=9606 GN=EOGT PE=1 SV=1	5	-0.0920147	-1.45939	0.174788	0.0403776	0.156665	0.805028	0.0740744	No
ZNRD2	O60232	Protein ZNRD2 OS=Homo sapiens (Human) OX=9606 GN=ZNRD2 PE=1 SV=1	4	-0.0920169	-1.58428	0.14385	0.0362523	0.144373	0.840514	0.0773415	No
DDX41	Q9UJV9	Probable ATP-dependent RNA helicase DDX41 OS=Homo sapiens (Human) OX=9606 GN=DDX41 PE=1 SV=2	11	-0.0924076	-1.33111	0.212362	0.0156839	0.077036	1.11331	0.102878	No
PJA2	O43164	E3 ubiquitin-protein ligase Praja-2 OS=Homo sapiens (Human) OX=9606 GN=PJA2 PE=1 SV=4	2	0.24718	1.2325	0.245626	0.190692	0.464594	0.332926	0.0822928	No
GMPS	P49915	GMP synthase [glutamine-hydrolyzing] OS=Homo sapiens (Human) OX=9606 GN=GMPS PE=1 SV=1	36	-0.0924111	-1.60051	0.140205	1.22042e-07	3.11461e-06	5.5066	0.508871	No
EEF1D	P29692	Elongation factor 1-delta OS=Homo sapiens (Human) OX=9606 GN=EEF1D PE=1 SV=5	16	-0.0926003	-1.25729	0.23689	0.010323	0.0560037	1.25178	0.115915	No
ZZEF1	O43149	Zinc finger ZZ-type and EF-hand domain-containing protein 1 OS=Homo sapiens (Human) OX=9606 GN=ZZEF1 PE=1 SV=6	13	-0.0927732	-1.22047	0.249959	0.0242689	0.107793	0.967408	0.0897496	No
GMPPB	Q9Y5P6	Mannose-1-phosphate guanyltransferase beta OS=Homo sapiens (Human) OX=9606 GN=GMPPB PE=1 SV=2	3	-0.0929889	-1.6576	0.128029	0.0449768	0.170156	0.769152	0.0715226	No
SNTB1	Q13884	Beta-1-syntrophin OS=Homo sapiens (Human) OX=9606 GN=SNTB1 PE=1 SV=3	6	-0.0930814	-1.36677	0.201292	0.044679	0.169448	0.770963	0.0717624	No
C1ORF131	Q8NDD1	Uncharacterized protein C1orf131 OS=Homo sapiens (Human) OX=9606 GN=C1orf131 PE=1 SV=4	11	-0.0932809	-1.38957	0.194471	0.0101286	0.0550507	1.25924	0.117463	No
RIF1	Q5UIP0	Telomere-associated protein RIF1 OS=Homo sapiens (Human) OX=9606 GN=RIF1 PE=1 SV=2	15	-0.0935142	-1.17986	0.265047	0.0245507	0.108808	0.963339	0.0900859	No
MICOS13	Q5XKP0	MICOS complex subunit MIC13 OS=Homo sapiens (Human) OX=9606 GN=MICOS13 PE=1 SV=1	5	-0.0935993	-1.46523	0.173223	0.0394076	0.154231	0.811828	0.0759865	No
DUSP23	Q9BVJ7	Dual specificity protein phosphatase 23 OS=Homo sapiens (Human) OX=9606 GN=DUSP23 PE=1 SV=1	8	-0.093605	-1.51864	0.159456	0.0105171	0.0568553	1.24523	0.11656	No
PCID2	Q5JVF3	PCI domain-containing protein 2 OS=Homo sapiens (Human) OX=9606 GN=PCID2 PE=1 SV=2	14	-0.0940251	-1.42328	0.184743	0.00332928	0.0225465	1.64692	0.154852	No
ARHGAP12	Q8IWW6	Rho GTPase-activating protein 12 OS=Homo sapiens (Human) OX=9606 GN=ARHGAP12 PE=1 SV=1	2	0.243687	1.39887	0.191744	0.134035	0.36342	0.439592	0.107123	No
SEC62	Q99442	Translocation protein SEC62 OS=Homo sapiens (Human) OX=9606 GN=SEC62 PE=1 SV=1	7	-0.0945198	-1.46161	0.174191	0.0206104	0.0950136	1.02221	0.0966195	No
MLH1	P40692	DNA mismatch repair protein Mlh1 OS=Homo sapiens (Human) OX=9606 GN=MLH1 PE=1 SV=1	9	-0.09498	-1.31222	0.218428	0.0282914	0.12017	0.920204	0.087401	No
MIPEP	Q99797	Mitochondrial intermediate peptidase OS=Homo sapiens (Human) OX=9606 GN=MIPEP PE=1 SV=2	17	-0.0950189	-1.65801	0.127944	8.43508e-05	0.00109692	2.95983	0.28124	No
COMMD2	Q86X83	COMM domain-containing protein 2 OS=Homo sapiens (Human) OX=9606 GN=COMMD2 PE=1 SV=2	2	0.240001	0.428052	0.67758	0.721254	1	0	0	No
GTF2H3	Q13889	General transcription factor IIH subunit 3 OS=Homo sapiens (Human) OX=9606 GN=GTF2H3 PE=1 SV=2	5	-0.0952428	-1.46371	0.173629	0.0396583	0.154945	0.809823	0.0771297	No
PDIA5	Q14554	Protein disulfide-isomerase A5 OS=Homo sapiens (Human) OX=9606 GN=PDIA5 PE=1 SV=1	7	-0.0953979	-1.41632	0.186719	0.026286	0.114024	0.943004	0.0899606	No
GCLM	P48507	Glutamate--cysteine ligase regulatory subunit OS=Homo sapiens (Human) OX=9606 GN=GCLM PE=1 SV=1	7	-0.0956218	-1.44895	0.177618	0.0220717	0.0999566	1.00019	0.0956399	No
PRKAA1	Q13131	5'-AMP-activated protein kinase catalytic subunit alpha-1 OS=Homo sapiens (Human) OX=9606 GN=PRKAA1 PE=1 SV=4	14	-0.0957858	-1.1936	0.259862	0.0255129	0.111888	0.951218	0.0911132	No
MAP2K2	P36507	Dual specificity mitogen-activated protein kinase kinase 2 OS=Homo sapiens (Human) OX=9606 GN=MAP2K2 PE=1 SV=1	7	-0.0958684	-1.58491	0.143708	0.0103704	0.056211	1.25018	0.119853	No
EZH2	Q15910	Histone-lysine N-methyltransferase EZH2 OS=Homo sapiens (Human) OX=9606 GN=EZH2 PE=1 SV=2	16	-0.0963064	-1.35671	0.204363	0.00383523	0.0252861	1.59712	0.153813	No
CRTAP	O75718	Cartilage-associated protein OS=Homo sapiens (Human) OX=9606 GN=CRTAP PE=1 SV=1	10	-0.0967032	-1.40256	0.190671	0.0120935	0.0634184	1.19778	0.11583	No
MAT2A	P31153	S-adenosylmethionine synthase isoform type-2 OS=Homo sapiens (Human) OX=9606 GN=MAT2A PE=1 SV=1	19	-0.0967557	-1.32505	0.214292	0.00273486	0.0190352	1.72044	0.166462	No
EMC1	Q8N766	ER membrane protein complex subunit 1 OS=Homo sapiens (Human) OX=9606 GN=EMC1 PE=1 SV=1	15	-0.0967642	-1.46602	0.173011	0.00161974	0.0125422	1.90162	0.184009	No
RBM6	P78332	RNA-binding protein 6 OS=Homo sapiens (Human) OX=9606 GN=RBM6 PE=1 SV=5	8	-0.0968089	-1.34528	0.207902	0.0295632	0.124222	0.905801	0.0876896	No
PBRM1	Q86U86	Protein polybromo-1 OS=Homo sapiens (Human) OX=9606 GN=PBRM1 PE=1 SV=1	24	-0.0968926	-1.2653	0.234121	0.00215429	0.0158785	1.79919	0.174328	No
PCM1	Q15154	Pericentriolar material 1 protein OS=Homo sapiens (Human) OX=9606 GN=PCM1 PE=1 SV=5	27	-0.0970745	-1.33581	0.210875	0.000408549	0.00409552	2.38769	0.231784	No
SMARCA4	P51532	Transcription activator BRG1 OS=Homo sapiens (Human) OX=9606 GN=SMARCA4 PE=1 SV=2	21	-0.0971581	-1.73252	0.113491	4.7515e-06	8.50963e-05	4.07009	0.395442	No
GTPBP10	A4D1E9	GTP-binding protein 10 OS=Homo sapiens (Human) OX=9606 GN=GTPBP10 PE=1 SV=1	6	-0.0971818	-1.40326	0.19047	0.0377316	0.148479	0.828334	0.080499	No
CXXC1	Q9P0U4	CXXC-type zinc finger protein 1 OS=Homo sapiens (Human) OX=9606 GN=CXXC1 PE=1 SV=2	8	-0.0972205	-1.49257	0.166052	0.0123536	0.0643964	1.19114	0.115803	No
SYNE3	Q6ZMZ3	Nesprin-3 OS=Homo sapiens (Human) OX=9606 GN=SYNE3 PE=1 SV=2	9	-0.0972436	-1.70591	0.118474	0.00194452	0.0146115	1.8353	0.178472	No
TMEM115	Q12893	Transmembrane protein 115 OS=Homo sapiens (Human) OX=9606 GN=TMEM115 PE=1 SV=1	2	0.230185	0.793821	0.445513	0.430763	0.783147	0.106157	0.0244356	No
DCAF7	P61962	DDB1- and CUL4-associated factor 7 OS=Homo sapiens (Human) OX=9606 GN=DCAF7 PE=1 SV=1	7	-0.0973493	-1.64674	0.130269	0.00725749	0.0422548	1.37412	0.13377	No
ATP1A1	P05023	Sodium/potassium-transporting ATPase subunit alpha-1 OS=Homo sapiens (Human) OX=9606 GN=ATP1A1 PE=1 SV=1	40	-0.0974895	-1.41811	0.186208	3.33055e-06	6.31566e-05	4.19958	0.409415	No
TUBB6	Q9BUF5	Tubulin beta-6 chain OS=Homo sapiens (Human) OX=9606 GN=TUBB6 PE=1 SV=1	19	-0.09754	-1.14367	0.27909	0.0197628	0.091981	1.0363	0.101081	No
COMMD9	Q9P000	COMM domain-containing protein 9 OS=Homo sapiens (Human) OX=9606 GN=COMMD9 PE=1 SV=2	6	-0.0975863	-1.54087	0.154012	0.0194451	0.0909866	1.04102	0.10159	No
CRNKL1	Q9BZJ0	Crooked neck-like protein 1 OS=Homo sapiens (Human) OX=9606 GN=CRNKL1 PE=1 SV=4	13	-0.0977214	-1.18413	0.263425	0.0320811	0.132321	0.878371	0.0858356	No
CTR9	Q6PD62	RNA polymerase-associated protein CTR9 homolog OS=Homo sapiens (Human) OX=9606 GN=CTR9 PE=1 SV=1	18	-0.0978677	-1.46815	0.172445	0.000633817	0.00584658	2.2331	0.218548	No
EIF3E	P60228	Eukaryotic translation initiation factor 3 subunit E OS=Homo sapiens (Human) OX=9606 GN=EIF3E PE=1 SV=1	25	-0.0982827	-1.09296	0.299743	0.0173424	0.0830508	1.08066	0.10621	No
CPSF3	Q9UKF6	Cleavage and polyadenylation specificity factor subunit 3 OS=Homo sapiens (Human) OX=9606 GN=CPSF3 PE=1 SV=1	16	-0.0983107	-1.08968	0.301118	0.0458477	0.172175	0.76403	0.0751123	No
DNTTIP2	Q5QJE6	Deoxynucleotidyltransferase terminal-interacting protein 2 OS=Homo sapiens (Human) OX=9606 GN=DNTTIP2 PE=1 SV=2	22	-0.0984986	-1.16234	0.271776	0.0109091	0.0585099	1.23277	0.121426	No
EEFSEC	P57772	Selenocysteine-specific elongation factor OS=Homo sapiens (Human) OX=9606 GN=EEFSEC PE=1 SV=4	10	-0.0986921	-1.29334	0.224635	0.0255584	0.111978	0.950867	0.093843	No
DNAJC10	Q8IXB1	DnaJ homolog subfamily C member 10 OS=Homo sapiens (Human) OX=9606 GN=DNAJC10 PE=1 SV=2	8	-0.0991476	-1.37691	0.198233	0.0246487	0.109006	0.962549	0.0954344	No
NUP50	Q9UKX7	Nuclear pore complex protein Nup50 OS=Homo sapiens (Human) OX=9606 GN=NUP50 PE=1 SV=2	20	-0.10006	-1.06994	0.309502	0.0364351	0.145007	0.838612	0.0839113	No
TUBGCP3	Q96CW5	Gamma-tubulin complex component 3 OS=Homo sapiens (Human) OX=9606 GN=TUBGCP3 PE=1 SV=2	10	-0.100437	-1.50679	0.162425	0.00566888	0.0346872	1.45983	0.146621	No
GCN1	Q92616	eIF-2-alpha kinase activator GCN1 OS=Homo sapiens (Human) OX=9606 GN=GCN1 PE=1 SV=6	111	-0.100547	-1.36797	0.200927	1.05262e-12	5.91497e-11	10.228	1.0284	No
BMS1	Q14692	Ribosome biogenesis protein BMS1 homolog OS=Homo sapiens (Human) OX=9606 GN=BMS1 PE=1 SV=1	19	-0.100701	-1.37434	0.199003	0.00151687	0.011896	1.9246	0.193808	No
EHMT2	Q96KQ7	Histone-lysine N-methyltransferase EHMT2 OS=Homo sapiens (Human) OX=9606 GN=EHMT2 PE=1 SV=3	9	-0.101125	-1.32469	0.214408	0.0261969	0.113896	0.943493	0.0954109	No
NVL	O15381	Nuclear valosin-containing protein-like OS=Homo sapiens (Human) OX=9606 GN=NVL PE=1 SV=1	16	-0.101185	-1.21747	0.251052	0.0150273	0.0744678	1.12803	0.114139	No
JMJD6	Q6NYC1	Bifunctional arginine demethylase and lysyl-hydroxylase JMJD6 OS=Homo sapiens (Human) OX=9606 GN=JMJD6 PE=1 SV=1	6	-0.101301	-1.47415	0.170854	0.0269457	0.1159	0.935915	0.0948091	No
CTU2	Q2VPK5	Cytoplasmic tRNA 2-thiolation protein 2 OS=Homo sapiens (Human) OX=9606 GN=CTU2 PE=1 SV=1	6	-0.101382	-1.38016	0.197261	0.0420061	0.161366	0.792188	0.0803134	No
GLYR1	Q49A26	Putative oxidoreductase GLYR1 OS=Homo sapiens (Human) OX=9606 GN=GLYR1 PE=1 SV=4	14	-0.101425	-1.18173	0.264337	0.0280773	0.119675	0.921995	0.0935129	No
ERP29	P30040	Endoplasmic reticulum resident protein 29 OS=Homo sapiens (Human) OX=9606 GN=ERP29 PE=1 SV=4	15	-0.101466	-2.05408	0.0667178	1.64849e-06	3.38826e-05	4.47002	0.453555	No
FAM98B	Q52LJ0	Protein FAM98B OS=Homo sapiens (Human) OX=9606 GN=FAM98B PE=1 SV=2	12	-0.101888	-1.23196	0.245821	0.026499	0.114704	0.94042	0.0958173	No
VARS	P26640	Valine--tRNA ligase OS=Homo sapiens (Human) OX=9606 GN=VARS PE=1 SV=4	50	-0.102256	-1.43894	0.180367	1.28823e-07	3.24709e-06	5.48851	0.561233	No
APLP2	Q06481	Amyloid-like protein 2 OS=Homo sapiens (Human) OX=9606 GN=APLP2 PE=1 SV=2	5	-0.102896	-1.55968	0.149534	0.026385	0.114291	0.941987	0.0969271	No
EIF3CL	B5ME19	Eukaryotic translation initiation factor 3 subunit C-like protein OS=Homo sapiens (Human) OX=9606 GN=EIF3CL PE=1 SV=1	32	-0.103329	-1.3665	0.201373	7.59875e-05	0.000998763	3.00054	0.310043	No
UPF1	Q92900	Regulator of nonsense transcripts 1 OS=Homo sapiens (Human) OX=9606 GN=UPF1 PE=1 SV=2	43	-0.103395	-1.52236	0.158532	8.52807e-08	2.27106e-06	5.64377	0.583537	No
AAMDC	Q9H7C9	Mth938 domain-containing protein OS=Homo sapiens (Human) OX=9606 GN=AAMDC PE=1 SV=1	3	0.214543	1.37391	0.199134	0.10317	0.301629	0.520526	0.111675	No
EPHX1	P07099	Epoxide hydrolase 1 OS=Homo sapiens (Human) OX=9606 GN=EPHX1 PE=1 SV=1	12	-0.103858	-1.34365	0.208412	0.011248	0.0597347	1.22377	0.127098	No
CEBPZ	Q03701	CCAAT/enhancer-binding protein zeta OS=Homo sapiens (Human) OX=9606 GN=CEBPZ PE=1 SV=3	26	-0.104381	-1.07904	0.305616	0.0185673	0.0874807	1.05809	0.110444	No
HNRNPH1	P31943	Heterogeneous nuclear ribonucleoprotein H OS=Homo sapiens (Human) OX=9606 GN=HNRNPH1 PE=1 SV=4	14	-0.105041	-1.26432	0.234458	0.0141307	0.0717071	1.14444	0.120213	No
LPCAT1	Q8NF37	Lysophosphatidylcholine acyltransferase 1 OS=Homo sapiens (Human) OX=9606 GN=LPCAT1 PE=1 SV=2	8	-0.105481	-1.3485	0.206901	0.0290256	0.122355	0.912378	0.096239	No
PSMC2	P35998	26S proteasome regulatory subunit 7 OS=Homo sapiens (Human) OX=9606 GN=PSMC2 PE=1 SV=3	28	-0.10552	-1.68129	0.123261	4.98006e-07	1.12973e-05	4.94702	0.522012	No
EIF3A	Q14152	Eukaryotic translation initiation factor 3 subunit A OS=Homo sapiens (Human) OX=9606 GN=EIF3A PE=1 SV=1	71	-0.105524	-1.40052	0.191264	2.31753e-09	8.25283e-08	7.0834	0.747466	No
LAS1L	Q9Y4W2	Ribosomal biogenesis protein LAS1L OS=Homo sapiens (Human) OX=9606 GN=LAS1L PE=1 SV=2	13	-0.106314	-1.64718	0.130179	0.000528375	0.00505671	2.29613	0.244112	No
NONO	Q15233	Non-POU domain-containing octamer-binding protein OS=Homo sapiens (Human) OX=9606 GN=NONO PE=1 SV=4	32	-0.10646	-1.19163	0.260601	0.00180881	0.0137286	1.86237	0.198268	No
FLT3	P36888	Receptor-type tyrosine-protein kinase FLT3 OS=Homo sapiens (Human) OX=9606 GN=FLT3 PE=1 SV=2	8	-0.106628	-1.44162	0.179628	0.0168283	0.0810964	1.091	0.116331	No
TMEM214	Q6NUQ4	Transmembrane protein 214 OS=Homo sapiens (Human) OX=9606 GN=TMEM214 PE=1 SV=2	12	-0.106687	-1.22987	0.246569	0.0269089	0.1159	0.935915	0.0998499	No
SAAL1	Q96ER3	Protein SAAL1 OS=Homo sapiens (Human) OX=9606 GN=SAAL1 PE=1 SV=2	5	-0.106839	-1.9868	0.0746795	0.00371228	0.0246158	1.60879	0.171881	No
ASNA1	O43681	ATPase ASNA1 OS=Homo sapiens (Human) OX=9606 GN=ASNA1 PE=1 SV=2	13	-0.106859	-1.24122	0.242524	0.020616	0.0950136	1.02221	0.109233	No
C17ORF75	Q9HAS0	Protein Njmu-R1 OS=Homo sapiens (Human) OX=9606 GN=C17orf75 PE=1 SV=2	2	0.20972	1.58967	0.142631	0.087428	0.269908	0.568785	0.119285	No
RASSF2	P50749	Ras association domain-containing protein 2 OS=Homo sapiens (Human) OX=9606 GN=RASSF2 PE=1 SV=1	11	-0.107254	-1.28357	0.227903	0.0221178	0.100053	0.99977	0.107229	No
SETD1A	O15047	Histone-lysine N-methyltransferase SETD1A OS=Homo sapiens (Human) OX=9606 GN=SETD1A PE=1 SV=3	4	-0.107293	-1.67122	0.125268	0.0262224	0.113896	0.943493	0.10123	No
INTS1	Q8N201	Integrator complex subunit 1 OS=Homo sapiens (Human) OX=9606 GN=INTS1 PE=1 SV=2	11	-0.107692	-1.83872	0.0954443	0.000228315	0.00250621	2.60098	0.280104	No
SPATA5	Q8NB90	ATPase family protein 2 homolog OS=Homo sapiens (Human) OX=9606 GN=SPATA5 PE=1 SV=3	16	-0.107961	-1.49136	0.166365	0.000900915	0.00779394	2.10824	0.227607	No
SEC11A	P67812	Signal peptidase complex catalytic subunit SEC11A OS=Homo sapiens (Human) OX=9606 GN=SEC11A PE=1 SV=1	4	-0.108103	-1.55251	0.151226	0.0407203	0.157556	0.802564	0.0867593	No
CLASP1	Q7Z460	CLIP-associating protein 1 OS=Homo sapiens (Human) OX=9606 GN=CLASP1 PE=1 SV=1	11	-0.108162	-1.35203	0.205806	0.0134357	0.0686926	1.16309	0.125802	No
RPIA	P49247	Ribose-5-phosphate isomerase OS=Homo sapiens (Human) OX=9606 GN=RPIA PE=1 SV=3	7	-0.108871	-1.71942	0.11592	0.00472577	0.0299641	1.5234	0.165854	No
NOB1	Q9ULX3	RNA-binding protein NOB1 OS=Homo sapiens (Human) OX=9606 GN=NOB1 PE=1 SV=1	10	-0.108975	-1.19635	0.258836	0.0475329	0.176341	0.753647	0.0821287	No
PRPF6	O94906	Pre-mRNA-processing factor 6 OS=Homo sapiens (Human) OX=9606 GN=PRPF6 PE=1 SV=1	42	-0.109453	-1.56185	0.149025	3.87695e-08	1.10964e-06	5.95482	0.651772	No
CHD2	O14647	Chromodomain-helicase-DNA-binding protein 2 OS=Homo sapiens (Human) OX=9606 GN=CHD2 PE=1 SV=2	2	-0.109812	-2.27335	0.0460098	0.016521	0.0799925	1.09695	0.120459	No
PSPH	P78330	Phosphoserine phosphatase OS=Homo sapiens (Human) OX=9606 GN=PSPH PE=1 SV=2	8	-0.110181	-1.3672	0.201159	0.0260721	0.113712	0.944193	0.104032	No
NEK7	Q8TDX7	Serine/threonine-protein kinase Nek7 OS=Homo sapiens (Human) OX=9606 GN=NEK7 PE=1 SV=1	6	-0.110283	-1.77038	0.106726	0.00596102	0.0362935	1.44017	0.158827	No
CSNK1A1	P48729	Casein kinase I isoform alpha OS=Homo sapiens (Human) OX=9606 GN=CSNK1A1 PE=1 SV=2	10	-0.110431	-1.27022	0.232432	0.0297492	0.12489	0.903474	0.0997712	No
NCLN	Q969V3	Nicalin OS=Homo sapiens (Human) OX=9606 GN=NCLN PE=1 SV=2	14	-0.110833	-1.63043	0.133702	0.000411875	0.00411539	2.38559	0.264402	No
RB1	P06400	Retinoblastoma-associated protein OS=Homo sapiens (Human) OX=9606 GN=RB1 PE=1 SV=2	17	-0.110871	-1.65611	0.128333	8.64161e-05	0.00111431	2.95299	0.3274	No
ZNF598	Q86UK7	E3 ubiquitin-protein ligase ZNF598 OS=Homo sapiens (Human) OX=9606 GN=ZNF598 PE=1 SV=1	8	-0.110899	-1.25607	0.237312	0.0484918	0.178923	0.747333	0.0828784	No
AK6	Q9Y3D8	Adenylate kinase isoenzyme 6 OS=Homo sapiens (Human) OX=9606 GN=AK6 PE=1 SV=1	7	-0.11099	-1.55657	0.150267	0.0121809	0.0636205	1.1964	0.132789	No
ALDH18A1	P54886	Delta-1-pyrroline-5-carboxylate synthase OS=Homo sapiens (Human) OX=9606 GN=ALDH18A1 PE=1 SV=2	37	-0.111235	-1.4594	0.174786	2.77159e-06	5.3892e-05	4.26848	0.474802	No
OGFOD1	Q8N543	Prolyl 3-hydroxylase OGFOD1 OS=Homo sapiens (Human) OX=9606 GN=OGFOD1 PE=1 SV=1	11	-0.111448	-1.91136	0.0846652	0.000116907	0.00144657	2.83966	0.316473	No
MANF	P55145	Mesencephalic astrocyte-derived neurotrophic factor OS=Homo sapiens (Human) OX=9606 GN=MANF PE=1 SV=3	7	-0.111612	-2.34768	0.040518	8.54652e-05	0.00110438	2.95688	0.330024	No
RESF1	Q9HCM1	Retroelement silencing factor 1 OS=Homo sapiens (Human) OX=9606 GN=RESF1 PE=1 SV=3	3	0.199315	1.50709	0.162349	0.0705135	0.233079	0.632497	0.126066	No
SRPK1	Q96SB4	SRSF protein kinase 1 OS=Homo sapiens (Human) OX=9606 GN=SRPK1 PE=1 SV=2	11	-0.112511	-1.21953	0.250303	0.0345224	0.139755	0.854632	0.0961556	No
PDCL3	Q9H2J4	Phosducin-like protein 3 OS=Homo sapiens (Human) OX=9606 GN=PDCL3 PE=1 SV=1	5	-0.112808	-1.88234	0.088829	0.00610839	0.0370068	1.43172	0.161509	No
POLA1	P09884	DNA polymerase alpha catalytic subunit OS=Homo sapiens (Human) OX=9606 GN=POLA1 PE=1 SV=2	9	-0.112923	-1.25925	0.236207	0.0389621	0.152878	0.815654	0.0921061	No
PREPL	Q4J6C6	Prolyl endopeptidase-like OS=Homo sapiens (Human) OX=9606 GN=PREPL PE=1 SV=1	6	-0.113091	-1.50868	0.161949	0.0227849	0.102767	0.988147	0.11175	No
EEF1E1	O43324	Eukaryotic translation elongation factor 1 epsilon-1 OS=Homo sapiens (Human) OX=9606 GN=EEF1E1 PE=1 SV=1	9	-0.11379	-1.46153	0.174213	0.010851	0.0583005	1.23433	0.140454	No
PHB2	Q99623	Prohibitin-2 OS=Homo sapiens (Human) OX=9606 GN=PHB2 PE=1 SV=2	26	-0.113902	-1.13858	0.281112	0.00877288	0.0492069	1.30797	0.14898	No
ACOT7	O00154	Cytosolic acyl coenzyme A thioester hydrolase OS=Homo sapiens (Human) OX=9606 GN=ACOT7 PE=1 SV=3	10	-0.114007	-1.55735	0.150083	0.00387152	0.0254432	1.59443	0.181776	No
ITGA4	P13612	Integrin alpha-4 OS=Homo sapiens (Human) OX=9606 GN=ITGA4 PE=1 SV=3	7	-0.114587	-1.74416	0.11137	0.00407454	0.026465	1.57733	0.180742	No
FEN1	P39748	Flap endonuclease 1 OS=Homo sapiens (Human) OX=9606 GN=FEN1 PE=1 SV=1	17	-0.114899	-1.57037	0.14704	0.000252636	0.00273391	2.56322	0.294511	No
CLUH	O75153	Clustered mitochondria protein homolog OS=Homo sapiens (Human) OX=9606 GN=CLUH PE=1 SV=2	42	-0.115557	-1.20495	0.255644	0.000329291	0.00341848	2.46617	0.284984	No
HSP90B1	P14625	Endoplasmin OS=Homo sapiens (Human) OX=9606 GN=HSP90B1 PE=1 SV=1	53	-0.115967	-1.83794	0.0955664	2.32726e-14	1.58383e-12	11.8003	1.36844	No
GTF2H2	Q13888	General transcription factor IIH subunit 2 OS=Homo sapiens (Human) OX=9606 GN=GTF2H2 PE=1 SV=1	4	-0.116001	-1.74688	0.110881	0.0196561	0.0916936	1.03766	0.120369	No
HIST3H2A	Q7L7L0	Histone H2A type 3 OS=Homo sapiens (Human) OX=9606 GN=HIST3H2A PE=1 SV=3	3	-0.116017	-1.7147	0.116807	0.037744	0.148479	0.828334	0.0961007	No
ARHGEF6	Q15052	Rho guanine nucleotide exchange factor 6 OS=Homo sapiens (Human) OX=9606 GN=ARHGEF6 PE=1 SV=2	20	-0.11643	-1.25786	0.236691	0.00491709	0.0309211	1.50974	0.17578	No
HMX3	A6NHT5	Homeobox protein HMX3 OS=Homo sapiens (Human) OX=9606 GN=HMX3 PE=1 SV=1	7	-0.116536	-1.43347	0.181887	0.0239877	0.107088	0.97026	0.11307	No
HNRNPR	O43390	Heterogeneous nuclear ribonucleoprotein R OS=Homo sapiens (Human) OX=9606 GN=HNRNPR PE=1 SV=1	23	-0.116594	-1.44974	0.177402	0.000186218	0.00211612	2.67446	0.311826	No
HAUS6	Q7Z4H7	HAUS augmin-like complex subunit 6 OS=Homo sapiens (Human) OX=9606 GN=HAUS6 PE=1 SV=2	5	-0.117172	-2.19087	0.0529467	0.0013689	0.0109458	1.96075	0.229745	No
SIRT6	Q8N6T7	NAD-dependent protein deacetylase sirtuin-6 OS=Homo sapiens (Human) OX=9606 GN=SIRT6 PE=1 SV=2	4	-0.117323	-1.95161	0.0791918	0.00878656	0.0492385	1.3077	0.153423	No
CHCHD4	Q8N4Q1	Mitochondrial intermembrane space import and assembly protein 40 OS=Homo sapiens (Human) OX=9606 GN=CHCHD4 PE=1 SV=1	3	0.192739	1.25547	0.23752	0.142448	0.377346	0.42326	0.0815788	No
RPS5	P46782	40S ribosomal protein S5 OS=Homo sapiens (Human) OX=9606 GN=RPS5 PE=1 SV=4	13	-0.117575	-1.67681	0.12415	0.000392712	0.0039627	2.40201	0.282416	No
UAP1	Q16222	UDP-N-acetylhexosamine pyrophosphorylase OS=Homo sapiens (Human) OX=9606 GN=UAP1 PE=1 SV=3	13	-0.117852	-1.56202	0.148985	0.00121605	0.00997092	2.00126	0.235853	No
ASCC3	Q8N3C0	Activating signal cointegrator 1 complex subunit 3 OS=Homo sapiens (Human) OX=9606 GN=ASCC3 PE=1 SV=3	30	-0.118129	-1.14398	0.278968	0.00500077	0.0313829	1.50331	0.177584	No
GABARAP	O95166	Gamma-aminobutyric acid receptor-associated protein OS=Homo sapiens (Human) OX=9606 GN=GABARAP PE=1 SV=1	2	0.192015	1.64952	0.129693	0.0761309	0.24646	0.608254	0.116794	No
VPS36	Q86VN1	Vacuolar protein-sorting-associated protein 36 OS=Homo sapiens (Human) OX=9606 GN=VPS36 PE=1 SV=1	11	-0.118152	-1.32212	0.215232	0.0167514	0.0809166	1.09196	0.129017	No
TMED2	Q15363	Transmembrane emp24 domain-containing protein 2 OS=Homo sapiens (Human) OX=9606 GN=TMED2 PE=1 SV=1	6	-0.119047	-1.76026	0.108498	0.00629107	0.037926	1.42106	0.169173	No
ATXN2L	Q8WWM7	Ataxin-2-like protein OS=Homo sapiens (Human) OX=9606 GN=ATXN2L PE=1 SV=2	26	-0.119811	-1.31237	0.218378	0.00073307	0.00657401	2.18217	0.261448	No
TLN2	Q9Y4G6	Talin-2 OS=Homo sapiens (Human) OX=9606 GN=TLN2 PE=1 SV=4	2	0.191104	1.551	0.151586	0.0955056	0.287041	0.542056	0.103589	No
BPTF	Q12830	Nucleosome-remodeling factor subunit BPTF OS=Homo sapiens (Human) OX=9606 GN=BPTF PE=1 SV=3	4	0.190279	1.12658	0.285923	0.168945	0.426541	0.370039	0.0704108	No
GAK	O14976	Cyclin-G-associated kinase OS=Homo sapiens (Human) OX=9606 GN=GAK PE=1 SV=2	19	-0.11989	-1.28306	0.228075	0.0044442	0.0283254	1.54782	0.185569	No
HIST2H2AA3	Q6FI13	Histone H2A type 2-A OS=Homo sapiens (Human) OX=9606 GN=HIST2H2AA3 PE=1 SV=3	2	0.190035	0.325673	0.751305	0.805937	1	0	0	No
HPF1	Q9NWY4	Histone PARylation factor 1 OS=Homo sapiens (Human) OX=9606 GN=HPF1 PE=1 SV=2	3	-0.120261	-1.66661	0.126196	0.0437567	0.166777	0.777865	0.0935465	No
NSMCE1	Q8WV22	Non-structural maintenance of chromosomes element 1 homolog OS=Homo sapiens (Human) OX=9606 GN=NSMCE1 PE=1 SV=5	4	-0.120345	-1.50233	0.163556	0.0488074	0.179547	0.745822	0.0897559	No
CDK11B	P21127	Cyclin-dependent kinase 11B OS=Homo sapiens (Human) OX=9606 GN=CDK11B PE=1 SV=4	13	-0.120368	-1.82807	0.0971271	8.22954e-05	0.00107247	2.96962	0.357447	No
GOLIM4	O00461	Golgi integral membrane protein 4 OS=Homo sapiens (Human) OX=9606 GN=GOLIM4 PE=1 SV=1	4	-0.120402	-1.58506	0.143674	0.0361486	0.14437	0.840524	0.1012	No
ALCAM	Q13740	CD166 antigen OS=Homo sapiens (Human) OX=9606 GN=ALCAM PE=1 SV=2	4	-0.120452	-1.94194	0.0804751	0.00913357	0.0509036	1.29325	0.155775	No
NOP53	Q9NZM5	Ribosome biogenesis protein NOP53 OS=Homo sapiens (Human) OX=9606 GN=NOP53 PE=1 SV=2	7	-0.120693	-1.4052	0.189908	0.0278805	0.119085	0.924143	0.111538	No
MKLN1	Q9UL63	Muskelin OS=Homo sapiens (Human) OX=9606 GN=MKLN1 PE=1 SV=2	6	-0.121093	-1.59931	0.140473	0.0145114	0.0730338	1.13648	0.13762	No
MTR	Q99707	Methionine synthase OS=Homo sapiens (Human) OX=9606 GN=MTR PE=1 SV=2	5	-0.121381	-1.40931	0.188722	0.0496239	0.181569	0.740958	0.0899383	No
DRG2	P55039	Developmentally-regulated GTP-binding protein 2 OS=Homo sapiens (Human) OX=9606 GN=DRG2 PE=1 SV=1	8	-0.121582	-1.84274	0.0948156	0.00124365	0.010143	1.99384	0.242415	No
PABPC1	P11940	Polyadenylate-binding protein 1 OS=Homo sapiens (Human) OX=9606 GN=PABPC1 PE=1 SV=2	21	-0.121594	-1.30744	0.219985	0.00221394	0.0161625	1.79149	0.217835	No
EEF2	P13639	Elongation factor 2 OS=Homo sapiens (Human) OX=9606 GN=EEF2 PE=1 SV=4	70	-0.121619	-1.27602	0.230456	4.314e-07	9.93356e-06	5.00289	0.608445	No
SLU7	O95391	Pre-mRNA-splicing factor SLU7 OS=Homo sapiens (Human) OX=9606 GN=SLU7 PE=1 SV=2	6	-0.121704	-1.5432	0.153451	0.0192218	0.0902173	1.04471	0.127146	No
LSM14A	Q8ND56	Protein LSM14 homolog A OS=Homo sapiens (Human) OX=9606 GN=LSM14A PE=1 SV=3	11	-0.12186	-1.28536	0.227301	0.0218377	0.0994307	1.00248	0.122162	No
PA2G4	Q9UQ80	Proliferation-associated protein 2G4 OS=Homo sapiens (Human) OX=9606 GN=PA2G4 PE=1 SV=3	25	-0.121998	-1.68209	0.123102	1.81729e-06	3.71031e-05	4.43059	0.540525	No
XPOT	O43592	Exportin-T OS=Homo sapiens (Human) OX=9606 GN=XPOT PE=1 SV=2	24	-0.122031	-1.36055	0.203186	0.000548973	0.00521312	2.2829	0.278586	No
ANP32A	P39687	Acidic leucine-rich nuclear phosphoprotein 32 family member A OS=Homo sapiens (Human) OX=9606 GN=ANP32A PE=1 SV=1	11	0.184112	1.00869	0.336632	0.127102	0.350517	0.455291	0.0838247	No
SNAP29	O95721	Synaptosomal-associated protein 29 OS=Homo sapiens (Human) OX=9606 GN=SNAP29 PE=1 SV=1	9	-0.122217	-1.5269	0.157414	0.00696679	0.0410304	1.38689	0.169503	No
MPG	P29372	DNA-3-methyladenine glycosylase OS=Homo sapiens (Human) OX=9606 GN=MPG PE=1 SV=3	5	-0.122397	-2.2957	0.0442865	0.000811913	0.00715535	2.14537	0.262588	No
SETD7	Q8WTS6	Histone-lysine N-methyltransferase SETD7 OS=Homo sapiens (Human) OX=9606 GN=SETD7 PE=1 SV=1	5	-0.122562	-1.8821	0.0888639	0.00611526	0.0370118	1.43166	0.175467	No
GARS1	P41250	Glycine--tRNA ligase OS=Homo sapiens (Human) OX=9606 GN=GARS1 PE=1 SV=3	35	-0.122701	-1.48269	0.168613	2.8998e-06	5.58531e-05	4.25295	0.521842	No
SRPRA	P08240	Signal recognition particle receptor subunit alpha OS=Homo sapiens (Human) OX=9606 GN=SRPRA PE=1 SV=2	25	-0.122789	-2.07186	0.0647515	8.70409e-10	3.25076e-08	7.48801	0.919447	No
SLC27A4	Q6P1M0	Long-chain fatty acid transport protein 4 OS=Homo sapiens (Human) OX=9606 GN=SLC27A4 PE=1 SV=1	3	-0.122863	-2.13784	0.057928	0.00967818	0.0533083	1.2732	0.15643	No
RACK1	P63244	Receptor of activated protein C kinase 1 OS=Homo sapiens (Human) OX=9606 GN=RACK1 PE=1 SV=3	28	-0.123369	-1.35251	0.205657	0.00024731	0.00268101	2.5717	0.317268	No
CBWD2	Q8IUF1	COBW domain-containing protein 2 OS=Homo sapiens (Human) OX=9606 GN=CBWD2 PE=2 SV=1	6	-0.123403	-1.44707	0.178132	0.030682	0.127929	0.893032	0.110203	No
ZFP36L2	P47974	mRNA decay activator protein ZFP36L2 OS=Homo sapiens (Human) OX=9606 GN=ZFP36L2 PE=1 SV=3	6	-0.123406	-1.94425	0.0801666	0.00231407	0.0167339	1.7764	0.219218	No
NUP37	Q8NFH4	Nucleoporin Nup37 OS=Homo sapiens (Human) OX=9606 GN=NUP37 PE=1 SV=1	10	-0.123434	-1.69899	0.119801	0.00127471	0.0103549	1.98485	0.244998	No
PSMB4	P28070	Proteasome subunit beta type-4 OS=Homo sapiens (Human) OX=9606 GN=PSMB4 PE=1 SV=4	10	0.180838	1.13824	0.28125	0.0674497	0.226453	0.645022	0.116644	No
DDX10	Q13206	Probable ATP-dependent RNA helicase DDX10 OS=Homo sapiens (Human) OX=9606 GN=DDX10 PE=1 SV=2	13	-0.123693	-1.48216	0.168751	0.00258314	0.0182488	1.73876	0.215074	No
STRIP1	Q5VSL9	Striatin-interacting protein 1 OS=Homo sapiens (Human) OX=9606 GN=STRIP1 PE=1 SV=1	4	-0.123694	-1.55477	0.150692	0.0403876	0.156665	0.805028	0.0995768	No
CNPY3	Q9BT09	Protein canopy homolog 3 OS=Homo sapiens (Human) OX=9606 GN=CNPY3 PE=1 SV=1	7	-0.123726	-1.43048	0.18272	0.0243738	0.108181	0.965849	0.119501	No
ENY2	Q9NPA8	Transcription and mRNA export factor ENY2 OS=Homo sapiens (Human) OX=9606 GN=ENY2 PE=1 SV=1	6	-0.124377	-1.6528	0.129015	0.0110425	0.0590702	1.22863	0.152813	No
RANGAP1	P46060	Ran GTPase-activating protein 1 OS=Homo sapiens (Human) OX=9606 GN=RANGAP1 PE=1 SV=1	27	-0.124531	-1.30555	0.220605	0.000664634	0.00603989	2.21897	0.276332	No
SMC5	Q8IY18	Structural maintenance of chromosomes protein 5 OS=Homo sapiens (Human) OX=9606 GN=SMC5 PE=1 SV=2	8	-0.125488	-1.79786	0.102051	0.00169324	0.0129963	1.88618	0.236693	No
SMC6	Q96SB8	Structural maintenance of chromosomes protein 6 OS=Homo sapiens (Human) OX=9606 GN=SMC6 PE=1 SV=2	9	-0.12568	-1.54001	0.154219	0.0063643	0.0382921	1.41689	0.178075	No
GTF3C5	Q9Y5Q8	General transcription factor 3C polypeptide 5 OS=Homo sapiens (Human) OX=9606 GN=GTF3C5 PE=1 SV=2	10	-0.125866	-1.56589	0.14808	0.00362685	0.0241988	1.61621	0.203426	No
TRIP13	Q15645	Pachytene checkpoint protein 2 homolog OS=Homo sapiens (Human) OX=9606 GN=TRIP13 PE=1 SV=2	14	-0.125946	-1.42465	0.184359	0.0032862	0.0223777	1.65018	0.207834	No
GPX7	Q96SL4	Glutathione peroxidase 7 OS=Homo sapiens (Human) OX=9606 GN=GPX7 PE=1 SV=1	2	-0.126393	-2.08237	0.0636155	0.0267132	0.115468	0.937537	0.118498	No
HOXA10	P31260	Homeobox protein Hox-A10 OS=Homo sapiens (Human) OX=9606 GN=HOXA10 PE=1 SV=3	3	-0.126813	-2.7328	0.0208785	0.00128953	0.0104345	1.98153	0.251283	No
ABCF2	Q9UG63	ATP-binding cassette sub-family F member 2 OS=Homo sapiens (Human) OX=9606 GN=ABCF2 PE=1 SV=2	20	-0.126841	-2.00052	0.0729867	1.08765e-07	2.83482e-06	5.54747	0.703649	No
DHX16	O60231	Pre-mRNA-splicing factor ATP-dependent RNA helicase DHX16 OS=Homo sapiens (Human) OX=9606 GN=DHX16 PE=1 SV=2	11	-0.126884	-1.87421	0.0900291	0.00016489	0.00192006	2.71669	0.344705	No
TUBB	P07437	Tubulin beta chain OS=Homo sapiens (Human) OX=9606 GN=TUBB PE=1 SV=2	8	-0.127809	-2.07155	0.0647858	0.000245526	0.00266639	2.57408	0.328991	No
S100A9	P06702	Protein S100-A9 OS=Homo sapiens (Human) OX=9606 GN=S100A9 PE=1 SV=1	5	-0.128344	-1.61571	0.136868	0.0206635	0.095161	1.02154	0.131108	No
HDAC2	Q92769	Histone deacetylase 2 OS=Homo sapiens (Human) OX=9606 GN=HDAC2 PE=1 SV=2	8	-0.128424	-1.66238	0.127054	0.00419773	0.0270643	1.5676	0.201318	No
BAG6	P46379	Large proline-rich protein BAG6 OS=Homo sapiens (Human) OX=9606 GN=BAG6 PE=1 SV=2	20	-0.128501	-1.32062	0.215712	0.00232106	0.0167647	1.7756	0.228167	No
CD44	P16070	CD44 antigen OS=Homo sapiens (Human) OX=9606 GN=CD44 PE=1 SV=3	7	0.17617	1.03421	0.325119	0.160911	0.412377	0.384706	0.0677737	No
ETV6	P41212	Transcription factor ETV6 OS=Homo sapiens (Human) OX=9606 GN=ETV6 PE=1 SV=1	5	-0.128698	-1.6083	0.138485	0.0213473	0.0977327	1.00996	0.12998	No
ANKLE2	Q86XL3	Ankyrin repeat and LEM domain-containing protein 2 OS=Homo sapiens (Human) OX=9606 GN=ANKLE2 PE=1 SV=4	5	-0.129133	-1.66789	0.125937	0.0163907	0.0797397	1.09833	0.141831	No
LNPK	Q9C0E8	Endoplasmic reticulum junction formation protein lunapark OS=Homo sapiens (Human) OX=9606 GN=LNPK PE=1 SV=2	5	-0.129564	-2.00953	0.0718946	0.00332689	0.0225465	1.64692	0.213382	No
SSR4	P51571	Translocon-associated protein subunit delta OS=Homo sapiens (Human) OX=9606 GN=SSR4 PE=1 SV=1	5	-0.129601	-1.4789	0.169606	0.0372186	0.147169	0.832182	0.107852	No
PNPLA6	Q8IY17	Neuropathy target esterase OS=Homo sapiens (Human) OX=9606 GN=PNPLA6 PE=1 SV=3	3	-0.129771	-2.03839	0.0684989	0.0134335	0.0686926	1.16309	0.150935	No
ATP6V1F	Q16864	V-type proton ATPase subunit F OS=Homo sapiens (Human) OX=9606 GN=ATP6V1F PE=1 SV=2	4	-0.130305	-1.6945	0.120671	0.0240112	0.107115	0.970151	0.126416	No
ZW10	O43264	Centromere/kinetochore protein zw10 homolog OS=Homo sapiens (Human) OX=9606 GN=ZW10 PE=1 SV=3	10	-0.130469	-1.73435	0.113154	0.000957475	0.00817927	2.08729	0.272326	No
MTRR	Q9UBK8	Methionine synthase reductase OS=Homo sapiens (Human) OX=9606 GN=MTRR PE=1 SV=4	5	-0.130553	-1.51991	0.159139	0.0312941	0.12995	0.886223	0.115699	No
RPL22	P35268	60S ribosomal protein L22 OS=Homo sapiens (Human) OX=9606 GN=RPL22 PE=1 SV=2	5	-0.130666	-2.06685	0.0653005	0.00251889	0.0179427	1.74611	0.228158	No
DIMT1	Q9UNQ2	Probable dimethyladenosine transferase OS=Homo sapiens (Human) OX=9606 GN=DIMT1 PE=1 SV=1	11	-0.130856	-1.66335	0.126857	0.00108629	0.00913942	2.03908	0.266826	No
EXOSC1	Q9Y3B2	Exosome complex component CSL4 OS=Homo sapiens (Human) OX=9606 GN=EXOSC1 PE=1 SV=1	6	-0.131202	-1.34541	0.207861	0.0492537	0.180538	0.743431	0.0975395	No
CHURC1	Q8WUH1	Protein Churchill OS=Homo sapiens (Human) OX=9606 GN=CHURC1 PE=1 SV=2	5	-0.131284	-1.73203	0.11358	0.0122694	0.0640122	1.19374	0.156718	No
TWISTNB	Q3B726	DNA-directed RNA polymerase I subunit RPA43 OS=Homo sapiens (Human) OX=9606 GN=TWISTNB PE=1 SV=1	5	-0.131885	-1.8068	0.100571	0.00869945	0.0488845	1.31083	0.172879	No
TXNDC9	O14530	Thioredoxin domain-containing protein 9 OS=Homo sapiens (Human) OX=9606 GN=TXNDC9 PE=1 SV=2	7	-0.13196	-1.525	0.157881	0.0145417	0.0731048	1.13605	0.149914	No
NACC2	Q96BF6	Nucleus accumbens-associated protein 2 OS=Homo sapiens (Human) OX=9606 GN=NACC2 PE=1 SV=1	2	0.172388	1.54994	0.151839	0.0957369	0.287112	0.541948	0.0934251	No
ZNF24	P17028	Zinc finger protein 24 OS=Homo sapiens (Human) OX=9606 GN=ZNF24 PE=1 SV=4	5	-0.132573	-1.52684	0.15743	0.0303839	0.127119	0.895791	0.118758	No
EDEM3	Q9BZQ6	ER degradation-enhancing alpha-mannosidase-like protein 3 OS=Homo sapiens (Human) OX=9606 GN=EDEM3 PE=1 SV=2	6	-0.132735	-1.55382	0.150916	0.0182337	0.0864312	1.06333	0.141141	No
TMEM109	Q9BVC6	Transmembrane protein 109 OS=Homo sapiens (Human) OX=9606 GN=TMEM109 PE=1 SV=1	5	-0.132787	-2.38768	0.0378329	0.000511247	0.00492357	2.30772	0.306435	No
PPFIA1	Q13136	Liprin-alpha-1 OS=Homo sapiens (Human) OX=9606 GN=PPFIA1 PE=1 SV=1	5	-0.134051	-1.71302	0.117123	0.0133763	0.068618	1.16356	0.155976	No
QKI	Q96PU8	Protein quaking OS=Homo sapiens (Human) OX=9606 GN=QKI PE=1 SV=1	16	-0.134477	-1.49623	0.165112	0.000853091	0.00744328	2.12824	0.286198	No
GINS3	Q9BRX5	DNA replication complex GINS protein PSF3 OS=Homo sapiens (Human) OX=9606 GN=GINS3 PE=1 SV=1	7	-0.134536	-1.84179	0.0949635	0.00224761	0.0163499	1.78648	0.240347	No
GTF3C3	Q9Y5Q9	General transcription factor 3C polypeptide 3 OS=Homo sapiens (Human) OX=9606 GN=GTF3C3 PE=1 SV=1	7	-0.134685	-2.0827	0.0635809	0.000489234	0.00474139	2.32409	0.313021	No
MAZ	P56270	Myc-associated zinc finger protein OS=Homo sapiens (Human) OX=9606 GN=MAZ PE=1 SV=1	2	-0.134812	-1.98666	0.0746966	0.0338704	0.137764	0.860863	0.116055	No
CD109	Q6YHK3	CD109 antigen OS=Homo sapiens (Human) OX=9606 GN=CD109 PE=1 SV=2	2	0.171541	1.71649	0.116469	0.0650688	0.220801	0.655998	0.11253	No
TUBG1	P23258	Tubulin gamma-1 chain OS=Homo sapiens (Human) OX=9606 GN=TUBG1 PE=1 SV=2	10	-0.134863	-1.77988	0.105089	0.000659241	0.00601444	2.2208	0.299505	No
GADD45GIP1	Q8TAE8	Growth arrest and DNA damage-inducible proteins-interacting protein 1 OS=Homo sapiens (Human) OX=9606 GN=GADD45GIP1 PE=1 SV=1	7	-0.134951	-1.70455	0.118733	0.00516319	0.03227	1.4912	0.201239	No
ARL3	P36405	ADP-ribosylation factor-like protein 3 OS=Homo sapiens (Human) OX=9606 GN=ARL3 PE=1 SV=2	4	-0.135496	-2.36103	0.039602	0.00162409	0.0125442	1.90156	0.257653	No
CENPV	Q7Z7K6	Centromere protein V OS=Homo sapiens (Human) OX=9606 GN=CENPV PE=1 SV=1	8	-0.135641	-2.06099	0.0659471	0.000265034	0.00284297	2.54623	0.345372	No
EIF3K	Q9UBQ5	Eukaryotic translation initiation factor 3 subunit K OS=Homo sapiens (Human) OX=9606 GN=EIF3K PE=1 SV=1	10	-0.136004	-2.19865	0.0522523	1.75012e-05	0.000272068	3.56532	0.484898	No
CAPRIN1	Q14444	Caprin-1 OS=Homo sapiens (Human) OX=9606 GN=CAPRIN1 PE=1 SV=2	20	-0.136643	-1.57794	0.145297	7.5168e-05	0.000990116	3.00431	0.410518	No
INTS11	Q5TA45	Integrator complex subunit 11 OS=Homo sapiens (Human) OX=9606 GN=INTS11 PE=1 SV=2	7	-0.136874	-1.85786	0.0924876	0.00203516	0.0151278	1.82022	0.249142	No
NUP188	Q5SRE5	Nucleoporin NUP188 homolog OS=Homo sapiens (Human) OX=9606 GN=NUP188 PE=1 SV=1	18	-0.137213	-1.58147	0.14449	0.000151242	0.0017918	2.74671	0.376885	No
TIMM50	Q3ZCQ8	Mitochondrial import inner membrane translocase subunit TIM50 OS=Homo sapiens (Human) OX=9606 GN=TIMM50 PE=1 SV=2	11	-0.137291	-1.61651	0.136693	0.00162238	0.0125442	1.90156	0.261068	No
PHGDH	O43175	D-3-phosphoglycerate dehydrogenase OS=Homo sapiens (Human) OX=9606 GN=PHGDH PE=1 SV=4	25	-0.137602	-1.98332	0.0751143	5.30245e-09	1.79434e-07	6.7461	0.928275	No
PYCR2	Q96C36	Pyrroline-5-carboxylate reductase 2 OS=Homo sapiens (Human) OX=9606 GN=PYCR2 PE=1 SV=1	10	-0.137928	-1.68017	0.123483	0.0014825	0.0116713	1.93288	0.266599	No
LAT2	Q9GZY6	Linker for activation of T-cells family member 2 OS=Homo sapiens (Human) OX=9606 GN=LAT2 PE=1 SV=1	6	-0.137999	-1.95818	0.0783299	0.00214186	0.0158059	1.80118	0.248561	No
CIZ1	Q9ULV3	Cip1-interacting zinc finger protein OS=Homo sapiens (Human) OX=9606 GN=CIZ1 PE=1 SV=2	3	-0.138074	-2.04896	0.0672944	0.0129761	0.0670141	1.17383	0.162076	No
PHB	P35232	Prohibitin OS=Homo sapiens (Human) OX=9606 GN=PHB PE=1 SV=1	20	-0.138086	-1.05772	0.314776	0.0409245	0.158047	0.801214	0.110637	No
ASS1	P00966	Argininosuccinate synthase OS=Homo sapiens (Human) OX=9606 GN=ASS1 PE=1 SV=2	23	-0.138316	-1.14263	0.279503	0.0120651	0.0633236	1.19843	0.165762	No
PMVK	Q15126	Phosphomevalonate kinase OS=Homo sapiens (Human) OX=9606 GN=PMVK PE=1 SV=3	11	-0.138358	-1.89748	0.0866338	0.000132986	0.00160343	2.79495	0.386704	No
SEC11C	Q9BY50	Signal peptidase complex catalytic subunit SEC11C OS=Homo sapiens (Human) OX=9606 GN=SEC11C PE=1 SV=3	3	-0.138382	-1.66843	0.125829	0.0435145	0.165956	0.780006	0.107939	No
HSPA13	P48723	Heat shock 70 kDa protein 13 OS=Homo sapiens (Human) OX=9606 GN=HSPA13 PE=1 SV=1	6	-0.138468	-1.63365	0.133018	0.012184	0.0636205	1.1964	0.165663	No
NFXL1	Q6ZNB6	NF-X1-type zinc finger protein NFXL1 OS=Homo sapiens (Human) OX=9606 GN=NFXL1 PE=1 SV=2	8	-0.138522	-2.01492	0.0712488	0.00036938	0.00376448	2.4243	0.335819	No
FADS2	O95864	Acyl-CoA 6-desaturase OS=Homo sapiens (Human) OX=9606 GN=FADS2 PE=1 SV=1	2	0.163823	1.66022	0.127493	0.074255	0.242311	0.615627	0.100854	No
GRK2	P25098	Beta-adrenergic receptor kinase 1 OS=Homo sapiens (Human) OX=9606 GN=GRK2 PE=1 SV=2	26	-0.138635	-1.48962	0.166814	3.96559e-05	0.00055966	3.25208	0.450852	No
SPOUT1	Q5T280	Putative methyltransferase C9orf114 OS=Homo sapiens (Human) OX=9606 GN=SPOUT1 PE=1 SV=3	8	-0.138938	-1.62005	0.135926	0.00552976	0.0341085	1.46714	0.203841	No
ZC3HAV1L	Q96H79	Zinc finger CCCH-type antiviral protein 1-like OS=Homo sapiens (Human) OX=9606 GN=ZC3HAV1L PE=1 SV=2	6	-0.139086	-1.91941	0.0835435	0.00265501	0.0186276	1.72984	0.240597	No
ABT1	Q9ULW3	Activator of basal transcription 1 OS=Homo sapiens (Human) OX=9606 GN=ABT1 PE=1 SV=1	6	-0.139276	-1.68205	0.123109	0.00949127	0.0525711	1.27925	0.178169	No
RBM19	Q9Y4C8	Probable RNA-binding protein 19 OS=Homo sapiens (Human) OX=9606 GN=RBM19 PE=1 SV=3	15	-0.139413	-1.11875	0.289096	0.0406199	0.157349	0.803137	0.111968	No
ENSA	O43768	Alpha-endosulfine OS=Homo sapiens (Human) OX=9606 GN=ENSA PE=1 SV=1	7	0.161027	1.20209	0.256701	0.0769066	0.247662	0.606141	0.0976051	No
MTFP1	Q9UDX5	Mitochondrial fission process protein 1 OS=Homo sapiens (Human) OX=9606 GN=MTFP1 PE=1 SV=1	4	-0.139573	-1.90583	0.0854443	0.0105498	0.0569819	1.24426	0.173665	No
GATAD2A	Q86YP4	Transcriptional repressor p66-alpha OS=Homo sapiens (Human) OX=9606 GN=GATAD2A PE=1 SV=1	15	-0.139808	-1.58129	0.144531	0.000470727	0.00460513	2.33676	0.326698	No
RCL1	Q9Y2P8	RNA 3'-terminal phosphate cyclase-like protein OS=Homo sapiens (Human) OX=9606 GN=RCL1 PE=1 SV=3	8	-0.139883	-1.89067	0.087615	0.000891142	0.00772029	2.11237	0.295484	No
HSPH1	Q92598	Heat shock protein 105 kDa OS=Homo sapiens (Human) OX=9606 GN=HSPH1 PE=1 SV=1	48	-0.140057	-1.66951	0.125611	1.32201e-10	5.53594e-09	8.25681	1.15643	No
HOMER3	Q9NSC5	Homer protein homolog 3 OS=Homo sapiens (Human) OX=9606 GN=HOMER3 PE=1 SV=2	12	-0.140477	-1.65367	0.128837	0.000763847	0.00678052	2.16874	0.304657	No
OGT	O15294	UDP-N-acetylglucosamine--peptide N-acetylglucosaminyltransferase 110 kDa subunit OS=Homo sapiens (Human) OX=9606 GN=OGT PE=1 SV=3	17	-0.140498	-2.70099	0.0220567	2.55881e-11	1.19639e-09	8.92213	1.25354	No
SUZ12	Q15022	Polycomb protein SUZ12 OS=Homo sapiens (Human) OX=9606 GN=SUZ12 PE=1 SV=3	6	-0.140554	-1.73462	0.113104	0.00720623	0.0420764	1.37596	0.193397	No
PRDX4	Q13162	Peroxiredoxin-4 OS=Homo sapiens (Human) OX=9606 GN=PRDX4 PE=1 SV=1	7	-0.1407	-1.89713	0.0866837	0.00159398	0.0123741	1.90749	0.268383	No
TATDN3	Q17R31	Putative deoxyribonuclease TATDN3 OS=Homo sapiens (Human) OX=9606 GN=TATDN3 PE=1 SV=1	2	0.159372	1.71979	0.11585	0.0645641	0.219575	0.658416	0.104933	No
FAM193A	P78312	Protein FAM193A OS=Homo sapiens (Human) OX=9606 GN=FAM193A PE=1 SV=2	2	-0.14112	-1.88586	0.0883129	0.0433541	0.165551	0.781068	0.110224	No
MED14	O60244	Mediator of RNA polymerase II transcription subunit 14 OS=Homo sapiens (Human) OX=9606 GN=MED14 PE=1 SV=2	5	-0.141799	-1.41419	0.187326	0.0486477	0.179174	0.746724	0.105884	No
NUFIP2	Q7Z417	Nuclear fragile X mental retardation-interacting protein 2 OS=Homo sapiens (Human) OX=9606 GN=NUFIP2 PE=1 SV=1	18	-0.142032	-1.31499	0.21753	0.0038102	0.0251482	1.59949	0.227179	No
HK2	P52789	Hexokinase-2 OS=Homo sapiens (Human) OX=9606 GN=HK2 PE=1 SV=2	24	-0.142341	-2.15027	0.0567218	3.76904e-10	1.48938e-08	7.82699	1.1141	No
POLDIP3	Q9BY77	Polymerase delta-interacting protein 3 OS=Homo sapiens (Human) OX=9606 GN=POLDIP3 PE=1 SV=2	7	-0.142461	-1.64206	0.131246	0.00745834	0.0431372	1.36515	0.194481	No
SLC27A2	O14975	Very long-chain acyl-CoA synthetase OS=Homo sapiens (Human) OX=9606 GN=SLC27A2 PE=1 SV=2	8	-0.142848	-1.86951	0.0907286	0.00103287	0.00872598	2.05919	0.294151	No
SMARCA5	O60264	SWI/SNF-related matrix-associated actin-dependent regulator of chromatin subfamily A member 5 OS=Homo sapiens (Human) OX=9606 GN=SMARCA5 PE=1 SV=1	44	-0.142902	-2.4964	0.0313853	1.62136e-22	3.00934e-20	19.5215	2.78967	No
TTF2	Q9UNY4	Transcription termination factor 2 OS=Homo sapiens (Human) OX=9606 GN=TTF2 PE=1 SV=2	10	-0.143458	-1.48578	0.167809	0.00662542	0.0394754	1.40367	0.201368	No
CHD3	Q12873	Chromodomain-helicase-DNA-binding protein 3 OS=Homo sapiens (Human) OX=9606 GN=CHD3 PE=1 SV=3	7	-0.143879	-2.13173	0.0585301	0.000355824	0.00364452	2.43836	0.350828	No
SCARB2	Q14108	Lysosome membrane protein 2 OS=Homo sapiens (Human) OX=9606 GN=SCARB2 PE=1 SV=2	2	0.157613	1.60666	0.138846	0.0840769	0.263017	0.580017	0.0914181	No
SNX3	O60493	Sorting nexin-3 OS=Homo sapiens (Human) OX=9606 GN=SNX3 PE=1 SV=3	8	-0.144318	-2.5163	0.030328	8.9365e-06	0.000151205	3.82043	0.551357	No
EIF4G1	Q04637	Eukaryotic translation initiation factor 4 gamma 1 OS=Homo sapiens (Human) OX=9606 GN=EIF4G1 PE=1 SV=4	48	-0.145595	-1.76197	0.108197	5.30389e-12	2.67722e-10	9.57232	1.39368	No
TAOK1	Q7L7X3	Serine/threonine-protein kinase TAO1 OS=Homo sapiens (Human) OX=9606 GN=TAOK1 PE=1 SV=1	2	0.157102	1.34497	0.208	0.150588	0.393158	0.405432	0.0636942	No
TRMT2A	Q8IZ69	tRNA (uracil-5-)-methyltransferase homolog A OS=Homo sapiens (Human) OX=9606 GN=TRMT2A PE=1 SV=2	12	-0.14568	-1.71746	0.116287	0.000419227	0.00418203	2.37861	0.346515	No
L3MBTL2	Q969R5	Lethal(3)malignant brain tumor-like protein 2 OS=Homo sapiens (Human) OX=9606 GN=L3MBTL2 PE=1 SV=1	3	-0.146629	-1.92182	0.0832104	0.0196196	0.091593	1.03814	0.152221	No
CHTF18	Q8WVB6	Chromosome transmission fidelity protein 18 homolog OS=Homo sapiens (Human) OX=9606 GN=CHTF18 PE=1 SV=1	7	-0.147046	-1.84762	0.0940585	0.0021682	0.0159486	1.79728	0.264283	No
POLR2J	P52435	DNA-directed RNA polymerase II subunit RPB11-a OS=Homo sapiens (Human) OX=9606 GN=POLR2J PE=1 SV=1	3	-0.14708	-2.1625	0.0555578	0.00891703	0.049924	1.30169	0.191452	No
MTHFR	P42898	Methylenetetrahydrofolate reductase OS=Homo sapiens (Human) OX=9606 GN=MTHFR PE=1 SV=3	2	0.156439	1.06003	0.313772	0.26849	0.585365	0.232573	0.0363834	No
DCAKD	Q8WVC6	Dephospho-CoA kinase domain-containing protein OS=Homo sapiens (Human) OX=9606 GN=DCAKD PE=1 SV=1	2	-0.14717	-1.84047	0.0951705	0.0483946	0.178876	0.747448	0.110002	No
USP7	Q93009	Ubiquitin carboxyl-terminal hydrolase 7 OS=Homo sapiens (Human) OX=9606 GN=USP7 PE=1 SV=2	32	-0.147446	-1.34505	0.207974	0.000115032	0.00142915	2.84492	0.419472	No
GPAA1	O43292	Glycosylphosphatidylinositol anchor attachment 1 protein OS=Homo sapiens (Human) OX=9606 GN=GPAA1 PE=1 SV=3	3	-0.14773	-2.07393	0.0645266	0.0119537	0.0627928	1.20209	0.177585	No
PCNT	O95613	Pericentrin OS=Homo sapiens (Human) OX=9606 GN=PCNT PE=1 SV=4	3	-0.148162	-1.86152	0.0919319	0.0238005	0.106563	0.972394	0.144072	No
C11ORF54	Q9H0W9	Ester hydrolase C11orf54 OS=Homo sapiens (Human) OX=9606 GN=C11orf54 PE=1 SV=1	3	0.155953	1.1932	0.260012	0.167662	0.424527	0.372095	0.0580293	No
PABPC4	Q13310	Polyadenylate-binding protein 4 OS=Homo sapiens (Human) OX=9606 GN=PABPC4 PE=1 SV=1	18	-0.148235	-1.76926	0.106922	1.19521e-05	0.000196264	3.70716	0.549531	No
ANKS1A	Q92625	Ankyrin repeat and SAM domain-containing protein 1A OS=Homo sapiens (Human) OX=9606 GN=ANKS1A PE=1 SV=4	2	-0.148559	-1.84732	0.0941044	0.0475999	0.176483	0.753298	0.111909	No
FAM3C	Q92520	Protein FAM3C OS=Homo sapiens (Human) OX=9606 GN=FAM3C PE=1 SV=1	5	-0.148576	-1.86517	0.0913809	0.006623	0.0394754	1.40367	0.208552	No
COTL1	Q14019	Coactosin-like protein OS=Homo sapiens (Human) OX=9606 GN=COTL1 PE=1 SV=3	10	0.153962	1.0647	0.311755	0.102405	0.300398	0.522303	0.0804147	No
PGPEP1	Q9NXJ5	Pyroglutamyl-peptidase 1 OS=Homo sapiens (Human) OX=9606 GN=PGPEP1 PE=1 SV=1	3	0.153938	1.34325	0.208536	0.112324	0.321189	0.493239	0.0759281	No
CNOT1	A5YKK6	CCR4-NOT transcription complex subunit 1 OS=Homo sapiens (Human) OX=9606 GN=CNOT1 PE=1 SV=2	27	-0.148737	-1.99216	0.0740137	1.17324e-09	4.30304e-08	7.36622	1.09563	No
FXR1	P51114	Fragile X mental retardation syndrome-related protein 1 OS=Homo sapiens (Human) OX=9606 GN=FXR1 PE=1 SV=3	15	-0.148994	-1.56313	0.148725	0.000574528	0.00539009	2.2684	0.33798	No
COA7	Q96BR5	Cytochrome c oxidase assembly factor 7 OS=Homo sapiens (Human) OX=9606 GN=COA7 PE=1 SV=2	7	-0.149735	-1.54211	0.153714	0.0132143	0.0679576	1.16776	0.174855	No
FANCI	Q9NVI1	Fanconi anemia group I protein OS=Homo sapiens (Human) OX=9606 GN=FANCI PE=1 SV=4	11	-0.149779	-1.53336	0.155832	0.00324682	0.0221456	1.65471	0.247841	No
THG1L	Q9NWX6	Probable tRNA(His) guanylyltransferase OS=Homo sapiens (Human) OX=9606 GN=THG1L PE=1 SV=2	3	-0.149961	-1.86991	0.0906688	0.0231717	0.104128	0.982431	0.147327	No
PNO1	Q9NRX1	RNA-binding protein PNO1 OS=Homo sapiens (Human) OX=9606 GN=PNO1 PE=1 SV=1	9	-0.150492	-1.67803	0.123907	0.00238518	0.0171269	1.76632	0.265817	No
PRC1	O43663	Protein regulator of cytokinesis 1 OS=Homo sapiens (Human) OX=9606 GN=PRC1 PE=1 SV=2	3	-0.150686	-2.33369	0.0415004	0.0050239	0.0314636	1.50219	0.226359	No
SACS	Q9NZJ4	Sacsin OS=Homo sapiens (Human) OX=9606 GN=SACS PE=1 SV=2	6	-0.150878	-1.59879	0.140588	0.0145493	0.0731048	1.13605	0.171406	No
RPS3	P23396	40S ribosomal protein S3 OS=Homo sapiens (Human) OX=9606 GN=RPS3 PE=1 SV=2	20	-0.151104	-1.87349	0.0901359	8.50082e-07	1.85294e-05	4.73214	0.715043	No
SPI1	P17947	Transcription factor PU.1 OS=Homo sapiens (Human) OX=9606 GN=SPI1 PE=1 SV=2	2	-0.151554	-2.15356	0.0564068	0.0223541	0.100972	0.995797	0.150917	No
SPG7	Q9UQ90	Paraplegin OS=Homo sapiens (Human) OX=9606 GN=SPG7 PE=1 SV=2	3	0.151783	1.60227	0.139815	0.0531785	0.190478	0.720154	0.109307	No
MAF1	Q9H063	Repressor of RNA polymerase III transcription MAF1 homolog OS=Homo sapiens (Human) OX=9606 GN=MAF1 PE=1 SV=2	2	0.151704	1.42096	0.185401	0.127717	0.351896	0.453585	0.0688105	No
CSE1L	P55060	Exportin-2 OS=Homo sapiens (Human) OX=9606 GN=CSE1L PE=1 SV=3	29	-0.152406	-1.30731	0.220029	0.000430394	0.00427949	2.36861	0.36099	No
RALYL	Q86SE5	RNA-binding Raly-like protein OS=Homo sapiens (Human) OX=9606 GN=RALYL PE=1 SV=2	2	0.151483	1.2423	0.242143	0.186884	0.456223	0.340823	0.051629	No
COA5	Q86WW8	Cytochrome c oxidase assembly factor 5 OS=Homo sapiens (Human) OX=9606 GN=COA5 PE=1 SV=1	2	0.151339	1.37686	0.198249	0.140597	0.374092	0.427022	0.0646249	No
CHMP5	Q9NZZ3	Charged multivesicular body protein 5 OS=Homo sapiens (Human) OX=9606 GN=CHMP5 PE=1 SV=1	5	0.151089	0.773696	0.456803	0.419407	0.769123	0.114004	0.0172248	No
SLFN11	Q7Z7L1	Schlafen family member 11 OS=Homo sapiens (Human) OX=9606 GN=SLFN11 PE=1 SV=2	6	-0.15432	-2.06627	0.0653637	0.00116751	0.00962551	2.01658	0.311197	No
PIBF1	Q8WXW3	Progesterone-induced-blocking factor 1 OS=Homo sapiens (Human) OX=9606 GN=PIBF1 PE=1 SV=2	5	-0.154513	-1.43969	0.180162	0.0438134	0.166889	0.777573	0.120145	No
NSUN2	Q08J23	RNA cytosine C(5)-methyltransferase NSUN2 OS=Homo sapiens (Human) OX=9606 GN=NSUN2 PE=1 SV=2	37	-0.154941	-1.42306	0.184806	6.51714e-06	0.000114705	3.94042	0.610532	No
HGH1	Q9BTY7	Protein HGH1 homolog OS=Homo sapiens (Human) OX=9606 GN=HGH1 PE=1 SV=1	11	-0.154978	-1.76696	0.107323	0.000436716	0.00432829	2.36368	0.366319	No
PPP4R2	Q9NY27	Serine/threonine-protein phosphatase 4 regulatory subunit 2 OS=Homo sapiens (Human) OX=9606 GN=PPP4R2 PE=1 SV=3	10	-0.156209	-1.78495	0.104224	0.000632229	0.00584073	2.23353	0.348897	No
PLOD3	O60568	Multifunctional procollagen lysine hydroxylase and glycosyltransferase LH3 OS=Homo sapiens (Human) OX=9606 GN=PLOD3 PE=1 SV=1	6	-0.156634	-1.67559	0.124393	0.0098154	0.0539187	1.26826	0.198653	No
P3H1	Q32P28	Prolyl 3-hydroxylase 1 OS=Homo sapiens (Human) OX=9606 GN=P3H1 PE=1 SV=2	6	-0.157052	-1.78825	0.103664	0.0054183	0.0335621	1.47415	0.231519	No
FAM207A	Q9NSI2	Protein FAM207A OS=Homo sapiens (Human) OX=9606 GN=FAM207A PE=1 SV=2	2	-0.157662	-2.42701	0.0353626	0.0111687	0.0595368	1.22521	0.19317	No
DCAF13	Q9NV06	DDB1- and CUL4-associated factor 13 OS=Homo sapiens (Human) OX=9606 GN=DCAF13 PE=1 SV=2	13	-0.157804	-2.148	0.0569401	2.45224e-06	4.86083e-05	4.31329	0.680656	No
COMMD4	Q9H0A8	COMM domain-containing protein 4 OS=Homo sapiens (Human) OX=9606 GN=COMMD4 PE=1 SV=1	7	-0.157979	-2.24118	0.0486039	0.000173449	0.00199695	2.69963	0.426486	No
MARCKS	P29966	Myristoylated alanine-rich C-kinase substrate OS=Homo sapiens (Human) OX=9606 GN=MARCKS PE=1 SV=4	2	0.147471	0.690798	0.505228	0.506656	0.865867	0.062549	0.00922414	No
TMX4	Q9H1E5	Thioredoxin-related transmembrane protein 4 OS=Homo sapiens (Human) OX=9606 GN=TMX4 PE=1 SV=1	3	-0.158165	-2.42603	0.0354224	0.00367534	0.0244424	1.61186	0.254939	No
RPSA	P08865	40S ribosomal protein SA OS=Homo sapiens (Human) OX=9606 GN=RPSA PE=1 SV=4	14	-0.158889	-2.22768	0.0497346	4.1646e-07	9.62572e-06	5.01657	0.797079	No
AKAP11	Q9UKA4	A-kinase anchor protein 11 OS=Homo sapiens (Human) OX=9606 GN=AKAP11 PE=1 SV=1	2	-0.158951	-1.9627	0.0777432	0.035929	0.143739	0.842424	0.133904	No
FLI1	Q01543	Friend leukemia integration 1 transcription factor OS=Homo sapiens (Human) OX=9606 GN=FLI1 PE=1 SV=1	8	-0.159255	-1.32414	0.214582	0.0333221	0.136338	0.865383	0.137816	No
TRUB1	Q8WWH5	Probable tRNA pseudouridine synthase 1 OS=Homo sapiens (Human) OX=9606 GN=TRUB1 PE=1 SV=1	5	-0.159466	-2.57901	0.0272216	0.00019357	0.00217545	2.66245	0.424571	No
USP16	Q9Y5T5	Ubiquitin carboxyl-terminal hydrolase 16 OS=Homo sapiens (Human) OX=9606 GN=USP16 PE=1 SV=1	6	-0.15986	-1.55724	0.150109	0.0179261	0.0853128	1.06899	0.170888	No
IWS1	Q96ST2	Protein IWS1 homolog OS=Homo sapiens (Human) OX=9606 GN=IWS1 PE=1 SV=2	9	-0.160241	-1.52152	0.158741	0.00722912	0.0421699	1.375	0.22033	No
EMC3	Q9P0I2	ER membrane protein complex subunit 3 OS=Homo sapiens (Human) OX=9606 GN=EMC3 PE=1 SV=3	3	-0.160698	-3.22149	0.00901624	0.000242412	0.00264665	2.5773	0.414168	No
SHKBP1	Q8TBC3	SH3KBP1-binding protein 1 OS=Homo sapiens (Human) OX=9606 GN=SHKBP1 PE=1 SV=2	6	-0.160733	-1.67191	0.125128	0.0100042	0.0546614	1.26232	0.202897	No
CBFB	Q13951	Core-binding factor subunit beta OS=Homo sapiens (Human) OX=9606 GN=CBFB PE=1 SV=2	8	-0.160964	-1.55103	0.151579	0.00858913	0.0483533	1.31557	0.21176	No
ADIRF	Q15847	Adipogenesis regulatory factor OS=Homo sapiens (Human) OX=9606 GN=ADIRF PE=1 SV=1	2	0.14582	1.02912	0.327389	0.284672	0.606054	0.217488	0.0317141	No
BAZ1B	Q9UIG0	Tyrosine-protein kinase BAZ1B OS=Homo sapiens (Human) OX=9606 GN=BAZ1B PE=1 SV=2	26	-0.161174	-1.91234	0.0845281	1.20138e-08	3.793e-07	6.42102	1.0349	No
KDM1B	Q8NB78	Lysine-specific histone demethylase 1B OS=Homo sapiens (Human) OX=9606 GN=KDM1B PE=1 SV=3	3	-0.161689	-2.00305	0.0726784	0.0150787	0.0745414	1.1276	0.182321	No
DNAJB6	O75190	DnaJ homolog subfamily B member 6 OS=Homo sapiens (Human) OX=9606 GN=DNAJB6 PE=1 SV=2	4	-0.161797	-2.16324	0.0554888	0.00370845	0.0246158	1.60879	0.260296	No
TEX2	Q8IWB9	Testis-expressed protein 2 OS=Homo sapiens (Human) OX=9606 GN=TEX2 PE=1 SV=2	2	-0.161804	-3.18028	0.0096733	0.00161045	0.0124861	1.90357	0.308006	No
RAB21	Q9UL25	Ras-related protein Rab-21 OS=Homo sapiens (Human) OX=9606 GN=RAB21 PE=1 SV=3	8	-0.16194	-2.02452	0.0701116	0.000344762	0.00354902	2.44989	0.396735	No
PODXL	O00592	Podocalyxin OS=Homo sapiens (Human) OX=9606 GN=PODXL PE=1 SV=2	2	-0.162	-3.37943	0.00689365	0.000969667	0.00826037	2.083	0.337446	No
RPS9	P46781	40S ribosomal protein S9 OS=Homo sapiens (Human) OX=9606 GN=RPS9 PE=1 SV=3	20	-0.16245	-2.2301	0.0495303	2.30025e-09	8.23921e-08	7.08411	1.15081	No
CTNNA1	P35221	Catenin alpha-1 OS=Homo sapiens (Human) OX=9606 GN=CTNNA1 PE=1 SV=1	7	-0.162593	-2.02926	0.0695562	0.000690251	0.00625413	2.20383	0.358329	No
B2M	P61769	Beta-2-microglobulin OS=Homo sapiens (Human) OX=9606 GN=B2M PE=1 SV=1	4	-0.162843	-1.97113	0.0766585	0.00812389	0.0462013	1.33535	0.217452	No
VPS25	Q9BRG1	Vacuolar protein-sorting-associated protein 25 OS=Homo sapiens (Human) OX=9606 GN=VPS25 PE=1 SV=1	9	-0.163281	-1.87793	0.0894779	0.000530665	0.00507071	2.29493	0.374719	No
KIAA1143	Q96AT1	Uncharacterized protein KIAA1143 OS=Homo sapiens (Human) OX=9606 GN=KIAA1143 PE=1 SV=2	4	-0.164212	-1.51143	0.161257	0.0472412	0.175578	0.755531	0.124067	No
CCZ1B	P86790	Vacuolar fusion protein CCZ1 homolog B OS=Homo sapiens (Human) OX=9606 GN=CCZ1B PE=1 SV=1	7	-0.164287	-2.11012	0.0607071	0.000409549	0.00409883	2.38734	0.392208	No
PARK7	Q99497	Protein/nucleic acid deglycase DJ-1 OS=Homo sapiens (Human) OX=9606 GN=PARK7 PE=1 SV=2	18	0.144309	0.996272	0.342342	0.0819153	0.258358	0.587778	0.0848218	No
EIF5B	O60841	Eukaryotic translation initiation factor 5B OS=Homo sapiens (Human) OX=9606 GN=EIF5B PE=1 SV=4	40	-0.164618	-2.28645	0.0449924	1.42059e-17	1.55377e-15	14.8086	2.43777	No
PLIN2	Q99541	Perilipin-2 OS=Homo sapiens (Human) OX=9606 GN=PLIN2 PE=1 SV=2	8	-0.164908	-1.56313	0.148726	0.00795788	0.0455108	1.34189	0.221287	No
ESS2	Q96DF8	Splicing factor ESS-2 homolog OS=Homo sapiens (Human) OX=9606 GN=ESS2 PE=1 SV=1	3	-0.16491	-1.71067	0.117568	0.0382164	0.150241	0.823212	0.135755	No
FAM111A	Q96PZ2	Protein FAM111A OS=Homo sapiens (Human) OX=9606 GN=FAM111A PE=1 SV=2	5	-0.165159	-1.92204	0.0831799	0.00506095	0.0316633	1.49944	0.247647	No
CLEC11A	Q9Y240	C-type lectin domain family 11 member A OS=Homo sapiens (Human) OX=9606 GN=CLEC11A PE=1 SV=1	9	-0.16531	-2.0282	0.0696807	0.000163041	0.00190578	2.71993	0.449632	No
DNAJB12	Q9NXW2	DnaJ homolog subfamily B member 12 OS=Homo sapiens (Human) OX=9606 GN=DNAJB12 PE=1 SV=5	9	-0.165636	-2.2245	0.0500048	3.32377e-05	0.000483565	3.31554	0.549175	No
CD63	P08962	CD63 antigen OS=Homo sapiens (Human) OX=9606 GN=CD63 PE=1 SV=2	2	0.143667	1.24302	0.241888	0.186606	0.455726	0.341296	0.0490331	No
PARP2	Q9UGN5	Poly [ADP-ribose] polymerase 2 OS=Homo sapiens (Human) OX=9606 GN=PARP2 PE=1 SV=2	5	-0.165825	-2.13626	0.0580833	0.00179278	0.0136238	1.8657	0.30938	No
MAPKAPK2	P49137	MAP kinase-activated protein kinase 2 OS=Homo sapiens (Human) OX=9606 GN=MAPKAPK2 PE=1 SV=1	10	-0.165929	-2.07203	0.0647337	5.40873e-05	0.000739475	3.13108	0.519537	No
LMAN1	P49257	Protein ERGIC-53 OS=Homo sapiens (Human) OX=9606 GN=LMAN1 PE=1 SV=2	23	-0.166071	-2.11763	0.0599415	1.55706e-09	5.6432e-08	7.24847	1.20376	No
POLA2	Q14181	DNA polymerase alpha subunit B OS=Homo sapiens (Human) OX=9606 GN=POLA2 PE=1 SV=2	4	-0.166737	-2.33807	0.0411909	0.0017888	0.0136104	1.86613	0.311153	No
ASPH	Q12797	Aspartyl/asparaginyl beta-hydroxylase OS=Homo sapiens (Human) OX=9606 GN=ASPH PE=1 SV=3	7	0.142752	1.26291	0.234943	0.0574918	0.201798	0.695084	0.0992246	No
CHUK	O15111	Inhibitor of nuclear factor kappa-B kinase subunit alpha OS=Homo sapiens (Human) OX=9606 GN=CHUK PE=1 SV=2	10	-0.167189	-2.06302	0.0657223	5.85568e-05	0.000798798	3.09756	0.517879	No
BUD31	P41223	Protein BUD31 homolog OS=Homo sapiens (Human) OX=9606 GN=BUD31 PE=1 SV=2	10	-0.167506	-2.31366	0.0429476	6.17485e-06	0.000108994	3.9626	0.66376	No
PUS7L	Q9H0K6	Pseudouridylate synthase 7 homolog-like protein OS=Homo sapiens (Human) OX=9606 GN=PUS7L PE=1 SV=1	2	-0.167858	-1.86967	0.0907049	0.045093	0.17028	0.768835	0.129055	No
NCAPD2	Q15021	Condensin complex subunit 1 OS=Homo sapiens (Human) OX=9606 GN=NCAPD2 PE=1 SV=3	33	-0.167899	-2.55878	0.0281877	3.39338e-18	3.99701e-16	15.3983	2.58535	No
KIFC1	Q9BW19	Kinesin-like protein KIFC1 OS=Homo sapiens (Human) OX=9606 GN=KIFC1 PE=1 SV=2	7	-0.167965	-2.63201	0.0248441	1.25553e-05	0.000205069	3.6881	0.619473	No
TAF7	Q15545	Transcription initiation factor TFIID subunit 7 OS=Homo sapiens (Human) OX=9606 GN=TAF7 PE=1 SV=1	2	-0.168004	-2.6916	0.022417	0.00565943	0.034664	1.46012	0.245306	No
SNRPC	P09234	U1 small nuclear ribonucleoprotein C OS=Homo sapiens (Human) OX=9606 GN=SNRPC PE=1 SV=1	2	0.14109	1.45401	0.176244	0.118742	0.333164	0.477342	0.0673482	No
H2BC14	Q99879	Histone H2B type 1-M OS=Homo sapiens (Human) OX=9606 GN=H2BC14 PE=1 SV=3	2	0.141025	1.41084	0.188283	0.130577	0.357034	0.447291	0.0630792	No
NABP2	Q9BQ15	SOSS complex subunit B1 OS=Homo sapiens (Human) OX=9606 GN=NABP2 PE=1 SV=1	2	-0.168609	-2.45168	0.0338947	0.0104853	0.0567335	1.24616	0.210114	No
RING1	Q06587	E3 ubiquitin-protein ligase RING1 OS=Homo sapiens (Human) OX=9606 GN=RING1 PE=1 SV=2	6	-0.170996	-2.90894	0.01541	8.20989e-06	0.000141252	3.85001	0.658335	No
C11ORF98	E9PRG8	Uncharacterized protein C11orf98 OS=Homo sapiens (Human) OX=9606 GN=C11orf98 PE=4 SV=2	6	-0.171367	-2.90713	0.0154582	8.29935e-06	0.000142391	3.84652	0.659165	No
ALDH1L2	Q3SY69	Mitochondrial 10-formyltetrahydrofolate dehydrogenase OS=Homo sapiens (Human) OX=9606 GN=ALDH1L2 PE=1 SV=2	29	-0.171709	-1.70225	0.119175	2.06368e-07	4.99607e-06	5.30137	0.910293	No
METAP2	P50579	Methionine aminopeptidase 2 OS=Homo sapiens (Human) OX=9606 GN=METAP2 PE=1 SV=1	21	-0.171849	-1.80003	0.10169	1.59965e-06	3.31009e-05	4.48016	0.769911	No
EBF3	Q9H4W6	Transcription factor COE3 OS=Homo sapiens (Human) OX=9606 GN=EBF3 PE=1 SV=2	3	-0.172025	-2.38091	0.0382749	0.00428276	0.0274679	1.56117	0.268562	No
CLNS1A	P54105	Methylosome subunit pICln OS=Homo sapiens (Human) OX=9606 GN=CLNS1A PE=1 SV=1	5	-0.172682	-2.6052	0.0260201	0.000169364	0.00196097	2.70753	0.467541	No
TTC5	Q8N0Z6	Tetratricopeptide repeat protein 5 OS=Homo sapiens (Human) OX=9606 GN=TTC5 PE=1 SV=2	4	-0.172855	-2.17209	0.0546624	0.00357519	0.0239062	1.62149	0.280283	No
NEDD8	Q15843	NEDD8 OS=Homo sapiens (Human) OX=9606 GN=NEDD8 PE=1 SV=1	5	0.139699	1.27268	0.231593	0.0850614	0.265411	0.576082	0.0804782	No
DOHH	Q9BU89	Deoxyhypusine hydroxylase OS=Homo sapiens (Human) OX=9606 GN=DOHH PE=1 SV=1	12	-0.17348	-1.86851	0.0908789	9.63305e-05	0.00122922	2.91037	0.504892	No
HAUS4	Q9H6D7	HAUS augmin-like complex subunit 4 OS=Homo sapiens (Human) OX=9606 GN=HAUS4 PE=1 SV=1	8	-0.173883	-2.11837	0.0598662	0.000174652	0.00200326	2.69826	0.469182	No
RMND1	Q9NWS8	Required for meiotic nuclear division protein 1 homolog OS=Homo sapiens (Human) OX=9606 GN=RMND1 PE=1 SV=2	3	0.139303	1.2651	0.234189	0.138846	0.371682	0.429828	0.0598764	No
TOMM22	Q9NS69	Mitochondrial import receptor subunit TOM22 homolog OS=Homo sapiens (Human) OX=9606 GN=TOMM22 PE=1 SV=3	3	-0.174201	-1.66066	0.127404	0.0445593	0.169402	0.77108	0.134323	No
GNL2	Q13823	Nucleolar GTP-binding protein 2 OS=Homo sapiens (Human) OX=9606 GN=GNL2 PE=1 SV=1	16	-0.175086	-1.67221	0.125069	0.000109143	0.00137551	2.86154	0.501014	No
SARAF	Q96BY9	Store-operated calcium entry-associated regulatory factor OS=Homo sapiens (Human) OX=9606 GN=SARAF PE=1 SV=1	2	-0.175234	-2.70127	0.0220461	0.00552018	0.0340838	1.46745	0.257148	No
RET	P07949	Proto-oncogene tyrosine-protein kinase receptor Ret OS=Homo sapiens (Human) OX=9606 GN=RET PE=1 SV=3	11	-0.175425	-2.4561	0.0336385	5.78373e-07	1.28819e-05	4.89002	0.857829	No
ANP32E	Q9BTT0	Acidic leucine-rich nuclear phosphoprotein 32 family member E OS=Homo sapiens (Human) OX=9606 GN=ANP32E PE=1 SV=1	8	-0.175813	-1.30579	0.220524	0.0369263	0.146201	0.835049	0.146812	No
TNFRSF10A	O00220	Tumor necrosis factor receptor superfamily member 10A OS=Homo sapiens (Human) OX=9606 GN=TNFRSF10A PE=1 SV=3	2	0.137973	1.12068	0.288311	0.238753	0.538811	0.268563	0.0370545	No
TONSL	Q96HA7	Tonsoku-like protein OS=Homo sapiens (Human) OX=9606 GN=TONSL PE=1 SV=2	14	-0.176045	-2.61083	0.0257686	3.46253e-09	1.19819e-07	6.92147	1.21849	No
RBM25	P49756	RNA-binding protein 25 OS=Homo sapiens (Human) OX=9606 GN=RBM25 PE=1 SV=3	9	0.137736	0.939018	0.369592	0.206457	0.492425	0.30766	0.0423759	No
MSH2	P43246	DNA mismatch repair protein Msh2 OS=Homo sapiens (Human) OX=9606 GN=MSH2 PE=1 SV=1	29	-0.176261	-2.54017	0.0291064	4.80141e-16	4.20124e-14	13.3766	2.35777	No
RFC1	P35251	Replication factor C subunit 1 OS=Homo sapiens (Human) OX=9606 GN=RFC1 PE=1 SV=4	12	-0.17647	-2.23301	0.049285	2.22617e-06	4.45598e-05	4.35106	0.767833	No
SNUPN	O95149	Snurportin-1 OS=Homo sapiens (Human) OX=9606 GN=SNUPN PE=1 SV=1	5	-0.177361	-2.51288	0.0305071	0.00027109	0.00289778	2.53793	0.450132	No
TP53BP1	Q12888	TP53-binding protein 1 OS=Homo sapiens (Human) OX=9606 GN=TP53BP1 PE=1 SV=2	14	0.137328	0.951046	0.363741	0.144975	0.381924	0.418022	0.0574063	No
FUNDC2	Q9BWH2	FUN14 domain-containing protein 2 OS=Homo sapiens (Human) OX=9606 GN=FUNDC2 PE=1 SV=2	2	-0.177479	-2.987	0.0134732	0.00264419	0.018573	1.73112	0.307236	No
FRA10AC1	Q70Z53	Protein FRA10AC1 OS=Homo sapiens (Human) OX=9606 GN=FRA10AC1 PE=1 SV=3	3	-0.178038	-3.47192	0.00589672	0.000103904	0.00132036	2.87931	0.512625	No
CERT	Q9Y5P4	Ceramide transfer protein OS=Homo sapiens (Human) OX=9606 GN=CERT PE=1 SV=1	4	0.136402	1.32101	0.215586	0.0913253	0.278569	0.555066	0.0757124	No
FMR1	Q06787	Synaptic functional regulator FMR1 OS=Homo sapiens (Human) OX=9606 GN=FMR1 PE=1 SV=1	4	-0.178145	-1.59499	0.141435	0.0348496	0.140773	0.851482	0.151687	No
CNOT9	Q92600	CCR4-NOT transcription complex subunit 9 OS=Homo sapiens (Human) OX=9606 GN=CNOT9 PE=1 SV=1	3	-0.17822	-3.58382	0.00488669	7.1406e-05	0.000944625	3.02474	0.539071	No
MTFR2	Q6P444	Mitochondrial fission regulator 2 OS=Homo sapiens (Human) OX=9606 GN=MTFR2 PE=1 SV=2	3	-0.178238	-2.10369	0.0613698	0.0108365	0.0583005	1.23433	0.220004	No
HEATR3	Q7Z4Q2	HEAT repeat-containing protein 3 OS=Homo sapiens (Human) OX=9606 GN=HEATR3 PE=1 SV=2	9	-0.178519	-1.94785	0.0796886	0.000307866	0.00324558	2.48871	0.444281	No
ZWILCH	Q9H900	Protein zwilch homolog OS=Homo sapiens (Human) OX=9606 GN=ZWILCH PE=1 SV=2	7	-0.179059	-2.2818	0.0453504	0.000132532	0.00160111	2.79558	0.500574	No
SPC24	Q8NBT2	Kinetochore protein Spc24 OS=Homo sapiens (Human) OX=9606 GN=SPC24 PE=1 SV=2	6	-0.179206	-2.55863	0.0281949	6.63217e-05	0.000886944	3.0521	0.546955	No
CUTA	O60888	Protein CutA OS=Homo sapiens (Human) OX=9606 GN=CUTA PE=1 SV=2	5	0.134759	0.841471	0.419523	0.351692	0.691496	0.16021	0.0215898	No
TOE1	Q96GM8	Target of EGR1 protein 1 OS=Homo sapiens (Human) OX=9606 GN=TOE1 PE=1 SV=1	4	-0.179512	-2.51042	0.0306366	0.000863363	0.0075115	2.12427	0.381332	No
GTF3A	Q92664	Transcription factor IIIA OS=Homo sapiens (Human) OX=9606 GN=GTF3A PE=1 SV=3	6	-0.180313	-2.10787	0.0609383	0.000921751	0.00794054	2.10015	0.378685	No
RHEB	Q15382	GTP-binding protein Rheb OS=Homo sapiens (Human) OX=9606 GN=RHEB PE=1 SV=1	6	-0.180336	-2.29503	0.0443372	0.00031315	0.00328996	2.48281	0.447739	No
RNF5	Q99942	E3 ubiquitin-protein ligase RNF5 OS=Homo sapiens (Human) OX=9606 GN=RNF5 PE=1 SV=1	2	-0.180593	-2.94388	0.0145105	0.00295443	0.0204473	1.68936	0.305088	No
RILPL2	Q969X0	RILP-like protein 2 OS=Homo sapiens (Human) OX=9606 GN=RILPL2 PE=1 SV=1	7	-0.180704	-2.80727	0.0183614	3.80561e-06	6.91673e-05	4.1601	0.751747	No
POLD1	P28340	DNA polymerase delta catalytic subunit OS=Homo sapiens (Human) OX=9606 GN=POLD1 PE=1 SV=2	43	-0.181656	-2.3102	0.0432026	4.15607e-19	5.41616e-17	16.2663	2.95487	No
PRMT3	O60678	Protein arginine N-methyltransferase 3 OS=Homo sapiens (Human) OX=9606 GN=PRMT3 PE=1 SV=4	10	-0.181859	-1.68882	0.121777	0.0013832	0.0110171	1.95793	0.356069	No
LRPAP1	P30533	Alpha-2-macroglobulin receptor-associated protein OS=Homo sapiens (Human) OX=9606 GN=LRPAP1 PE=1 SV=1	10	-0.182285	-2.31543	0.0428177	6.07592e-06	0.000107558	3.96836	0.723374	No
TDP2	O95551	Tyrosyl-DNA phosphodiesterase 2 OS=Homo sapiens (Human) OX=9606 GN=TDP2 PE=1 SV=1	5	-0.182365	-1.93543	0.0813509	0.00474819	0.030044	1.52224	0.277603	No
NUF2	Q9BZD4	Kinetochore protein Nuf2 OS=Homo sapiens (Human) OX=9606 GN=NUF2 PE=1 SV=2	4	-0.182611	-2.55257	0.0284912	0.000721755	0.00649155	2.18765	0.399488	No
PYROXD1	Q8WU10	Pyridine nucleotide-disulfide oxidoreductase domain-containing protein 1 OS=Homo sapiens (Human) OX=9606 GN=PYROXD1 PE=1 SV=1	4	-0.183508	-3.28801	0.00805049	3.13184e-05	0.000458911	3.33827	0.6126	No
ZNHIT3	Q15649	Zinc finger HIT domain-containing protein 3 OS=Homo sapiens (Human) OX=9606 GN=ZNHIT3 PE=1 SV=2	2	-0.184214	-2.18164	0.0537831	0.0208297	0.0957823	1.01871	0.187661	No
RFC5	P40937	Replication factor C subunit 5 OS=Homo sapiens (Human) OX=9606 GN=RFC5 PE=1 SV=1	16	-0.185084	-2.6993	0.0221211	9.17482e-11	3.92977e-09	8.40563	1.55575	No
RMC1	Q96DM3	Regulator of MON1-CCZ1 complex OS=Homo sapiens (Human) OX=9606 GN=RMC1 PE=1 SV=2	3	0.131972	1.43545	0.181337	0.0867234	0.268816	0.570545	0.0752961	No
SMARCAD1	Q9H4L7	SWI/SNF-related matrix-associated actin-dependent regulator of chromatin subfamily A containing DEAD/H box 1 OS=Homo sapiens (Human) OX=9606 GN=SMARCAD1 PE=1 SV=2	7	-0.185187	-2.39917	0.0370946	6.05496e-05	0.000823252	3.08447	0.571203	No
DOCK11	Q5JSL3	Dedicator of cytokinesis protein 11 OS=Homo sapiens (Human) OX=9606 GN=DOCK11 PE=1 SV=2	2	0.131699	1.14541	0.278402	0.227383	0.522401	0.281996	0.0371387	No
CUL4A	Q13619	Cullin-4A OS=Homo sapiens (Human) OX=9606 GN=CUL4A PE=1 SV=3	13	-0.185731	-1.91373	0.084333	3.29172e-05	0.000480042	3.31872	0.616389	No
SLC29A1	Q99808	Equilibrative nucleoside transporter 1 OS=Homo sapiens (Human) OX=9606 GN=SLC29A1 PE=1 SV=3	2	-0.186572	-2.23215	0.0493577	0.0183377	0.0867992	1.06148	0.198043	No
RAB1B	Q9H0U4	Ras-related protein Rab-1B OS=Homo sapiens (Human) OX=9606 GN=RAB1B PE=1 SV=1	7	0.131187	0.858513	0.410482	0.310336	0.640002	0.193818	0.0254264	No
ARRB2	P32121	Beta-arrestin-2 OS=Homo sapiens (Human) OX=9606 GN=ARRB2 PE=1 SV=2	10	-0.186741	-2.23074	0.0494763	1.31055e-05	0.000212621	3.67239	0.685787	No
MCM2	P49736	DNA replication licensing factor MCM2 OS=Homo sapiens (Human) OX=9606 GN=MCM2 PE=1 SV=4	44	-0.18733	-2.04486	0.0677591	2.45224e-15	1.8775e-13	12.7264	2.38404	No
SMC2	O95347	Structural maintenance of chromosomes protein 2 OS=Homo sapiens (Human) OX=9606 GN=SMC2 PE=1 SV=2	56	-0.187684	-2.86283	0.0166842	1.05058e-35	6.43482e-33	32.1915	6.04184	No
MVB12B	Q9H7P6	Multivesicular body subunit 12B OS=Homo sapiens (Human) OX=9606 GN=MVB12B PE=1 SV=2	2	0.130835	1.8088	0.100242	0.0522286	0.188287	0.725179	0.0948788	No
TRIM24	O15164	Transcription intermediary factor 1-alpha OS=Homo sapiens (Human) OX=9606 GN=TRIM24 PE=1 SV=3	5	-0.188205	-2.04843	0.0673538	0.00275514	0.0191546	1.71773	0.323285	No
SCML2	Q9UQR0	Sex comb on midleg-like protein 2 OS=Homo sapiens (Human) OX=9606 GN=SCML2 PE=1 SV=1	2	-0.188601	-1.90185	0.0860093	0.0416995	0.160433	0.794706	0.149882	No
SETD2	Q9BYW2	Histone-lysine N-methyltransferase SETD2 OS=Homo sapiens (Human) OX=9606 GN=SETD2 PE=1 SV=3	5	-0.188922	-2.17311	0.0545671	0.00149469	0.0117522	1.92988	0.364596	No
BSG	P35613	Basigin OS=Homo sapiens (Human) OX=9606 GN=BSG PE=1 SV=2	8	-0.189336	-1.96017	0.0780709	0.000546	0.00520101	2.28391	0.432427	No
GRSF1	Q12849	G-rich sequence factor 1 OS=Homo sapiens (Human) OX=9606 GN=GRSF1 PE=1 SV=3	14	-0.189423	-3.11694	0.0107804	5.48101e-12	2.72936e-10	9.56394	1.81163	No
PRIM2	P49643	DNA primase large subunit OS=Homo sapiens (Human) OX=9606 GN=PRIM2 PE=1 SV=2	10	-0.189758	-2.44222	0.0344506	1.89901e-06	3.85551e-05	4.41392	0.837576	No
BRD8	Q9H0E9	Bromodomain-containing protein 8 OS=Homo sapiens (Human) OX=9606 GN=BRD8 PE=1 SV=2	3	-0.190338	-2.086	0.0632275	0.0114876	0.0608665	1.21562	0.231379	No
C19ORF25	Q9UFG5	UPF0449 protein C19orf25 OS=Homo sapiens (Human) OX=9606 GN=C19orf25 PE=1 SV=2	2	-0.190396	-2.57926	0.0272103	0.0075574	0.0435457	1.36106	0.259139	No
FKBP1A	P62942	Peptidyl-prolyl cis-trans isomerase FKBP1A OS=Homo sapiens (Human) OX=9606 GN=FKBP1A PE=1 SV=2	3	0.129427	1.30093	0.222121	0.126096	0.34837	0.45796	0.0592723	No
MCM5	P33992	DNA replication licensing factor MCM5 OS=Homo sapiens (Human) OX=9606 GN=MCM5 PE=1 SV=5	43	-0.191109	-2.36677	0.0392141	5.36242e-20	8.01093e-18	17.0963	3.26726	No
FRG1	Q14331	Protein FRG1 OS=Homo sapiens (Human) OX=9606 GN=FRG1 PE=1 SV=1	5	-0.191205	-2.98431	0.0135357	2.42989e-05	0.000368984	3.43299	0.656404	No
CDK1	P06493	Cyclin-dependent kinase 1 OS=Homo sapiens (Human) OX=9606 GN=CDK1 PE=1 SV=3	14	-0.191324	-2.5184	0.0302183	1.11404e-08	3.5539e-07	6.44929	1.2339	No
CRELD2	Q6UXH1	Protein disulfide isomerase CRELD2 OS=Homo sapiens (Human) OX=9606 GN=CRELD2 PE=1 SV=1	3	-0.191547	-2.40643	0.0366349	0.00392801	0.0257316	1.58953	0.304471	No
IMP4	Q96G21	U3 small nucleolar ribonucleoprotein protein IMP4 OS=Homo sapiens (Human) OX=9606 GN=IMP4 PE=1 SV=1	7	-0.191817	-1.93828	0.0809668	0.00123114	0.0100543	1.99765	0.383183	No
ELANE	P08246	Neutrophil elastase OS=Homo sapiens (Human) OX=9606 GN=ELANE PE=1 SV=1	5	-0.192607	-1.76405	0.107831	0.0105975	0.0571894	1.24268	0.23935	No
APOC2	P02655	Apolipoprotein C-II OS=Homo sapiens (Human) OX=9606 GN=APOC2 PE=1 SV=1	2	0.128263	1.81467	0.0992832	0.0514973	0.186097	0.73026	0.0936652	No
CHTOP	Q9Y3Y2	Chromatin target of PRMT1 protein OS=Homo sapiens (Human) OX=9606 GN=CHTOP PE=1 SV=2	5	0.128136	0.87527	0.401722	0.320421	0.652367	0.185508	0.0237703	No
DDX21	Q9NR30	Nucleolar RNA helicase 2 OS=Homo sapiens (Human) OX=9606 GN=DDX21 PE=1 SV=5	53	-0.192699	-1.82274	0.097979	4.26909e-14	2.78172e-12	11.5557	2.22677	No
MKRN2	Q9H000	Probable E3 ubiquitin-protein ligase makorin-2 OS=Homo sapiens (Human) OX=9606 GN=MKRN2 PE=1 SV=2	4	-0.192807	-1.72861	0.11421	0.0210834	0.0968005	1.01412	0.19553	No
HMGN2	P05204	Non-histone chromosomal protein HMG-17 OS=Homo sapiens (Human) OX=9606 GN=HMGN2 PE=1 SV=3	4	0.127421	0.872124	0.403357	0.338982	0.675261	0.170528	0.0217288	No
HNRNPA1	P09651	Heterogeneous nuclear ribonucleoprotein A1 OS=Homo sapiens (Human) OX=9606 GN=HNRNPA1 PE=1 SV=5	24	-0.192829	-1.89972	0.0863127	5.12166e-08	1.42592e-06	5.84591	1.12726	No
SIKE1	Q9BRV8	Suppressor of IKBKE 1 OS=Homo sapiens (Human) OX=9606 GN=SIKE1 PE=1 SV=1	2	0.127341	1.25911	0.236258	0.180491	0.44726	0.34944	0.0444979	No
PLEK	P08567	Pleckstrin OS=Homo sapiens (Human) OX=9606 GN=PLEK PE=1 SV=3	14	0.127318	0.793661	0.445603	0.338836	0.675261	0.170528	0.0217113	No
ATP6V0A2	Q9Y487	V-type proton ATPase 116 kDa subunit a isoform 2 OS=Homo sapiens (Human) OX=9606 GN=ATP6V0A2 PE=1 SV=2	9	-0.193388	-1.85641	0.0927076	0.000626323	0.0057949	2.23695	0.432599	No
TOR1AIP2	Q8NFQ8	Torsin-1A-interacting protein 2 OS=Homo sapiens (Human) OX=9606 GN=TOR1AIP2 PE=1 SV=1	2	-0.193742	-2.27855	0.0456031	0.0163045	0.0795104	1.09958	0.213034	No
ESF1	Q9H501	ESF1 homolog OS=Homo sapiens (Human) OX=9606 GN=ESF1 PE=1 SV=1	14	-0.193998	-2.05411	0.0667146	3.40334e-06	6.41705e-05	4.19266	0.813367	No
PIAS1	O75925	E3 SUMO-protein ligase PIAS1 OS=Homo sapiens (Human) OX=9606 GN=PIAS1 PE=1 SV=2	4	-0.194212	-2.53151	0.0295438	0.000789364	0.00698679	2.15572	0.418668	No
LRMP	Q12912	Lymphoid-restricted membrane protein OS=Homo sapiens (Human) OX=9606 GN=LRMP PE=1 SV=3	10	0.126455	1.10128	0.296277	0.083501	0.262041	0.58163	0.07355	No
ICAM1	P05362	Intercellular adhesion molecule 1 OS=Homo sapiens (Human) OX=9606 GN=ICAM1 PE=1 SV=2	11	0.126297	1.1416	0.279912	0.0576151	0.20197	0.694714	0.0877404	No
PCBP2	Q15366	Poly(rC)-binding protein 2 OS=Homo sapiens (Human) OX=9606 GN=PCBP2 PE=1 SV=1	10	-0.194363	-2.69874	0.0221425	1.75187e-07	4.36188e-06	5.36033	1.04185	No
DLGAP5	Q15398	Disks large-associated protein 5 OS=Homo sapiens (Human) OX=9606 GN=DLGAP5 PE=1 SV=2	4	-0.195201	-3.02017	0.0127266	9.79109e-05	0.00124679	2.90421	0.566903	No
MAFG	O15525	Transcription factor MafG OS=Homo sapiens (Human) OX=9606 GN=MAFG PE=1 SV=1	5	-0.195401	-3.8973	0.0029077	2.44766e-07	5.7884e-06	5.23744	1.0234	No
ARHGAP11B	Q3KRB8	Rho GTPase-activating protein 11B OS=Homo sapiens (Human) OX=9606 GN=ARHGAP11B PE=2 SV=1	2	-0.196061	-2.99988	0.0131782	0.00255804	0.0181343	1.7415	0.34144	No
HIST2H3PS2	Q5TEC6	Histone H3 OS=Homo sapiens (Human) OX=9606 GN=HIST2H3PS2 PE=1 SV=1	2	0.125837	0.638594	0.53727	0.54741	0.90692	0.0424308	0.00533938	No
CD151	P48509	CD151 antigen OS=Homo sapiens (Human) OX=9606 GN=CD151 PE=1 SV=3	5	-0.197419	-2.34869	0.0404486	0.000622271	0.00577486	2.23846	0.441915	No
CLPTM1	O96005	Cleft lip and palate transmembrane protein 1 OS=Homo sapiens (Human) OX=9606 GN=CLPTM1 PE=1 SV=1	4	-0.197563	-2.44011	0.0345755	0.00116316	0.00962551	2.01658	0.398401	No
GPATCH4	Q5T3I0	G patch domain-containing protein 4 OS=Homo sapiens (Human) OX=9606 GN=GPATCH4 PE=1 SV=2	11	-0.197627	-1.90884	0.08502	0.000119682	0.00147495	2.83122	0.559526	No
DDX12P	Q92771	Putative ATP-dependent RNA helicase DDX12 OS=Homo sapiens (Human) OX=9606 GN=DDX12P PE=5 SV=3	2	-0.197803	-3.29272	0.00798624	0.0012087	0.00992399	2.00331	0.396261	No
TRIM27	P14373	Zinc finger protein RFP OS=Homo sapiens (Human) OX=9606 GN=TRIM27 PE=1 SV=1	3	-0.198037	-1.65904	0.127733	0.0447794	0.169582	0.770621	0.152612	No
UCK2	Q9BZX2	Uridine-cytidine kinase 2 OS=Homo sapiens (Human) OX=9606 GN=UCK2 PE=1 SV=1	10	-0.198327	-2.08627	0.0631996	4.76952e-05	0.000660935	3.17984	0.630648	No
ZNHIT6	Q9NWK9	Box C/D snoRNA protein 1 OS=Homo sapiens (Human) OX=9606 GN=ZNHIT6 PE=1 SV=1	5	-0.198455	-3.39756	0.00668534	2.95805e-06	5.67963e-05	4.24568	0.842577	No
C5ORF51	A6NDU8	UPF0600 protein C5orf51 OS=Homo sapiens (Human) OX=9606 GN=C5orf51 PE=1 SV=1	3	0.124501	0.705507	0.496412	0.494619	0.852191	0.069463	0.00864818	No
LRSAM1	Q6UWE0	E3 ubiquitin-protein ligase LRSAM1 OS=Homo sapiens (Human) OX=9606 GN=LRSAM1 PE=1 SV=1	9	0.124464	1.12745	0.285575	0.0821011	0.258811	0.587018	0.0730624	No
FBXL6	Q8N531	F-box/LRR-repeat protein 6 OS=Homo sapiens (Human) OX=9606 GN=FBXL6 PE=2 SV=1	2	-0.198719	-2.79649	0.018706	0.00431885	0.0276416	1.55844	0.309691	No
SHCBP1	Q8NEM2	SHC SH2 domain-binding protein 1 OS=Homo sapiens (Human) OX=9606 GN=SHCBP1 PE=1 SV=3	4	-0.199525	-2.17158	0.0547092	0.00358266	0.0239299	1.62106	0.323442	No
MDC1	Q14676	Mediator of DNA damage checkpoint protein 1 OS=Homo sapiens (Human) OX=9606 GN=MDC1 PE=1 SV=3	22	-0.199862	-2.31164	0.043096	8.92894e-11	3.85139e-09	8.41438	1.68172	No
SPAG5	Q96R06	Sperm-associated antigen 5 OS=Homo sapiens (Human) OX=9606 GN=SPAG5 PE=1 SV=2	5	-0.20026	-1.69611	0.120358	0.014439	0.0727891	1.13793	0.227882	No
KIF23	Q02241	Kinesin-like protein KIF23 OS=Homo sapiens (Human) OX=9606 GN=KIF23 PE=1 SV=3	2	-0.200598	-2.68008	0.022867	0.0058299	0.0356013	1.44853	0.290573	No
NCAPG	Q9BPX3	Condensin complex subunit 3 OS=Homo sapiens (Human) OX=9606 GN=NCAPG PE=1 SV=1	20	-0.200694	-2.59525	0.0264703	3.92976e-12	2.00581e-10	9.69771	1.94627	No
TEC	P42680	Tyrosine-protein kinase Tec OS=Homo sapiens (Human) OX=9606 GN=TEC PE=1 SV=2	2	0.123961	0.169908	0.868431	0.922259	1	0	0	No
F11R	Q9Y624	Junctional adhesion molecule A OS=Homo sapiens (Human) OX=9606 GN=F11R PE=1 SV=1	6	0.123782	0.952131	0.363217	0.238146	0.538046	0.26918	0.0333198	No
ZNF106	Q9H2Y7	Zinc finger protein 106 OS=Homo sapiens (Human) OX=9606 GN=ZNF106 PE=1 SV=1	3	-0.201958	-3.41301	0.00651302	0.000126706	0.00154289	2.81167	0.567839	No
SMC4	Q9NTJ3	Structural maintenance of chromosomes protein 4 OS=Homo sapiens (Human) OX=9606 GN=SMC4 PE=1 SV=2	51	-0.202156	-3.0083	0.0129888	1.6239e-35	9.04219e-33	32.0437	6.47783	No
TRAPPC2B	P0DI82	Trafficking protein particle complex subunit 2B OS=Homo sapiens (Human) OX=9606 GN=TRAPPC2B PE=1 SV=1	2	0.123408	1.48241	0.168686	0.111472	0.319947	0.494921	0.0610771	No
BCLAF1	Q9NYF8	Bcl-2-associated transcription factor 1 OS=Homo sapiens (Human) OX=9606 GN=BCLAF1 PE=1 SV=2	24	0.122795	0.808494	0.437399	0.266892	0.583618	0.233871	0.0287183	No
CHAF1A	Q13111	Chromatin assembly factor 1 subunit A OS=Homo sapiens (Human) OX=9606 GN=CHAF1A PE=1 SV=3	12	-0.202313	-2.56618	0.0278307	6.02736e-08	1.64811e-06	5.78301	1.16998	No
ASF1A	Q9Y294	Histone chaperone ASF1A OS=Homo sapiens (Human) OX=9606 GN=ASF1A PE=1 SV=1	6	0.122628	0.890834	0.393704	0.291446	0.616013	0.21041	0.0258022	No
DNMT1	P26358	DNA (cytosine-5)-methyltransferase 1 OS=Homo sapiens (Human) OX=9606 GN=DNMT1 PE=1 SV=2	65	-0.202845	-2.94084	0.0145866	5.88558e-43	4.50615e-40	39.3462	7.98118	No
MAD2L1	Q13257	Mitotic spindle assembly checkpoint protein MAD2A OS=Homo sapiens (Human) OX=9606 GN=MAD2L1 PE=1 SV=1	7	-0.202919	-1.57054	0.147002	0.0112545	0.0597347	1.22377	0.248326	No
STRN4	Q9NRL3	Striatin-4 OS=Homo sapiens (Human) OX=9606 GN=STRN4 PE=1 SV=2	2	-0.203633	-3.30171	0.00786517	0.00118136	0.00972562	2.01208	0.409727	No
SCAMP4	Q969E2	Secretory carrier-associated membrane protein 4 OS=Homo sapiens (Human) OX=9606 GN=SCAMP4 PE=1 SV=1	3	-0.203771	-2.04485	0.0677602	0.0131521	0.0676947	1.16945	0.238299	No
SLC1A4	P43007	Neutral amino acid transporter A OS=Homo sapiens (Human) OX=9606 GN=SLC1A4 PE=1 SV=1	3	-0.204002	-2.4588	0.0334825	0.00328816	0.0223777	1.65018	0.336641	No
PXN	P49023	Paxillin OS=Homo sapiens (Human) OX=9606 GN=PXN PE=1 SV=3	6	0.122452	1.20286	0.256417	0.0917402	0.279557	0.55353	0.0677811	No
UNC119B	A6NIH7	Protein unc-119 homolog B OS=Homo sapiens (Human) OX=9606 GN=UNC119B PE=1 SV=1	2	0.122429	1.1768	0.266213	0.213566	0.50292	0.298501	0.0365451	No
USP1	O94782	Ubiquitin carboxyl-terminal hydrolase 1 OS=Homo sapiens (Human) OX=9606 GN=USP1 PE=1 SV=1	2	-0.204341	-2.39419	0.0374129	0.0121464	0.0635867	1.19663	0.244521	No
RFC2	P35250	Replication factor C subunit 2 OS=Homo sapiens (Human) OX=9606 GN=RFC2 PE=1 SV=3	14	-0.204368	-2.71226	0.0216318	9.54796e-10	3.52297e-08	7.45309	1.52317	No
SCD	O00767	Acyl-CoA desaturase OS=Homo sapiens (Human) OX=9606 GN=SCD PE=1 SV=2	5	0.122024	0.932112	0.372981	0.271888	0.590118	0.229061	0.0279509	No
VTA1	Q9NP79	Vacuolar protein sorting-associated protein VTA1 homolog OS=Homo sapiens (Human) OX=9606 GN=VTA1 PE=1 SV=1	7	-0.204458	-2.11702	0.0600037	0.000391584	0.00395784	2.40254	0.491219	No
GUK1	Q16774	Guanylate kinase OS=Homo sapiens (Human) OX=9606 GN=GUK1 PE=1 SV=2	2	-0.20482	-2.14189	0.0575326	0.0230185	0.103592	0.984674	0.201681	No
CCDC167	Q9P0B6	Coiled-coil domain-containing protein 167 OS=Homo sapiens (Human) OX=9606 GN=CCDC167 PE=1 SV=2	2	-0.20484	-3.75847	0.00365427	0.000374605	0.00381139	2.41892	0.49549	No
CDCA2	Q69YH5	Cell division cycle-associated protein 2 OS=Homo sapiens (Human) OX=9606 GN=CDCA2 PE=1 SV=2	2	-0.20568	-3.10626	0.0109794	0.00194661	0.0146115	1.8353	0.377485	No
NCEH1	Q6PIU2	Neutral cholesterol ester hydrolase 1 OS=Homo sapiens (Human) OX=9606 GN=NCEH1 PE=1 SV=3	6	0.121852	1.1517	0.275925	0.113181	0.323035	0.490751	0.0597989	No
PARP9	Q8IXQ6	Protein mono-ADP-ribosyltransferase PARP9 OS=Homo sapiens (Human) OX=9606 GN=PARP9 PE=1 SV=2	2	0.12183	1.79272	0.102911	0.0542822	0.193108	0.7142	0.0870109	No
YBX3	P16989	Y-box-binding protein 3 OS=Homo sapiens (Human) OX=9606 GN=YBX3 PE=1 SV=4	4	-0.206167	-1.83942	0.0953342	0.0137169	0.0699549	1.15518	0.23816	No
RRP36	Q96EU6	Ribosomal RNA processing protein 36 homolog OS=Homo sapiens (Human) OX=9606 GN=RRP36 PE=1 SV=1	3	-0.206957	-1.84037	0.0951859	0.0254562	0.11177	0.951674	0.196955	No
RAVER1	Q8IY67	Ribonucleoprotein PTB-binding 1 OS=Homo sapiens (Human) OX=9606 GN=RAVER1 PE=1 SV=1	9	-0.207856	-1.51766	0.1597	0.00742321	0.0429746	1.36679	0.284096	No
MSH6	P52701	DNA mismatch repair protein Msh6 OS=Homo sapiens (Human) OX=9606 GN=MSH6 PE=1 SV=2	25	-0.2089	-2.49026	0.0317183	1.19506e-13	7.46911e-12	11.1267	2.32438	No
CXORF56	Q9H5V9	UPF0428 protein CXorf56 OS=Homo sapiens (Human) OX=9606 GN=CXorf56 PE=1 SV=1	4	-0.208989	-1.79305	0.102856	0.0164421	0.0798	1.098	0.229469	No
FAM107B	Q9H098	Protein FAM107B OS=Homo sapiens (Human) OX=9606 GN=FAM107B PE=1 SV=1	4	0.121039	1.0217	0.330724	0.22881	0.524009	0.280661	0.033971	No
SPTY2D1	Q68D10	Protein SPT2 homolog OS=Homo sapiens (Human) OX=9606 GN=SPTY2D1 PE=1 SV=3	5	-0.209354	-1.96811	0.0770447	0.00406106	0.0264055	1.57831	0.330425	No
RFC4	P35249	Replication factor C subunit 4 OS=Homo sapiens (Human) OX=9606 GN=RFC4 PE=1 SV=2	17	-0.210026	-3.04693	0.0121551	1.28948e-13	7.97784e-12	11.0981	2.33089	No
PGK2	P07205	Phosphoglycerate kinase 2 OS=Homo sapiens (Human) OX=9606 GN=PGK2 PE=1 SV=3	2	0.120846	1.26765	0.233311	0.17731	0.441652	0.35492	0.0428907	No
DBN1	Q16643	Drebrin OS=Homo sapiens (Human) OX=9606 GN=DBN1 PE=1 SV=4	14	0.120455	1.06088	0.313406	0.0700508	0.231925	0.634653	0.0764471	No
BZW1	Q7L1Q6	Basic leucine zipper and W2 domain-containing protein 1 OS=Homo sapiens (Human) OX=9606 GN=BZW1 PE=1 SV=1	22	-0.210269	-3.20529	0.00926897	2.63535e-18	3.16501e-16	15.4996	3.2591	No
CTSG	P08311	Cathepsin G OS=Homo sapiens (Human) OX=9606 GN=CTSG PE=1 SV=2	16	-0.211689	-1.4337	0.181823	0.0016991	0.013025	1.88522	0.39908	No
C18ORF21	Q32NC0	UPF0711 protein C18orf21 OS=Homo sapiens (Human) OX=9606 GN=C18orf21 PE=1 SV=1	2	0.120291	1.21104	0.253402	0.199261	0.480502	0.318305	0.0382892	No
TCEA1	P23193	Transcription elongation factor A protein 1 OS=Homo sapiens (Human) OX=9606 GN=TCEA1 PE=1 SV=2	22	-0.212243	-2.10747	0.0609788	4.03458e-09	1.38055e-07	6.85995	1.45597	No
TRIM65	Q6PJ69	Tripartite motif-containing protein 65 OS=Homo sapiens (Human) OX=9606 GN=TRIM65 PE=1 SV=3	4	-0.213411	-2.02489	0.0700676	0.00653709	0.0390948	1.40788	0.300457	No
EIF1	P41567	Eukaryotic translation initiation factor 1 OS=Homo sapiens (Human) OX=9606 GN=EIF1 PE=1 SV=1	7	-0.213817	-2.47988	0.0322902	3.51798e-05	0.0005094	3.29294	0.704088	No
NAT1	P18440	Arylamine N-acetyltransferase 1 OS=Homo sapiens (Human) OX=9606 GN=NAT1 PE=1 SV=2	5	0.119524	1.36122	0.202981	0.0602349	0.209239	0.679357	0.0811997	No
TOPBP1	Q92547	DNA topoisomerase 2-binding protein 1 OS=Homo sapiens (Human) OX=9606 GN=TOPBP1 PE=1 SV=3	5	-0.213974	-2.0792	0.0639559	0.00237149	0.0170485	1.76831	0.378373	No
MCM6	Q14566	DNA replication licensing factor MCM6 OS=Homo sapiens (Human) OX=9606 GN=MCM6 PE=1 SV=1	47	-0.214405	-2.69683	0.0222154	2.05088e-27	5.46157e-25	24.2627	5.20205	No
SERF2	P84101	Small EDRK-rich factor 2 OS=Homo sapiens (Human) OX=9606 GN=SERF2 PE=1 SV=1	3	-0.214458	-1.71902	0.115995	0.0372429	0.147169	0.832182	0.178468	No
MIF	P14174	Macrophage migration inhibitory factor OS=Homo sapiens (Human) OX=9606 GN=MIF PE=1 SV=4	5	0.118731	1.07195	0.308639	0.174696	0.436562	0.359955	0.0427376	No
MIS18BP1	Q6P0N0	Mis18-binding protein 1 OS=Homo sapiens (Human) OX=9606 GN=MIS18BP1 PE=1 SV=1	4	-0.214674	-2.15056	0.0566937	0.0039078	0.0256266	1.59131	0.341612	No
RNF220	Q5VTB9	E3 ubiquitin-protein ligase RNF220 OS=Homo sapiens (Human) OX=9606 GN=RNF220 PE=1 SV=1	2	-0.214913	-3.25571	0.00850545	0.00132826	0.0107047	1.97042	0.42347	No
SMAP1	Q8IYB5	Stromal membrane-associated protein 1 OS=Homo sapiens (Human) OX=9606 GN=SMAP1 PE=1 SV=2	3	0.118381	1.10538	0.294581	0.209208	0.496281	0.304272	0.0360201	No
JPT1	Q9UK76	Jupiter microtubule associated homolog 1 OS=Homo sapiens (Human) OX=9606 GN=JPT1 PE=1 SV=3	4	0.118274	1.02843	0.327699	0.224547	0.518022	0.285652	0.0337852	No
C1ORF174	Q8IYL3	UPF0688 protein C1orf174 OS=Homo sapiens (Human) OX=9606 GN=C1orf174 PE=1 SV=2	3	-0.21513	-1.82256	0.098009	0.0269344	0.1159	0.935915	0.201344	No
MCM3	P25205	DNA replication licensing factor MCM3 OS=Homo sapiens (Human) OX=9606 GN=MCM3 PE=1 SV=3	47	-0.216107	-3.09227	0.0112456	2.10214e-34	1.07297e-31	30.9694	6.6927	No
STMN1	P16949	Stathmin OS=Homo sapiens (Human) OX=9606 GN=STMN1 PE=1 SV=3	13	0.117801	0.997726	0.341669	0.116052	0.328323	0.483699	0.05698	No
GNL3L	Q9NVN8	Guanine nucleotide-binding protein-like 3-like protein OS=Homo sapiens (Human) OX=9606 GN=GNL3L PE=1 SV=1	7	-0.217633	-2.96931	0.0138894	1.25965e-06	2.65132e-05	4.57654	0.996007	No
RECQL4	O94761	ATP-dependent DNA helicase Q4 OS=Homo sapiens (Human) OX=9606 GN=RECQL4 PE=1 SV=2	3	-0.217775	-2.22443	0.0500106	0.00725303	0.0422548	1.37412	0.29925	No
RRM1	P23921	Ribonucleoside-diphosphate reductase large subunit OS=Homo sapiens (Human) OX=9606 GN=RRM1 PE=1 SV=1	36	-0.218236	-2.37948	0.0383689	2.97863e-17	3.09222e-15	14.5097	3.16655	No
GRK6	P43250	G protein-coupled receptor kinase 6 OS=Homo sapiens (Human) OX=9606 GN=GRK6 PE=1 SV=2	3	-0.218933	-2.76802	0.0196478	0.00114294	0.00951153	2.02175	0.442627	No
BAZ1A	Q9NRL2	Bromodomain adjacent to zinc finger domain protein 1A OS=Homo sapiens (Human) OX=9606 GN=BAZ1A PE=1 SV=2	23	-0.219627	-2.63738	0.0246151	5.1964e-14	3.35031e-12	11.4749	2.5202	No
WT1	P19544	Wilms tumor protein OS=Homo sapiens (Human) OX=9606 GN=WT1 PE=1 SV=2	2	-0.220496	-3.33488	0.00743431	0.00108577	0.00913942	2.03908	0.449609	No
MOCS3	O95396	Adenylyltransferase and sulfurtransferase MOCS3 OS=Homo sapiens (Human) OX=9606 GN=MOCS3 PE=1 SV=1	3	0.116347	1.20567	0.255376	0.162341	0.41474	0.382224	0.0444708	No
S100A4	P26447	Protein S100-A4 OS=Homo sapiens (Human) OX=9606 GN=S100A4 PE=1 SV=1	5	0.11612	1.36024	0.20328	0.0604704	0.209848	0.678096	0.0787403	No
MAPK9	P45984	Mitogen-activated protein kinase 9 OS=Homo sapiens (Human) OX=9606 GN=MAPK9 PE=1 SV=2	2	-0.221186	-3.20591	0.00925919	0.00150834	0.0118443	1.92649	0.426112	No
MCM7	P33993	DNA replication licensing factor MCM7 OS=Homo sapiens (Human) OX=9606 GN=MCM7 PE=1 SV=4	43	-0.222237	-2.98609	0.0134942	5.84573e-30	2.10618e-27	26.6765	5.92852	No
BCL11A	Q9H165	B-cell lymphoma/leukemia 11A OS=Homo sapiens (Human) OX=9606 GN=BCL11A PE=1 SV=2	6	-0.22394	-2.72892	0.0210188	2.40634e-05	0.000366638	3.43576	0.769403	No
TM9SF1	O15321	Transmembrane 9 superfamily member 1 OS=Homo sapiens (Human) OX=9606 GN=TM9SF1 PE=2 SV=2	2	-0.225393	-2.23153	0.0494099	0.0183664	0.0868683	1.06114	0.239173	No
AIMP1	Q12904	Aminoacyl tRNA synthase complex-interacting multifunctional protein 1 OS=Homo sapiens (Human) OX=9606 GN=AIMP1 PE=1 SV=2	18	0.115671	0.810244	0.436438	0.291462	0.616013	0.21041	0.0243383	No
SLC7A5	Q01650	Large neutral amino acids transporter small subunit 1 OS=Homo sapiens (Human) OX=9606 GN=SLC7A5 PE=1 SV=2	5	-0.225779	-2.72078	0.021316	9.3784e-05	0.00119922	2.9211	0.659522	No
GRN	P28799	Progranulin OS=Homo sapiens (Human) OX=9606 GN=GRN PE=1 SV=2	12	0.11554	1.12118	0.288109	0.0577245	0.202036	0.694572	0.080251	No
CD46	P15529	Membrane cofactor protein OS=Homo sapiens (Human) OX=9606 GN=CD46 PE=1 SV=3	5	-0.226659	-2.41816	0.0359048	0.000438297	0.00433694	2.36282	0.535554	No
SF3A1	Q15459	Splicing factor 3A subunit 1 OS=Homo sapiens (Human) OX=9606 GN=SF3A1 PE=1 SV=1	24	0.115099	0.919978	0.378991	0.111947	0.320858	0.493688	0.056823	No
LRIF1	Q5T3J3	Ligand-dependent nuclear receptor-interacting factor 1 OS=Homo sapiens (Human) OX=9606 GN=LRIF1 PE=1 SV=1	2	-0.226816	-3.38235	0.00685967	0.000962515	0.00821087	2.08561	0.473049	No
RNF181	Q9P0P0	E3 ubiquitin-protein ligase RNF181 OS=Homo sapiens (Human) OX=9606 GN=RNF181 PE=1 SV=1	2	-0.227394	-1.91604	0.0840115	0.0402806	0.156548	0.805354	0.183133	No
KIF15	Q9NS87	Kinesin-like protein KIF15 OS=Homo sapiens (Human) OX=9606 GN=KIF15 PE=1 SV=1	17	-0.229344	-2.69324	0.0223535	2.87957e-11	1.32612e-09	8.87742	2.03598	No
PPT1	P50897	Palmitoyl-protein thioesterase 1 OS=Homo sapiens (Human) OX=9606 GN=PPT1 PE=1 SV=1	6	-0.22948	-2.47755	0.0324199	0.000107214	0.00135679	2.86749	0.658032	No
KIF20B	Q96Q89	Kinesin-like protein KIF20B OS=Homo sapiens (Human) OX=9606 GN=KIF20B PE=1 SV=3	5	-0.229669	-2.68635	0.022621	0.000111862	0.00140113	2.85352	0.655365	No
SPDL1	Q96EA4	Protein Spindly OS=Homo sapiens (Human) OX=9606 GN=SPDL1 PE=1 SV=2	4	-0.229672	-3.10961	0.0109164	6.68498e-05	0.000892059	3.04961	0.700408	No
TNFAIP8	O95379	Tumor necrosis factor alpha-induced protein 8 OS=Homo sapiens (Human) OX=9606 GN=TNFAIP8 PE=1 SV=1	2	-0.23162	-3.52246	0.00541612	0.000675576	0.00613023	2.21252	0.512465	No
COA6	Q5JTJ3	Cytochrome c oxidase assembly factor 6 homolog OS=Homo sapiens (Human) OX=9606 GN=COA6 PE=1 SV=1	5	0.11455	0.633495	0.540462	0.575536	0.931842	0.0306575	0.00351182	No
PIN4	Q9Y237	Peptidyl-prolyl cis-trans isomerase NIMA-interacting 4 OS=Homo sapiens (Human) OX=9606 GN=PIN4 PE=1 SV=1	4	0.114491	1.4008	0.191184	0.0697162	0.231402	0.635633	0.0727744	No
PDCD10	Q9BUL8	Programmed cell death protein 10 OS=Homo sapiens (Human) OX=9606 GN=PDCD10 PE=1 SV=1	9	0.114317	1.20979	0.253859	0.0519941	0.187663	0.726621	0.0830653	No
VMP1	Q96GC9	Vacuole membrane protein 1 OS=Homo sapiens (Human) OX=9606 GN=VMP1 PE=1 SV=1	3	0.113701	1.36872	0.200699	0.104672	0.304857	0.515904	0.0586587	No
FTH1	P02794	Ferritin heavy chain OS=Homo sapiens (Human) OX=9606 GN=FTH1 PE=1 SV=2	3	0.113557	1.24041	0.242809	0.148239	0.388849	0.410219	0.0465831	No
NR2F1	P10589	COUP transcription factor 1 OS=Homo sapiens (Human) OX=9606 GN=NR2F1 PE=1 SV=1	3	-0.23228	-1.65182	0.129218	0.0457766	0.172023	0.764413	0.177558	No
RPUSD4	Q96CM3	Mitochondrial RNA pseudouridine synthase RPUSD4 OS=Homo sapiens (Human) OX=9606 GN=RPUSD4 PE=1 SV=1	2	-0.232549	-3.57659	0.00494619	0.000589671	0.0055057	2.25919	0.525373	No
IKBKB	O14920	Inhibitor of nuclear factor kappa-B kinase subunit beta OS=Homo sapiens (Human) OX=9606 GN=IKBKB PE=1 SV=1	17	0.11332	0.783126	0.45149	0.342038	0.679245	0.167973	0.0190347	No
TMEM160	Q9NX00	Transmembrane protein 160 OS=Homo sapiens (Human) OX=9606 GN=TMEM160 PE=1 SV=1	3	-0.232692	-2.1301	0.058691	0.00992957	0.0543509	1.26479	0.294307	No
SLC25A22	Q9H936	Mitochondrial glutamate carrier 1 OS=Homo sapiens (Human) OX=9606 GN=SLC25A22 PE=1 SV=1	3	-0.233905	-2.61163	0.0257332	0.00195251	0.0146378	1.83452	0.429104	No
CBR4	Q8N4T8	Carbonyl reductase family member 4 OS=Homo sapiens (Human) OX=9606 GN=CBR4 PE=1 SV=3	2	0.113009	1.46003	0.174617	0.117167	0.329802	0.481747	0.054442	No
G6PD	P11413	Glucose-6-phosphate 1-dehydrogenase OS=Homo sapiens (Human) OX=9606 GN=G6PD PE=1 SV=4	18	0.112976	0.951341	0.363598	0.11576	0.3278	0.484391	0.0547245	No
DHRS9	Q9BPW9	Dehydrogenase/reductase SDR family member 9 OS=Homo sapiens (Human) OX=9606 GN=DHRS9 PE=1 SV=1	3	0.112951	1.1296	0.284709	0.19702	0.476442	0.32199	0.0363692	No
TIMELESS	Q9UNS1	Protein timeless homolog OS=Homo sapiens (Human) OX=9606 GN=TIMELESS PE=1 SV=2	6	-0.234572	-3.81679	0.00331886	3.89731e-08	1.11028e-06	5.95457	1.39678	No
ANKRD17	O75179	Ankyrin repeat domain-containing protein 17 OS=Homo sapiens (Human) OX=9606 GN=ANKRD17 PE=1 SV=3	15	0.112809	0.9571	0.360822	0.131683	0.359189	0.444677	0.0501636	No
GRHPR	Q9UBQ7	Glyoxylate reductase/hydroxypyruvate reductase OS=Homo sapiens (Human) OX=9606 GN=GRHPR PE=1 SV=1	6	0.112484	1.33914	0.209824	0.0506737	0.184342	0.734375	0.0826055	No
AVEN	Q9NQS1	Cell death regulator Aven OS=Homo sapiens (Human) OX=9606 GN=AVEN PE=1 SV=1	2	0.112469	0.21315	0.835443	0.892446	1	0	0	No
ACTR1B	P42025	Beta-centractin OS=Homo sapiens (Human) OX=9606 GN=ACTR1B PE=1 SV=1	2	0.112312	1.66022	0.127494	0.074256	0.242311	0.615627	0.069142	No
SLC1A5	Q15758	Neutral amino acid transporter B(0) OS=Homo sapiens (Human) OX=9606 GN=SLC1A5 PE=1 SV=2	8	-0.2346	-2.61436	0.025612	4.23498e-06	7.6517e-05	4.11624	0.965669	No
MYL6	P60660	Myosin light polypeptide 6 OS=Homo sapiens (Human) OX=9606 GN=MYL6 PE=1 SV=2	12	0.112202	1.13877	0.281037	0.0512727	0.185874	0.73078	0.081995	No
TMEM30A	Q9NV96	Cell cycle control protein 50A OS=Homo sapiens (Human) OX=9606 GN=TMEM30A PE=1 SV=1	3	-0.235833	-3.73472	0.00380083	4.32291e-05	0.000605899	3.2176	0.758815	No
DNAJA1	P31689	DnaJ homolog subfamily A member 1 OS=Homo sapiens (Human) OX=9606 GN=DNAJA1 PE=1 SV=2	18	-0.236128	-2.10468	0.0612667	8.78922e-08	2.33047e-06	5.63256	1.33	No
EIPR1	Q53HC9	EARP and GARP complex-interacting protein 1 OS=Homo sapiens (Human) OX=9606 GN=EIPR1 PE=1 SV=2	6	0.111801	1.32425	0.214547	0.054191	0.192977	0.714495	0.0798812	No
NOSIP	Q9Y314	Nitric oxide synthase-interacting protein OS=Homo sapiens (Human) OX=9606 GN=NOSIP PE=1 SV=1	12	-0.236647	-2.57284	0.027513	5.60264e-08	1.54577e-06	5.81085	1.37512	No
CRBN	Q96SW2	Protein cereblon OS=Homo sapiens (Human) OX=9606 GN=CRBN PE=1 SV=1	2	0.111631	1.26297	0.234922	0.179047	0.444713	0.35192	0.0392853	No
TMEM126A	Q9H061	Transmembrane protein 126A OS=Homo sapiens (Human) OX=9606 GN=TMEM126A PE=1 SV=1	2	-0.23693	-2.08151	0.0637081	0.0267708	0.115636	0.936909	0.221982	No
NCAPD3	P42695	Condensin-2 complex subunit D3 OS=Homo sapiens (Human) OX=9606 GN=NCAPD3 PE=1 SV=2	9	-0.237582	-2.4938	0.0315258	3.52782e-06	6.54784e-05	4.1839	0.994018	No
HTATSF1	O43719	HIV Tat-specific factor 1 OS=Homo sapiens (Human) OX=9606 GN=HTATSF1 PE=1 SV=1	10	-0.241694	-1.79966	0.101751	0.000559695	0.00529033	2.27652	0.55022	No
HCLS1	P14317	Hematopoietic lineage cell-specific protein OS=Homo sapiens (Human) OX=9606 GN=HCLS1 PE=1 SV=3	20	0.111175	0.953636	0.36249	0.102032	0.299735	0.523263	0.0581736	No
FAM32A	Q9Y421	Protein FAM32A OS=Homo sapiens (Human) OX=9606 GN=FAM32A PE=1 SV=2	3	-0.242323	-4.01059	0.00241723	1.75007e-05	0.000272068	3.56532	0.86396	No
HNMT	P50135	Histamine N-methyltransferase OS=Homo sapiens (Human) OX=9606 GN=HNMT PE=1 SV=1	2	0.11102	1.24919	0.239716	0.184241	0.452657	0.344231	0.0382166	No
CIAO3	Q9H6Q4	Cytosolic iron-sulfur assembly component 3 OS=Homo sapiens (Human) OX=9606 GN=CIAO3 PE=1 SV=1	3	0.110519	1.27225	0.23174	0.136219	0.36745	0.434802	0.0480538	No
HMGB2	P26583	High mobility group protein B2 OS=Homo sapiens (Human) OX=9606 GN=HMGB2 PE=1 SV=2	11	0.110446	0.657386	0.525601	0.569	0.927457	0.0327064	0.00361228	No
SRSF9	Q13242	Serine/arginine-rich splicing factor 9 OS=Homo sapiens (Human) OX=9606 GN=SRSF9 PE=1 SV=1	12	-0.242875	-2.1966	0.052434	3.27797e-06	6.23813e-05	4.20495	1.02128	No
DDX5	P17844	Probable ATP-dependent RNA helicase DDX5 OS=Homo sapiens (Human) OX=9606 GN=DDX5 PE=1 SV=1	32	-0.242917	-3.04059	0.0122882	1.4808e-23	3.23926e-21	20.4896	4.97727	No
ITGAM	P11215	Integrin alpha-M OS=Homo sapiens (Human) OX=9606 GN=ITGAM PE=1 SV=2	3	0.110088	1.16334	0.271385	0.180975	0.447867	0.348851	0.0384042	No
RSBN1L	Q6PCB5	Lysine-specific demethylase RSBN1L OS=Homo sapiens (Human) OX=9606 GN=RSBN1L PE=1 SV=2	2	-0.243143	-2.28905	0.0447924	0.0158756	0.0777285	1.10942	0.269747	No
MCMBP	Q9BTE3	Mini-chromosome maintenance complex-binding protein OS=Homo sapiens (Human) OX=9606 GN=MCMBP PE=1 SV=2	16	-0.244113	-2.64562	0.0242674	1.98643e-10	8.16569e-09	8.08801	1.97439	No
PRMT7	Q9NVM4	Protein arginine N-methyltransferase 7 OS=Homo sapiens (Human) OX=9606 GN=PRMT7 PE=1 SV=1	2	-0.245363	-2.80797	0.0183393	0.00419294	0.0270619	1.56764	0.384642	No
RRM2	P31350	Ribonucleoside-diphosphate reductase subunit M2 OS=Homo sapiens (Human) OX=9606 GN=RRM2 PE=1 SV=1	6	-0.246133	-3.04048	0.0122904	3.74252e-06	6.86315e-05	4.16348	1.02477	No
	sp		46	-0.246726	-1.06257	0.312676	0.00399842	0.0261091	1.58321	0.390618	No
RRM2B	Q7LG56	Ribonucleoside-diphosphate reductase subunit M2 B OS=Homo sapiens (Human) OX=9606 GN=RRM2B PE=1 SV=1	4	0.109257	0.892462	0.392871	0.322278	0.654494	0.184094	0.0201135	No
APP	P05067	Amyloid-beta precursor protein OS=Homo sapiens (Human) OX=9606 GN=APP PE=1 SV=3	3	-0.247976	-2.1897	0.0530523	0.00814501	0.0462356	1.33502	0.331054	No
ETNK1	Q9HBU6	Ethanolamine kinase 1 OS=Homo sapiens (Human) OX=9606 GN=ETNK1 PE=1 SV=1	3	-0.248081	-4.60893	0.000937026	2.63241e-06	5.16778e-05	4.2867	1.06345	No
SAMSN1	Q9NSI8	SAM domain-containing protein SAMSN-1 OS=Homo sapiens (Human) OX=9606 GN=SAMSN1 PE=1 SV=1	4	0.108625	0.787682	0.448938	0.413766	0.762888	0.117539	0.0127677	No
MBP	P02686	Myelin basic protein OS=Homo sapiens (Human) OX=9606 GN=MBP PE=1 SV=3	3	0.108557	0.402429	0.695737	0.778607	1	0	0	No
MCM4	P33991	DNA replication licensing factor MCM4 OS=Homo sapiens (Human) OX=9606 GN=MCM4 PE=1 SV=5	44	-0.248207	-3.12499	0.0106328	6.64115e-33	2.90551e-30	29.5368	7.33123	No
RBM45	Q8IUH3	RNA-binding protein 45 OS=Homo sapiens (Human) OX=9606 GN=RBM45 PE=1 SV=1	2	-0.248269	-3.43391	0.00628713	0.000844708	0.00738696	2.13153	0.529194	No
TFRC	P02786	Transferrin receptor protein 1 OS=Homo sapiens (Human) OX=9606 GN=TFRC PE=1 SV=2	32	-0.250113	-2.39813	0.0371604	8.68591e-16	7.0935e-14	13.1491	3.28877	No
RCN1	Q15293	Reticulocalbin-1 OS=Homo sapiens (Human) OX=9606 GN=RCN1 PE=1 SV=1	6	0.108282	1.21857	0.250653	0.0858844	0.267298	0.573005	0.0620458	No
BLM	P54132	Bloom syndrome protein OS=Homo sapiens (Human) OX=9606 GN=BLM PE=1 SV=1	7	-0.250806	-2.86004	0.0167645	2.65492e-06	5.19534e-05	4.28439	1.07455	No
MAP7D1	Q3KQU3	MAP7 domain-containing protein 1 OS=Homo sapiens (Human) OX=9606 GN=MAP7D1 PE=1 SV=1	5	0.108051	1.23879	0.243386	0.0966634	0.288844	0.539336	0.058276	No
ASNS	P08243	Asparagine synthetase [glutamine-hydrolyzing] OS=Homo sapiens (Human) OX=9606 GN=ASNS PE=1 SV=4	19	-0.251251	-3.68386	0.00413565	1.30702e-19	1.86175e-17	16.7301	4.20345	No
ATG5	Q9H1Y0	Autophagy protein 5 OS=Homo sapiens (Human) OX=9606 GN=ATG5 PE=1 SV=2	2	0.107633	1.33943	0.209734	0.152382	0.396829	0.401396	0.0432036	No
BEND3	Q5T5X7	BEN domain-containing protein 3 OS=Homo sapiens (Human) OX=9606 GN=BEND3 PE=1 SV=1	4	-0.251349	-1.54268	0.153576	0.0422022	0.161859	0.790864	0.198783	No
CNN2	Q99439	Calponin-2 OS=Homo sapiens (Human) OX=9606 GN=CNN2 PE=1 SV=4	17	0.107397	0.925258	0.376368	0.146622	0.385434	0.41405	0.0444679	No
PDCD2L	Q9BRP1	Programmed cell death protein 2-like OS=Homo sapiens (Human) OX=9606 GN=PDCD2L PE=1 SV=1	3	-0.252883	-2.90069	0.0156307	0.00072532	0.00651405	2.18615	0.55284	No
SORD	Q00796	Sorbitol dehydrogenase OS=Homo sapiens (Human) OX=9606 GN=SORD PE=1 SV=4	14	0.10698	0.808689	0.437292	0.315749	0.647027	0.189077	0.0202276	No
PFDN4	Q9NQP4	Prefoldin subunit 4 OS=Homo sapiens (Human) OX=9606 GN=PFDN4 PE=1 SV=1	4	0.106968	0.896701	0.39071	0.318864	0.650432	0.186798	0.0199813	No
KCTD5	Q9NXV2	BTB/POZ domain-containing protein KCTD5 OS=Homo sapiens (Human) OX=9606 GN=KCTD5 PE=1 SV=1	2	-0.253181	-2.25772	0.0472532	0.0171886	0.0824434	1.08384	0.274408	No
UBE2S	Q16763	Ubiquitin-conjugating enzyme E2 S OS=Homo sapiens (Human) OX=9606 GN=UBE2S PE=1 SV=2	4	-0.253192	-3.46634	0.00595243	1.47557e-05	0.000234141	3.63052	0.91922	No
CD320	Q9NPF0	CD320 antigen OS=Homo sapiens (Human) OX=9606 GN=CD320 PE=1 SV=1	2	-0.253761	-4.07976	0.00216108	0.000170441	0.00196972	2.7056	0.686575	No
CYP51A1	Q16850	Lanosterol 14-alpha demethylase OS=Homo sapiens (Human) OX=9606 GN=CYP51A1 PE=1 SV=3	9	0.106596	0.704212	0.497185	0.493072	0.851682	0.0697224	0.00743213	No
UCHL1	P09936	Ubiquitin carboxyl-terminal hydrolase isozyme L1 OS=Homo sapiens (Human) OX=9606 GN=UCHL1 PE=1 SV=2	2	0.106451	1.2448	0.24126	0.185921	0.455098	0.341895	0.0363949	No
PEF1	Q9UBV8	Peflin OS=Homo sapiens (Human) OX=9606 GN=PEF1 PE=1 SV=1	4	0.105832	0.862404	0.408436	0.34715	0.68568	0.163879	0.0173436	No
NIF3L1	Q9GZT8	NIF3-like protein 1 OS=Homo sapiens (Human) OX=9606 GN=NIF3L1 PE=1 SV=2	7	0.105761	1.17567	0.266644	0.0869455	0.269232	0.569873	0.0602705	No
AEBP2	Q6ZN18	Zinc finger protein AEBP2 OS=Homo sapiens (Human) OX=9606 GN=AEBP2 PE=1 SV=2	2	-0.254745	-1.87595	0.0897706	0.0444113	0.168956	0.772226	0.196721	No
PHF8	Q9UPP1	Histone lysine demethylase PHF8 OS=Homo sapiens (Human) OX=9606 GN=PHF8 PE=1 SV=3	2	-0.256182	-2.26253	0.0468674	0.0169806	0.0817015	1.08777	0.278667	No
TGOLN2	O43493	Trans-Golgi network integral membrane protein 2 OS=Homo sapiens (Human) OX=9606 GN=TGOLN2 PE=1 SV=4	6	-0.257257	-2.83514	0.0175001	1.27608e-05	0.000207872	3.6822	0.947274	No
BUB1B	O60566	Mitotic checkpoint serine/threonine-protein kinase BUB1 beta OS=Homo sapiens (Human) OX=9606 GN=BUB1B PE=1 SV=3	4	-0.257979	-2.48153	0.0321986	0.000975985	0.00830265	2.08078	0.536798	No
RYBP	Q8N488	RING1 and YY1-binding protein OS=Homo sapiens (Human) OX=9606 GN=RYBP PE=1 SV=2	3	0.104958	1.48316	0.168492	0.0756017	0.245135	0.610594	0.0640869	No
VAV2	P52735	Guanine nucleotide exchange factor VAV2 OS=Homo sapiens (Human) OX=9606 GN=VAV2 PE=1 SV=2	3	0.104842	1.52195	0.158635	0.0675107	0.226453	0.645022	0.0676257	No
CDC45	O75419	Cell division control protein 45 homolog OS=Homo sapiens (Human) OX=9606 GN=CDC45 PE=1 SV=1	3	-0.258808	-3.50331	0.00559333	9.35061e-05	0.00119817	2.92148	0.756102	No
COMMD8	Q9NX08	COMM domain-containing protein 8 OS=Homo sapiens (Human) OX=9606 GN=COMMD8 PE=1 SV=1	2	0.104767	0.992831	0.343937	0.304569	0.632093	0.199219	0.0208716	No
PEX19	P40855	Peroxisomal biogenesis factor 19 OS=Homo sapiens (Human) OX=9606 GN=PEX19 PE=1 SV=1	2	0.104667	1.5538	0.150921	0.0948988	0.285973	0.543675	0.0569046	No
GAB2	Q9UQC2	GRB2-associated-binding protein 2 OS=Homo sapiens (Human) OX=9606 GN=GAB2 PE=1 SV=1	2	0.104607	1.40138	0.191013	0.133303	0.361915	0.441394	0.0461728	No
TRIM59	Q8IWR1	Tripartite motif-containing protein 59 OS=Homo sapiens (Human) OX=9606 GN=TRIM59 PE=1 SV=1	2	-0.258906	-2.31744	0.0426709	0.0147709	0.0736743	1.13268	0.293259	No
GSTCD	Q8NEC7	Glutathione S-transferase C-terminal domain-containing protein OS=Homo sapiens (Human) OX=9606 GN=GSTCD PE=1 SV=2	3	-0.259131	-2.92829	0.0149052	0.00065987	0.00601444	2.2208	0.57548	No
NCAPH	Q15003	Condensin complex subunit 2 OS=Homo sapiens (Human) OX=9606 GN=NCAPH PE=1 SV=3	18	-0.261792	-2.41474	0.036116	7.09655e-10	2.69977e-08	7.56867	1.98142	No
INCENP	Q9NQS7	Inner centromere protein OS=Homo sapiens (Human) OX=9606 GN=INCENP PE=1 SV=3	2	-0.262551	-3.25494	0.00851654	0.00133085	0.0107115	1.97015	0.517264	No
TACC3	Q9Y6A5	Transforming acidic coiled-coil-containing protein 3 OS=Homo sapiens (Human) OX=9606 GN=TACC3 PE=1 SV=1	5	-0.262626	-3.3138	0.00770523	4.52192e-06	8.12222e-05	4.09033	1.07423	No
HAUS5	O94927	HAUS augmin-like complex subunit 5 OS=Homo sapiens (Human) OX=9606 GN=HAUS5 PE=1 SV=2	2	-0.263073	-1.86344	0.091641	0.0457792	0.172023	0.764413	0.201097	No
CLINT1	Q14677	Clathrin interactor 1 OS=Homo sapiens (Human) OX=9606 GN=CLINT1 PE=1 SV=1	12	0.103649	1.11292	0.291478	0.0609862	0.210484	0.67678	0.0701474	No
PHAX	Q9H814	Phosphorylated adapter RNA export protein OS=Homo sapiens (Human) OX=9606 GN=PHAX PE=1 SV=1	3	0.103646	1.23642	0.244228	0.149807	0.391745	0.406997	0.0421837	No
SSU72	Q9NP77	RNA polymerase II subunit A C-terminal domain phosphatase SSU72 OS=Homo sapiens (Human) OX=9606 GN=SSU72 PE=1 SV=1	5	-0.263659	-2.59919	0.0262908	0.000174632	0.00200326	2.69826	0.711421	No
NQO1	P15559	NAD(P)H dehydrogenase [quinone] 1 OS=Homo sapiens (Human) OX=9606 GN=NQO1 PE=1 SV=1	4	0.103361	1.20686	0.254939	0.132085	0.359856	0.443872	0.0458791	No
GPX4	P36969	Phospholipid hydroperoxide glutathione peroxidase OS=Homo sapiens (Human) OX=9606 GN=GPX4 PE=1 SV=3	5	-0.264477	-3.47558	0.00586055	1.99521e-06	4.00677e-05	4.39721	1.16296	No
ITGAL	P20701	Integrin alpha-L OS=Homo sapiens (Human) OX=9606 GN=ITGAL PE=1 SV=3	23	0.103209	0.819954	0.43113	0.251109	0.556458	0.254568	0.0262737	No
H2AFV	Q71UI9	Histone H2A.V OS=Homo sapiens (Human) OX=9606 GN=H2AFV PE=1 SV=3	4	0.103201	0.815266	0.433687	0.388412	0.735895	0.133184	0.0137447	No
TOR3A	Q9H497	Torsin-3A OS=Homo sapiens (Human) OX=9606 GN=TOR3A PE=1 SV=1	2	-0.264768	-2.89313	0.0158355	0.00336684	0.022717	1.64365	0.435185	No
HLTF	Q14527	Helicase-like transcription factor OS=Homo sapiens (Human) OX=9606 GN=HLTF PE=1 SV=2	3	-0.264917	-1.64465	0.130705	0.0467854	0.174413	0.758422	0.200919	No
CHAF1B	Q13112	Chromatin assembly factor 1 subunit B OS=Homo sapiens (Human) OX=9606 GN=CHAF1B PE=1 SV=1	13	-0.265352	-2.56815	0.0277364	1.8703e-08	5.78564e-07	6.23765	1.65517	No
HELZ	P42694	Probable helicase with zinc finger domain OS=Homo sapiens (Human) OX=9606 GN=HELZ PE=1 SV=2	4	0.102743	1.44089	0.179829	0.0606599	0.210138	0.677496	0.0696081	No
PRIM1	P49642	DNA primase small subunit OS=Homo sapiens (Human) OX=9606 GN=PRIM1 PE=1 SV=1	9	-0.266934	-3.37313	0.00696758	2.02147e-09	7.28325e-08	7.13767	1.90529	No
MAP3K4	Q9Y6R4	Mitogen-activated protein kinase kinase kinase 4 OS=Homo sapiens (Human) OX=9606 GN=MAP3K4 PE=1 SV=2	9	0.102684	1.07795	0.30608	0.106431	0.309392	0.509491	0.0523167	No
TRIM22	Q8IYM9	E3 ubiquitin-protein ligase TRIM22 OS=Homo sapiens (Human) OX=9606 GN=TRIM22 PE=1 SV=1	13	0.102677	1.09288	0.29978	0.0621487	0.213493	0.670616	0.0688565	No
ATR	Q13535	Serine/threonine-protein kinase ATR OS=Homo sapiens (Human) OX=9606 GN=ATR PE=1 SV=3	3	-0.267229	-2.64288	0.0243825	0.00175452	0.0133829	1.87345	0.500641	No
RFC3	P40938	Replication factor C subunit 3 OS=Homo sapiens (Human) OX=9606 GN=RFC3 PE=1 SV=2	9	-0.267322	-4.37284	0.00135397	5.70767e-13	3.36149e-11	10.4735	2.79979	No
DHRS7B	Q6IAN0	Dehydrogenase/reductase SDR family member 7B OS=Homo sapiens (Human) OX=9606 GN=DHRS7B PE=1 SV=2	3	0.102293	1.32408	0.214603	0.118397	0.332347	0.478409	0.0489379	No
PRSS57	Q6UWY2	Serine protease 57 OS=Homo sapiens (Human) OX=9606 GN=PRSS57 PE=1 SV=2	2	-0.267957	-2.71021	0.0217083	0.00539436	0.0335096	1.47483	0.395191	No
SFN	P31947	14-3-3 protein sigma OS=Homo sapiens (Human) OX=9606 GN=SFN PE=1 SV=1	4	0.102123	0.584246	0.571847	0.620716	0.966909	0.0146144	0.00149246	No
ALKBH2	Q6NS38	DNA oxidative demethylase ALKBH2 OS=Homo sapiens (Human) OX=9606 GN=ALKBH2 PE=1 SV=1	2	0.102044	0.361777	0.724958	0.776446	1	0	0	No
RBBP9	O75884	Serine hydrolase RBBP9 OS=Homo sapiens (Human) OX=9606 GN=RBBP9 PE=1 SV=2	4	0.101988	1.18923	0.261503	0.139558	0.372497	0.428877	0.0437404	No
PIAS4	Q8N2W9	E3 SUMO-protein ligase PIAS4 OS=Homo sapiens (Human) OX=9606 GN=PIAS4 PE=1 SV=1	2	-0.269281	-2.32236	0.0423129	0.014587	0.0731817	1.1356	0.305795	No
ITSN2	Q9NZM3	Intersectin-2 OS=Homo sapiens (Human) OX=9606 GN=ITSN2 PE=1 SV=3	7	0.101792	0.881597	0.398449	0.286797	0.609261	0.215197	0.0219053	No
DGCR8	Q8WYQ5	Microprocessor complex subunit DGCR8 OS=Homo sapiens (Human) OX=9606 GN=DGCR8 PE=1 SV=1	2	-0.271017	-3.07486	0.0115863	0.00210986	0.0156073	1.80667	0.489639	No
HDDC2	Q7Z4H3	HD domain-containing protein 2 OS=Homo sapiens (Human) OX=9606 GN=HDDC2 PE=1 SV=1	6	0.101437	1.07397	0.307776	0.153485	0.398638	0.399422	0.0405161	No
RNF169	Q8NCN4	E3 ubiquitin-protein ligase RNF169 OS=Homo sapiens (Human) OX=9606 GN=RNF169 PE=1 SV=2	2	-0.273956	-3.01503	0.0128395	0.00246032	0.017584	1.75488	0.48076	No
YPEL5	P62699	Protein yippee-like 5 OS=Homo sapiens (Human) OX=9606 GN=YPEL5 PE=1 SV=1	3	0.101344	1.45695	0.175446	0.0815434	0.257583	0.589083	0.0596998	No
EFHD2	Q96C19	EF-hand domain-containing protein D2 OS=Homo sapiens (Human) OX=9606 GN=EFHD2 PE=1 SV=1	14	0.101193	1.01824	0.332287	0.094057	0.284353	0.546142	0.0552655	No
TACO1	Q9BSH4	Translational activator of cytochrome c oxidase 1 OS=Homo sapiens (Human) OX=9606 GN=TACO1 PE=1 SV=1	5	0.101107	1.38861	0.194751	0.0539683	0.192407	0.715778	0.0723704	No
CEBPA	P49715	CCAAT/enhancer-binding protein alpha OS=Homo sapiens (Human) OX=9606 GN=CEBPA PE=1 SV=3	7	-0.277711	-4.18152	0.00183486	3.94975e-10	1.54573e-08	7.81087	2.16916	No
RAB7A	P51149	Ras-related protein Rab-7a OS=Homo sapiens (Human) OX=9606 GN=RAB7A PE=1 SV=1	16	0.100885	0.86754	0.405747	0.219801	0.511997	0.290733	0.0293307	No
RACGAP1	Q9H0H5	Rac GTPase-activating protein 1 OS=Homo sapiens (Human) OX=9606 GN=RACGAP1 PE=1 SV=1	3	-0.279905	-4.8112	0.000687879	1.41888e-06	2.94598e-05	4.53077	1.26818	No
FCF1	Q9Y324	rRNA-processing protein FCF1 homolog OS=Homo sapiens (Human) OX=9606 GN=FCF1 PE=2 SV=1	3	-0.283754	-2.68446	0.0226947	0.00152178	0.0119193	1.92375	0.545872	No
UQCC2	Q9BRT2	Ubiquinol-cytochrome-c reductase complex assembly factor 2 OS=Homo sapiens (Human) OX=9606 GN=UQCC2 PE=1 SV=1	2	0.100594	1.03601	0.324318	0.281006	0.601595	0.220696	0.0222008	No
MNDA	P41218	Myeloid cell nuclear differentiation antigen OS=Homo sapiens (Human) OX=9606 GN=MNDA PE=1 SV=1	18	0.100583	1.05221	0.317177	0.0515487	0.186165	0.730102	0.0734356	No
CCM2	Q9BSQ5	Cerebral cavernous malformations 2 protein OS=Homo sapiens (Human) OX=9606 GN=CCM2 PE=1 SV=1	3	0.100446	0.784723	0.450594	0.426133	0.77773	0.109171	0.0109658	No
TTK	P33981	Dual specificity protein kinase TTK OS=Homo sapiens (Human) OX=9606 GN=TTK PE=1 SV=2	4	-0.289126	-2.28142	0.0453799	0.00226834	0.0164616	1.78353	0.515664	No
RPF2	Q9H7B2	Ribosome production factor 2 homolog OS=Homo sapiens (Human) OX=9606 GN=RPF2 PE=1 SV=2	12	0.0999776	1.06961	0.309641	0.0807587	0.255499	0.59261	0.0592477	No
USP22	Q9UPT9	Ubiquitin carboxyl-terminal hydrolase 22 OS=Homo sapiens (Human) OX=9606 GN=USP22 PE=1 SV=2	4	-0.289822	-5.17314	0.000401469	1.75365e-08	5.45233e-07	6.26342	1.81527	No
MTRES1	Q9P0P8	Mitochondrial transcription rescue factor 1 OS=Homo sapiens (Human) OX=9606 GN=MTRES1 PE=1 SV=1	2	0.0998195	1.21779	0.250933	0.196531	0.476145	0.322261	0.0321679	No
WDHD1	O75717	WD repeat and HMG-box DNA-binding protein 1 OS=Homo sapiens (Human) OX=9606 GN=WDHD1 PE=1 SV=1	19	-0.289982	-3.3016	0.00786657	7.8592e-17	7.5215e-15	14.1237	4.09562	No
CCNB1	P14635	G2/mitotic-specific cyclin-B1 OS=Homo sapiens (Human) OX=9606 GN=CCNB1 PE=1 SV=1	2	-0.292765	-3.55942	0.00509047	0.000615632	0.00573062	2.2418	0.656319	No
HECTD1	Q9ULT8	E3 ubiquitin-protein ligase HECTD1 OS=Homo sapiens (Human) OX=9606 GN=HECTD1 PE=1 SV=3	26	-0.293562	-2.60154	0.0261848	3.30211e-15	2.4368e-13	12.6132	3.70275	No
PTGES3	Q15185	Prostaglandin E synthase 3 OS=Homo sapiens (Human) OX=9606 GN=PTGES3 PE=1 SV=1	9	-0.295033	-4.29929	0.00152089	1.02013e-12	5.78546e-11	10.2377	3.02045	No
CD2AP	Q9Y5K6	CD2-associated protein OS=Homo sapiens (Human) OX=9606 GN=CD2AP PE=1 SV=1	5	0.0991251	0.708875	0.494408	0.489515	0.847322	0.0719514	0.00713219	No
DEGS1	O15121	Sphingolipid delta(4)-desaturase DES1 OS=Homo sapiens (Human) OX=9606 GN=DEGS1 PE=1 SV=1	2	-0.297137	-2.8251	0.0178055	0.00401187	0.026169	1.58221	0.470134	No
TBC1D5	Q92609	TBC1 domain family member 5 OS=Homo sapiens (Human) OX=9606 GN=TBC1D5 PE=1 SV=1	8	0.098981	1.04077	0.322206	0.14159	0.37543	0.425471	0.0421136	No
SLC3A2	P08195	4F2 cell-surface antigen heavy chain OS=Homo sapiens (Human) OX=9606 GN=SLC3A2 PE=1 SV=3	20	-0.301081	-3.02163	0.0126949	1.97827e-15	1.55345e-13	12.8087	3.85645	No
ARF6	P62330	ADP-ribosylation factor 6 OS=Homo sapiens (Human) OX=9606 GN=ARF6 PE=1 SV=2	3	0.0988543	1.00663	0.337573	0.26493	0.580155	0.236456	0.0233747	No
CBLL1	Q75N03	E3 ubiquitin-protein ligase Hakai OS=Homo sapiens (Human) OX=9606 GN=CBLL1 PE=1 SV=1	2	-0.301815	-3.09872	0.011122	0.00198458	0.0148238	1.82904	0.552032	No
MED20	Q9H944	Mediator of RNA polymerase II transcription subunit 20 OS=Homo sapiens (Human) OX=9606 GN=MED20 PE=1 SV=1	4	0.0986018	1.09549	0.298685	0.185252	0.45423	0.342724	0.0337932	No
LAMP2	P13473	Lysosome-associated membrane glycoprotein 2 OS=Homo sapiens (Human) OX=9606 GN=LAMP2 PE=1 SV=2	8	0.0985403	0.784529	0.450703	0.386518	0.734995	0.133715	0.0131764	No
PURB	Q96QR8	Transcriptional activator protein Pur-beta OS=Homo sapiens (Human) OX=9606 GN=PURB PE=1 SV=3	3	0.0984989	1.09888	0.297274	0.212574	0.50116	0.300023	0.029552	No
SF1	Q15637	Splicing factor 1 OS=Homo sapiens (Human) OX=9606 GN=SF1 PE=1 SV=4	14	0.0984048	1.08635	0.302522	0.0583251	0.20374	0.690924	0.0679902	No
ETF1	P62495	Eukaryotic peptide chain release factor subunit 1 OS=Homo sapiens (Human) OX=9606 GN=ETF1 PE=1 SV=3	17	0.0983371	1.04809	0.318984	0.0583746	0.20374	0.690924	0.0679435	No
PLPBP	O94903	Pyridoxal phosphate homeostasis protein OS=Homo sapiens (Human) OX=9606 GN=PLPBP PE=1 SV=1	11	0.0983319	0.900473	0.388794	0.222358	0.514913	0.288266	0.0283457	No
PCNP	Q8WW12	PEST proteolytic signal-containing nuclear protein OS=Homo sapiens (Human) OX=9606 GN=PCNP PE=1 SV=2	11	0.0982711	0.969174	0.35505	0.157356	0.406276	0.391179	0.0384416	No
PPP1R27	Q86WC6	Protein phosphatase 1 regulatory subunit 27 OS=Homo sapiens (Human) OX=9606 GN=PPP1R27 PE=1 SV=1	6	-0.30413	-3.66645	0.00425713	9.29864e-08	2.45492e-06	5.60996	1.70616	No
CPM	P14384	Carboxypeptidase M OS=Homo sapiens (Human) OX=9606 GN=CPM PE=1 SV=2	2	-0.304849	-3.50376	0.00558905	0.000708151	0.00638796	2.19464	0.669033	No
BROX	Q5VW32	BRO1 domain-containing protein BROX OS=Homo sapiens (Human) OX=9606 GN=BROX PE=1 SV=1	9	0.0979753	1.10218	0.295903	0.0938673	0.28392	0.546805	0.0535733	No
UROD	P06132	Uroporphyrinogen decarboxylase OS=Homo sapiens (Human) OX=9606 GN=UROD PE=1 SV=2	6	0.0979039	0.868079	0.405466	0.313061	0.643456	0.191481	0.0187467	No
GRAMD1A	Q96CP6	Protein Aster-A OS=Homo sapiens (Human) OX=9606 GN=GRAMD1A PE=1 SV=2	2	-0.312831	-2.59787	0.0263508	0.00720402	0.0420764	1.37596	0.430443	No
HEXIM1	O94992	Protein HEXIM1 OS=Homo sapiens (Human) OX=9606 GN=HEXIM1 PE=1 SV=1	4	0.0978762	1.3087	0.219575	0.0951301	0.286325	0.54314	0.0531605	No
LAMC1	P11047	Laminin subunit gamma-1 OS=Homo sapiens (Human) OX=9606 GN=LAMC1 PE=1 SV=3	5	-0.315423	-2.17768	0.054146	0.00146131	0.0115768	1.93641	0.610789	No
RASAL2	Q9UJF2	Ras GTPase-activating protein nGAP OS=Homo sapiens (Human) OX=9606 GN=RASAL2 PE=1 SV=2	2	0.0975214	0.852011	0.413916	0.390938	0.738585	0.131599	0.0128337	No
HMMR	O75330	Hyaluronan mediated motility receptor OS=Homo sapiens (Human) OX=9606 GN=HMMR PE=1 SV=2	2	-0.316933	-4.73486	0.00077247	3.64394e-05	0.000522696	3.28175	1.0401	No
SKA3	Q8IX90	Spindle and kinetochore-associated protein 3 OS=Homo sapiens (Human) OX=9606 GN=SKA3 PE=1 SV=2	3	-0.317868	-4.51307	0.00108706	3.54254e-06	6.5553e-05	4.18341	1.32977	No
NDC80	O14777	Kinetochore protein NDC80 homolog OS=Homo sapiens (Human) OX=9606 GN=NDC80 PE=1 SV=1	3	-0.318354	-3.15541	0.0100934	0.000303575	0.00320585	2.49406	0.793992	No
NSMAF	Q92636	Protein FAN OS=Homo sapiens (Human) OX=9606 GN=NSMAF PE=1 SV=2	2	0.0969414	1.73226	0.113537	0.0626876	0.214984	0.667594	0.0647175	No
KIF2C	Q99661	Kinesin-like protein KIF2C OS=Homo sapiens (Human) OX=9606 GN=KIF2C PE=1 SV=2	23	-0.321298	-4.32201	0.00146713	1.32477e-28	3.8639e-26	25.413	8.16514	No
BAP18	Q8IXM2	Chromatin complexes subunit BAP18 OS=Homo sapiens (Human) OX=9606 GN=BAP18 PE=1 SV=1	4	0.0966442	1.37401	0.199102	0.07641	0.246841	0.607582	0.0587192	No
CASP7	P55210	Caspase-7 OS=Homo sapiens (Human) OX=9606 GN=CASP7 PE=1 SV=1	3	0.0965238	1.56925	0.1473	0.0586998	0.204747	0.688782	0.0664838	No
PFDN6	O15212	Prefoldin subunit 6 OS=Homo sapiens (Human) OX=9606 GN=PFDN6 PE=1 SV=1	10	0.0964528	1.17906	0.265352	0.0528428	0.18972	0.721887	0.069628	No
CENPF	P49454	Centromere protein F OS=Homo sapiens (Human) OX=9606 GN=CENPF PE=1 SV=3	11	-0.323557	-3.23432	0.00882108	2.09554e-10	8.50012e-09	8.07057	2.61129	No
C4A	P0C0L4	Complement C4-A OS=Homo sapiens (Human) OX=9606 GN=C4A PE=1 SV=2	3	-0.323821	-3.79369	0.00344771	3.55782e-05	0.000512745	3.2901	1.0654	No
CCDC117	Q8IWD4	Coiled-coil domain-containing protein 117 OS=Homo sapiens (Human) OX=9606 GN=CCDC117 PE=1 SV=1	2	0.0959516	1.5964	0.14112	0.0860862	0.267518	0.572647	0.0549464	No
RBM3	P98179	RNA-binding protein 3 OS=Homo sapiens (Human) OX=9606 GN=RBM3 PE=1 SV=1	11	-0.324177	-2.39838	0.0371445	1.0324e-06	2.19564e-05	4.65844	1.51016	No
SLC19A1	P41440	Reduced folate transporter OS=Homo sapiens (Human) OX=9606 GN=SLC19A1 PE=1 SV=3	3	-0.324206	-4.14851	0.00193461	1.12136e-05	0.000185631	3.73135	1.20973	No
UBE2T	Q9NPD8	Ubiquitin-conjugating enzyme E2 T OS=Homo sapiens (Human) OX=9606 GN=UBE2T PE=1 SV=1	3	-0.326192	-5.93624	0.000137112	5.63941e-08	1.54894e-06	5.80997	1.89516	No
GNL3	Q9BVP2	Guanine nucleotide-binding protein-like 3 OS=Homo sapiens (Human) OX=9606 GN=GNL3 PE=1 SV=2	23	0.0950468	0.845625	0.417307	0.209713	0.497094	0.303562	0.0288526	No
HSPA1B	P0DMV9	Heat shock 70 kDa protein 1B OS=Homo sapiens (Human) OX=9606 GN=HSPA1B PE=1 SV=1	25	0.094816	0.729889	0.482011	0.427887	0.779538	0.108163	0.0102556	No
LMBRD2	Q68DH5	G-protein coupled receptor-associated protein LMBRD2 OS=Homo sapiens (Human) OX=9606 GN=LMBRD2 PE=1 SV=1	2	0.0946169	0.939874	0.369173	0.335347	0.670414	0.173657	0.0164308	No
NOTCH1	P46531	Neurogenic locus notch homolog protein 1 OS=Homo sapiens (Human) OX=9606 GN=NOTCH1 PE=1 SV=4	2	-0.327424	-3.85779	0.00310239	0.000293081	0.00311113	2.50708	0.820879	No
IFNGR1	P15260	Interferon gamma receptor 1 OS=Homo sapiens (Human) OX=9606 GN=IFNGR1 PE=1 SV=1	2	0.094483	0.99105	0.344764	0.305571	0.63316	0.198486	0.0187536	No
WDR44	Q5JSH3	WD repeat-containing protein 44 OS=Homo sapiens (Human) OX=9606 GN=WDR44 PE=1 SV=1	6	0.0940454	1.14346	0.279174	0.116994	0.329571	0.482051	0.0453347	No
TIMM17A	Q99595	Mitochondrial import inner membrane translocase subunit Tim17-A OS=Homo sapiens (Human) OX=9606 GN=TIMM17A PE=1 SV=1	3	-0.328514	-2.41226	0.0362699	0.0038511	0.0253634	1.59579	0.52424	No
POMP	Q9Y244	Proteasome maturation protein OS=Homo sapiens (Human) OX=9606 GN=POMP PE=1 SV=1	5	-0.330137	-2.80412	0.0184615	6.11924e-05	0.000825558	3.08325	1.0179	No
CA2	P00918	Carbonic anhydrase 2 OS=Homo sapiens (Human) OX=9606 GN=CA2 PE=1 SV=2	7	0.0936012	0.773015	0.457188	0.407033	0.755305	0.121877	0.0114079	No
ATAD5	Q96QE3	ATPase family AAA domain-containing protein 5 OS=Homo sapiens (Human) OX=9606 GN=ATAD5 PE=1 SV=4	3	-0.333452	-2.90322	0.0155628	0.000719065	0.00647687	2.18863	0.729804	No
ZNFX1	Q9P2E3	NFX1-type zinc finger-containing protein 1 OS=Homo sapiens (Human) OX=9606 GN=ZNFX1 PE=2 SV=2	7	0.0935197	0.426673	0.678552	0.844469	1	0	0	No
RAD51	Q06609	DNA repair protein RAD51 homolog 1 OS=Homo sapiens (Human) OX=9606 GN=RAD51 PE=1 SV=1	4	-0.338055	-3.89341	0.0029263	2.5086e-06	4.95651e-05	4.30482	1.45527	No
PAPSS1	O43252	Bifunctional 3'-phosphoadenosine 5'-phosphosulfate synthase 1 OS=Homo sapiens (Human) OX=9606 GN=PAPSS1 PE=1 SV=2	15	0.0933201	1.07761	0.306222	0.0560245	0.197667	0.704066	0.0657035	No
UBL5	Q9BZL1	Ubiquitin-like protein 5 OS=Homo sapiens (Human) OX=9606 GN=UBL5 PE=1 SV=1	6	-0.338341	-3.28729	0.0080603	8.62014e-07	1.87228e-05	4.72763	1.59955	No
COPZ1	P61923	Coatomer subunit zeta-1 OS=Homo sapiens (Human) OX=9606 GN=COPZ1 PE=1 SV=1	5	0.0932497	1.39023	0.194275	0.0536179	0.191634	0.717527	0.0669092	No
KIF22	Q14807	Kinesin-like protein KIF22 OS=Homo sapiens (Human) OX=9606 GN=KIF22 PE=1 SV=5	6	-0.341418	-4.16555	0.00188242	5.37065e-09	1.80743e-07	6.74294	2.30216	No
AURKB	Q96GD4	Aurora kinase B OS=Homo sapiens (Human) OX=9606 GN=AURKB PE=1 SV=3	2	-0.342796	-4.13837	0.00196637	0.000147942	0.00176293	2.75377	0.943981	No
DNM3	Q9UQ16	Dynamin-3 OS=Homo sapiens (Human) OX=9606 GN=DNM3 PE=1 SV=4	2	0.0930187	0.859128	0.410158	0.386228	0.734673	0.133906	0.0124558	No
PDCD2	Q16342	Programmed cell death protein 2 OS=Homo sapiens (Human) OX=9606 GN=PDCD2 PE=1 SV=2	3	-0.349643	-3.79165	0.00345929	3.58173e-05	0.000514979	3.28821	1.1497	No
RAB44	Q7Z6P3	Ras-related protein Rab-44 OS=Homo sapiens (Human) OX=9606 GN=RAB44 PE=1 SV=4	9	0.0928578	0.858076	0.410712	0.289346	0.612809	0.212675	0.0197485	No
EML2	O95834	Echinoderm microtubule-associated protein-like 2 OS=Homo sapiens (Human) OX=9606 GN=EML2 PE=1 SV=1	4	0.0927469	1.2098	0.253857	0.130871	0.357371	0.44688	0.0414468	No
ELL	P55199	RNA polymerase II elongation factor ELL OS=Homo sapiens (Human) OX=9606 GN=ELL PE=1 SV=1	2	0.0925681	0.952809	0.362889	0.327638	0.661117	0.179722	0.0166365	No
GCLC	P48506	Glutamate--cysteine ligase catalytic subunit OS=Homo sapiens (Human) OX=9606 GN=GCLC PE=1 SV=2	4	0.0924483	1.03476	0.324874	0.220592	0.512372	0.290415	0.0268484	No
GAR1	Q9NY12	H/ACA ribonucleoprotein complex subunit 1 OS=Homo sapiens (Human) OX=9606 GN=GAR1 PE=1 SV=1	7	0.0924147	0.683606	0.509572	0.520932	0.880893	0.0550766	0.00508989	No
SETX	Q7Z333	Probable helicase senataxin OS=Homo sapiens (Human) OX=9606 GN=SETX PE=1 SV=4	2	0.092309	0.815053	0.433804	0.415963	0.765327	0.116153	0.010722	No
ANLN	Q9NQW6	Anillin OS=Homo sapiens (Human) OX=9606 GN=ANLN PE=1 SV=2	6	-0.349996	-3.85837	0.00309943	3.06887e-08	8.99371e-07	6.04606	2.1161	No
MRFAP1	Q9Y605	MORF4 family-associated protein 1 OS=Homo sapiens (Human) OX=9606 GN=MRFAP1 PE=1 SV=1	3	-0.354723	-3.00046	0.013165	0.000515386	0.00495563	2.3049	0.817602	No
LIG1	P18858	DNA ligase 1 OS=Homo sapiens (Human) OX=9606 GN=LIG1 PE=1 SV=1	21	-0.355138	-4.07588	0.00217467	1.77862e-24	4.19001e-22	21.3778	7.59207	No
OBI1	Q5W0B1	ORC ubiquitin ligase 1 OS=Homo sapiens (Human) OX=9606 GN=OBI1 PE=1 SV=1	2	-0.35727	-2.87763	0.0162641	0.003504	0.0235071	1.6288	0.581921	No
TCF3	P15923	Transcription factor E2-alpha OS=Homo sapiens (Human) OX=9606 GN=TCF3 PE=1 SV=1	3	-0.357359	-4.28924	0.00154532	7.1567e-06	0.000124178	3.90596	1.39583	No
EIF6	P56537	Eukaryotic translation initiation factor 6 OS=Homo sapiens (Human) OX=9606 GN=EIF6 PE=1 SV=1	11	0.0920119	1.05295	0.316856	0.0988588	0.2937	0.532096	0.0489591	No
QDPR	P09417	Dihydropteridine reductase OS=Homo sapiens (Human) OX=9606 GN=QDPR PE=1 SV=2	4	0.0918791	1.4824	0.168688	0.0524013	0.188669	0.724299	0.0665479	No
ACOT8	O14734	Acyl-coenzyme A thioesterase 8 OS=Homo sapiens (Human) OX=9606 GN=ACOT8 PE=1 SV=1	2	0.0917257	1.28128	0.228676	0.172335	0.43225	0.364265	0.0334125	No
CSDE1	O75534	Cold shock domain-containing protein E1 OS=Homo sapiens (Human) OX=9606 GN=CSDE1 PE=1 SV=2	43	-0.358551	-4.30709	0.0015022	7.88742e-51	1.20776e-47	46.918	16.8225	No
ATM	Q13315	Serine-protein kinase ATM OS=Homo sapiens (Human) OX=9606 GN=ATM PE=1 SV=4	3	0.0913584	1.39071	0.194133	0.0984299	0.292804	0.533423	0.0487327	No
CYB5R1	Q9UHQ9	NADH-cytochrome b5 reductase 1 OS=Homo sapiens (Human) OX=9606 GN=CYB5R1 PE=1 SV=1	6	0.0912984	0.871436	0.403715	0.309811	0.639351	0.194261	0.0177357	No
AURKA	O14965	Aurora kinase A OS=Homo sapiens (Human) OX=9606 GN=AURKA PE=1 SV=2	2	-0.359244	-4.11847	0.00203032	0.000155214	0.00183146	2.7372	0.983323	No
BAZ2A	Q9UIF9	Bromodomain adjacent to zinc finger domain protein 2A OS=Homo sapiens (Human) OX=9606 GN=BAZ2A PE=1 SV=4	10	0.0911857	1.10037	0.296656	0.0839345	0.262832	0.580322	0.0529171	No
CEP350	Q5VT06	Centrosome-associated protein 350 OS=Homo sapiens (Human) OX=9606 GN=CEP350 PE=1 SV=1	2	-0.366307	-2.44359	0.0343697	0.0107049	0.057718	1.23869	0.453741	No
CHI3L1	P36222	Chitinase-3-like protein 1 OS=Homo sapiens (Human) OX=9606 GN=CHI3L1 PE=1 SV=2	15	0.0911163	0.69945	0.500031	0.500098	0.85811	0.0664573	0.00605534	No
KIF11	P52732	Kinesin-like protein KIF11 OS=Homo sapiens (Human) OX=9606 GN=KIF11 PE=1 SV=2	18	-0.369109	-5.05564	0.000477176	1.32204e-27	3.68069e-25	24.4341	9.01883	No
POLE4	Q9NR33	DNA polymerase epsilon subunit 4 OS=Homo sapiens (Human) OX=9606 GN=POLE4 PE=1 SV=2	3	-0.371636	-2.67723	0.0229796	0.00155991	0.0121404	1.91577	0.711969	No
CAMKK2	Q96RR4	Calcium/calmodulin-dependent protein kinase kinase 2 OS=Homo sapiens (Human) OX=9606 GN=CAMKK2 PE=1 SV=2	9	0.0910421	1.12367	0.287102	0.083779	0.262613	0.580683	0.0528666	No
MAPKAPK3	Q16644	MAP kinase-activated protein kinase 3 OS=Homo sapiens (Human) OX=9606 GN=MAPKAPK3 PE=1 SV=1	6	0.090788	1.24276	0.241981	0.07749	0.248886	0.603999	0.0548358	No
CDC123	O75794	Cell division cycle protein 123 homolog OS=Homo sapiens (Human) OX=9606 GN=CDC123 PE=1 SV=1	7	-0.371814	-2.69491	0.0222892	8.18505e-06	0.000141221	3.8501	1.43152	No
LUC7L3	O95232	Luc7-like protein 3 OS=Homo sapiens (Human) OX=9606 GN=LUC7L3 PE=1 SV=2	13	0.0905992	1.06175	0.313027	0.0768141	0.247593	0.606261	0.0549268	No
NUSAP1	Q9BXS6	Nucleolar and spindle-associated protein 1 OS=Homo sapiens (Human) OX=9606 GN=NUSAP1 PE=1 SV=1	3	-0.374454	-4.715	0.000796244	1.901e-06	3.85551e-05	4.41392	1.65281	No
ARF4	P18085	ADP-ribosylation factor 4 OS=Homo sapiens (Human) OX=9606 GN=ARF4 PE=1 SV=3	5	0.0904639	0.680737	0.511312	0.521203	0.880896	0.0550756	0.00498236	No
DHFR	P00374	Dihydrofolate reductase OS=Homo sapiens (Human) OX=9606 GN=DHFR PE=1 SV=2	8	-0.383651	-3.00686	0.0130211	2.09251e-07	5.04592e-06	5.29706	2.03222	No
SP100	P23497	Nuclear autoantigen Sp-100 OS=Homo sapiens (Human) OX=9606 GN=SP100 PE=1 SV=3	2	0.0900757	0.979948	0.349956	0.311866	0.642181	0.192343	0.0173254	No
DDX3Y	O15523	ATP-dependent RNA helicase DDX3Y OS=Homo sapiens (Human) OX=9606 GN=DDX3Y PE=1 SV=2	11	0.0900641	0.722173	0.48654	0.463606	0.818561	0.0869488	0.00783097	No
RAP1B	P61224	Ras-related protein Rap-1b OS=Homo sapiens (Human) OX=9606 GN=RAP1B PE=1 SV=1	5	0.0898618	0.954862	0.361899	0.253928	0.560472	0.251446	0.0225954	No
DENND4C	Q5VZ89	DENN domain-containing protein 4C OS=Homo sapiens (Human) OX=9606 GN=DENND4C PE=1 SV=3	3	0.0896233	1.10755	0.293686	0.208093	0.494786	0.305583	0.0273873	No
GPN1	Q9HCN4	GPN-loop GTPase 1 OS=Homo sapiens (Human) OX=9606 GN=GPN1 PE=1 SV=1	2	0.0894231	0.812565	0.435165	0.417682	0.767107	0.115144	0.0102965	No
CCNA2	P20248	Cyclin-A2 OS=Homo sapiens (Human) OX=9606 GN=CCNA2 PE=1 SV=2	6	-0.386753	-4.76775	0.000734751	1.99978e-10	8.16577e-09	8.088	3.12806	No
SDCBP	O00560	Syntenin-1 OS=Homo sapiens (Human) OX=9606 GN=SDCBP PE=1 SV=1	7	0.0893623	1.25073	0.239175	0.060997	0.210484	0.67678	0.0604787	No
KPNA2	P52292	Importin subunit alpha-1 OS=Homo sapiens (Human) OX=9606 GN=KPNA2 PE=1 SV=1	22	-0.39111	-3.64405	0.00441899	5.51635e-22	9.38546e-20	19.0275	7.44186	No
KNL1	Q8NG31	Kinetochore scaffold 1 OS=Homo sapiens (Human) OX=9606 GN=KNL1 PE=1 SV=3	2	-0.393851	-3.67675	0.00418483	0.000459007	0.00451231	2.3456	0.923818	No
CCNH	P51946	Cyclin-H OS=Homo sapiens (Human) OX=9606 GN=CCNH PE=1 SV=1	5	0.0888655	1.18394	0.263497	0.11826	0.332116	0.478711	0.0425409	No
ISG20L2	Q9H9L3	Interferon-stimulated 20 kDa exonuclease-like 2 OS=Homo sapiens (Human) OX=9606 GN=ISG20L2 PE=1 SV=1	6	0.0887736	0.943162	0.367569	0.245491	0.548171	0.261084	0.0231774	No
LMF2	Q9BU23	Lipase maturation factor 2 OS=Homo sapiens (Human) OX=9606 GN=LMF2 PE=1 SV=2	2	-0.396863	-4.72149	0.000788393	3.75717e-05	0.000537678	3.26948	1.29754	No
SERPINH1	P50454	Serpin H1 OS=Homo sapiens (Human) OX=9606 GN=SERPINH1 PE=1 SV=2	18	0.0885652	0.595893	0.564335	0.710846	1	0	0	No
TIPIN	Q9BVW5	TIMELESS-interacting protein OS=Homo sapiens (Human) OX=9606 GN=TIPIN PE=1 SV=2	2	-0.401516	-3.93946	0.00271399	0.000239832	0.00262317	2.58117	1.03638	No
TDRD7	Q8NHU6	Tudor domain-containing protein 7 OS=Homo sapiens (Human) OX=9606 GN=TDRD7 PE=1 SV=2	5	0.0884787	1.40718	0.189335	0.0500561	0.182823	0.73797	0.0652946	No
GMNN	O75496	Geminin OS=Homo sapiens (Human) OX=9606 GN=GMNN PE=1 SV=1	4	-0.402416	-4.28645	0.00155219	5.14801e-07	1.16353e-05	4.93422	1.98561	No
PBK	Q96KB5	Lymphokine-activated killer T-cell-originated protein kinase OS=Homo sapiens (Human) OX=9606 GN=PBK PE=1 SV=3	6	-0.403285	-5.14256	0.000419851	2.82221e-11	1.30955e-09	8.88288	3.58233	No
ERLIN1	O75477	Erlin-1 OS=Homo sapiens (Human) OX=9606 GN=ERLIN1 PE=1 SV=2	16	0.0881879	0.85168	0.414091	0.240918	0.541707	0.266235	0.0234787	No
CCNY	Q8ND76	Cyclin-Y OS=Homo sapiens (Human) OX=9606 GN=CCNY PE=1 SV=2	2	0.0881555	1.15591	0.274278	0.222686	0.515089	0.288118	0.0253992	No
HELLS	Q9NRZ9	Lymphoid-specific helicase OS=Homo sapiens (Human) OX=9606 GN=HELLS PE=1 SV=1	14	-0.411425	-4.53915	0.00104387	1.43989e-19	2.0044e-17	16.698	6.86999	No
GOLPH3	Q9H4A6	Golgi phosphoprotein 3 OS=Homo sapiens (Human) OX=9606 GN=GOLPH3 PE=1 SV=1	11	0.0879162	1.027	0.328339	0.114723	0.325918	0.486892	0.0428057	No
MIS18A	Q9NYP9	Protein Mis18-alpha OS=Homo sapiens (Human) OX=9606 GN=MIS18A PE=1 SV=1	3	-0.426925	-4.94983	0.00055844	9.35217e-07	2.01697e-05	4.6953	2.00454	No
RPL23A	P62750	60S ribosomal protein L23a OS=Homo sapiens (Human) OX=9606 GN=RPL23A PE=1 SV=1	12	0.0877196	1.14144	0.279977	0.0503507	0.183462	0.736453	0.0646014	No
RPL29	P47914	60S ribosomal protein L29 OS=Homo sapiens (Human) OX=9606 GN=RPL29 PE=1 SV=2	9	0.0876909	0.745833	0.472736	0.433171	0.784771	0.105257	0.00923007	No
SLC39A14	Q15043	Zinc transporter ZIP14 OS=Homo sapiens (Human) OX=9606 GN=SLC39A14 PE=1 SV=3	2	-0.429528	-4.49692	0.00111473	6.31626e-05	0.000848402	3.0714	1.31925	No
EIF3B	P55884	Eukaryotic translation initiation factor 3 subunit B OS=Homo sapiens (Human) OX=9606 GN=EIF3B PE=1 SV=3	31	0.0876308	0.830707	0.425303	0.199537	0.480653	0.318168	0.0278814	No
NCOA2	Q15596	Nuclear receptor coactivator 2 OS=Homo sapiens (Human) OX=9606 GN=NCOA2 PE=1 SV=2	6	0.087534	1.02461	0.329414	0.184452	0.452995	0.343906	0.0301035	No
UBE2D1	P51668	Ubiquitin-conjugating enzyme E2 D1 OS=Homo sapiens (Human) OX=9606 GN=UBE2D1 PE=1 SV=1	2	0.0871247	1.23793	0.243692	0.188575	0.459985	0.337257	0.0293834	No
MAPK3	P27361	Mitogen-activated protein kinase 3 OS=Homo sapiens (Human) OX=9606 GN=MAPK3 PE=1 SV=4	3	0.0869653	1.29028	0.225655	0.12978	0.355501	0.449159	0.0390613	No
ARID4B	Q4LE39	AT-rich interactive domain-containing protein 4B OS=Homo sapiens (Human) OX=9606 GN=ARID4B PE=1 SV=2	2	0.0867321	0.946281	0.366051	0.331513	0.666837	0.17598	0.0152631	No
WASH2P	Q6VEQ5	WAS protein family homolog 2 OS=Homo sapiens (Human) OX=9606 GN=WASH2P PE=2 SV=2	5	0.0866638	1.32649	0.213831	0.0690939	0.229875	0.638508	0.0553355	No
VIM	P08670	Vimentin OS=Homo sapiens (Human) OX=9606 GN=VIM PE=1 SV=4	52	0.0865584	0.683292	0.509762	0.556256	0.916206	0.0380069	0.00328982	No
SEPTIN11	Q9NVA2	Septin-11 OS=Homo sapiens (Human) OX=9606 GN=SEPTIN11 PE=1 SV=3	4	0.0865316	1.33884	0.20992	0.0860507	0.267518	0.572647	0.0495521	No
AMPD2	Q01433	AMP deaminase 2 OS=Homo sapiens (Human) OX=9606 GN=AMPD2 PE=1 SV=2	6	0.08599	1.14747	0.27759	0.115127	0.32646	0.486171	0.0418058	No
HELZ2	Q9BYK8	Helicase with zinc finger domain 2 OS=Homo sapiens (Human) OX=9606 GN=HELZ2 PE=1 SV=6	2	0.085938	0.225724	0.825909	0.883342	1	0	0	No
NSA2	O95478	Ribosome biogenesis protein NSA2 homolog OS=Homo sapiens (Human) OX=9606 GN=NSA2 PE=1 SV=1	9	0.0858248	0.449954	0.662228	0.848245	1	0	0	No
ATAD2	Q6PL18	ATPase family AAA domain-containing protein 2 OS=Homo sapiens (Human) OX=9606 GN=ATAD2 PE=1 SV=1	13	-0.430085	-3.76139	0.00363667	1.41625e-14	9.74664e-13	12.0111	5.16581	No
ZWINT	O95229	ZW10 interactor OS=Homo sapiens (Human) OX=9606 GN=ZWINT PE=1 SV=2	2	-0.433378	-3.90165	0.00288706	0.000263121	0.0028274	2.54861	1.10451	No
PITPNA	Q00169	Phosphatidylinositol transfer protein alpha isoform OS=Homo sapiens (Human) OX=9606 GN=PITPNA PE=1 SV=2	6	0.085032	1.18972	0.261318	0.0968905	0.289208	0.53879	0.0458144	No
PNKP	Q96T60	Bifunctional polynucleotide phosphatase/kinase OS=Homo sapiens (Human) OX=9606 GN=PNKP PE=1 SV=1	5	0.0847974	1.13984	0.28061	0.138392	0.370666	0.431018	0.0365492	No
RBX1	P62877	E3 ubiquitin-protein ligase RBX1 OS=Homo sapiens (Human) OX=9606 GN=RBX1 PE=1 SV=1	2	0.0847963	0.677153	0.51349	0.517173	0.877476	0.0567649	0.00481346	No
MT-CO2	P00403	Cytochrome c oxidase subunit 2 OS=Homo sapiens (Human) OX=9606 GN=MT-CO2 PE=1 SV=1	6	0.0846585	0.692582	0.504153	0.508461	0.867728	0.0616165	0.00521636	No
RNF175	Q8N4F7	RING finger protein 175 OS=Homo sapiens (Human) OX=9606 GN=RNF175 PE=1 SV=2	2	0.0846426	0.93548	0.371325	0.337993	0.674449	0.171051	0.0144782	No
PPP2CA	P67775	Serine/threonine-protein phosphatase 2A catalytic subunit alpha isoform OS=Homo sapiens (Human) OX=9606 GN=PPP2CA PE=1 SV=1	2	0.0842493	1.69373	0.12082	0.0686518	0.228777	0.640587	0.053969	No
SNRPD2	P62316	Small nuclear ribonucleoprotein Sm D2 OS=Homo sapiens (Human) OX=9606 GN=SNRPD2 PE=1 SV=1	11	0.08405	0.791565	0.44677	0.35859	0.699754	0.155055	0.0130324	No
PFDN1	O60925	Prefoldin subunit 1 OS=Homo sapiens (Human) OX=9606 GN=PFDN1 PE=1 SV=2	5	0.0839999	0.957904	0.360435	0.251591	0.556931	0.254199	0.0213527	No
UHRF1	Q96T88	E3 ubiquitin-protein ligase UHRF1 OS=Homo sapiens (Human) OX=9606 GN=UHRF1 PE=1 SV=1	33	-0.441688	-3.41584	0.00648195	6.65781e-29	2.14627e-26	25.6683	11.3374	No
NEPRO	Q6NW34	Nucleolus and neural progenitor protein OS=Homo sapiens (Human) OX=9606 GN=NEPRO PE=1 SV=3	2	0.083963	1.02091	0.33108	0.289089	0.612585	0.212833	0.0178701	No
TXNDC17	Q9BRA2	Thioredoxin domain-containing protein 17 OS=Homo sapiens (Human) OX=9606 GN=TXNDC17 PE=1 SV=1	6	0.0839104	0.857661	0.410931	0.323279	0.655877	0.183178	0.0153705	No
DCTD	P32321	Deoxycytidylate deaminase OS=Homo sapiens (Human) OX=9606 GN=DCTD PE=1 SV=2	5	0.0838933	0.596376	0.564025	0.618741	0.964568	0.0156672	0.00131437	No
RDH13	Q8NBN7	Retinol dehydrogenase 13 OS=Homo sapiens (Human) OX=9606 GN=RDH13 PE=1 SV=2	6	0.0838526	0.678058	0.512939	0.526345	0.886613	0.0522661	0.00438265	No
IMPACT	Q9P2X3	Protein IMPACT OS=Homo sapiens (Human) OX=9606 GN=IMPACT PE=1 SV=2	3	0.0837939	1.4429	0.179276	0.0848958	0.265029	0.576707	0.0483245	No
MCEMP1	Q8IX19	Mast cell-expressed membrane protein 1 OS=Homo sapiens (Human) OX=9606 GN=MCEMP1 PE=1 SV=1	3	-0.444306	-8.4595	6.6549e-06	1.32863e-10	5.53594e-09	8.25681	3.66855	No
H2AFX	P16104	Histone H2AX OS=Homo sapiens (Human) OX=9606 GN=H2AFX PE=1 SV=2	4	0.0835052	0.544381	0.597968	0.663142	1	0	0	No
RAP2C	Q9Y3L5	Ras-related protein Rap-2c OS=Homo sapiens (Human) OX=9606 GN=RAP2C PE=1 SV=1	2	0.0835048	1.10941	0.292918	0.244079	0.546613	0.26232	0.021905	No
MICALL1	Q8N3F8	MICAL-like protein 1 OS=Homo sapiens (Human) OX=9606 GN=MICALL1 PE=1 SV=2	4	0.0834775	1.10015	0.296746	0.182733	0.450037	0.346752	0.028946	No
YTHDF2	Q9Y5A9	YTH domain-containing family protein 2 OS=Homo sapiens (Human) OX=9606 GN=YTHDF2 PE=1 SV=2	7	0.0834173	1.08786	0.301884	0.128492	0.352922	0.452322	0.0377315	No
GOSR2	O14653	Golgi SNAP receptor complex member 2 OS=Homo sapiens (Human) OX=9606 GN=GOSR2 PE=1 SV=2	3	0.0832951	1.15543	0.274464	0.184641	0.453277	0.343636	0.0286232	No
PLPPR3	Q6T4P5	Phospholipid phosphatase-related protein type 3 OS=Homo sapiens (Human) OX=9606 GN=PLPPR3 PE=2 SV=1	2	-0.449522	-2.23712	0.0489419	0.0181088	0.0860482	1.06526	0.478857	No
ITIH2	P19823	Inter-alpha-trypsin inhibitor heavy chain H2 OS=Homo sapiens (Human) OX=9606 GN=ITIH2 PE=1 SV=2	2	-0.452443	-5.37701	0.000298891	8.77159e-06	0.000148881	3.82716	1.73157	No
UBE2C	O00762	Ubiquitin-conjugating enzyme E2 C OS=Homo sapiens (Human) OX=9606 GN=UBE2C PE=1 SV=1	3	-0.471986	-5.7913	0.000167101	8.37591e-08	2.24028e-06	5.6497	2.66658	No
NCK1	P16333	Cytoplasmic protein NCK1 OS=Homo sapiens (Human) OX=9606 GN=NCK1 PE=1 SV=1	6	0.0828317	1.06653	0.310964	0.157871	0.406823	0.390595	0.0323536	No
AP1G1	O43747	AP-1 complex subunit gamma-1 OS=Homo sapiens (Human) OX=9606 GN=AP1G1 PE=1 SV=5	19	0.08282	0.811871	0.435546	0.28375	0.604932	0.218293	0.018079	No
CHMP7	Q8WUX9	Charged multivesicular body protein 7 OS=Homo sapiens (Human) OX=9606 GN=CHMP7 PE=1 SV=1	12	0.0824147	0.87552	0.401593	0.241012	0.541707	0.266235	0.0219417	No
TYMS	P04818	Thymidylate synthase OS=Homo sapiens (Human) OX=9606 GN=TYMS PE=1 SV=3	9	-0.477124	-4.37814	0.00134272	5.47471e-13	3.25559e-11	10.4874	5.00377	No
PHPT1	Q9NRX4	14 kDa phosphohistidine phosphatase OS=Homo sapiens (Human) OX=9606 GN=PHPT1 PE=1 SV=1	6	0.0823568	0.975665	0.351975	0.219611	0.511947	0.290775	0.0239473	No
CAPZA1	P52907	F-actin-capping protein subunit alpha-1 OS=Homo sapiens (Human) OX=9606 GN=CAPZA1 PE=1 SV=3	10	0.0822488	0.967501	0.355845	0.169721	0.42797	0.368587	0.0303158	No
ESD	P10768	S-formylglutathione hydrolase OS=Homo sapiens (Human) OX=9606 GN=ESD PE=1 SV=2	16	0.0822477	0.836492	0.42219	0.262331	0.576526	0.239181	0.0196721	No
RBM33	Q96EV2	RNA-binding protein 33 OS=Homo sapiens (Human) OX=9606 GN=RBM33 PE=1 SV=3	5	0.08224	1.37506	0.198788	0.0569931	0.200687	0.697482	0.0573609	No
GPT2	Q8TD30	Alanine aminotransferase 2 OS=Homo sapiens (Human) OX=9606 GN=GPT2 PE=1 SV=1	3	-0.477172	-6.17006	0.000100256	3.01516e-08	8.87878e-07	6.05165	2.88768	No
LRRC8C	Q8TDW0	Volume-regulated anion channel subunit LRRC8C OS=Homo sapiens (Human) OX=9606 GN=LRRC8C PE=1 SV=2	11	0.0820744	1.11448	0.290838	0.0683014	0.22823	0.641627	0.0526611	No
PKMYT1	Q99640	Membrane-associated tyrosine- and threonine-specific cdc2-inhibitory kinase OS=Homo sapiens (Human) OX=9606 GN=PKMYT1 PE=1 SV=1	3	-0.477347	-5.87558	0.000148894	6.6502e-08	1.81033e-06	5.74224	2.74104	No
FNBP1	Q96RU3	Formin-binding protein 1 OS=Homo sapiens (Human) OX=9606 GN=FNBP1 PE=1 SV=2	14	0.0819294	0.916842	0.380555	0.177896	0.442752	0.35384	0.0289899	No
TMED4	Q7Z7H5	Transmembrane emp24 domain-containing protein 4 OS=Homo sapiens (Human) OX=9606 GN=TMED4 PE=1 SV=1	2	0.081787	0.85496	0.412355	0.388982	0.736188	0.133011	0.0108786	No
PGLS	O95336	6-phosphogluconolactonase OS=Homo sapiens (Human) OX=9606 GN=PGLS PE=1 SV=2	13	0.081785	0.503109	0.625656	0.826107	1	0	0	No
RPS19	P39019	40S ribosomal protein S19 OS=Homo sapiens (Human) OX=9606 GN=RPS19 PE=1 SV=2	14	0.0817257	0.946381	0.366003	0.149173	0.390464	0.408419	0.0333783	No
MSTO1	Q9BUK6	Protein misato homolog 1 OS=Homo sapiens (Human) OX=9606 GN=MSTO1 PE=1 SV=1	5	0.0814787	1.25977	0.236028	0.0893315	0.274011	0.562231	0.0458099	No
RFX5	P48382	DNA-binding protein RFX5 OS=Homo sapiens (Human) OX=9606 GN=RFX5 PE=1 SV=1	4	0.0810801	1.15871	0.273185	0.15331	0.398397	0.399683	0.0324064	No
PRPF31	Q8WWY3	U4/U6 small nuclear ribonucleoprotein Prp31 OS=Homo sapiens (Human) OX=9606 GN=PRPF31 PE=1 SV=2	18	0.0810599	1.03324	0.325553	0.0605572	0.209945	0.677894	0.05495	No
PLK1	P53350	Serine/threonine-protein kinase PLK1 OS=Homo sapiens (Human) OX=9606 GN=PLK1 PE=1 SV=1	9	-0.477989	-5.11346	0.000438183	2.03241e-15	1.57576e-13	12.8025	6.11946	No
HOOK3	Q86VS8	Protein Hook homolog 3 OS=Homo sapiens (Human) OX=9606 GN=HOOK3 PE=1 SV=2	16	0.0809241	1.01661	0.333027	0.0811592	0.256502	0.59091	0.0478189	No
MKI67	P46013	Proliferation marker protein Ki-67 OS=Homo sapiens (Human) OX=9606 GN=MKI67 PE=1 SV=2	72	-0.493146	-3.13284	0.0104907	1.75445e-52	3.58201e-49	48.4459	23.8909	No
CDK12	Q9NYV4	Cyclin-dependent kinase 12 OS=Homo sapiens (Human) OX=9606 GN=CDK12 PE=1 SV=2	5	0.0806726	0.619743	0.549125	0.591519	0.944223	0.0249257	0.00201082	No
PHF3	Q92576	PHD finger protein 3 OS=Homo sapiens (Human) OX=9606 GN=PHF3 PE=1 SV=3	21	0.0801726	0.983732	0.348181	0.0745912	0.242758	0.614826	0.0492922	No
BIRC6	Q9NR09	Baculoviral IAP repeat-containing protein 6 OS=Homo sapiens (Human) OX=9606 GN=BIRC6 PE=1 SV=2	13	0.0801621	1.11213	0.291803	0.054321	0.193108	0.7142	0.0572518	No
C9ORF64	Q5T6V5	Queuosine salvage protein OS=Homo sapiens (Human) OX=9606 GN=C9orf64 PE=1 SV=1	6	0.0800884	1.06311	0.312443	0.159926	0.410712	0.386463	0.0309512	No
COMMD7	Q86VX2	COMM domain-containing protein 7 OS=Homo sapiens (Human) OX=9606 GN=COMMD7 PE=1 SV=2	3	0.0800659	0.980648	0.349628	0.281242	0.601679	0.220635	0.0176654	No
GBF1	Q92538	Golgi-specific brefeldin A-resistance guanine nucleotide exchange factor 1 OS=Homo sapiens (Human) OX=9606 GN=GBF1 PE=1 SV=2	27	0.0800233	0.678099	0.512914	0.553883	0.914031	0.0390389	0.00312402	No
UBA3	Q8TBC4	NEDD8-activating enzyme E1 catalytic subunit OS=Homo sapiens (Human) OX=9606 GN=UBA3 PE=1 SV=2	16	0.0798772	1.05296	0.316852	0.061484	0.211924	0.673819	0.0538228	No
FUCA2	Q9BTY2	Plasma alpha-L-fucosidase OS=Homo sapiens (Human) OX=9606 GN=FUCA2 PE=1 SV=2	3	0.07979	0.968682	0.355284	0.288987	0.612585	0.212833	0.016982	No
SP140L	Q9H930	Nuclear body protein SP140-like protein OS=Homo sapiens (Human) OX=9606 GN=SP140L PE=1 SV=3	2	0.0796939	0.378401	0.71295	0.7627	1	0	0	No
SATB2	Q9UPW6	DNA-binding protein SATB2 OS=Homo sapiens (Human) OX=9606 GN=SATB2 PE=1 SV=2	17	0.079644	0.300276	0.770044	0.993019	1	0	0	No
TPX2	Q9ULW0	Targeting protein for Xklp2 OS=Homo sapiens (Human) OX=9606 GN=TPX2 PE=1 SV=2	4	-0.502959	-5.07954	0.000460626	2.47261e-08	7.5347e-07	6.12293	3.07958	No
BUB1	O43683	Mitotic checkpoint serine/threonine-protein kinase BUB1 OS=Homo sapiens (Human) OX=9606 GN=BUB1 PE=1 SV=1	2	-0.505993	-7.37622	2.22847e-05	1.78589e-07	4.42858e-06	5.35374	2.70895	No
TOP2A	P11388	DNA topoisomerase 2-alpha OS=Homo sapiens (Human) OX=9606 GN=TOP2A PE=1 SV=3	42	-0.506486	-6.35341	7.88329e-05	3.1951e-77	1.957e-73	72.7084	36.8258	No
GGA3	Q9NZ52	ADP-ribosylation factor-binding protein GGA3 OS=Homo sapiens (Human) OX=9606 GN=GGA3 PE=1 SV=1	2	0.0795104	1.20789	0.254557	0.200541	0.482276	0.316704	0.0251812	No
NSFL1C	Q9UNZ2	NSFL1 cofactor p47 OS=Homo sapiens (Human) OX=9606 GN=NSFL1C PE=1 SV=2	13	0.0795007	1.0056	0.338045	0.1105	0.317603	0.498116	0.0396006	No
SLBP	Q14493	Histone RNA hairpin-binding protein OS=Homo sapiens (Human) OX=9606 GN=SLBP PE=1 SV=1	3	-0.513088	-6.12588	0.000106306	3.39005e-08	9.84078e-07	6.00697	3.08211	No
BRD9	Q9H8M2	Bromodomain-containing protein 9 OS=Homo sapiens (Human) OX=9606 GN=BRD9 PE=1 SV=2	2	-0.525051	-2.62344	0.025214	0.00674527	0.0400337	1.39757	0.733798	No
CBX1	P83916	Chromobox protein homolog 1 OS=Homo sapiens (Human) OX=9606 GN=CBX1 PE=1 SV=1	7	0.0791815	1.11648	0.290023	0.113471	0.32356	0.490045	0.0388025	No
CKAP2	Q8WWK9	Cytoskeleton-associated protein 2 OS=Homo sapiens (Human) OX=9606 GN=CKAP2 PE=1 SV=1	8	-0.532595	-4.61614	0.000926667	1.4826e-12	7.96572e-11	10.0988	5.37856	No
XAGE1E	Q9HD64	X antigen family member 1 OS=Homo sapiens (Human) OX=9606 GN=XAGE1E PE=1 SV=3	2	-0.540017	-7.92579	1.18859e-05	6.95655e-08	1.88535e-06	5.72461	3.09138	No
LRCH1	Q9Y2L9	Leucine-rich repeat and calponin homology domain-containing protein 1 OS=Homo sapiens (Human) OX=9606 GN=LRCH1 PE=1 SV=3	7	0.0789446	0.856347	0.411623	0.312603	0.642947	0.191825	0.0151436	No
ORC6	Q9Y5N6	Origin recognition complex subunit 6 OS=Homo sapiens (Human) OX=9606 GN=ORC6 PE=1 SV=1	2	-0.541486	-6.76206	4.68589e-05	5.44542e-07	1.22173e-05	4.91303	2.66034	No
PFDN5	Q99471	Prefoldin subunit 5 OS=Homo sapiens (Human) OX=9606 GN=PFDN5 PE=1 SV=2	8	0.0786985	0.920794	0.378585	0.235924	0.534343	0.27218	0.0214201	No
CDC20	Q12834	Cell division cycle protein 20 homolog OS=Homo sapiens (Human) OX=9606 GN=CDC20 PE=1 SV=2	4	-0.542855	-8.168	9.10267e-06	1.35805e-12	7.36113e-11	10.1331	5.50078	No
ALDH1A3	P47895	Aldehyde dehydrogenase family 1 member A3 OS=Homo sapiens (Human) OX=9606 GN=ALDH1A3 PE=1 SV=2	7	0.0784813	1.07376	0.307867	0.136464	0.367604	0.43462	0.0341095	No
ZNF207	O43670	BUB3-interacting and GLEBS motif-containing protein ZNF207 OS=Homo sapiens (Human) OX=9606 GN=ZNF207 PE=1 SV=1	9	0.0784596	0.703357	0.497695	0.494328	0.85193	0.0695962	0.00546049	No
CACYBP	Q9HB71	Calcyclin-binding protein OS=Homo sapiens (Human) OX=9606 GN=CACYBP PE=1 SV=2	20	0.0782987	0.978143	0.350806	0.0833384	0.261902	0.581861	0.045559	No
SENP1	Q9P0U3	Sentrin-specific protease 1 OS=Homo sapiens (Human) OX=9606 GN=SENP1 PE=1 SV=2	4	0.0782564	1.07061	0.309214	0.199166	0.480502	0.318305	0.0249094	No
CORO1B	Q9BR76	Coronin-1B OS=Homo sapiens (Human) OX=9606 GN=CORO1B PE=1 SV=1	11	0.0781492	0.810414	0.436345	0.332248	0.667209	0.175738	0.0137338	No
HIP1	O00291	Huntingtin-interacting protein 1 OS=Homo sapiens (Human) OX=9606 GN=HIP1 PE=1 SV=5	17	0.0778932	0.784809	0.450546	0.339119	0.675261	0.170528	0.013283	No
SGO2	Q562F6	Shugoshin 2 OS=Homo sapiens (Human) OX=9606 GN=SGO2 PE=1 SV=2	2	-0.551052	-7.36929	2.24669e-05	1.80785e-07	4.46494e-06	5.35018	2.94823	No
DHCR7	Q9UBM7	7-dehydrocholesterol reductase OS=Homo sapiens (Human) OX=9606 GN=DHCR7 PE=1 SV=1	6	0.077787	0.647782	0.531546	0.564053	0.92227	0.0351421	0.0027336	No
VEZT	Q9HBM0	Vezatin OS=Homo sapiens (Human) OX=9606 GN=VEZT PE=1 SV=3	2	0.0776929	0.972104	0.353659	0.316369	0.647541	0.188732	0.0146632	No
ZNF285	Q96NJ3	Zinc finger protein 285 OS=Homo sapiens (Human) OX=9606 GN=ZNF285 PE=2 SV=2	2	0.0776707	0.721822	0.486746	0.483127	0.839714	0.0758685	0.00589276	No
ERMP1	Q7Z2K6	Endoplasmic reticulum metallopeptidase 1 OS=Homo sapiens (Human) OX=9606 GN=ERMP1 PE=1 SV=2	3	0.0776698	1.16222	0.27182	0.181491	0.44842	0.348315	0.0270536	No
ADAR	P55265	Double-stranded RNA-specific adenosine deaminase OS=Homo sapiens (Human) OX=9606 GN=ADAR PE=1 SV=4	47	0.0773513	0.788103	0.448702	0.239167	0.53936	0.268122	0.0207396	No
HABP2	Q14520	Hyaluronan-binding protein 2 OS=Homo sapiens (Human) OX=9606 GN=HABP2 PE=1 SV=1	2	-0.605292	-4.60821	0.000938073	4.8762e-05	0.000674193	3.17122	1.91951	No
MAPK14	Q16539	Mitogen-activated protein kinase 14 OS=Homo sapiens (Human) OX=9606 GN=MAPK14 PE=1 SV=3	8	0.0770312	1.04236	0.321505	0.140575	0.374092	0.427022	0.032894	No
APOE	P02649	Apolipoprotein E OS=Homo sapiens (Human) OX=9606 GN=APOE PE=1 SV=1	4	-0.621292	-4.98587	0.000529217	3.49813e-08	1.01066e-06	5.99539	3.72489	No
PRKAR2A	P13861	cAMP-dependent protein kinase type II-alpha regulatory subunit OS=Homo sapiens (Human) OX=9606 GN=PRKAR2A PE=1 SV=2	11	0.0763242	0.820277	0.430954	0.318898	0.650432	0.186798	0.0142572	No
WBP11	Q9Y2W2	WW domain-binding protein 11 OS=Homo sapiens (Human) OX=9606 GN=WBP11 PE=1 SV=1	14	0.0763086	1.07484	0.307402	0.0633978	0.217055	0.66343	0.0506254	No
NPC2	P61916	NPC intracellular cholesterol transporter 2 OS=Homo sapiens (Human) OX=9606 GN=NPC2 PE=1 SV=1	4	0.0762853	1.29595	0.223769	0.0992126	0.294363	0.531116	0.0405164	No
AKR1A1	P14550	Aldo-keto reductase family 1 member A1 OS=Homo sapiens (Human) OX=9606 GN=AKR1A1 PE=1 SV=3	18	0.0761197	0.93763	0.370271	0.128028	0.351962	0.453504	0.0345206	No
SERPINC1	P01008	Antithrombin-III OS=Homo sapiens (Human) OX=9606 GN=SERPINC1 PE=1 SV=1	6	-0.623972	-2.8167	0.0180652	1.42465e-05	0.000227238	3.64352	2.27345	No
RAB5IF	Q9BUV8	Uncharacterized protein RAB5IF OS=Homo sapiens (Human) OX=9606 GN=RAB5IF PE=2 SV=1	2	0.07567	1.03621	0.32423	0.280902	0.601582	0.220705	0.0167008	No
CD74	P04233	HLA class II histocompatibility antigen gamma chain OS=Homo sapiens (Human) OX=9606 GN=CD74 PE=1 SV=3	5	0.0756282	0.987682	0.346334	0.229504	0.524912	0.279913	0.0211693	No
CETN2	P41208	Centrin-2 OS=Homo sapiens (Human) OX=9606 GN=CETN2 PE=1 SV=1	2	0.0755654	0.690625	0.505332	0.506788	0.865867	0.062549	0.00472654	No
ZNF668	Q96K58	Zinc finger protein 668 OS=Homo sapiens (Human) OX=9606 GN=ZNF668 PE=1 SV=3	2	0.0755531	0.561395	0.586744	0.609889	0.959068	0.0181505	0.00137133	No
CSTF3	Q12996	Cleavage stimulation factor subunit 3 OS=Homo sapiens (Human) OX=9606 GN=CSTF3 PE=1 SV=1	21	0.0755359	0.883514	0.397461	0.168198	0.42518	0.371427	0.0280561	No
F2	P00734	Prothrombin OS=Homo sapiens (Human) OX=9606 GN=F2 PE=1 SV=2	7	-0.630636	-3.31325	0.00771241	1.21553e-07	3.11461e-06	5.5066	3.47266	No
CENPC	Q03188	Centromere protein C OS=Homo sapiens (Human) OX=9606 GN=CENPC PE=1 SV=2	4	0.0753281	0.735987	0.47845	0.46345	0.818521	0.08697	0.00655129	No
CBX3	Q13185	Chromobox protein homolog 3 OS=Homo sapiens (Human) OX=9606 GN=CBX3 PE=1 SV=4	8	0.0753195	0.954607	0.362022	0.205712	0.491607	0.308382	0.0232272	No
PCLAF	Q15004	PCNA-associated factor OS=Homo sapiens (Human) OX=9606 GN=PCLAF PE=1 SV=1	8	-0.683923	-5.88447	0.0001471	3.75923e-16	3.43661e-14	13.4639	9.20825	No
MIA2	Q96PC5	Melanoma inhibitory activity protein 2 OS=Homo sapiens (Human) OX=9606 GN=MIA2 PE=1 SV=4	13	0.0750906	1.0723	0.30849	0.071551	0.235618	0.627791	0.0471413	No
F5	P12259	Coagulation factor V OS=Homo sapiens (Human) OX=9606 GN=F5 PE=1 SV=4	11	-0.687774	-4.00681	0.00243209	9.46201e-14	5.97472e-12	11.2237	7.71936	No
H1-4	P10412	Histone H1.4 OS=Homo sapiens (Human) OX=9606 GN=H1-4 PE=1 SV=2	5	0.07507	0.860689	0.409337	0.333696	0.668156	0.175122	0.0131464	No
UBE2E1	P51965	Ubiquitin-conjugating enzyme E2 E1 OS=Homo sapiens (Human) OX=9606 GN=UBE2E1 PE=1 SV=1	4	0.0750536	0.687586	0.507165	0.512163	0.871965	0.0595008	0.00446575	No
TNFAIP3	P21580	Tumor necrosis factor alpha-induced protein 3 OS=Homo sapiens (Human) OX=9606 GN=TNFAIP3 PE=1 SV=1	8	0.0749761	0.789161	0.448111	0.380698	0.72777	0.138006	0.0103472	No
GAMT	Q14353	Guanidinoacetate N-methyltransferase OS=Homo sapiens (Human) OX=9606 GN=GAMT PE=1 SV=1	6	0.0746821	1.18135	0.26448	0.100298	0.296202	0.528412	0.0394629	No
NUTF2	P61970	Nuclear transport factor 2 OS=Homo sapiens (Human) OX=9606 GN=NUTF2 PE=1 SV=1	5	0.0746395	1.08659	0.30242	0.166296	0.421765	0.374929	0.0279845	No
SS18	Q15532	Protein SSXT OS=Homo sapiens (Human) OX=9606 GN=SS18 PE=1 SV=3	2	0.0746358	0.592703	0.566388	0.584278	0.938851	0.0274032	0.00204526	No
CNOT3	O75175	CCR4-NOT transcription complex subunit 3 OS=Homo sapiens (Human) OX=9606 GN=CNOT3 PE=1 SV=1	7	-0.719899	-1.57704	0.145502	0.0108457	0.0503005	1.30067	0.140959	No
ITPA	Q9BY32	Inosine triphosphate pyrophosphatase OS=Homo sapiens (Human) OX=9606 GN=ITPA PE=1 SV=2	9	0.0745362	1.01579	0.333401	0.144949	0.381924	0.418022	0.0311578	No
MARCKSL1	P49006	MARCKS-related protein OS=Homo sapiens (Human) OX=9606 GN=MARCKSL1 PE=1 SV=2	6	0.0744033	0.800177	0.441987	0.383134	0.731514	0.135778	0.0101023	No
RGN	Q15493	Regucalcin OS=Homo sapiens (Human) OX=9606 GN=RGN PE=1 SV=1	2	-0.73059	-4.60101	0.000948547	4.95808e-05	0.000682433	3.16594	2.313	No
ARHGAP18	Q8N392	Rho GTPase-activating protein 18 OS=Homo sapiens (Human) OX=9606 GN=ARHGAP18 PE=1 SV=3	10	0.0742093	1.16469	0.270866	0.0576397	0.20197	0.694714	0.0515542	No
GIT2	Q14161	ARF GTPase-activating protein GIT2 OS=Homo sapiens (Human) OX=9606 GN=GIT2 PE=1 SV=2	11	0.0741809	0.901877	0.388082	0.220867	0.512816	0.290039	0.0215153	No
NCOA6	Q14686	Nuclear receptor coactivator 6 OS=Homo sapiens (Human) OX=9606 GN=NCOA6 PE=1 SV=3	3	0.0737768	1.16435	0.270994	0.180511	0.44726	0.34944	0.0257805	No
HBD	P02042	Hemoglobin subunit delta OS=Homo sapiens (Human) OX=9606 GN=HBD PE=1 SV=2	2	-0.784953	-4.70693	0.000806117	3.88455e-05	0.000552039	3.25803	2.5574	No
TAF4	O00268	Transcription initiation factor TFIID subunit 4 OS=Homo sapiens (Human) OX=9606 GN=TAF4 PE=1 SV=2	4	0.0736655	0.958332	0.36023	0.27188	0.590118	0.229061	0.0168739	No
CD47	Q08722	Leukocyte surface antigen CD47 OS=Homo sapiens (Human) OX=9606 GN=CD47 PE=1 SV=1	2	0.0735747	1.28923	0.226006	0.169485	0.427729	0.368831	0.0271367	No
ROCK1	Q13464	Rho-associated protein kinase 1 OS=Homo sapiens (Human) OX=9606 GN=ROCK1 PE=1 SV=1	17	0.073573	0.912279	0.382839	0.16002	0.41078	0.38639	0.0284279	No
VTN	P04004	Vitronectin OS=Homo sapiens (Human) OX=9606 GN=VTN PE=1 SV=1	4	-0.812511	-3.20903	0.00920995	4.37867e-05	0.00061092	3.21402	2.61142	No
LBR	Q14739	Delta(14)-sterol reductase LBR OS=Homo sapiens (Human) OX=9606 GN=LBR PE=1 SV=2	16	0.0734034	0.407856	0.691874	0.947594	1	0	0	No
VAMP7	P51809	Vesicle-associated membrane protein 7 OS=Homo sapiens (Human) OX=9606 GN=VAMP7 PE=1 SV=3	7	0.0732935	0.646588	0.532288	0.570335	0.927869	0.0325136	0.00238303	No
HBA2	P69905	Hemoglobin subunit alpha OS=Homo sapiens (Human) OX=9606 GN=HBA2 PE=1 SV=2	5	-0.904304	-4.08667	0.00213712	9.7296e-08	2.55767e-06	5.59215	5.05701	No
APPL1	Q9UKG1	DCC-interacting protein 13-alpha OS=Homo sapiens (Human) OX=9606 GN=APPL1 PE=1 SV=1	9	0.0731282	1.12127	0.288073	0.0848564	0.265029	0.576707	0.0421736	No
PPP3R1	P63098	Calcineurin subunit B type 1 OS=Homo sapiens (Human) OX=9606 GN=PPP3R1 PE=1 SV=2	8	0.073052	0.953209	0.362696	0.206904	0.492789	0.307339	0.0224517	No
IGF2R	P11717	Cation-independent mannose-6-phosphate receptor OS=Homo sapiens (Human) OX=9606 GN=IGF2R PE=1 SV=3	67	0.0480274	0.94065	0.368794	0.014097	0.0716551	1.14475	0.0549795	No
ABI1	Q8IZP0	Abl interactor 1 OS=Homo sapiens (Human) OX=9606 GN=ABI1 PE=1 SV=4	10	0.0729522	1.12527	0.286454	0.0727558	0.23837	0.622749	0.0454309	No
STK3	Q13188	Serine/threonine-protein kinase 3 OS=Homo sapiens (Human) OX=9606 GN=STK3 PE=1 SV=2	5	0.0728984	0.868664	0.40516	0.326394	0.65979	0.180594	0.013165	No
COL6A3	P12111	Collagen alpha-3(VI) chain OS=Homo sapiens (Human) OX=9606 GN=COL6A3 PE=1 SV=5	3	0.0727958	0.88197	0.398257	0.349492	0.688529	0.162078	0.0117986	No
PSMB3	P49720	Proteasome subunit beta type-3 OS=Homo sapiens (Human) OX=9606 GN=PSMB3 PE=1 SV=2	9	0.072685	1.0822	0.304275	0.104132	0.303719	0.517528	0.0376165	No
LIN37	Q96GY3	Protein lin-37 homolog OS=Homo sapiens (Human) OX=9606 GN=LIN37 PE=1 SV=1	2	0.0725235	0.991225	0.344683	0.305472	0.63316	0.198486	0.0143949	No
SLAIN2	Q9P270	SLAIN motif-containing protein 2 OS=Homo sapiens (Human) OX=9606 GN=SLAIN2 PE=1 SV=2	6	0.0724147	0.627884	0.543987	0.589034	0.942731	0.0256123	0.00185471	No
HTT	P42858	Huntingtin OS=Homo sapiens (Human) OX=9606 GN=HTT PE=1 SV=2	7	0.0723376	0.577796	0.576031	0.662526	1	0	0	No
PCBD1	P61457	Pterin-4-alpha-carbinolamine dehydratase OS=Homo sapiens (Human) OX=9606 GN=PCBD1 PE=1 SV=2	3	0.0722312	0.925732	0.376133	0.318	0.649466	0.187444	0.0135393	No
ABRAXAS2	Q15018	BRISC complex subunit Abraxas 2 OS=Homo sapiens (Human) OX=9606 GN=ABRAXAS2 PE=1 SV=2	9	0.0722045	1.18164	0.264369	0.0609886	0.210484	0.67678	0.0488666	No
SRSF3	P84103	Serine/arginine-rich splicing factor 3 OS=Homo sapiens (Human) OX=9606 GN=SRSF3 PE=1 SV=1	8	0.0721967	0.658787	0.524737	0.557429	0.916423	0.037904	0.00273655	No
MAP1S	Q66K74	Microtubule-associated protein 1S OS=Homo sapiens (Human) OX=9606 GN=MAP1S PE=1 SV=2	13	0.0718683	0.883841	0.397292	0.222671	0.515089	0.288118	0.0207066	No
ATP6V1G1	O75348	V-type proton ATPase subunit G 1 OS=Homo sapiens (Human) OX=9606 GN=ATP6V1G1 PE=1 SV=3	4	0.0718075	0.980651	0.349626	0.256104	0.564461	0.248366	0.0178346	No
POM121C	A8CG34	Nuclear envelope pore membrane protein POM 121C OS=Homo sapiens (Human) OX=9606 GN=POM121C PE=1 SV=3	7	0.0716859	0.54116	0.600106	0.710413	1	0	0	No
CUL1	Q13616	Cullin-1 OS=Homo sapiens (Human) OX=9606 GN=CUL1 PE=1 SV=2	19	0.0521411	1.12475	0.286665	0.0238361	0.106644	0.972062	0.0506844	No
ZC3H18	Q86VM9	Zinc finger CCCH domain-containing protein 18 OS=Homo sapiens (Human) OX=9606 GN=ZC3H18 PE=1 SV=2	14	0.0716132	0.556421	0.590014	0.755348	1	0	0	No
VCPIP1	Q96JH7	Deubiquitinating protein VCIP135 OS=Homo sapiens (Human) OX=9606 GN=VCPIP1 PE=1 SV=2	19	0.0713451	0.835271	0.422845	0.246467	0.549549	0.259994	0.0185493	No
MAP3K7	O43318	Mitogen-activated protein kinase kinase kinase 7 OS=Homo sapiens (Human) OX=9606 GN=MAP3K7 PE=1 SV=1	3	0.0711078	1.00664	0.337567	0.264922	0.580155	0.236456	0.0168139	No
NUDC	Q9Y266	Nuclear migration protein nudC OS=Homo sapiens (Human) OX=9606 GN=NUDC PE=1 SV=1	21	0.0710723	0.940739	0.36875	0.107636	0.311711	0.506248	0.0359802	No
RPLP0	P05388	60S acidic ribosomal protein P0 OS=Homo sapiens (Human) OX=9606 GN=RPLP0 PE=1 SV=1	15	0.0709009	1.02899	0.327447	0.0803713	0.254932	0.593575	0.042085	No
PRKCD	Q05655	Protein kinase C delta type OS=Homo sapiens (Human) OX=9606 GN=PRKCD PE=1 SV=2	29	0.0708753	0.77465	0.456264	0.317021	0.648115	0.188348	0.0133492	No
NEMF	O60524	Nuclear export mediator factor NEMF OS=Homo sapiens (Human) OX=9606 GN=NEMF PE=1 SV=4	11	0.0708212	0.721095	0.487175	0.46532	0.820404	0.0859721	0.00608865	No
AP3D1	O14617	AP-3 complex subunit delta-1 OS=Homo sapiens (Human) OX=9606 GN=AP3D1 PE=1 SV=1	23	0.0708105	0.905569	0.386215	0.131771	0.359189	0.444677	0.0314878	No
DTNBP1	Q96EV8	Dysbindin OS=Homo sapiens (Human) OX=9606 GN=DTNBP1 PE=1 SV=1	4	0.070609	0.885457	0.396461	0.327972	0.661133	0.179711	0.0126892	No
VAV1	P15498	Proto-oncogene vav OS=Homo sapiens (Human) OX=9606 GN=VAV1 PE=1 SV=4	32	0.059615	0.978716	0.350536	0.0405459	0.15718	0.803604	0.0479069	No
UBE2J2	Q8N2K1	Ubiquitin-conjugating enzyme E2 J2 OS=Homo sapiens (Human) OX=9606 GN=UBE2J2 PE=1 SV=3	3	0.0704448	0.751693	0.469356	0.454091	0.806411	0.0934438	0.00658263	No
SAFB2	Q14151	Scaffold attachment factor B2 OS=Homo sapiens (Human) OX=9606 GN=SAFB2 PE=1 SV=1	14	0.0704372	0.69388	0.503373	0.510249	0.869339	0.060811	0.00428335	No
UTP23	Q9BRU9	rRNA-processing protein UTP23 homolog OS=Homo sapiens (Human) OX=9606 GN=UTP23 PE=1 SV=2	6	0.0703763	1.08783	0.301898	0.145565	0.383312	0.416448	0.0293081	No
HSDL2	Q6YN16	Hydroxysteroid dehydrogenase-like protein 2 OS=Homo sapiens (Human) OX=9606 GN=HSDL2 PE=1 SV=1	14	0.0602431	1.16445	0.270956	0.0322163	0.132646	0.877307	0.0528517	No
SHOC2	Q9UQ13	Leucine-rich repeat protein SHOC-2 OS=Homo sapiens (Human) OX=9606 GN=SHOC2 PE=1 SV=2	12	0.0703404	0.816759	0.432872	0.316669	0.647612	0.188685	0.0132722	No
RPA2	P15927	Replication protein A 32 kDa subunit OS=Homo sapiens (Human) OX=9606 GN=RPA2 PE=1 SV=1	8	0.0703067	1.08355	0.303705	0.116178	0.328528	0.483427	0.0339882	No
INTS8	Q75QN2	Integrator complex subunit 8 OS=Homo sapiens (Human) OX=9606 GN=INTS8 PE=1 SV=1	2	0.0701214	0.857064	0.411245	0.38759	0.735814	0.133232	0.00934239	No
PDXP	Q96GD0	Pyridoxal phosphate phosphatase OS=Homo sapiens (Human) OX=9606 GN=PDXP PE=1 SV=2	3	0.070027	0.740183	0.47601	0.464042	0.819095	0.0866659	0.00606895	No
INO80	Q9ULG1	Chromatin-remodeling ATPase INO80 OS=Homo sapiens (Human) OX=9606 GN=INO80 PE=1 SV=2	3	0.0699974	0.931563	0.373252	0.313951	0.644635	0.190686	0.0133475	No
INTS12	Q96CB8	Integrator complex subunit 12 OS=Homo sapiens (Human) OX=9606 GN=INTS12 PE=1 SV=1	4	0.0698822	0.922487	0.377743	0.298598	0.625697	0.203636	0.0142306	No
PRUNE1	Q86TP1	Exopolyphosphatase PRUNE1 OS=Homo sapiens (Human) OX=9606 GN=PRUNE1 PE=1 SV=2	2	0.0698525	0.907211	0.385388	0.355359	0.695993	0.157395	0.0109944	No
GAS6	Q14393	Growth arrest-specific protein 6 OS=Homo sapiens (Human) OX=9606 GN=GAS6 PE=1 SV=3	2	0.0696247	0.944159	0.367083	0.332779	0.667244	0.175716	0.0122341	No
VPS35	Q96QK1	Vacuolar protein sorting-associated protein 35 OS=Homo sapiens (Human) OX=9606 GN=VPS35 PE=1 SV=2	32	0.0695612	0.711057	0.493111	0.468694	0.823036	0.0845814	0.00588358	No
MLLT1	Q03111	Protein ENL OS=Homo sapiens (Human) OX=9606 GN=MLLT1 PE=1 SV=2	4	0.0693998	0.639873	0.536471	0.561751	0.920226	0.0361054	0.00250571	No
BAIAP2	Q9UQB8	Brain-specific angiogenesis inhibitor 1-associated protein 2 OS=Homo sapiens (Human) OX=9606 GN=BAIAP2 PE=1 SV=1	4	0.0692563	0.903138	0.387444	0.313724	0.644386	0.190854	0.0132178	No
NUP54	Q7Z3B4	Nucleoporin p54 OS=Homo sapiens (Human) OX=9606 GN=NUP54 PE=1 SV=2	15	0.0692367	0.826489	0.427583	0.283185	0.604932	0.218293	0.0151139	No
IGF2BP1	Q9NZI8	Insulin-like growth factor 2 mRNA-binding protein 1 OS=Homo sapiens (Human) OX=9606 GN=IGF2BP1 PE=1 SV=2	26	0.0609646	1.04327	0.321102	0.028347	0.120322	0.919653	0.0560663	No
ANKRD44	Q8N8A2	Serine/threonine-protein phosphatase 6 regulatory ankyrin repeat subunit B OS=Homo sapiens (Human) OX=9606 GN=ANKRD44 PE=1 SV=3	7	0.06909	0.703245	0.497762	0.495104	0.852788	0.0691591	0.0047782	No
FARSB	Q9NSD9	Phenylalanine--tRNA ligase beta subunit OS=Homo sapiens (Human) OX=9606 GN=FARSB PE=1 SV=3	27	0.0610225	0.989617	0.345431	0.0482294	0.178385	0.748643	0.0456841	No
FAF1	Q9UNN5	FAS-associated factor 1 OS=Homo sapiens (Human) OX=9606 GN=FAF1 PE=1 SV=2	11	0.0689269	1.15912	0.273024	0.0514995	0.186097	0.73026	0.0503346	No
DLGAP4	Q9Y2H0	Disks large-associated protein 4 OS=Homo sapiens (Human) OX=9606 GN=DLGAP4 PE=1 SV=3	5	0.0688177	1.11985	0.288649	0.148391	0.389082	0.409959	0.0282124	No
TBL1XR1	Q9BZK7	F-box-like/WD repeat-containing protein TBL1XR1 OS=Homo sapiens (Human) OX=9606 GN=TBL1XR1 PE=1 SV=1	18	0.0688098	1.02217	0.330514	0.066399	0.223915	0.649918	0.0447207	No
TAF15	Q92804	TATA-binding protein-associated factor 2N OS=Homo sapiens (Human) OX=9606 GN=TAF15 PE=1 SV=1	11	0.0688029	0.71251	0.492249	0.479026	0.834956	0.0783362	0.00538976	No
CDK9	P50750	Cyclin-dependent kinase 9 OS=Homo sapiens (Human) OX=9606 GN=CDK9 PE=1 SV=3	8	0.0687515	0.528457	0.608575	0.739363	1	0	0	No
ZFR	Q96KR1	Zinc finger RNA-binding protein OS=Homo sapiens (Human) OX=9606 GN=ZFR PE=1 SV=2	23	0.0611702	1.17022	0.268734	0.0086753	0.0487936	1.31164	0.0802332	No
SIAE	Q9HAT2	Sialate O-acetylesterase OS=Homo sapiens (Human) OX=9606 GN=SIAE PE=1 SV=1	2	0.0685814	1.07016	0.309408	0.263342	0.578126	0.237977	0.0163208	No
CARHSP1	Q9Y2V2	Calcium-regulated heat-stable protein 1 OS=Homo sapiens (Human) OX=9606 GN=CARHSP1 PE=1 SV=2	4	0.068575	1.03296	0.325676	0.221711	0.514193	0.288874	0.0198095	No
SMAD2	Q15796	Mothers against decapentaplegic homolog 2 OS=Homo sapiens (Human) OX=9606 GN=SMAD2 PE=1 SV=1	2	0.0685368	0.339352	0.741282	0.79483	1	0	0	No
GATAD2B	Q8WXI9	Transcriptional repressor p66-beta OS=Homo sapiens (Human) OX=9606 GN=GATAD2B PE=1 SV=1	15	0.0685183	0.954029	0.362301	0.134342	0.363608	0.439367	0.0301047	No
STK24	Q9Y6E0	Serine/threonine-protein kinase 24 OS=Homo sapiens (Human) OX=9606 GN=STK24 PE=1 SV=1	8	0.0685109	0.777875	0.454444	0.394956	0.743654	0.128629	0.00881249	No
SPCS2	Q15005	Signal peptidase complex subunit 2 OS=Homo sapiens (Human) OX=9606 GN=SPCS2 PE=1 SV=3	10	0.0683522	0.841934	0.419276	0.299119	0.625968	0.203448	0.0139061	No
STX12	Q86Y82	Syntaxin-12 OS=Homo sapiens (Human) OX=9606 GN=STX12 PE=1 SV=1	6	0.0683258	1.18406	0.263454	0.0991855	0.294363	0.531116	0.0362889	No
PPP1R7	Q15435	Protein phosphatase 1 regulatory subunit 7 OS=Homo sapiens (Human) OX=9606 GN=PPP1R7 PE=1 SV=1	17	0.068174	0.97881	0.350492	0.100154	0.295919	0.528827	0.0360522	No
CDV3	Q9UKY7	Protein CDV3 homolog OS=Homo sapiens (Human) OX=9606 GN=CDV3 PE=1 SV=1	12	0.0679451	1.03458	0.324955	0.10041	0.296392	0.528134	0.0358841	No
SCAF4	O95104	SR-related and CTD-associated factor 4 OS=Homo sapiens (Human) OX=9606 GN=SCAF4 PE=1 SV=3	7	0.0678727	0.708314	0.494741	0.488498	0.846407	0.0724206	0.00491538	No
H1-5	P16401	Histone H1.5 OS=Homo sapiens (Human) OX=9606 GN=H1-5 PE=1 SV=3	15	0.0678281	0.244125	0.812012	0.997178	1	0	0	No
SBDS	Q9Y3A5	Ribosome maturation protein SBDS OS=Homo sapiens (Human) OX=9606 GN=SBDS PE=1 SV=4	13	0.0623032	1.16289	0.27156	0.0376127	0.148153	0.82929	0.0516674	No
PPM1B	O75688	Protein phosphatase 1B OS=Homo sapiens (Human) OX=9606 GN=PPM1B PE=1 SV=1	2	0.0676838	0.874074	0.402343	0.376455	0.72146	0.141788	0.00959674	No
FAM120B	Q96EK7	Constitutive coactivator of peroxisome proliferator-activated receptor gamma OS=Homo sapiens (Human) OX=9606 GN=FAM120B PE=1 SV=1	8	0.0676594	0.72083	0.487331	0.470526	0.825071	0.0835087	0.00565015	No
DNM1	Q05193	Dynamin-1 OS=Homo sapiens (Human) OX=9606 GN=DNM1 PE=1 SV=2	3	0.067633	0.869243	0.404858	0.359009	0.699754	0.155055	0.0104868	No
GAA	P10253	Lysosomal alpha-glucosidase OS=Homo sapiens (Human) OX=9606 GN=GAA PE=1 SV=4	2	0.0676039	0.841619	0.419444	0.397879	0.744351	0.128222	0.0086683	No
AKR1B10	O60218	Aldo-keto reductase family 1 member B10 OS=Homo sapiens (Human) OX=9606 GN=AKR1B10 PE=1 SV=2	6	0.0675241	0.45486	0.658811	0.797548	1	0	0	No
CAPZB	P47756	F-actin-capping protein subunit beta OS=Homo sapiens (Human) OX=9606 GN=CAPZB PE=1 SV=4	15	0.0675042	0.661889	0.522827	0.571378	0.927869	0.0325136	0.0021948	No
PSIP1	O75475	PC4 and SFRS1-interacting protein OS=Homo sapiens (Human) OX=9606 GN=PSIP1 PE=1 SV=1	16	0.0674889	0.504334	0.624825	0.848673	1	0	0	No
PACSIN2	Q9UNF0	Protein kinase C and casein kinase substrate in neurons protein 2 OS=Homo sapiens (Human) OX=9606 GN=PACSIN2 PE=1 SV=2	11	0.06735	0.600326	0.561491	0.662337	1	0	0	No
RNH1	P13489	Ribonuclease inhibitor OS=Homo sapiens (Human) OX=9606 GN=RNH1 PE=1 SV=2	28	0.0672843	0.74088	0.475605	0.397184	0.744242	0.128286	0.00863163	No
OFD1	O75665	Oral-facial-digital syndrome 1 protein OS=Homo sapiens (Human) OX=9606 GN=OFD1 PE=1 SV=1	4	0.0672764	1.13986	0.280603	0.162337	0.41474	0.382224	0.0257147	No
ACTR2	P61160	Actin-related protein 2 OS=Homo sapiens (Human) OX=9606 GN=ACTR2 PE=1 SV=1	16	0.0672644	1.01835	0.332238	0.0801111	0.254502	0.594308	0.0399758	No
PEA15	Q15121	Astrocytic phosphoprotein PEA-15 OS=Homo sapiens (Human) OX=9606 GN=PEA15 PE=1 SV=2	4	0.0672428	0.657513	0.525523	0.543273	0.902507	0.0445493	0.00299562	No
DDX27	Q96GQ7	Probable ATP-dependent RNA helicase DDX27 OS=Homo sapiens (Human) OX=9606 GN=DDX27 PE=1 SV=2	32	0.0672226	0.58047	0.574295	0.802861	1	0	0	No
DCTN1	Q14203	Dynactin subunit 1 OS=Homo sapiens (Human) OX=9606 GN=DCTN1 PE=1 SV=3	33	0.0627453	1.05335	0.316678	0.0139226	0.0708273	1.1498	0.0721445	No
LIMD1	Q9UGP4	LIM domain-containing protein 1 OS=Homo sapiens (Human) OX=9606 GN=LIMD1 PE=1 SV=1	4	0.0670146	0.785928	0.449919	0.415406	0.76487	0.116412	0.00780131	No
ITGA5	P08648	Integrin alpha-5 OS=Homo sapiens (Human) OX=9606 GN=ITGA5 PE=1 SV=2	10	0.0669565	0.651129	0.529469	0.575839	0.932086	0.0305441	0.00204512	No
PSMD6	Q15008	26S proteasome non-ATPase regulatory subunit 6 OS=Homo sapiens (Human) OX=9606 GN=PSMD6 PE=1 SV=1	20	0.0669334	0.929575	0.374232	0.123476	0.3433	0.464326	0.0310789	No
RTN4	Q9NQC3	Reticulon-4 OS=Homo sapiens (Human) OX=9606 GN=RTN4 PE=1 SV=2	5	0.0668477	0.471429	0.647333	0.760676	1	0	0	No
CAMK2G	Q13555	Calcium/calmodulin-dependent protein kinase type II subunit gamma OS=Homo sapiens (Human) OX=9606 GN=CAMK2G PE=1 SV=4	5	0.0667857	0.904735	0.386637	0.294616	0.620325	0.207381	0.0138501	No
CCND3	P30281	G1/S-specific cyclin-D3 OS=Homo sapiens (Human) OX=9606 GN=CCND3 PE=1 SV=2	4	0.0666448	0.644347	0.533682	0.55705	0.916206	0.0380069	0.00253296	No
MED1	Q15648	Mediator of RNA polymerase II transcription subunit 1 OS=Homo sapiens (Human) OX=9606 GN=MED1 PE=1 SV=4	13	0.0665747	0.572793	0.579288	0.721258	1	0	0	No
RBM34	P42696	RNA-binding protein 34 OS=Homo sapiens (Human) OX=9606 GN=RBM34 PE=1 SV=2	25	0.066359	0.898847	0.389619	0.12947	0.35497	0.449808	0.0298488	No
DUS2	Q9NX74	tRNA-dihydrouridine(20) synthase [NAD(P)+]-like OS=Homo sapiens (Human) OX=9606 GN=DUS2 PE=1 SV=1	2	0.0662715	1.1935	0.2599	0.206489	0.492425	0.30766	0.0203891	No
TAP1	Q03518	Antigen peptide transporter 1 OS=Homo sapiens (Human) OX=9606 GN=TAP1 PE=1 SV=2	6	0.0661099	1.28065	0.228888	0.0657563	0.222641	0.652395	0.0431298	No
SAFB	Q15424	Scaffold attachment factor B1 OS=Homo sapiens (Human) OX=9606 GN=SAFB PE=1 SV=4	20	0.0658663	0.749057	0.470875	0.395888	0.743796	0.128546	0.00846685	No
ERC1	Q8IUD2	ELKS/Rab6-interacting/CAST family member 1 OS=Homo sapiens (Human) OX=9606 GN=ERC1 PE=1 SV=1	5	0.0656604	0.649522	0.530466	0.556983	0.916206	0.0380069	0.00249555	No
HIRIP3	Q9BW71	HIRA-interacting protein 3 OS=Homo sapiens (Human) OX=9606 GN=HIRIP3 PE=1 SV=3	2	0.0656487	0.786314	0.449703	0.436068	0.786257	0.104435	0.00685604	No
LSM7	Q9UK45	U6 snRNA-associated Sm-like protein LSm7 OS=Homo sapiens (Human) OX=9606 GN=LSM7 PE=1 SV=1	7	0.065576	0.421024	0.682539	0.850205	1	0	0	No
GMFG	O60234	Glia maturation factor gamma OS=Homo sapiens (Human) OX=9606 GN=GMFG PE=1 SV=1	7	0.065549	0.883805	0.397311	0.284605	0.606054	0.217488	0.0142561	No
TOP1	P11387	DNA topoisomerase 1 OS=Homo sapiens (Human) OX=9606 GN=TOP1 PE=1 SV=2	30	0.0654688	0.651574	0.529194	0.62656	0.973043	0.0118678	0.000776972	No
MSRA	Q9UJ68	Mitochondrial peptide methionine sulfoxide reductase OS=Homo sapiens (Human) OX=9606 GN=MSRA PE=1 SV=1	3	0.0654332	1.2363	0.244271	0.149854	0.391745	0.406997	0.0266311	No
UFL1	O94874	E3 UFM1-protein ligase 1 OS=Homo sapiens (Human) OX=9606 GN=UFL1 PE=1 SV=2	31	0.0630305	1.0387	0.323124	0.0200625	0.0930931	1.03108	0.0649897	No
TLK2	Q86UE8	Serine/threonine-protein kinase tousled-like 2 OS=Homo sapiens (Human) OX=9606 GN=TLK2 PE=1 SV=2	6	0.0652347	0.787294	0.449155	0.397307	0.744242	0.128286	0.0083687	No
RIDA	P52758	2-iminobutanoate/2-iminopropanoate deaminase OS=Homo sapiens (Human) OX=9606 GN=RIDA PE=1 SV=1	6	0.0652125	0.636387	0.53865	0.578346	0.934416	0.0294598	0.00192115	No
LRRC59	Q96AG4	Leucine-rich repeat-containing protein 59 OS=Homo sapiens (Human) OX=9606 GN=LRRC59 PE=1 SV=1	17	0.0651623	0.739825	0.476217	0.421079	0.771496	0.112667	0.00734161	No
SREK1	Q8WXA9	Splicing regulatory glutamine/lysine-rich protein 1 OS=Homo sapiens (Human) OX=9606 GN=SREK1 PE=1 SV=1	4	0.0651487	0.734298	0.479434	0.465116	0.820362	0.0859942	0.00560241	No
EMC10	Q5UCC4	ER membrane protein complex subunit 10 OS=Homo sapiens (Human) OX=9606 GN=EMC10 PE=1 SV=1	2	0.0651216	1.39248	0.193612	0.135912	0.366883	0.435472	0.0283586	No
LYN	P07948	Tyrosine-protein kinase Lyn OS=Homo sapiens (Human) OX=9606 GN=LYN PE=1 SV=3	17	0.0633337	1.08741	0.302075	0.042021	0.161366	0.792188	0.0501722	No
ERI3	O43414	ERI1 exoribonuclease 3 OS=Homo sapiens (Human) OX=9606 GN=ERI3 PE=1 SV=2	4	0.0647746	0.628987	0.543293	0.573221	0.929809	0.0316062	0.00204728	No
MZT2A	Q6P582	Mitotic-spindle organizing protein 2A OS=Homo sapiens (Human) OX=9606 GN=MZT2A PE=1 SV=2	4	0.0647153	0.8633	0.407966	0.346392	0.684624	0.164548	0.0106488	No
GSTP1	P09211	Glutathione S-transferase P OS=Homo sapiens (Human) OX=9606 GN=GSTP1 PE=1 SV=2	12	0.064575	1.15133	0.276071	0.0470554	0.1751	0.756714	0.0488648	No
TMEM173	Q86WV6	Stimulator of interferon genes protein OS=Homo sapiens (Human) OX=9606 GN=TMEM173 PE=1 SV=1	11	0.0645405	0.873298	0.402746	0.252598	0.558543	0.252943	0.0163251	No
GNA13	Q14344	Guanine nucleotide-binding protein subunit alpha-13 OS=Homo sapiens (Human) OX=9606 GN=GNA13 PE=1 SV=2	6	0.0644907	1.05848	0.314448	0.162734	0.415484	0.381446	0.0245997	No
SH3GLB1	Q9Y371	Endophilin-B1 OS=Homo sapiens (Human) OX=9606 GN=SH3GLB1 PE=1 SV=1	7	0.0644749	0.901542	0.388252	0.2674	0.583838	0.233707	0.0150683	No
BMP2K	Q9NSY1	BMP-2-inducible protein kinase OS=Homo sapiens (Human) OX=9606 GN=BMP2K PE=1 SV=2	2	0.0644325	1.17142	0.268273	0.215887	0.506574	0.295357	0.0190306	No
RAMAC	Q9BTL3	RNA guanine-N7 methyltransferase activating subunit OS=Homo sapiens (Human) OX=9606 GN=RAMAC PE=1 SV=1	2	0.064394	0.92205	0.37796	0.34617	0.684624	0.164548	0.0105959	No
PRKAG1	P54619	5'-AMP-activated protein kinase subunit gamma-1 OS=Homo sapiens (Human) OX=9606 GN=PRKAG1 PE=1 SV=1	4	0.0643565	0.86826	0.405371	0.342214	0.679245	0.167973	0.0108102	No
APOL2	Q9BQE5	Apolipoprotein L2 OS=Homo sapiens (Human) OX=9606 GN=APOL2 PE=1 SV=1	3	0.0643492	0.821411	0.430337	0.396182	0.743796	0.128546	0.00827184	No
NDUFA7	O95182	NADH dehydrogenase [ubiquinone] 1 alpha subcomplex subunit 7 OS=Homo sapiens (Human) OX=9606 GN=NDUFA7 PE=1 SV=3	5	0.0642212	1.30111	0.222062	0.0762674	0.246705	0.607822	0.039035	No
ZC3HC1	Q86WB0	Nuclear-interacting partner of ALK OS=Homo sapiens (Human) OX=9606 GN=ZC3HC1 PE=1 SV=1	11	0.0642202	0.856105	0.411751	0.273057	0.591399	0.22812	0.0146499	No
SNAP23	O00161	Synaptosomal-associated protein 23 OS=Homo sapiens (Human) OX=9606 GN=SNAP23 PE=1 SV=1	13	0.0642161	0.542391	0.599288	0.76952	1	0	0	No
RPL12	P30050	60S ribosomal protein L12 OS=Homo sapiens (Human) OX=9606 GN=RPL12 PE=1 SV=1	13	0.0639519	0.759711	0.464757	0.397664	0.744242	0.128286	0.00820413	No
UBE2V2	Q15819	Ubiquitin-conjugating enzyme E2 variant 2 OS=Homo sapiens (Human) OX=9606 GN=UBE2V2 PE=1 SV=4	6	0.0639053	0.936426	0.370862	0.25111	0.556458	0.254568	0.0162682	No
PPP2R1A	P30153	Serine/threonine-protein phosphatase 2A 65 kDa regulatory subunit A alpha isoform OS=Homo sapiens (Human) OX=9606 GN=PPP2R1A PE=1 SV=4	27	0.0638514	0.774422	0.456393	0.323379	0.655877	0.183178	0.0116962	No
UVRAG	Q9P2Y5	UV radiation resistance-associated gene protein OS=Homo sapiens (Human) OX=9606 GN=UVRAG PE=1 SV=1	2	0.0638241	0.460338	0.655006	0.694151	1	0	0	No
ARL8B	Q9NVJ2	ADP-ribosylation factor-like protein 8B OS=Homo sapiens (Human) OX=9606 GN=ARL8B PE=1 SV=1	4	0.0635981	0.924107	0.376938	0.297354	0.624372	0.204556	0.0130094	No
CDK5	Q00535	Cyclin-dependent-like kinase 5 OS=Homo sapiens (Human) OX=9606 GN=CDK5 PE=1 SV=3	2	0.0634369	0.882066	0.398207	0.371294	0.714701	0.145876	0.00925389	No
EIF5A	P63241	Eukaryotic translation initiation factor 5A-1 OS=Homo sapiens (Human) OX=9606 GN=EIF5A PE=1 SV=2	12	0.063373	0.609356	0.555721	0.653727	0.998524	0.000641708	4.06669e-05	No
SPAG9	O60271	C-Jun-amino-terminal kinase-interacting protein 4 OS=Homo sapiens (Human) OX=9606 GN=SPAG9 PE=1 SV=4	20	0.0648249	1.04742	0.319275	0.0450726	0.17028	0.768835	0.0498397	No
STAT5A	P42229	Signal transducer and activator of transcription 5A OS=Homo sapiens (Human) OX=9606 GN=STAT5A PE=1 SV=1	4	0.0632969	0.978939	0.350431	0.257291	0.566669	0.24667	0.0156135	No
FLNB	O75369	Filamin-B OS=Homo sapiens (Human) OX=9606 GN=FLNB PE=1 SV=2	96	0.0630971	0.844074	0.418133	0.0526824	0.189255	0.722953	0.0456162	No
GNB2	P62879	Guanine nucleotide-binding protein G(I)/G(S)/G(T) subunit beta-2 OS=Homo sapiens (Human) OX=9606 GN=GNB2 PE=1 SV=3	4	0.0630335	1.08127	0.30467	0.193111	0.469927	0.327969	0.0206731	No
PRDX2	P32119	Peroxiredoxin-2 OS=Homo sapiens (Human) OX=9606 GN=PRDX2 PE=1 SV=5	15	0.0653577	1.09814	0.297581	0.0478053	0.177137	0.751691	0.0491288	No
EBNA1BP2	Q99848	Probable rRNA-processing protein EBP2 OS=Homo sapiens (Human) OX=9606 GN=EBNA1BP2 PE=1 SV=2	18	0.0671633	1.17333	0.26754	0.0168529	0.0811509	1.09071	0.0732554	No
ANAPC4	Q9UJX5	Anaphase-promoting complex subunit 4 OS=Homo sapiens (Human) OX=9606 GN=ANAPC4 PE=1 SV=2	5	0.0627283	0.834348	0.423342	0.358502	0.699754	0.155055	0.00972634	No
NUCB1	Q02818	Nucleobindin-1 OS=Homo sapiens (Human) OX=9606 GN=NUCB1 PE=1 SV=4	7	0.0625135	0.673141	0.515934	0.534821	0.894045	0.0486408	0.00304071	No
TBCC	Q15814	Tubulin-specific chaperone C OS=Homo sapiens (Human) OX=9606 GN=TBCC PE=1 SV=2	11	0.0624722	0.986571	0.346852	0.143422	0.379464	0.42083	0.0262901	No
NADSYN1	Q6IA69	Glutamine-dependent NAD(+) synthetase OS=Homo sapiens (Human) OX=9606 GN=NADSYN1 PE=1 SV=3	4	0.0624317	1.04884	0.318652	0.211977	0.500646	0.30047	0.0187588	No
STX4	Q12846	Syntaxin-4 OS=Homo sapiens (Human) OX=9606 GN=STX4 PE=1 SV=2	8	0.0624117	0.663941	0.521566	0.550101	0.910149	0.0408876	0.00255187	No
PRPF38B	Q5VTL8	Pre-mRNA-splicing factor 38B OS=Homo sapiens (Human) OX=9606 GN=PRPF38B PE=1 SV=1	6	0.0623246	0.895828	0.391155	0.286833	0.609261	0.215197	0.0134121	No
GRIPAP1	Q4V328	GRIP1-associated protein 1 OS=Homo sapiens (Human) OX=9606 GN=GRIPAP1 PE=1 SV=2	13	0.0678205	1.13838	0.281191	0.0450176	0.170205	0.769027	0.0521558	No
LDAH	Q9H6V9	Lipid droplet-associated hydrolase OS=Homo sapiens (Human) OX=9606 GN=LDAH PE=1 SV=1	2	0.0622887	1.04714	0.319399	0.275154	0.593632	0.226482	0.0141073	No
TENT4B	Q8NDF8	Terminal nucleotidyltransferase 4B OS=Homo sapiens (Human) OX=9606 GN=TENT4B PE=1 SV=2	3	0.0622678	0.760502	0.464304	0.446547	0.797489	0.098275	0.00611937	No
OXA1L	Q15070	Mitochondrial inner membrane protein OXA1L OS=Homo sapiens (Human) OX=9606 GN=OXA1L PE=1 SV=3	4	0.0622443	0.642098	0.535083	0.559412	0.918114	0.0371035	0.00230948	No
OSBPL9	Q96SU4	Oxysterol-binding protein-related protein 9 OS=Homo sapiens (Human) OX=9606 GN=OSBPL9 PE=1 SV=2	4	0.0621176	0.752824	0.468706	0.446977	0.797489	0.098275	0.00610461	No
CHMP4B	Q9H444	Charged multivesicular body protein 4b OS=Homo sapiens (Human) OX=9606 GN=CHMP4B PE=1 SV=1	9	0.0617307	0.707688	0.495114	0.487977	0.845743	0.0727615	0.00449162	No
TOR2A	Q5JU69	Torsin-2A OS=Homo sapiens (Human) OX=9606 GN=TOR2A PE=2 SV=1	2	0.0616448	0.818023	0.432182	0.413917	0.762938	0.117511	0.00724393	No
KSR1	Q8IVT5	Kinase suppressor of Ras 1 OS=Homo sapiens (Human) OX=9606 GN=KSR1 PE=1 SV=3	2	0.0615769	0.790012	0.447636	0.43345	0.784771	0.105257	0.00648139	No
RAB9A	P51151	Ras-related protein Rab-9A OS=Homo sapiens (Human) OX=9606 GN=RAB9A PE=1 SV=1	3	0.0615548	0.715458	0.490503	0.485756	0.842848	0.0742506	0.00457048	No
YTHDC1	Q96MU7	YTH domain-containing protein 1 OS=Homo sapiens (Human) OX=9606 GN=YTHDC1 PE=1 SV=3	8	0.0615531	0.782926	0.451602	0.388543	0.735895	0.133184	0.00819791	No
PGAM1	P18669	Phosphoglycerate mutase 1 OS=Homo sapiens (Human) OX=9606 GN=PGAM1 PE=1 SV=2	14	0.0615439	0.572477	0.579493	0.728899	1	0	0	No
ZNF516	Q92618	Zinc finger protein 516 OS=Homo sapiens (Human) OX=9606 GN=ZNF516 PE=1 SV=1	9	0.061465	0.909209	0.384381	0.234803	0.532656	0.273553	0.016814	No
ABRACL	Q9P1F3	Costars family protein ABRACL OS=Homo sapiens (Human) OX=9606 GN=ABRACL PE=1 SV=1	4	0.0614169	0.546108	0.596824	0.661309	1	0	0	No
UIMC1	Q96RL1	BRCA1-A complex subunit RAP80 OS=Homo sapiens (Human) OX=9606 GN=UIMC1 PE=1 SV=2	2	0.0613943	0.340972	0.740097	0.793509	1	0	0	No
CBX5	P45973	Chromobox protein homolog 5 OS=Homo sapiens (Human) OX=9606 GN=CBX5 PE=1 SV=1	10	0.0613649	0.473268	0.646065	0.833606	1	0	0	No
MITD1	Q8WV92	MIT domain-containing protein 1 OS=Homo sapiens (Human) OX=9606 GN=MITD1 PE=1 SV=1	4	0.0613224	0.95529	0.361693	0.274081	0.592777	0.227108	0.0139268	No
THUMPD1	Q9NXG2	THUMP domain-containing protein 1 OS=Homo sapiens (Human) OX=9606 GN=THUMPD1 PE=1 SV=2	18	0.061302	0.765157	0.461649	0.370526	0.714599	0.145938	0.00894628	No
AGPAT3	Q9NRZ7	1-acyl-sn-glycerol-3-phosphate acyltransferase gamma OS=Homo sapiens (Human) OX=9606 GN=AGPAT3 PE=1 SV=1	2	0.0612406	0.959849	0.359501	0.323495	0.655877	0.183178	0.0112179	No
COPB1	P53618	Coatomer subunit beta OS=Homo sapiens (Human) OX=9606 GN=COPB1 PE=1 SV=3	36	0.0611894	0.705007	0.496711	0.484147	0.84101	0.0751988	0.00460137	No
UBXN4	Q92575	UBX domain-containing protein 4 OS=Homo sapiens (Human) OX=9606 GN=UBXN4 PE=1 SV=2	10	0.0686176	1.26921	0.232777	0.0299451	0.125454	0.901515	0.0618599	No
VBP1	P61758	Prefoldin subunit 3 OS=Homo sapiens (Human) OX=9606 GN=VBP1 PE=1 SV=4	13	0.0611382	0.683463	0.509659	0.528304	0.887267	0.0519458	0.00317588	No
DOCK8	Q8NF50	Dedicator of cytokinesis protein 8 OS=Homo sapiens (Human) OX=9606 GN=DOCK8 PE=1 SV=3	45	0.0610639	0.755751	0.467025	0.32803	0.661133	0.179711	0.0109739	No
DPP8	Q6V1X1	Dipeptidyl peptidase 8 OS=Homo sapiens (Human) OX=9606 GN=DPP8 PE=1 SV=1	3	0.0610477	0.903726	0.387147	0.333595	0.668156	0.175122	0.0106908	No
VAT1	Q99536	Synaptic vesicle membrane protein VAT-1 homolog OS=Homo sapiens (Human) OX=9606 GN=VAT1 PE=1 SV=2	9	0.0689413	1.435	0.181461	0.0129386	0.0668767	1.17473	0.0809871	No
LRBA	P50851	Lipopolysaccharide-responsive and beige-like anchor protein OS=Homo sapiens (Human) OX=9606 GN=LRBA PE=1 SV=4	4	0.0609846	0.849894	0.415037	0.357836	0.699122	0.155447	0.00947989	No
HNRNPUL1	Q9BUJ2	Heterogeneous nuclear ribonucleoprotein U-like protein 1 OS=Homo sapiens (Human) OX=9606 GN=HNRNPUL1 PE=1 SV=2	32	0.0691299	1.02764	0.328053	0.0215479	0.0985666	1.00627	0.0695634	No
ALDH9A1	P49189	4-trimethylaminobutyraldehyde dehydrogenase OS=Homo sapiens (Human) OX=9606 GN=ALDH9A1 PE=1 SV=3	22	0.0609629	0.853403	0.413178	0.203241	0.486271	0.313122	0.0190888	No
SEC16A	O15027	Protein transport protein Sec16A OS=Homo sapiens (Human) OX=9606 GN=SEC16A PE=1 SV=4	24	0.0609509	0.785609	0.450098	0.310195	0.639926	0.19387	0.0118165	No
STAT2	P52630	Signal transducer and activator of transcription 2 OS=Homo sapiens (Human) OX=9606 GN=STAT2 PE=1 SV=1	5	0.0609312	0.59362	0.565797	0.621953	0.967605	0.0143019	0.000871433	No
CD3EAP	O15446	DNA-directed RNA polymerase I subunit RPA34 OS=Homo sapiens (Human) OX=9606 GN=CD3EAP PE=1 SV=1	12	0.0609128	0.733206	0.480072	0.443925	0.794714	0.0997893	0.00607845	No
CSK	P41240	Tyrosine-protein kinase CSK OS=Homo sapiens (Human) OX=9606 GN=CSK PE=1 SV=1	20	0.0608984	0.88968	0.394294	0.166433	0.421939	0.374751	0.0228217	No
KCNN4	O15554	Intermediate conductance calcium-activated potassium channel protein 4 OS=Homo sapiens (Human) OX=9606 GN=KCNN4 PE=1 SV=1	2	0.0608232	0.179857	0.860815	0.915625	1	0	0	No
SNRPN	P63162	Small nuclear ribonucleoprotein-associated protein N OS=Homo sapiens (Human) OX=9606 GN=SNRPN PE=1 SV=1	10	0.0607365	1.08104	0.304767	0.0935679	0.283574	0.547334	0.0332431	No
ARPC5L	Q9BPX5	Actin-related protein 2/3 complex subunit 5-like protein OS=Homo sapiens (Human) OX=9606 GN=ARPC5L PE=1 SV=1	4	0.0607002	0.677204	0.513459	0.52284	0.882932	0.054073	0.00328224	No
ACOT13	Q9NPJ3	Acyl-coenzyme A thioesterase 13 OS=Homo sapiens (Human) OX=9606 GN=ACOT13 PE=1 SV=1	6	0.0606528	1.03012	0.326946	0.18078	0.447566	0.349143	0.0211765	No
PCYT2	Q99447	Ethanolamine-phosphate cytidylyltransferase OS=Homo sapiens (Human) OX=9606 GN=PCYT2 PE=1 SV=1	10	0.0605901	0.524792	0.61103	0.767046	1	0	0	No
SKP1	P63208	S-phase kinase-associated protein 1 OS=Homo sapiens (Human) OX=9606 GN=SKP1 PE=1 SV=2	10	0.0605888	0.762443	0.463196	0.405561	0.754116	0.122562	0.00742586	No
SYAP1	Q96A49	Synapse-associated protein 1 OS=Homo sapiens (Human) OX=9606 GN=SYAP1 PE=1 SV=1	5	0.0605673	0.929422	0.374308	0.274068	0.592777	0.227108	0.0137553	No
GGT3P	A6NGU5	Putative glutathione hydrolase 3 proenzyme OS=Homo sapiens (Human) OX=9606 GN=GGT3P PE=5 SV=2	3	0.0605557	1.06972	0.309593	0.228196	0.523882	0.280766	0.017002	No
SQSTM1	Q13501	Sequestosome-1 OS=Homo sapiens (Human) OX=9606 GN=SQSTM1 PE=1 SV=1	11	0.0605105	0.766388	0.460948	0.395353	0.743796	0.128546	0.00777838	No
GPATCH8	Q9UKJ3	G patch domain-containing protein 8 OS=Homo sapiens (Human) OX=9606 GN=GPATCH8 PE=1 SV=2	2	0.060501	1.02208	0.330552	0.288457	0.611984	0.21326	0.0129025	No
PIK3C3	Q8NEB9	Phosphatidylinositol 3-kinase catalytic subunit type 3 OS=Homo sapiens (Human) OX=9606 GN=PIK3C3 PE=1 SV=1	15	0.0604836	0.849082	0.415468	0.251227	0.556515	0.254523	0.0153945	No
LAMTOR2	Q9Y2Q5	Ragulator complex protein LAMTOR2 OS=Homo sapiens (Human) OX=9606 GN=LAMTOR2 PE=1 SV=1	5	0.060464	0.906936	0.385526	0.292744	0.617869	0.209104	0.0126432	No
KPNB1	Q14974	Importin subunit beta-1 OS=Homo sapiens (Human) OX=9606 GN=KPNB1 PE=1 SV=2	35	0.0602972	0.807864	0.437745	0.228199	0.523882	0.280766	0.0169294	No
ZMYM3	Q14202	Zinc finger MYM-type protein 3 OS=Homo sapiens (Human) OX=9606 GN=ZMYM3 PE=1 SV=2	11	0.0703752	1.18216	0.264174	0.0443199	0.168713	0.772851	0.0543895	No
NRAS	P01111	GTPase NRas OS=Homo sapiens (Human) OX=9606 GN=NRAS PE=1 SV=1	2	0.0602267	1.09798	0.29765	0.249576	0.554664	0.25597	0.0154162	No
FAM120A	Q9NZB2	Constitutive coactivator of PPAR-gamma-like protein 1 OS=Homo sapiens (Human) OX=9606 GN=FAM120A PE=1 SV=2	26	0.0602092	0.696622	0.501726	0.507091	0.865885	0.0625396	0.00376546	No
ZNF592	Q92610	Zinc finger protein 592 OS=Homo sapiens (Human) OX=9606 GN=ZNF592 PE=1 SV=2	5	0.0601433	1.00669	0.337545	0.216156	0.50668	0.295266	0.0177583	No
CRYZ	Q08257	Quinone oxidoreductase OS=Homo sapiens (Human) OX=9606 GN=CRYZ PE=1 SV=1	7	0.0601025	0.954945	0.361859	0.219845	0.511997	0.290733	0.0174738	No
SUPT4H1	P63272	Transcription elongation factor SPT4 OS=Homo sapiens (Human) OX=9606 GN=SUPT4H1 PE=1 SV=1	4	0.0599153	0.16421	0.872799	0.972816	1	0	0	No
STAT6	P42226	Signal transducer and activator of transcription 6 OS=Homo sapiens (Human) OX=9606 GN=STAT6 PE=1 SV=1	13	0.059814	0.412559	0.688534	0.925025	1	0	0	No
KARS1	Q15046	Lysine--tRNA ligase OS=Homo sapiens (Human) OX=9606 GN=KARS1 PE=1 SV=3	31	0.0597821	0.666787	0.51982	0.58807	0.941927	0.0259827	0.0015533	No
CCAR2	Q8N163	Cell cycle and apoptosis regulator protein 2 OS=Homo sapiens (Human) OX=9606 GN=CCAR2 PE=1 SV=2	32	0.0597535	0.886836	0.395753	0.114694	0.325918	0.486892	0.0290935	No
RSL24D1	Q9UHA3	Probable ribosome biogenesis protein RLP24 OS=Homo sapiens (Human) OX=9606 GN=RSL24D1 PE=1 SV=1	2	0.0596189	1.28765	0.226534	0.170048	0.428458	0.368092	0.0219452	No
RAP1GDS1	P52306	Rap1 GTPase-GDP dissociation stimulator 1 OS=Homo sapiens (Human) OX=9606 GN=RAP1GDS1 PE=1 SV=3	20	0.0705636	1.08319	0.303855	0.0320517	0.132289	0.878477	0.0619884	No
DYNC1H1	Q14204	Cytoplasmic dynein 1 heavy chain 1 OS=Homo sapiens (Human) OX=9606 GN=DYNC1H1 PE=1 SV=5	137	0.059526	0.781854	0.452204	0.130615	0.357034	0.447291	0.0266254	No
PINX1	Q96BK5	PIN2/TERF1-interacting telomerase inhibitor 1 OS=Homo sapiens (Human) OX=9606 GN=PINX1 PE=1 SV=2	6	0.0594874	0.639126	0.536938	0.574908	0.931071	0.0310172	0.00184514	No
RBM28	Q9NW13	RNA-binding protein 28 OS=Homo sapiens (Human) OX=9606 GN=RBM28 PE=1 SV=3	22	0.0592948	0.574899	0.577916	0.771511	1	0	0	No
LGALS9	O00182	Galectin-9 OS=Homo sapiens (Human) OX=9606 GN=LGALS9 PE=1 SV=2	4	0.059267	0.704006	0.497308	0.49543	0.853109	0.0689957	0.00408917	No
MAP7D3	Q8IWC1	MAP7 domain-containing protein 3 OS=Homo sapiens (Human) OX=9606 GN=MAP7D3 PE=1 SV=2	3	0.0589611	0.654526	0.527367	0.54101	0.900214	0.0456545	0.00269184	No
PRKCB	P05771	Protein kinase C beta type OS=Homo sapiens (Human) OX=9606 GN=PRKCB PE=1 SV=4	11	0.0588909	1.02394	0.329716	0.116725	0.329164	0.482588	0.02842	No
PSMD10	O75832	26S proteasome non-ATPase regulatory subunit 10 OS=Homo sapiens (Human) OX=9606 GN=PSMD10 PE=1 SV=1	6	0.0588884	0.788536	0.44846	0.395929	0.743796	0.128546	0.00756987	No
FBXL20	Q96IG2	F-box/LRR-repeat protein 20 OS=Homo sapiens (Human) OX=9606 GN=FBXL20 PE=1 SV=2	2	0.0588142	0.849332	0.415336	0.392719	0.741084	0.130132	0.00765364	No
SMN2	Q16637	Survival motor neuron protein OS=Homo sapiens (Human) OX=9606 GN=SMN2 PE=1 SV=1	6	0.058613	0.727782	0.483245	0.465899	0.820716	0.0858068	0.0050294	No
MED8	Q96G25	Mediator of RNA polymerase II transcription subunit 8 OS=Homo sapiens (Human) OX=9606 GN=MED8 PE=1 SV=2	3	0.0585298	0.777585	0.454607	0.432097	0.784177	0.105586	0.00617993	No
PUM3	Q15397	Pumilio homolog 3 OS=Homo sapiens (Human) OX=9606 GN=PUM3 PE=1 SV=3	20	0.0584861	0.686776	0.507655	0.527637	0.886828	0.0521604	0.00305066	No
LYAR	Q9NX58	Cell growth-regulating nucleolar protein OS=Homo sapiens (Human) OX=9606 GN=LYAR PE=1 SV=2	16	0.0581275	0.813373	0.434723	0.297111	0.624076	0.204763	0.0119024	No
AKAP8	O43823	A-kinase anchor protein 8 OS=Homo sapiens (Human) OX=9606 GN=AKAP8 PE=1 SV=1	7	0.0580895	0.546934	0.596277	0.702969	1	0	0	No
SUMO1	P63165	Small ubiquitin-related modifier 1 OS=Homo sapiens (Human) OX=9606 GN=SUMO1 PE=1 SV=1	5	0.0579713	0.620862	0.548418	0.590217	0.943392	0.0253078	0.00146712	No
ARHGEF2	Q92974	Rho guanine nucleotide exchange factor 2 OS=Homo sapiens (Human) OX=9606 GN=ARHGEF2 PE=1 SV=4	48	0.057932	0.598861	0.56243	0.808666	1	0	0	No
RPL10A	P62906	60S ribosomal protein L10a OS=Homo sapiens (Human) OX=9606 GN=RPL10A PE=1 SV=2	17	0.0579199	0.557578	0.589252	0.774266	1	0	0	No
RXRB	P28702	Retinoic acid receptor RXR-beta OS=Homo sapiens (Human) OX=9606 GN=RXRB PE=1 SV=2	2	0.0579188	0.536472	0.603224	0.63049	0.975929	0.0105819	0.00061289	No
NUDT2	P50583	Bis(5'-nucleosyl)-tetraphosphatase [asymmetrical] OS=Homo sapiens (Human) OX=9606 GN=NUDT2 PE=1 SV=3	2	0.0578898	0.861212	0.409062	0.384856	0.733429	0.134642	0.00779438	No
PPIL1	Q9Y3C6	Peptidyl-prolyl cis-trans isomerase-like 1 OS=Homo sapiens (Human) OX=9606 GN=PPIL1 PE=1 SV=1	6	0.0577926	0.700299	0.499523	0.499028	0.857376	0.0668289	0.00386221	No
GLMN	Q92990	Glomulin OS=Homo sapiens (Human) OX=9606 GN=GLMN PE=1 SV=2	11	0.0576574	0.738112	0.477213	0.438528	0.788604	0.103141	0.00594683	No
LSM8	O95777	U6 snRNA-associated Sm-like protein LSm8 OS=Homo sapiens (Human) OX=9606 GN=LSM8 PE=1 SV=3	5	0.0573521	1.03994	0.322576	0.1942	0.472202	0.325872	0.0186894	No
DOLPP1	Q86YN1	Dolichyldiphosphatase 1 OS=Homo sapiens (Human) OX=9606 GN=DOLPP1 PE=2 SV=1	2	0.0573184	0.0886235	0.93111	0.969947	1	0	0	No
ISY1	Q9ULR0	Pre-mRNA-splicing factor ISY1 homolog OS=Homo sapiens (Human) OX=9606 GN=ISY1 PE=1 SV=3	6	0.0572974	0.562738	0.585863	0.670676	1	0	0	No
RAB11FIP1	Q6WKZ4	Rab11 family-interacting protein 1 OS=Homo sapiens (Human) OX=9606 GN=RAB11FIP1 PE=1 SV=3	15	0.0572758	0.369387	0.719451	0.965785	1	0	0	No
TNFAIP2	Q03169	Tumor necrosis factor alpha-induced protein 2 OS=Homo sapiens (Human) OX=9606 GN=TNFAIP2 PE=2 SV=2	3	0.0572668	0.80569	0.438942	0.408869	0.757284	0.120741	0.00691447	No
DIDO1	Q9BTC0	Death-inducer obliterator 1 OS=Homo sapiens (Human) OX=9606 GN=DIDO1 PE=1 SV=5	26	0.0572084	0.666059	0.520266	0.582682	0.937711	0.027931	0.00159789	No
SPEN	Q96T58	Msx2-interacting protein OS=Homo sapiens (Human) OX=9606 GN=SPEN PE=1 SV=1	6	0.0570098	0.708698	0.494513	0.488822	0.846613	0.0723152	0.00412267	No
NANS	Q9NR45	Sialic acid synthase OS=Homo sapiens (Human) OX=9606 GN=NANS PE=1 SV=2	12	0.0570087	1.06323	0.312388	0.0840795	0.263017	0.580017	0.033066	No
LRRFIP2	Q9Y608	Leucine-rich repeat flightless-interacting protein 2 OS=Homo sapiens (Human) OX=9606 GN=LRRFIP2 PE=1 SV=1	3	0.0570024	1.15854	0.273252	0.183194	0.45081	0.346006	0.0197232	No
CAT	P04040	Catalase OS=Homo sapiens (Human) OX=9606 GN=CAT PE=1 SV=3	20	0.0568384	0.912023	0.382968	0.141197	0.37526	0.425668	0.0241942	No
PABPN1	Q86U42	Polyadenylate-binding protein 2 OS=Homo sapiens (Human) OX=9606 GN=PABPN1 PE=1 SV=3	9	0.0567937	0.872257	0.403288	0.273478	0.5921	0.227605	0.0129265	No
PRPF4B	Q13523	Serine/threonine-protein kinase PRP4 homolog OS=Homo sapiens (Human) OX=9606 GN=PRPF4B PE=1 SV=3	20	0.0566813	0.804301	0.439708	0.291826	0.616518	0.210055	0.0119062	No
SNX2	O60749	Sorting nexin-2 OS=Homo sapiens (Human) OX=9606 GN=SNX2 PE=1 SV=2	19	0.0566122	0.968863	0.355198	0.0955553	0.287041	0.542056	0.030687	No
TSTA3	Q13630	GDP-L-fucose synthase OS=Homo sapiens (Human) OX=9606 GN=TSTA3 PE=1 SV=1	12	0.0563655	0.941935	0.368167	0.171174	0.43025	0.366279	0.0206455	No
PYCR3	Q53H96	Pyrroline-5-carboxylate reductase 3 OS=Homo sapiens (Human) OX=9606 GN=PYCR3 PE=1 SV=3	4	0.0562809	0.880324	0.399106	0.332183	0.667209	0.175738	0.00989069	No
TBC1D2B	Q9UPU7	TBC1 domain family member 2B OS=Homo sapiens (Human) OX=9606 GN=TBC1D2B PE=1 SV=2	10	0.055987	0.881158	0.398676	0.253351	0.560005	0.251808	0.014098	No
TMEM205	Q6UW68	Transmembrane protein 205 OS=Homo sapiens (Human) OX=9606 GN=TMEM205 PE=1 SV=1	3	0.055903	0.364133	0.723251	0.812623	1	0	0	No
METTL15	A6NJ78	Probable methyltransferase-like protein 15 OS=Homo sapiens (Human) OX=9606 GN=METTL15 PE=1 SV=1	2	0.0557732	0.665165	0.520814	0.526494	0.886613	0.0522661	0.00291504	No
DDX42	Q86XP3	ATP-dependent RNA helicase DDX42 OS=Homo sapiens (Human) OX=9606 GN=DDX42 PE=1 SV=1	30	0.0556343	0.594314	0.56535	0.76577	1	0	0	No
ADD1	P35611	Alpha-adducin OS=Homo sapiens (Human) OX=9606 GN=ADD1 PE=1 SV=2	9	0.0555613	0.608326	0.556377	0.636415	0.982369	0.00772525	0.000429225	No
FLAD1	Q8NFF5	FAD synthase OS=Homo sapiens (Human) OX=9606 GN=FLAD1 PE=1 SV=1	11	0.0553794	0.580527	0.574257	0.69382	1	0	0	No
CALU	O43852	Calumenin OS=Homo sapiens (Human) OX=9606 GN=CALU PE=1 SV=2	12	0.0553657	0.780116	0.453182	0.369974	0.71418	0.146192	0.00809403	No
UBQLN2	Q9UHD9	Ubiquilin-2 OS=Homo sapiens (Human) OX=9606 GN=UBQLN2 PE=1 SV=2	4	0.0552145	0.597675	0.563191	0.606422	0.956242	0.019432	0.00107293	No
ZNF451	Q9Y4E5	E3 SUMO-protein ligase ZNF451 OS=Homo sapiens (Human) OX=9606 GN=ZNF451 PE=1 SV=2	4	0.0552036	0.67525	0.514648	0.524857	0.885605	0.0527599	0.00291254	No
LRCH4	O75427	Leucine-rich repeat and calponin homology domain-containing protein 4 OS=Homo sapiens (Human) OX=9606 GN=LRCH4 PE=1 SV=2	9	0.0551804	0.397137	0.699513	0.900593	1	0	0	No
PRMT1	Q99873	Protein arginine N-methyltransferase 1 OS=Homo sapiens (Human) OX=9606 GN=PRMT1 PE=1 SV=3	18	0.0551489	0.412036	0.688905	0.954349	1	0	0	No
HIST2H2AB	Q8IUE6	Histone H2A type 2-B OS=Homo sapiens (Human) OX=9606 GN=HIST2H2AB PE=1 SV=3	2	0.0550658	0.036007	0.971977	0.992104	1	0	0	No
GPALPP1	Q8IXQ4	GPALPP motifs-containing protein 1 OS=Homo sapiens (Human) OX=9606 GN=GPALPP1 PE=1 SV=1	5	0.0548547	0.774205	0.456515	0.418876	0.768509	0.114351	0.00627269	No
NSUN4	Q96CB9	5-methylcytosine rRNA methyltransferase NSUN4 OS=Homo sapiens (Human) OX=9606 GN=NSUN4 PE=1 SV=2	3	0.0548027	0.98422	0.347952	0.278958	0.598887	0.222655	0.0122021	No
VPS39	Q96JC1	Vam6/Vps39-like protein OS=Homo sapiens (Human) OX=9606 GN=VPS39 PE=1 SV=2	8	0.0547749	0.769912	0.458946	0.405165	0.753839	0.122721	0.00672205	No
VPS51	Q9UID3	Vacuolar protein sorting-associated protein 51 homolog OS=Homo sapiens (Human) OX=9606 GN=VPS51 PE=1 SV=2	4	0.0545499	0.502161	0.6263	0.707638	1	0	0	No
ZNF280C	Q8ND82	Zinc finger protein 280C OS=Homo sapiens (Human) OX=9606 GN=ZNF280C PE=1 SV=1	7	0.0545426	0.511841	0.619745	0.747428	1	0	0	No
HNRNPLL	Q8WVV9	Heterogeneous nuclear ribonucleoprotein L-like OS=Homo sapiens (Human) OX=9606 GN=HNRNPLL PE=1 SV=1	15	0.0545253	0.676248	0.51404	0.544035	0.902598	0.0445057	0.00242669	No
PFDN2	Q9UHV9	Prefoldin subunit 2 OS=Homo sapiens (Human) OX=9606 GN=PFDN2 PE=1 SV=1	11	0.0544723	0.542598	0.599151	0.751621	1	0	0	No
DSTN	P60981	Destrin OS=Homo sapiens (Human) OX=9606 GN=DSTN PE=1 SV=3	7	0.0543299	0.703962	0.497334	0.494169	0.851922	0.0696001	0.00378136	No
ERCC3	P19447	General transcription and DNA repair factor IIH helicase subunit XPB OS=Homo sapiens (Human) OX=9606 GN=ERCC3 PE=1 SV=1	11	0.0541237	0.718302	0.488822	0.469766	0.823974	0.0840865	0.00455107	No
MOB4	Q9Y3A3	MOB-like protein phocein OS=Homo sapiens (Human) OX=9606 GN=MOB4 PE=1 SV=1	7	0.0540485	0.901738	0.388153	0.267214	0.583834	0.233711	0.0126317	No
UHRF2	Q96PU4	E3 ubiquitin-protein ligase UHRF2 OS=Homo sapiens (Human) OX=9606 GN=UHRF2 PE=1 SV=1	8	0.0539992	0.471886	0.647018	0.809933	1	0	0	No
CMTR1	Q8N1G2	Cap-specific mRNA (nucleoside-2'-O-)-methyltransferase 1 OS=Homo sapiens (Human) OX=9606 GN=CMTR1 PE=1 SV=1	3	0.0539526	0.4793	0.641914	0.707155	1	0	0	No
GALK2	Q01415	N-acetylgalactosamine kinase OS=Homo sapiens (Human) OX=9606 GN=GALK2 PE=1 SV=1	2	0.0539108	0.783598	0.451225	0.437997	0.78788	0.10354	0.00558192	No
WIZ	O95785	Protein Wiz OS=Homo sapiens (Human) OX=9606 GN=WIZ PE=1 SV=2	7	0.0538844	0.498607	0.628715	0.763634	1	0	0	No
MYH14	Q7Z406	Myosin-14 OS=Homo sapiens (Human) OX=9606 GN=MYH14 PE=1 SV=2	2	0.0538095	0.745262	0.473067	0.465724	0.820716	0.0858068	0.00461722	No
ZCCHC8	Q6NZY4	Zinc finger CCHC domain-containing protein 8 OS=Homo sapiens (Human) OX=9606 GN=ZCCHC8 PE=1 SV=2	10	0.0537549	0.600545	0.56135	0.655179	0.998997	0.000435893	2.34314e-05	No
MSN	P26038	Moesin OS=Homo sapiens (Human) OX=9606 GN=MSN PE=1 SV=3	44	0.053606	0.606088	0.557805	0.780486	1	0	0	No
NIFK	Q9BYG3	MKI67 FHA domain-interacting nucleolar phosphoprotein OS=Homo sapiens (Human) OX=9606 GN=NIFK PE=1 SV=1	12	0.0535973	0.144857	0.887668	0.999658	1	0	0	No
RBM7	Q9Y580	RNA-binding protein 7 OS=Homo sapiens (Human) OX=9606 GN=RBM7 PE=1 SV=1	7	0.0535956	0.891262	0.393485	0.277287	0.596855	0.224131	0.0120124	No
CASP6	P55212	Caspase-6 OS=Homo sapiens (Human) OX=9606 GN=CASP6 PE=1 SV=2	2	0.0535469	0.72975	0.482092	0.477204	0.832727	0.0794971	0.00425682	No
SPTLC2	O15270	Serine palmitoyltransferase 2 OS=Homo sapiens (Human) OX=9606 GN=SPTLC2 PE=1 SV=1	8	0.0534168	0.672262	0.516471	0.538299	0.897385	0.0470211	0.00251172	No
WIPF1	O43516	WAS/WASL-interacting protein family member 1 OS=Homo sapiens (Human) OX=9606 GN=WIPF1 PE=1 SV=3	6	0.0533974	0.822614	0.429684	0.359093	0.699754	0.155055	0.00827952	No
NASP	P49321	Nuclear autoantigenic sperm protein OS=Homo sapiens (Human) OX=9606 GN=NASP PE=1 SV=2	26	0.0533842	0.425542	0.679349	0.971986	1	0	0	No
ARL8A	Q96BM9	ADP-ribosylation factor-like protein 8A OS=Homo sapiens (Human) OX=9606 GN=ARL8A PE=1 SV=1	4	0.0533506	0.673263	0.51586	0.526911	0.886613	0.0522661	0.00278843	No
OSBP	P22059	Oxysterol-binding protein 1 OS=Homo sapiens (Human) OX=9606 GN=OSBP PE=1 SV=1	18	0.0533203	0.792958	0.445994	0.320596	0.652376	0.185502	0.00989101	No
VPS13C	Q709C8	Vacuolar protein sorting-associated protein 13C OS=Homo sapiens (Human) OX=9606 GN=VPS13C PE=1 SV=1	19	0.0532692	0.562796	0.585825	0.777509	1	0	0	No
SF3A3	Q12874	Splicing factor 3A subunit 3 OS=Homo sapiens (Human) OX=9606 GN=SF3A3 PE=1 SV=1	21	0.0531227	0.729549	0.48221	0.43445	0.78519	0.105025	0.00557924	No
NFKB2	Q00653	Nuclear factor NF-kappa-B p100 subunit OS=Homo sapiens (Human) OX=9606 GN=NFKB2 PE=1 SV=4	4	0.0530351	0.672288	0.516455	0.52792	0.886865	0.0521426	0.00276539	No
COX15	Q7KZN9	Cytochrome c oxidase assembly protein COX15 homolog OS=Homo sapiens (Human) OX=9606 GN=COX15 PE=1 SV=1	2	0.0530253	0.321708	0.754221	0.809139	1	0	0	No
SRSF1	Q07955	Serine/arginine-rich splicing factor 1 OS=Homo sapiens (Human) OX=9606 GN=SRSF1 PE=1 SV=2	22	0.0530203	0.515569	0.61723	0.87036	1	0	0	No
ATP2B4	P23634	Plasma membrane calcium-transporting ATPase 4 OS=Homo sapiens (Human) OX=9606 GN=ATP2B4 PE=1 SV=2	11	0.052976	0.630967	0.542049	0.612497	0.960494	0.0175055	0.000927372	No
KBTBD8	Q8NFY9	Kelch repeat and BTB domain-containing protein 8 OS=Homo sapiens (Human) OX=9606 GN=KBTBD8 PE=1 SV=2	7	0.0528982	0.971328	0.354027	0.206537	0.492425	0.30766	0.0162747	No
SRSF7	Q16629	Serine/arginine-rich splicing factor 7 OS=Homo sapiens (Human) OX=9606 GN=SRSF7 PE=1 SV=1	10	0.0528769	0.726852	0.48379	0.458133	0.811002	0.0909783	0.00481065	No
ATG16L1	Q676U5	Autophagy-related protein 16-1 OS=Homo sapiens (Human) OX=9606 GN=ATG16L1 PE=1 SV=2	4	0.0528581	1.07907	0.305601	0.194346	0.472368	0.325719	0.0172169	No
SEC23A	Q15436	Protein transport protein Sec23A OS=Homo sapiens (Human) OX=9606 GN=SEC23A PE=1 SV=2	11	0.0528151	0.656697	0.526026	0.570136	0.927869	0.0325136	0.00171721	No
BRD7	Q9NPI1	Bromodomain-containing protein 7 OS=Homo sapiens (Human) OX=9606 GN=BRD7 PE=1 SV=1	4	0.0526549	0.674921	0.514849	0.525197	0.885866	0.0526318	0.00277132	No
MEPCE	Q7L2J0	7SK snRNA methylphosphate capping enzyme OS=Homo sapiens (Human) OX=9606 GN=MEPCE PE=1 SV=1	14	0.0525798	0.439084	0.669827	0.90887	1	0	0	No
VAMP8	Q9BV40	Vesicle-associated membrane protein 8 OS=Homo sapiens (Human) OX=9606 GN=VAMP8 PE=1 SV=1	4	0.0525435	-0.0250402	0.98051	0.999718	1	0	0	No
TLE3	Q04726	Transducin-like enhancer protein 3 OS=Homo sapiens (Human) OX=9606 GN=TLE3 PE=1 SV=2	5	0.0525321	0.466086	0.651024	0.766418	1	0	0	No
AGA	P20933	N(4)-(beta-N-acetylglucosaminyl)-L-asparaginase OS=Homo sapiens (Human) OX=9606 GN=AGA PE=1 SV=2	5	0.0524772	0.929156	0.374439	0.274284	0.592777	0.227108	0.011918	No
PSMD7	P51665	26S proteasome non-ATPase regulatory subunit 7 OS=Homo sapiens (Human) OX=9606 GN=PSMD7 PE=1 SV=2	13	0.0524404	0.576318	0.576992	0.715454	1	0	0	No
NIBAN2	Q96TA1	Protein Niban 2 OS=Homo sapiens (Human) OX=9606 GN=NIBAN2 PE=1 SV=3	6	0.0523993	0.898509	0.389791	0.284376	0.605845	0.217638	0.0114041	No
USE1	Q9NZ43	Vesicle transport protein USE1 OS=Homo sapiens (Human) OX=9606 GN=USE1 PE=1 SV=2	5	0.0522695	0.678172	0.51287	0.52412	0.884606	0.0532501	0.00278335	No
RPAP1	Q9BWH6	RNA polymerase II-associated protein 1 OS=Homo sapiens (Human) OX=9606 GN=RPAP1 PE=1 SV=3	2	0.0522161	0.717747	0.48915	0.486186	0.843118	0.0741118	0.00386983	No
RPS15	P62841	40S ribosomal protein S15 OS=Homo sapiens (Human) OX=9606 GN=RPS15 PE=1 SV=2	4	0.0521532	0.790724	0.447239	0.410928	0.759256	0.119612	0.00623815	No
TRAPPC11	Q7Z392	Trafficking protein particle complex subunit 11 OS=Homo sapiens (Human) OX=9606 GN=TRAPPC11 PE=1 SV=2	7	0.0521497	0.919767	0.379096	0.250451	0.555802	0.25508	0.0133023	No
LAP3	P28838	Cytosol aminopeptidase OS=Homo sapiens (Human) OX=9606 GN=LAP3 PE=1 SV=3	29	0.0716454	1.2962	0.223685	0.000519319	0.00498563	2.30228	0.164948	No
TP53RK	Q96S44	EKC/KEOPS complex subunit TP53RK OS=Homo sapiens (Human) OX=9606 GN=TP53RK PE=1 SV=2	4	0.0521092	1.10284	0.295629	0.181291	0.448286	0.348444	0.0181572	No
AARSD1	Q9BTE6	Alanyl-tRNA editing protein Aarsd1 OS=Homo sapiens (Human) OX=9606 GN=AARSD1 PE=1 SV=2	9	0.0520973	0.981501	0.349227	0.170417	0.42902	0.367523	0.019147	No
COMMD1	Q8N668	COMM domain-containing protein 1 OS=Homo sapiens (Human) OX=9606 GN=COMMD1 PE=1 SV=1	4	0.0520392	0.622133	0.547614	0.580466	0.936134	0.0286619	0.00149154	No
ATRN	O75882	Attractin OS=Homo sapiens (Human) OX=9606 GN=ATRN PE=1 SV=2	3	0.0519715	0.317749	0.757135	0.851699	1	0	0	No
MPC2	O95563	Mitochondrial pyruvate carrier 2 OS=Homo sapiens (Human) OX=9606 GN=MPC2 PE=1 SV=1	2	0.0519423	0.552754	0.592431	0.617012	0.963099	0.016329	0.000848166	No
LYRM4	Q9HD34	LYR motif-containing protein 4 OS=Homo sapiens (Human) OX=9606 GN=LYRM4 PE=1 SV=1	2	0.0518861	0.278309	0.786379	0.843574	1	0	0	No
TRAPPC12	Q8WVT3	Trafficking protein particle complex subunit 12 OS=Homo sapiens (Human) OX=9606 GN=TRAPPC12 PE=1 SV=3	7	0.0516975	0.968455	0.355392	0.208828	0.495774	0.304716	0.0157531	No
MICAL1	Q8TDZ2	[F-actin]-monooxygenase MICAL1 OS=Homo sapiens (Human) OX=9606 GN=MICAL1 PE=1 SV=2	33	0.0516117	0.861399	0.408964	0.143937	0.380333	0.419836	0.0216684	No
BOLA3	Q53S33	BolA-like protein 3 OS=Homo sapiens (Human) OX=9606 GN=BOLA3 PE=1 SV=1	2	0.0515951	0.8949	0.391628	0.363104	0.705235	0.151666	0.00782523	No
WASHC5	Q12768	WASH complex subunit 5 OS=Homo sapiens (Human) OX=9606 GN=WASHC5 PE=1 SV=1	17	0.0513997	0.775783	0.455624	0.354912	0.695645	0.157612	0.00810123	No
MAGED2	Q9UNF1	Melanoma-associated antigen D2 OS=Homo sapiens (Human) OX=9606 GN=MAGED2 PE=1 SV=2	11	0.0513136	0.89293	0.392632	0.230493	0.525604	0.279341	0.014334	No
EHD1	Q9H4M9	EH domain-containing protein 1 OS=Homo sapiens (Human) OX=9606 GN=EHD1 PE=1 SV=2	17	0.0512726	0.541315	0.600003	0.801071	1	0	0	No
SSH3	Q8TE77	Protein phosphatase Slingshot homolog 3 OS=Homo sapiens (Human) OX=9606 GN=SSH3 PE=1 SV=2	10	0.0512633	0.903924	0.387047	0.229006	0.524126	0.280565	0.0143827	No
TAB2	Q9NYJ8	TGF-beta-activated kinase 1 and MAP3K7-binding protein 2 OS=Homo sapiens (Human) OX=9606 GN=TAB2 PE=1 SV=1	3	0.051249	0.561075	0.586954	0.629115	0.975033	0.0109805	0.00056274	No
ADSL	P30566	Adenylosuccinate lyase OS=Homo sapiens (Human) OX=9606 GN=ADSL PE=1 SV=2	15	0.0510594	0.498069	0.62908	0.849506	1	0	0	No
NUDT3	O95989	Diphosphoinositol polyphosphate phosphohydrolase 1 OS=Homo sapiens (Human) OX=9606 GN=NUDT3 PE=1 SV=1	4	0.0510383	0.533365	0.605296	0.674818	1	0	0	No
TIMM13	Q9Y5L4	Mitochondrial import inner membrane translocase subunit Tim13 OS=Homo sapiens (Human) OX=9606 GN=TIMM13 PE=1 SV=1	5	0.0510023	0.668474	0.518786	0.535191	0.89442	0.0484587	0.00247151	No
STAG2	Q8N3U4	Cohesin subunit SA-2 OS=Homo sapiens (Human) OX=9606 GN=STAG2 PE=1 SV=3	15	0.0508603	0.739919	0.476163	0.425499	0.776804	0.109688	0.00557879	No
CDK13	Q14004	Cyclin-dependent kinase 13 OS=Homo sapiens (Human) OX=9606 GN=CDK13 PE=1 SV=2	11	0.0507024	0.797711	0.443353	0.349884	0.689081	0.16173	0.00820009	No
ATL3	Q6DD88	Atlastin-3 OS=Homo sapiens (Human) OX=9606 GN=ATL3 PE=1 SV=1	15	0.0505188	0.496227	0.630334	0.851926	1	0	0	No
CD33	P20138	Myeloid cell surface antigen CD33 OS=Homo sapiens (Human) OX=9606 GN=CD33 PE=1 SV=2	3	0.0504626	0.751824	0.469281	0.453979	0.806411	0.0934438	0.00471542	No
TFG	Q92734	Protein TFG OS=Homo sapiens (Human) OX=9606 GN=TFG PE=1 SV=2	11	0.0504307	0.639663	0.536602	0.598204	0.948976	0.0227446	0.00114702	No
HOMER1	Q86YM7	Homer protein homolog 1 OS=Homo sapiens (Human) OX=9606 GN=HOMER1 PE=1 SV=2	2	0.0504002	0.919212	0.379372	0.347915	0.686537	0.163336	0.00823215	No
MOV10	Q9HCE1	Helicase MOV-10 OS=Homo sapiens (Human) OX=9606 GN=MOV10 PE=1 SV=2	17	0.0503496	0.669492	0.518164	0.560426	0.918838	0.036761	0.0018509	No
EPS15L1	Q9UBC2	Epidermal growth factor receptor substrate 15-like 1 OS=Homo sapiens (Human) OX=9606 GN=EPS15L1 PE=1 SV=1	14	0.0502676	0.621366	0.548099	0.643294	0.989496	0.00458597	0.000230526	No
ZNF622	Q969S3	Zinc finger protein 622 OS=Homo sapiens (Human) OX=9606 GN=ZNF622 PE=1 SV=1	14	0.0501237	0.670247	0.517702	0.553652	0.914031	0.0390389	0.00195677	No
KDM3B	Q7LBC6	Lysine-specific demethylase 3B OS=Homo sapiens (Human) OX=9606 GN=KDM3B PE=1 SV=2	12	0.0501104	0.551466	0.59328	0.747214	1	0	0	No
IQGAP2	Q13576	Ras GTPase-activating-like protein IQGAP2 OS=Homo sapiens (Human) OX=9606 GN=IQGAP2 PE=1 SV=4	11	0.0501082	0.801435	0.441291	0.344664	0.682752	0.165737	0.00830478	No
PTPN12	Q05209	Tyrosine-protein phosphatase non-receptor type 12 OS=Homo sapiens (Human) OX=9606 GN=PTPN12 PE=1 SV=3	9	0.0500938	0.493755	0.632019	0.796523	1	0	0	No
NOC3L	Q8WTT2	Nucleolar complex protein 3 homolog OS=Homo sapiens (Human) OX=9606 GN=NOC3L PE=1 SV=1	21	0.0498706	0.810772	0.436148	0.276034	0.59532	0.22525	0.0112333	No
UBE2V1	Q13404	Ubiquitin-conjugating enzyme E2 variant 1 OS=Homo sapiens (Human) OX=9606 GN=UBE2V1 PE=1 SV=2	5	0.0498103	0.533343	0.60531	0.691695	1	0	0	No
EXOSC7	Q15024	Exosome complex component RRP42 OS=Homo sapiens (Human) OX=9606 GN=EXOSC7 PE=1 SV=3	9	0.0498089	0.878804	0.399892	0.266342	0.582893	0.234411	0.0116758	No
CYHR1	Q6ZMK1	Cysteine and histidine-rich protein 1 OS=Homo sapiens (Human) OX=9606 GN=CYHR1 PE=1 SV=2	2	0.049754	0.513762	0.618448	0.64939	0.995374	0.00201368	0.000100189	No
GBA	P04062	Lysosomal acid glucosylceramidase OS=Homo sapiens (Human) OX=9606 GN=GBA PE=1 SV=3	7	0.0496073	0.497777	0.629279	0.764639	1	0	0	No
FAM210A	Q96ND0	Protein FAM210A OS=Homo sapiens (Human) OX=9606 GN=FAM210A PE=1 SV=2	2	0.0495621	0.824495	0.428663	0.40948	0.757525	0.120603	0.00597733	No
MAVS	Q7Z434	Mitochondrial antiviral-signaling protein OS=Homo sapiens (Human) OX=9606 GN=MAVS PE=1 SV=2	2	0.0494842	0.641793	0.535273	0.544874	0.903452	0.0440949	0.002182	No
UBE2I	P63279	SUMO-conjugating enzyme UBC9 OS=Homo sapiens (Human) OX=9606 GN=UBE2I PE=1 SV=1	8	0.0493815	0.646756	0.532183	0.574568	0.930994	0.0310531	0.00153345	No
VPS33A	Q96AX1	Vacuolar protein sorting-associated protein 33A OS=Homo sapiens (Human) OX=9606 GN=VPS33A PE=1 SV=1	9	0.049345	0.529094	0.608149	0.75023	1	0	0	No
FKBP15	Q5T1M5	FK506-binding protein 15 OS=Homo sapiens (Human) OX=9606 GN=FKBP15 PE=1 SV=2	15	0.0493426	0.571846	0.579905	0.736774	1	0	0	No
VPS4A	Q9UN37	Vacuolar protein sorting-associated protein 4A OS=Homo sapiens (Human) OX=9606 GN=VPS4A PE=1 SV=1	8	0.0492586	0.77839	0.454153	0.3943	0.742874	0.129085	0.00635853	No
PURA	Q00577	Transcriptional activator protein Pur-alpha OS=Homo sapiens (Human) OX=9606 GN=PURA PE=1 SV=2	9	0.0492349	1.04569	0.320036	0.125236	0.347247	0.459361	0.0226166	No
CLIP1	P30622	CAP-Gly domain-containing linker protein 1 OS=Homo sapiens (Human) OX=9606 GN=CLIP1 PE=1 SV=2	16	0.0492267	0.657437	0.525569	0.582351	0.937424	0.0280637	0.00138148	No
KDM3A	Q9Y4C1	Lysine-specific demethylase 3A OS=Homo sapiens (Human) OX=9606 GN=KDM3A PE=1 SV=4	4	0.0490832	0.839592	0.420528	0.366782	0.709359	0.149134	0.00731998	No
UQCRQ	O14949	Cytochrome b-c1 complex subunit 8 OS=Homo sapiens (Human) OX=9606 GN=UQCRQ PE=1 SV=4	4	0.049078	0.00525495	0.995909	0.999994	1	0	0	No
HSD17B12	Q53GQ0	Very-long-chain 3-oxoacyl-CoA reductase OS=Homo sapiens (Human) OX=9606 GN=HSD17B12 PE=1 SV=2	10	0.0489953	0.944196	0.367065	0.189978	0.463039	0.334382	0.0163831	No
PITHD1	Q9GZP4	PITH domain-containing protein 1 OS=Homo sapiens (Human) OX=9606 GN=PITHD1 PE=1 SV=1	7	0.0489361	0.799012	0.442631	0.376145	0.721318	0.141873	0.00694272	No
IPO9	Q96P70	Importin-9 OS=Homo sapiens (Human) OX=9606 GN=IPO9 PE=1 SV=3	13	0.0486971	0.571325	0.580245	0.723662	1	0	0	No
DDI2	Q5TDH0	Protein DDI1 homolog 2 OS=Homo sapiens (Human) OX=9606 GN=DDI2 PE=1 SV=1	7	0.0485436	0.555205	0.590814	0.692232	1	0	0	No
JPT2	Q9H910	Jupiter microtubule associated homolog 2 OS=Homo sapiens (Human) OX=9606 GN=JPT2 PE=1 SV=1	7	0.0483295	0.485377	0.637745	0.779471	1	0	0	No
CRYBG1	Q9Y4K1	Beta/gamma crystallin domain-containing protein 1 OS=Homo sapiens (Human) OX=9606 GN=CRYBG1 PE=1 SV=3	17	0.0483258	0.596662	0.563841	0.704176	1	0	0	No
DENR	O43583	Density-regulated protein OS=Homo sapiens (Human) OX=9606 GN=DENR PE=1 SV=2	4	0.048315	0.354171	0.730479	0.851065	1	0	0	No
GSK3A	P49840	Glycogen synthase kinase-3 alpha OS=Homo sapiens (Human) OX=9606 GN=GSK3A PE=1 SV=2	5	0.0483123	0.6322	0.541275	0.577039	0.932954	0.0301397	0.00145612	No
KDM4B	O94953	Lysine-specific demethylase 4B OS=Homo sapiens (Human) OX=9606 GN=KDM4B PE=1 SV=4	4	0.0482314	0.449727	0.662387	0.76137	1	0	0	No
TDRD3	Q9H7E2	Tudor domain-containing protein 3 OS=Homo sapiens (Human) OX=9606 GN=TDRD3 PE=1 SV=1	3	0.0482237	0.775977	0.455514	0.433447	0.784771	0.105257	0.00507588	No
CSTF2	P33240	Cleavage stimulation factor subunit 2 OS=Homo sapiens (Human) OX=9606 GN=CSTF2 PE=1 SV=1	8	0.0482144	0.997244	0.341892	0.171728	0.431434	0.365086	0.0176024	No
CEP250	Q9BV73	Centrosome-associated protein CEP250 OS=Homo sapiens (Human) OX=9606 GN=CEP250 PE=1 SV=2	4	0.048125	0.725684	0.484476	0.473658	0.828901	0.0814975	0.00392207	No
CYB5R4	Q7L1T6	Cytochrome b5 reductase 4 OS=Homo sapiens (Human) OX=9606 GN=CYB5R4 PE=1 SV=1	3	0.0480473	0.916539	0.380706	0.324455	0.657032	0.182414	0.00876449	No
TTC9C	Q8N5M4	Tetratricopeptide repeat protein 9C OS=Homo sapiens (Human) OX=9606 GN=TTC9C PE=1 SV=1	2	0.048035	0.562578	0.585967	0.608915	0.958297	0.0184997	0.000888631	No
PPIE	Q9UNP9	Peptidyl-prolyl cis-trans isomerase E OS=Homo sapiens (Human) OX=9606 GN=PPIE PE=1 SV=1	8	0.0729696	1.3497	0.206528	0.0288271	0.121903	0.913987	0.0666932	No
RTCA	O00442	RNA 3'-terminal phosphate cyclase OS=Homo sapiens (Human) OX=9606 GN=RTCA PE=1 SV=1	7	0.0477806	0.702117	0.498436	0.496578	0.854052	0.0685159	0.00327373	No
ERO1A	Q96HE7	ERO1-like protein alpha OS=Homo sapiens (Human) OX=9606 GN=ERO1A PE=1 SV=2	18	0.0476863	0.553603	0.59187	0.787353	1	0	0	No
RPL23	P62829	60S ribosomal protein L23 OS=Homo sapiens (Human) OX=9606 GN=RPL23 PE=1 SV=1	15	0.0476019	0.334285	0.744988	0.980498	1	0	0	No
LMNB1	P20700	Lamin-B1 OS=Homo sapiens (Human) OX=9606 GN=LMNB1 PE=1 SV=2	46	0.0475769	0.458847	0.656041	0.985483	1	0	0	No
HNRNPUL2	Q1KMD3	Heterogeneous nuclear ribonucleoprotein U-like protein 2 OS=Homo sapiens (Human) OX=9606 GN=HNRNPUL2 PE=1 SV=1	33	0.0475448	0.440141	0.669087	0.978168	1	0	0	No
MEAF6	Q9HAF1	Chromatin modification-related protein MEAF6 OS=Homo sapiens (Human) OX=9606 GN=MEAF6 PE=1 SV=1	3	0.0475392	0.657605	0.525466	0.538166	0.897385	0.0470211	0.00223534	No
PDSS2	Q86YH6	Decaprenyl-diphosphate synthase subunit 2 OS=Homo sapiens (Human) OX=9606 GN=PDSS2 PE=1 SV=2	5	0.0475043	0.447098	0.664221	0.786487	1	0	0	No
DCTN4	Q9UJW0	Dynactin subunit 4 OS=Homo sapiens (Human) OX=9606 GN=DCTN4 PE=1 SV=1	10	0.0472182	0.510755	0.620478	0.786121	1	0	0	No
PYM1	Q9BRP8	Partner of Y14 and mago OS=Homo sapiens (Human) OX=9606 GN=PYM1 PE=1 SV=1	7	0.047002	0.31916	0.756095	0.934932	1	0	0	No
AP3M1	Q9Y2T2	AP-3 complex subunit mu-1 OS=Homo sapiens (Human) OX=9606 GN=AP3M1 PE=1 SV=1	14	0.0468856	0.710808	0.493259	0.479521	0.835343	0.0781353	0.00366342	No
MCM3AP	O60318	Germinal-center associated nuclear protein OS=Homo sapiens (Human) OX=9606 GN=MCM3AP PE=1 SV=2	4	0.0468078	0.458918	0.655992	0.752122	1	0	0	No
POLR2D	O15514	DNA-directed RNA polymerase II subunit RPB4 OS=Homo sapiens (Human) OX=9606 GN=POLR2D PE=1 SV=1	3	0.0468051	1.04502	0.320333	0.242098	0.543496	0.264804	0.0123942	No
CBL	P22681	E3 ubiquitin-protein ligase CBL OS=Homo sapiens (Human) OX=9606 GN=CBL PE=1 SV=2	4	0.046733	0.652612	0.528551	0.548391	0.908301	0.0417704	0.00195206	No
CLTC	Q00610	Clathrin heavy chain 1 OS=Homo sapiens (Human) OX=9606 GN=CLTC PE=1 SV=5	70	0.0466937	0.743214	0.474252	0.332623	0.667244	0.175716	0.00820481	No
UTP14A	Q9BVJ6	U3 small nucleolar RNA-associated protein 14 homolog A OS=Homo sapiens (Human) OX=9606 GN=UTP14A PE=1 SV=1	29	0.0466917	0.764033	0.462289	0.340807	0.67731	0.169213	0.00790084	No
TIMM21	Q9BVV7	Mitochondrial import inner membrane translocase subunit Tim21 OS=Homo sapiens (Human) OX=9606 GN=TIMM21 PE=1 SV=1	4	0.0466634	0.813777	0.434502	0.389758	0.736811	0.132644	0.00618962	No
UBR1	Q8IWV7	E3 ubiquitin-protein ligase UBR1 OS=Homo sapiens (Human) OX=9606 GN=UBR1 PE=1 SV=1	3	0.0466383	0.77524	0.45593	0.434066	0.784915	0.105177	0.00490528	No
IGF2BP2	Q9Y6M1	Insulin-like growth factor 2 mRNA-binding protein 2 OS=Homo sapiens (Human) OX=9606 GN=IGF2BP2 PE=1 SV=2	21	0.0466366	0.699432	0.500042	0.500155	0.85811	0.0664573	0.00309934	No
WASHC2A	Q641Q2	WASH complex subunit 2A OS=Homo sapiens (Human) OX=9606 GN=WASHC2A PE=1 SV=3	17	0.0465865	0.612392	0.553788	0.674162	1	0	0	No
MEIS2	O14770	Homeobox protein Meis2 OS=Homo sapiens (Human) OX=9606 GN=MEIS2 PE=1 SV=2	4	0.0463756	0.729995	0.481948	0.469375	0.82364	0.0842627	0.00390774	No
SURF6	O75683	Surfeit locus protein 6 OS=Homo sapiens (Human) OX=9606 GN=SURF6 PE=1 SV=3	9	0.0463704	0.639541	0.536678	0.589619	0.943292	0.0253538	0.00117566	No
STAT1	P42224	Signal transducer and activator of transcription 1-alpha/beta OS=Homo sapiens (Human) OX=9606 GN=STAT1 PE=1 SV=2	22	0.0463318	0.467586	0.649987	0.927425	1	0	0	No
PSMD13	Q9UNM6	26S proteasome non-ATPase regulatory subunit 13 OS=Homo sapiens (Human) OX=9606 GN=PSMD13 PE=1 SV=2	19	0.0462453	0.627826	0.544024	0.651595	0.997228	0.00120538	5.57429e-05	No
CES1	P23141	Liver carboxylesterase 1 OS=Homo sapiens (Human) OX=9606 GN=CES1 PE=1 SV=2	35	0.046209	0.488665	0.635494	0.950081	1	0	0	No
EPB41L3	Q9Y2J2	Band 4.1-like protein 3 OS=Homo sapiens (Human) OX=9606 GN=EPB41L3 PE=1 SV=2	22	0.0460453	0.492188	0.633088	0.900795	1	0	0	No
CWC27	Q6UX04	Spliceosome-associated protein CWC27 homolog OS=Homo sapiens (Human) OX=9606 GN=CWC27 PE=1 SV=1	7	0.0459689	0.454537	0.659036	0.81478	1	0	0	No
HSH2D	Q96JZ2	Hematopoietic SH2 domain-containing protein OS=Homo sapiens (Human) OX=9606 GN=HSH2D PE=1 SV=1	2	0.0459674	0.233165	0.820282	0.877873	1	0	0	No
TBC1D4	O60343	TBC1 domain family member 4 OS=Homo sapiens (Human) OX=9606 GN=TBC1D4 PE=1 SV=2	9	0.0459628	0.58707	0.570021	0.66789	1	0	0	No
ARMH3	Q5T2E6	Armadillo-like helical domain-containing protein 3 OS=Homo sapiens (Human) OX=9606 GN=ARMH3 PE=1 SV=1	3	0.0459213	0.799856	0.442164	0.413633	0.762873	0.117548	0.00539794	No
TPR	P12270	Nucleoprotein TPR OS=Homo sapiens (Human) OX=9606 GN=TPR PE=1 SV=3	96	0.0458639	0.657917	0.525273	0.690358	1	0	0	No
MYOF	Q9NZM1	Myoferlin OS=Homo sapiens (Human) OX=9606 GN=MYOF PE=1 SV=1	3	0.0458558	0.501743	0.626583	0.685818	1	0	0	No
NCKAP1L	P55160	Nck-associated protein 1-like OS=Homo sapiens (Human) OX=9606 GN=NCKAP1L PE=1 SV=3	13	0.0458422	0.513208	0.618822	0.812262	1	0	0	No
MPDU1	O75352	Mannose-P-dolichol utilization defect 1 protein OS=Homo sapiens (Human) OX=9606 GN=MPDU1 PE=1 SV=2	2	0.0458342	0.773034	0.457178	0.445543	0.796078	0.0990446	0.00453963	No
OSBPL11	Q9BXB4	Oxysterol-binding protein-related protein 11 OS=Homo sapiens (Human) OX=9606 GN=OSBPL11 PE=1 SV=2	3	0.045774	0.315478	0.758808	0.853542	1	0	0	No
DNAJC19	Q96DA6	Mitochondrial import inner membrane translocase subunit TIM14 OS=Homo sapiens (Human) OX=9606 GN=DNAJC19 PE=1 SV=3	5	0.0457703	0.778176	0.454274	0.41474	0.763995	0.11691	0.00535099	No
INTS5	Q6P9B9	Integrator complex subunit 5 OS=Homo sapiens (Human) OX=9606 GN=INTS5 PE=1 SV=1	4	0.0457565	0.507918	0.622397	0.701618	1	0	0	No
EXOC4	Q96A65	Exocyst complex component 4 OS=Homo sapiens (Human) OX=9606 GN=EXOC4 PE=1 SV=1	17	0.0457265	0.642785	0.534655	0.614226	0.961199	0.0171865	0.00078588	No
RMND5A	Q9H871	E3 ubiquitin-protein transferase RMND5A OS=Homo sapiens (Human) OX=9606 GN=RMND5A PE=1 SV=1	6	0.0457001	0.643801	0.534022	0.569042	0.927457	0.0327064	0.00149468	No
PPA1	Q15181	Inorganic pyrophosphatase OS=Homo sapiens (Human) OX=9606 GN=PPA1 PE=1 SV=2	19	0.0456122	0.409938	0.690395	0.9598	1	0	0	No
METTL14	Q9HCE5	N6-adenosine-methyltransferase non-catalytic subunit OS=Homo sapiens (Human) OX=9606 GN=METTL14 PE=1 SV=2	4	0.0453906	0.73014	0.481864	0.469231	0.82364	0.0842627	0.00382473	No
TPM3	P06753	Tropomyosin alpha-3 chain OS=Homo sapiens (Human) OX=9606 GN=TPM3 PE=1 SV=2	6	0.0453595	0.587447	0.569777	0.639862	0.986607	0.0058559	0.000265621	No
SEC23B	Q15437	Protein transport protein Sec23B OS=Homo sapiens (Human) OX=9606 GN=SEC23B PE=1 SV=2	21	0.0453238	0.732168	0.480678	0.428861	0.780385	0.107691	0.00488098	No
DYSF	O75923	Dysferlin OS=Homo sapiens (Human) OX=9606 GN=DYSF PE=1 SV=1	11	0.0453022	0.587813	0.569541	0.68232	1	0	0	No
OARD1	Q9Y530	ADP-ribose glycohydrolase OARD1 OS=Homo sapiens (Human) OX=9606 GN=OARD1 PE=1 SV=2	2	0.045297	0.609305	0.555753	0.57084	0.927869	0.0325136	0.00147277	No
DKC1	O60832	H/ACA ribonucleoprotein complex subunit DKC1 OS=Homo sapiens (Human) OX=9606 GN=DKC1 PE=1 SV=3	26	0.0452939	0.530853	0.606973	0.867451	1	0	0	No
PRRC2C	Q9Y520	Protein PRRC2C OS=Homo sapiens (Human) OX=9606 GN=PRRC2C PE=1 SV=4	46	0.0452905	0.686887	0.507587	0.54121	0.900302	0.0456116	0.00206577	No
PDXK	O00764	Pyridoxal kinase OS=Homo sapiens (Human) OX=9606 GN=PDXK PE=1 SV=1	11	0.0452406	0.704835	0.496813	0.491374	0.849453	0.0708605	0.00320577	No
TUBGCP2	Q9BSJ2	Gamma-tubulin complex component 2 OS=Homo sapiens (Human) OX=9606 GN=TUBGCP2 PE=1 SV=2	9	0.0451566	0.606992	0.557228	0.638404	0.984943	0.00658903	0.000297538	No
MFAP1	P55081	Microfibrillar-associated protein 1 OS=Homo sapiens (Human) OX=9606 GN=MFAP1 PE=1 SV=2	6	0.0451337	0.693882	0.503372	0.506868	0.865867	0.062549	0.00282307	No
TFCP2	Q12800	Alpha-globin transcription factor CP2 OS=Homo sapiens (Human) OX=9606 GN=TFCP2 PE=1 SV=2	8	0.0451282	0.686698	0.507702	0.517926	0.878266	0.0563737	0.00254404	No
GMPR2	Q9P2T1	GMP reductase 2 OS=Homo sapiens (Human) OX=9606 GN=GMPR2 PE=1 SV=1	11	0.0449653	0.754536	0.467722	0.413226	0.762352	0.117845	0.00529892	No
HERC4	Q5GLZ8	Probable E3 ubiquitin-protein ligase HERC4 OS=Homo sapiens (Human) OX=9606 GN=HERC4 PE=1 SV=1	16	0.044867	0.683566	0.509596	0.53108	0.89076	0.0502392	0.00225408	No
SH3BP5L	Q7L8J4	SH3 domain-binding protein 5-like OS=Homo sapiens (Human) OX=9606 GN=SH3BP5L PE=1 SV=1	2	0.0446219	0.627239	0.544394	0.556449	0.916206	0.0380069	0.00169594	No
RNPC3	Q96LT9	RNA-binding region-containing protein 3 OS=Homo sapiens (Human) OX=9606 GN=RNPC3 PE=1 SV=1	3	0.0445528	0.493877	0.631936	0.69331	1	0	0	No
ILF3	Q12906	Interleukin enhancer-binding factor 3 OS=Homo sapiens (Human) OX=9606 GN=ILF3 PE=1 SV=3	40	0.0445355	0.542847	0.598986	0.898416	1	0	0	No
RAB24	Q969Q5	Ras-related protein Rab-24 OS=Homo sapiens (Human) OX=9606 GN=RAB24 PE=1 SV=1	5	0.0445191	0.4839	0.638757	0.74712	1	0	0	No
LRRC47	Q8N1G4	Leucine-rich repeat-containing protein 47 OS=Homo sapiens (Human) OX=9606 GN=LRRC47 PE=1 SV=1	20	0.0444592	0.729585	0.482189	0.435904	0.786194	0.10447	0.00464467	No
NECAP2	Q9NVZ3	Adaptin ear-binding coat-associated protein 2 OS=Homo sapiens (Human) OX=9606 GN=NECAP2 PE=1 SV=1	7	0.0444048	0.63949	0.53671	0.579872	0.936134	0.0286619	0.00127273	No
CTDP1	Q9Y5B0	RNA polymerase II subunit A C-terminal domain phosphatase OS=Homo sapiens (Human) OX=9606 GN=CTDP1 PE=1 SV=3	9	0.044305	0.518588	0.615197	0.764363	1	0	0	No
MOB1B	Q7L9L4	MOB kinase activator 1B OS=Homo sapiens (Human) OX=9606 GN=MOB1B PE=1 SV=3	5	0.0442709	0.357996	0.727701	0.871583	1	0	0	No
RPRD2	Q5VT52	Regulation of nuclear pre-mRNA domain-containing protein 2 OS=Homo sapiens (Human) OX=9606 GN=RPRD2 PE=1 SV=1	20	0.0442412	0.825037	0.428369	0.25716	0.566585	0.246735	0.0109159	No
ARPC4	P59998	Actin-related protein 2/3 complex subunit 4 OS=Homo sapiens (Human) OX=9606 GN=ARPC4 PE=1 SV=3	7	0.0441471	0.623599	0.546688	0.601244	0.952566	0.0211049	0.00093172	No
ANKFY1	Q9P2R3	Rabankyrin-5 OS=Homo sapiens (Human) OX=9606 GN=ANKFY1 PE=1 SV=2	8	0.0440597	0.768617	0.459681	0.406838	0.755305	0.121877	0.00536988	No
MTX1	Q13505	Metaxin-1 OS=Homo sapiens (Human) OX=9606 GN=MTX1 PE=1 SV=3	7	0.0439069	0.385816	0.707619	0.883627	1	0	0	No
SF3A2	Q15428	Splicing factor 3A subunit 2 OS=Homo sapiens (Human) OX=9606 GN=SF3A2 PE=1 SV=2	12	0.043857	0.56645	0.583431	0.72387	1	0	0	No
M6PR	P20645	Cation-dependent mannose-6-phosphate receptor OS=Homo sapiens (Human) OX=9606 GN=M6PR PE=1 SV=1	8	0.0437473	0.951078	0.363726	0.208729	0.495774	0.304716	0.0133305	No
CTDSP2	O14595	Carboxy-terminal domain RNA polymerase II polypeptide A small phosphatase 2 OS=Homo sapiens (Human) OX=9606 GN=CTDSP2 PE=1 SV=2	2	0.0437317	0.705147	0.496627	0.495706	0.853344	0.0688759	0.00301206	No
GTF2F2	P13984	General transcription factor IIF subunit 2 OS=Homo sapiens (Human) OX=9606 GN=GTF2F2 PE=1 SV=2	14	0.043721	0.599912	0.561756	0.681637	1	0	0	No
DRG1	Q9Y295	Developmentally-regulated GTP-binding protein 1 OS=Homo sapiens (Human) OX=9606 GN=DRG1 PE=1 SV=1	16	0.0436944	0.487318	0.636416	0.870786	1	0	0	No
NOL7	Q9UMY1	Nucleolar protein 7 OS=Homo sapiens (Human) OX=9606 GN=NOL7 PE=1 SV=2	5	0.0436834	0.836366	0.422258	0.356565	0.697083	0.156715	0.00684586	No
VAPB	O95292	Vesicle-associated membrane protein-associated protein B/C OS=Homo sapiens (Human) OX=9606 GN=VAPB PE=1 SV=3	10	0.0435239	0.506545	0.623327	0.791713	1	0	0	No
NDUFA11	Q86Y39	NADH dehydrogenase [ubiquinone] 1 alpha subcomplex subunit 11 OS=Homo sapiens (Human) OX=9606 GN=NDUFA11 PE=1 SV=3	6	0.0434805	0.465869	0.651174	0.785463	1	0	0	No
NAA50	Q9GZZ1	N-alpha-acetyltransferase 50 OS=Homo sapiens (Human) OX=9606 GN=NAA50 PE=1 SV=1	11	0.0434252	0.667235	0.519546	0.552776	0.913341	0.0393671	0.00170953	No
FKBP3	Q00688	Peptidyl-prolyl cis-trans isomerase FKBP3 OS=Homo sapiens (Human) OX=9606 GN=FKBP3 PE=1 SV=1	11	0.0433259	0.269061	0.793289	0.986269	1	0	0	No
CCDC25	Q86WR0	Coiled-coil domain-containing protein 25 OS=Homo sapiens (Human) OX=9606 GN=CCDC25 PE=1 SV=2	6	0.0433114	0.631859	0.541489	0.584036	0.938851	0.0274032	0.00118687	No
HACD2	Q6Y1H2	Very-long-chain (3R)-3-hydroxyacyl-CoA dehydratase 2 OS=Homo sapiens (Human) OX=9606 GN=HACD2 PE=1 SV=1	2	0.0432946	-0.100218	0.922129	0.963984	1	0	0	No
ING1	Q9UK53	Inhibitor of growth protein 1 OS=Homo sapiens (Human) OX=9606 GN=ING1 PE=1 SV=2	2	0.0432932	0.649963	0.530192	0.538419	0.897385	0.0470211	0.00203569	No
NDUFAF2	Q8N183	NADH dehydrogenase [ubiquinone] 1 alpha subcomplex assembly factor 2 OS=Homo sapiens (Human) OX=9606 GN=NDUFAF2 PE=1 SV=1	8	0.0432708	0.694947	0.502732	0.50636	0.865867	0.062549	0.00270654	No
OSBPL8	Q9BZF1	Oxysterol-binding protein-related protein 8 OS=Homo sapiens (Human) OX=9606 GN=OSBPL8 PE=1 SV=3	21	0.0432683	0.615426	0.551861	0.685208	1	0	0	No
EIF1AD	Q8N9N8	Probable RNA-binding protein EIF1AD OS=Homo sapiens (Human) OX=9606 GN=EIF1AD PE=1 SV=1	3	0.0430787	0.451499	0.661151	0.733357	1	0	0	No
SEC22B	O75396	Vesicle-trafficking protein SEC22b OS=Homo sapiens (Human) OX=9606 GN=SEC22B PE=1 SV=4	12	0.0430679	0.730954	0.481388	0.447608	0.798137	0.0979224	0.00421732	No
PAK2	Q13177	Serine/threonine-protein kinase PAK 2 OS=Homo sapiens (Human) OX=9606 GN=PAK2 PE=1 SV=3	16	0.0429475	0.525193	0.610761	0.818967	1	0	0	No
CAND1	Q86VP6	Cullin-associated NEDD8-dissociated protein 1 OS=Homo sapiens (Human) OX=9606 GN=CAND1 PE=1 SV=2	53	0.0427903	0.257528	0.801932	1	1	0	0	No
PPP5C	P53041	Serine/threonine-protein phosphatase 5 OS=Homo sapiens (Human) OX=9606 GN=PPP5C PE=1 SV=1	20	0.0425919	0.6365	0.53858	0.636804	0.982722	0.00756925	0.000322389	No
FKBP5	Q13451	Peptidyl-prolyl cis-trans isomerase FKBP5 OS=Homo sapiens (Human) OX=9606 GN=FKBP5 PE=1 SV=2	18	0.0425073	0.629035	0.543263	0.6454	0.99174	0.00360211	0.000153116	No
TXNL1	O43396	Thioredoxin-like protein 1 OS=Homo sapiens (Human) OX=9606 GN=TXNL1 PE=1 SV=3	13	0.042319	0.72528	0.484713	0.455253	0.808005	0.0925862	0.00391815	No
COG3	Q96JB2	Conserved oligomeric Golgi complex subunit 3 OS=Homo sapiens (Human) OX=9606 GN=COG3 PE=1 SV=3	9	0.0423102	0.65106	0.529512	0.572292	0.928906	0.0320282	0.00135512	No
EIF4E	P06730	Eukaryotic translation initiation factor 4E OS=Homo sapiens (Human) OX=9606 GN=EIF4E PE=1 SV=2	10	0.0423091	0.821882	0.430081	0.324325	0.657032	0.182414	0.00771775	No
CFAP20	Q9Y6A4	Cilia- and flagella-associated protein 20 OS=Homo sapiens (Human) OX=9606 GN=CFAP20 PE=1 SV=1	5	0.0422969	0.496519	0.630135	0.733208	1	0	0	No
TOM1	O60784	Target of Myb protein 1 OS=Homo sapiens (Human) OX=9606 GN=TOM1 PE=1 SV=2	5	0.0421782	0.455125	0.658627	0.778071	1	0	0	No
DEF6	Q9H4E7	Differentially expressed in FDCP 6 homolog OS=Homo sapiens (Human) OX=9606 GN=DEF6 PE=1 SV=1	14	0.0421588	0.438699	0.670097	0.909239	1	0	0	No
EXOC1	Q9NV70	Exocyst complex component 1 OS=Homo sapiens (Human) OX=9606 GN=EXOC1 PE=1 SV=4	10	0.0419409	0.625309	0.545609	0.616527	0.962742	0.0164899	0.000691601	No
TIMM29	Q9BSF4	Mitochondrial import inner membrane translocase subunit Tim29 OS=Homo sapiens (Human) OX=9606 GN=TIMM29 PE=1 SV=2	2	0.0419109	0.588782	0.568915	0.587467	0.941927	0.0259827	0.00108896	No
OSGEP	Q9NPF4	Probable tRNA N6-adenosine threonylcarbamoyltransferase OS=Homo sapiens (Human) OX=9606 GN=OSGEP PE=1 SV=1	6	0.0416675	0.751599	0.46941	0.437877	0.78788	0.10354	0.00431425	No
DDRGK1	Q96HY6	DDRGK domain-containing protein 1 OS=Homo sapiens (Human) OX=9606 GN=DDRGK1 PE=1 SV=2	7	0.0416458	0.916393	0.380779	0.253533	0.560205	0.251653	0.0104803	No
TMA16	Q96EY4	Translation machinery-associated protein 16 OS=Homo sapiens (Human) OX=9606 GN=TMA16 PE=1 SV=2	3	0.0416211	0.544626	0.597806	0.644838	0.991125	0.00387155	0.000161138	No
GK	P32189	Glycerol kinase OS=Homo sapiens (Human) OX=9606 GN=GK PE=1 SV=3	18	0.0415353	0.544701	0.597757	0.802152	1	0	0	No
FTSJ3	Q8IY81	pre-rRNA 2'-O-ribose RNA methyltransferase FTSJ3 OS=Homo sapiens (Human) OX=9606 GN=FTSJ3 PE=1 SV=2	22	0.0413005	0.538494	0.601879	0.835698	1	0	0	No
POR	P16435	NADPH--cytochrome P450 reductase OS=Homo sapiens (Human) OX=9606 GN=POR PE=1 SV=2	23	0.0412719	0.579589	0.574866	0.767327	1	0	0	No
RHOA	P61586	Transforming protein RhoA OS=Homo sapiens (Human) OX=9606 GN=RHOA PE=1 SV=1	6	0.0410451	0.207429	0.83979	0.977976	1	0	0	No
DAD1	P61803	Dolichyl-diphosphooligosaccharide--protein glycosyltransferase subunit DAD1 OS=Homo sapiens (Human) OX=9606 GN=DAD1 PE=1 SV=3	2	0.0410035	0.512715	0.619154	0.650264	0.996214	0.00164718	6.754e-05	No
RRP15	Q9Y3B9	RRP15-like protein OS=Homo sapiens (Human) OX=9606 GN=RRP15 PE=1 SV=2	8	0.0409609	0.199268	0.846	0.990848	1	0	0	No
PLEKHF2	Q9H8W4	Pleckstrin homology domain-containing family F member 2 OS=Homo sapiens (Human) OX=9606 GN=PLEKHF2 PE=1 SV=1	4	0.0409165	0.42484	0.679845	0.785953	1	0	0	No
DYNLRB1	Q9NP97	Dynein light chain roadblock-type 1 OS=Homo sapiens (Human) OX=9606 GN=DYNLRB1 PE=1 SV=3	3	0.0408329	0.358254	0.727513	0.817717	1	0	0	No
USP10	Q14694	Ubiquitin carboxyl-terminal hydrolase 10 OS=Homo sapiens (Human) OX=9606 GN=USP10 PE=1 SV=2	23	0.0408122	0.684713	0.508902	0.534397	0.894045	0.0486408	0.00198514	No
RNASEL	Q05823	2-5A-dependent ribonuclease OS=Homo sapiens (Human) OX=9606 GN=RNASEL PE=1 SV=2	9	0.0407511	0.557565	0.589261	0.710594	1	0	0	No
RNF214	Q8ND24	RING finger protein 214 OS=Homo sapiens (Human) OX=9606 GN=RNF214 PE=1 SV=2	9	0.0406826	0.736067	0.478404	0.446985	0.797489	0.098275	0.00399808	No
UBE2H	P62256	Ubiquitin-conjugating enzyme E2 H OS=Homo sapiens (Human) OX=9606 GN=UBE2H PE=1 SV=1	3	0.0406328	0.699684	0.499891	0.499836	0.85809	0.0664673	0.00270075	No
CARM1	Q86X55	Histone-arginine methyltransferase CARM1 OS=Homo sapiens (Human) OX=9606 GN=CARM1 PE=1 SV=3	12	0.0406288	0.485817	0.637444	0.839291	1	0	0	No
PRAG1	Q86YV5	Inactive tyrosine-protein kinase PRAG1 OS=Homo sapiens (Human) OX=9606 GN=PRAG1 PE=1 SV=4	2	0.0405985	0.409597	0.690636	0.736709	1	0	0	No
PPP1R9B	Q96SB3	Neurabin-2 OS=Homo sapiens (Human) OX=9606 GN=PPP1R9B PE=1 SV=3	11	0.0404627	0.479004	0.642117	0.837656	1	0	0	No
ISOC2	Q96AB3	Isochorismatase domain-containing protein 2 OS=Homo sapiens (Human) OX=9606 GN=ISOC2 PE=1 SV=1	3	0.0402723	0.309869	0.762947	0.85806	1	0	0	No
NCAM2	O15394	Neural cell adhesion molecule 2 OS=Homo sapiens (Human) OX=9606 GN=NCAM2 PE=1 SV=2	5	0.0401976	0.275984	0.788114	0.932544	1	0	0	No
PATL1	Q86TB9	Protein PAT1 homolog 1 OS=Homo sapiens (Human) OX=9606 GN=PATL1 PE=1 SV=2	5	0.04007	0.39672	0.69981	0.836669	1	0	0	No
SMARCE1	Q969G3	SWI/SNF-related matrix-associated actin-dependent regulator of chromatin subfamily E member 1 OS=Homo sapiens (Human) OX=9606 GN=SMARCE1 PE=1 SV=2	10	0.0400202	0.847775	0.416163	0.292003	0.616518	0.210055	0.00840642	No
BAG5	Q9UL15	BAG family molecular chaperone regulator 5 OS=Homo sapiens (Human) OX=9606 GN=BAG5 PE=1 SV=1	4	0.0399873	0.588154	0.569321	0.616554	0.962742	0.0164899	0.000659386	No
USP24	Q9UPU5	Ubiquitin carboxyl-terminal hydrolase 24 OS=Homo sapiens (Human) OX=9606 GN=USP24 PE=1 SV=3	15	0.0398443	0.542708	0.599078	0.784715	1	0	0	No
DCTN3	O75935	Dynactin subunit 3 OS=Homo sapiens (Human) OX=9606 GN=DCTN3 PE=1 SV=1	5	0.0398303	0.620063	0.548922	0.591146	0.944138	0.0249646	0.00099435	No
RSU1	Q15404	Ras suppressor protein 1 OS=Homo sapiens (Human) OX=9606 GN=RSU1 PE=1 SV=3	13	0.0398087	0.598392	0.562731	0.678308	1	0	0	No
COMT	P21964	Catechol O-methyltransferase OS=Homo sapiens (Human) OX=9606 GN=COMT PE=1 SV=2	18	0.0397235	0.441689	0.668002	0.931779	1	0	0	No
SNRPD3	P62318	Small nuclear ribonucleoprotein Sm D3 OS=Homo sapiens (Human) OX=9606 GN=SNRPD3 PE=1 SV=1	8	0.039691	0.395419	0.700741	0.8895	1	0	0	No
CISD2	Q8N5K1	CDGSH iron-sulfur domain-containing protein 2 OS=Homo sapiens (Human) OX=9606 GN=CISD2 PE=1 SV=1	4	0.0395582	0.542621	0.599136	0.66501	1	0	0	No
RANBP1	P43487	Ran-specific GTPase-activating protein OS=Homo sapiens (Human) OX=9606 GN=RANBP1 PE=1 SV=1	7	0.0395421	0.568446	0.582125	0.67488	1	0	0	No
ACACA	Q13085	Acetyl-CoA carboxylase 1 OS=Homo sapiens (Human) OX=9606 GN=ACACA PE=1 SV=2	21	0.0395235	0.667054	0.519656	0.572358	0.928906	0.0320282	0.00126587	No
RPL35	P42766	60S ribosomal protein L35 OS=Homo sapiens (Human) OX=9606 GN=RPL35 PE=1 SV=2	6	0.0394129	0.341133	0.73998	0.904489	1	0	0	No
NSRP1	Q9H0G5	Nuclear speckle splicing regulatory protein 1 OS=Homo sapiens (Human) OX=9606 GN=NSRP1 PE=1 SV=1	8	0.0393094	0.572144	0.579711	0.680185	1	0	0	No
TIMM10	P62072	Mitochondrial import inner membrane translocase subunit Tim10 OS=Homo sapiens (Human) OX=9606 GN=TIMM10 PE=1 SV=1	4	0.0392851	0.539441	0.601248	0.668382	1	0	0	No
RPL5	P46777	60S ribosomal protein L5 OS=Homo sapiens (Human) OX=9606 GN=RPL5 PE=1 SV=3	26	0.0392802	0.572326	0.579592	0.795258	1	0	0	No
TNPO3	Q9Y5L0	Transportin-3 OS=Homo sapiens (Human) OX=9606 GN=TNPO3 PE=1 SV=3	15	0.0391233	0.624236	0.546286	0.642571	0.988882	0.00485565	0.000189969	No
UBA2	Q9UBT2	SUMO-activating enzyme subunit 2 OS=Homo sapiens (Human) OX=9606 GN=UBA2 PE=1 SV=2	26	0.0389817	0.550641	0.593825	0.835164	1	0	0	No
USP9X	Q93008	Probable ubiquitin carboxyl-terminal hydrolase FAF-X OS=Homo sapiens (Human) OX=9606 GN=USP9X PE=1 SV=3	12	0.0388696	0.562984	0.585701	0.729332	1	0	0	No
TTC1	Q99614	Tetratricopeptide repeat protein 1 OS=Homo sapiens (Human) OX=9606 GN=TTC1 PE=1 SV=1	16	0.0388275	0.614069	0.552723	0.666265	1	0	0	No
CASP4	P49662	Caspase-4 OS=Homo sapiens (Human) OX=9606 GN=CASP4 PE=1 SV=1	8	0.0388217	0.420601	0.682838	0.865622	1	0	0	No
FAM98A	Q8NCA5	Protein FAM98A OS=Homo sapiens (Human) OX=9606 GN=FAM98A PE=1 SV=2	8	0.0387582	0.431196	0.675366	0.854865	1	0	0	No
CMSS1	Q9BQ75	Protein CMSS1 OS=Homo sapiens (Human) OX=9606 GN=CMSS1 PE=1 SV=2	4	0.0387028	0.541588	0.599822	0.666106	1	0	0	No
PRPF40A	O75400	Pre-mRNA-processing factor 40 homolog A OS=Homo sapiens (Human) OX=9606 GN=PRPF40A PE=1 SV=2	19	0.0386446	0.758291	0.465569	0.380373	0.727602	0.138106	0.00533706	No
HACD3	Q9P035	Very-long-chain (3R)-3-hydroxyacyl-CoA dehydratase 3 OS=Homo sapiens (Human) OX=9606 GN=HACD3 PE=1 SV=2	8	0.038424	0.386417	0.707188	0.897439	1	0	0	No
COX6B1	P14854	Cytochrome c oxidase subunit 6B1 OS=Homo sapiens (Human) OX=9606 GN=COX6B1 PE=1 SV=2	8	0.0382895	0.427911	0.677679	0.858245	1	0	0	No
APRT	P07741	Adenine phosphoribosyltransferase OS=Homo sapiens (Human) OX=9606 GN=APRT PE=1 SV=2	12	0.0382072	0.675444	0.51453	0.540941	0.900214	0.0456545	0.00174433	No
DNM1L	O00429	Dynamin-1-like protein OS=Homo sapiens (Human) OX=9606 GN=DNM1L PE=1 SV=2	29	0.0380662	0.304126	0.767193	0.999185	1	0	0	No
BCL7A	Q4VC05	B-cell CLL/lymphoma 7 protein family member A OS=Homo sapiens (Human) OX=9606 GN=BCL7A PE=1 SV=1	3	0.0379797	0.711927	0.492595	0.488893	0.846613	0.0723152	0.00274651	No
FLOT1	O75955	Flotillin-1 OS=Homo sapiens (Human) OX=9606 GN=FLOT1 PE=1 SV=3	9	0.0379383	0.418969	0.683993	0.88038	1	0	0	No
TEX264	Q9Y6I9	Testis-expressed protein 264 OS=Homo sapiens (Human) OX=9606 GN=TEX264 PE=1 SV=1	5	0.0378891	0.326703	0.750549	0.897063	1	0	0	No
ZPR1	O75312	Zinc finger protein ZPR1 OS=Homo sapiens (Human) OX=9606 GN=ZPR1 PE=1 SV=1	16	0.0378703	0.578901	0.575313	0.730894	1	0	0	No
TWF2	Q6IBS0	Twinfilin-2 OS=Homo sapiens (Human) OX=9606 GN=TWF2 PE=1 SV=2	15	0.0378037	0.393444	0.702153	0.951955	1	0	0	No
BTK	Q06187	Tyrosine-protein kinase BTK OS=Homo sapiens (Human) OX=9606 GN=BTK PE=1 SV=3	29	0.0377937	0.37252	0.717188	0.993507	1	0	0	No
ARPC1A	Q92747	Actin-related protein 2/3 complex subunit 1A OS=Homo sapiens (Human) OX=9606 GN=ARPC1A PE=2 SV=2	5	0.0377904	0.721671	0.486835	0.475328	0.830453	0.0806849	0.00304912	No
KMT2B	Q9UMN6	Histone-lysine N-methyltransferase 2B OS=Homo sapiens (Human) OX=9606 GN=KMT2B PE=1 SV=1	2	0.0377555	0.181875	0.859272	0.914262	1	0	0	No
RABGAP1	Q9Y3P9	Rab GTPase-activating protein 1 OS=Homo sapiens (Human) OX=9606 GN=RABGAP1 PE=1 SV=3	4	0.0377366	0.463584	0.652756	0.747395	1	0	0	No
ABHD16A	O95870	Phosphatidylserine lipase ABHD16A OS=Homo sapiens (Human) OX=9606 GN=ABHD16A PE=1 SV=3	5	0.0377051	0.448028	0.663572	0.785517	1	0	0	No
EBPL	Q9BY08	Emopamil-binding protein-like OS=Homo sapiens (Human) OX=9606 GN=EBPL PE=1 SV=1	2	0.0376505	0.557557	0.589266	0.61305	0.960494	0.0175055	0.000659092	No
GPATCH1	Q9BRR8	G patch domain-containing protein 1 OS=Homo sapiens (Human) OX=9606 GN=GPATCH1 PE=1 SV=1	6	0.0375956	0.693825	0.503406	0.506938	0.865867	0.062549	0.00235157	No
MYO1F	O00160	Unconventional myosin-If OS=Homo sapiens (Human) OX=9606 GN=MYO1F PE=1 SV=3	46	0.03757	0.364421	0.723043	0.999342	1	0	0	No
PTK2	Q05397	Focal adhesion kinase 1 OS=Homo sapiens (Human) OX=9606 GN=PTK2 PE=1 SV=2	3	0.0375502	0.612485	0.553729	0.580284	0.936134	0.0286619	0.00107626	No
RCC1	P18754	Regulator of chromosome condensation OS=Homo sapiens (Human) OX=9606 GN=RCC1 PE=1 SV=1	16	0.0375002	0.462142	0.653755	0.899852	1	0	0	No
RPP30	P78346	Ribonuclease P protein subunit p30 OS=Homo sapiens (Human) OX=9606 GN=RPP30 PE=1 SV=1	6	0.0374265	0.482688	0.639588	0.766539	1	0	0	No
ZC3H15	Q8WU90	Zinc finger CCCH domain-containing protein 15 OS=Homo sapiens (Human) OX=9606 GN=ZC3H15 PE=1 SV=1	19	0.0373726	0.819286	0.431494	0.27159	0.58989	0.229229	0.00856689	No
RANBP2	P49792	E3 SUMO-protein ligase RanBP2 OS=Homo sapiens (Human) OX=9606 GN=RANBP2 PE=1 SV=2	91	0.0373267	0.586044	0.570684	0.912946	1	0	0	No
SYK	P43405	Tyrosine-protein kinase SYK OS=Homo sapiens (Human) OX=9606 GN=SYK PE=1 SV=1	20	0.0372791	0.465897	0.651155	0.919547	1	0	0	No
RPE	Q96AT9	Ribulose-phosphate 3-epimerase OS=Homo sapiens (Human) OX=9606 GN=RPE PE=1 SV=1	5	0.0371918	0.493057	0.632495	0.737044	1	0	0	No
RRP8	O43159	Ribosomal RNA-processing protein 8 OS=Homo sapiens (Human) OX=9606 GN=RRP8 PE=1 SV=2	10	0.0371898	0.394128	0.701663	0.914124	1	0	0	No
PSMD5	Q16401	26S proteasome non-ATPase regulatory subunit 5 OS=Homo sapiens (Human) OX=9606 GN=PSMD5 PE=1 SV=3	19	0.0371044	0.656001	0.526456	0.592452	0.944991	0.0245721	0.000911733	No
ANXA7	P20073	Annexin A7 OS=Homo sapiens (Human) OX=9606 GN=ANXA7 PE=1 SV=3	18	0.037065	0.432235	0.674635	0.939656	1	0	0	No
EIF3G	O75821	Eukaryotic translation initiation factor 3 subunit G OS=Homo sapiens (Human) OX=9606 GN=EIF3G PE=1 SV=2	18	0.0370055	0.316455	0.758088	0.9917	1	0	0	No
CWF19L1	Q69YN2	CWF19-like protein 1 OS=Homo sapiens (Human) OX=9606 GN=CWF19L1 PE=1 SV=2	17	0.0369084	0.599591	0.561962	0.698654	1	0	0	No
LETM1	O95202	Mitochondrial proton/calcium exchanger protein OS=Homo sapiens (Human) OX=9606 GN=LETM1 PE=1 SV=1	26	0.0368734	0.471438	0.647327	0.939626	1	0	0	No
KDSR	Q06136	3-ketodihydrosphingosine reductase OS=Homo sapiens (Human) OX=9606 GN=KDSR PE=1 SV=1	2	0.036872	0.374559	0.715717	0.765884	1	0	0	No
ALDH3A2	P51648	Aldehyde dehydrogenase family 3 member A2 OS=Homo sapiens (Human) OX=9606 GN=ALDH3A2 PE=1 SV=1	10	0.0368636	0.595363	0.564676	0.663183	1	0	0	No
DUSP22	Q9NRW4	Dual specificity protein phosphatase 22 OS=Homo sapiens (Human) OX=9606 GN=DUSP22 PE=1 SV=1	2	0.0368111	0.250156	0.807472	0.865178	1	0	0	No
RAPGEF6	Q8TEU7	Rap guanine nucleotide exchange factor 6 OS=Homo sapiens (Human) OX=9606 GN=RAPGEF6 PE=1 SV=2	3	0.0367113	0.385596	0.707777	0.793725	1	0	0	No
CCT6A	P40227	T-complex protein 1 subunit zeta OS=Homo sapiens (Human) OX=9606 GN=CCT6A PE=1 SV=3	28	0.0366974	0.387067	0.706721	0.989608	1	0	0	No
IL1RAP	Q9NPH3	Interleukin-1 receptor accessory protein OS=Homo sapiens (Human) OX=9606 GN=IL1RAP PE=1 SV=2	3	0.036658	0.467368	0.650138	0.718438	1	0	0	No
SRGN	P10124	Serglycin OS=Homo sapiens (Human) OX=9606 GN=SRGN PE=1 SV=3	2	0.0366519	0.233576	0.819971	0.877569	1	0	0	No
TALDO1	P37837	Transaldolase OS=Homo sapiens (Human) OX=9606 GN=TALDO1 PE=1 SV=2	21	0.0366468	0.292648	0.775704	0.997389	1	0	0	No
ZNF346	Q9UL40	Zinc finger protein 346 OS=Homo sapiens (Human) OX=9606 GN=ZNF346 PE=1 SV=1	2	0.0366028	0.536889	0.602946	0.630143	0.975886	0.010601	0.000388027	No
PSME3	P61289	Proteasome activator complex subunit 3 OS=Homo sapiens (Human) OX=9606 GN=PSME3 PE=1 SV=1	14	0.0365421	0.490661	0.63413	0.851076	1	0	0	No
IKBKG	Q9Y6K9	NF-kappa-B essential modulator OS=Homo sapiens (Human) OX=9606 GN=IKBKG PE=1 SV=2	12	0.0365405	0.635582	0.539154	0.609264	0.958577	0.018373	0.000671358	No
RPL22L1	Q6P5R6	60S ribosomal protein L22-like 1 OS=Homo sapiens (Human) OX=9606 GN=RPL22L1 PE=1 SV=2	4	0.0365229	0.351924	0.732113	0.852998	1	0	0	No
PSMD9	O00233	26S proteasome non-ATPase regulatory subunit 9 OS=Homo sapiens (Human) OX=9606 GN=PSMD9 PE=1 SV=3	10	0.0365188	0.638519	0.537317	0.595734	0.946775	0.0237532	0.00086744	No
RAB34	Q9BZG1	Ras-related protein Rab-34 OS=Homo sapiens (Human) OX=9606 GN=RAB34 PE=1 SV=1	4	0.0364453	0.660569	0.523639	0.540087	0.899864	0.0458231	0.00167004	No
SEC24D	O94855	Protein transport protein Sec24D OS=Homo sapiens (Human) OX=9606 GN=SEC24D PE=1 SV=2	22	0.0363901	0.487773	0.636105	0.905979	1	0	0	No
PLD4	Q96BZ4	Phospholipase D4 OS=Homo sapiens (Human) OX=9606 GN=PLD4 PE=2 SV=2	7	0.0363796	0.477935	0.642852	0.788207	1	0	0	No
SMYD3	Q9H7B4	Histone-lysine N-methyltransferase SMYD3 OS=Homo sapiens (Human) OX=9606 GN=SMYD3 PE=1 SV=4	6	0.0363471	0.65382	0.527804	0.556495	0.916206	0.0380069	0.00138144	No
GHITM	Q9H3K2	Growth hormone-inducible transmembrane protein OS=Homo sapiens (Human) OX=9606 GN=GHITM PE=1 SV=2	4	0.0362976	0.403706	0.694827	0.806223	1	0	0	No
SDCCAG8	Q86SQ7	Serologically defined colon cancer antigen 8 OS=Homo sapiens (Human) OX=9606 GN=SDCCAG8 PE=1 SV=1	2	0.0362586	0.465391	0.651505	0.689908	1	0	0	No
PRCC	Q92733	Proline-rich protein PRCC OS=Homo sapiens (Human) OX=9606 GN=PRCC PE=1 SV=1	6	0.0362513	0.222616	0.828263	0.972617	1	0	0	No
MYCBP2	O75592	E3 ubiquitin-protein ligase MYCBP2 OS=Homo sapiens (Human) OX=9606 GN=MYCBP2 PE=1 SV=4	24	0.0362285	0.291619	0.776468	0.998611	1	0	0	No
PSMD12	O00232	26S proteasome non-ATPase regulatory subunit 12 OS=Homo sapiens (Human) OX=9606 GN=PSMD12 PE=1 SV=3	30	0.0360905	0.397969	0.698919	0.989072	1	0	0	No
RPL24	P83731	60S ribosomal protein L24 OS=Homo sapiens (Human) OX=9606 GN=RPL24 PE=1 SV=1	13	0.0360865	0.207634	0.839633	0.998098	1	0	0	No
FAM192A	Q9GZU8	PSME3-interacting protein OS=Homo sapiens (Human) OX=9606 GN=FAM192A PE=1 SV=1	6	0.0360059	0.361882	0.724882	0.887756	1	0	0	No
MUC5AC	P98088	Mucin-5AC OS=Homo sapiens (Human) OX=9606 GN=MUC5AC PE=1 SV=4	3	0.0359066	0.136716	0.893937	0.968638	1	0	0	No
ERLIN2	O94905	Erlin-2 OS=Homo sapiens (Human) OX=9606 GN=ERLIN2 PE=1 SV=1	14	0.0357818	0.574032	0.57848	0.726286	1	0	0	No
AKR7A3	O95154	Aflatoxin B1 aldehyde reductase member 3 OS=Homo sapiens (Human) OX=9606 GN=AKR7A3 PE=1 SV=2	8	0.0357155	0.440307	0.66897	0.845291	1	0	0	No
SNW1	Q13573	SNW domain-containing protein 1 OS=Homo sapiens (Human) OX=9606 GN=SNW1 PE=1 SV=1	18	0.0356935	0.60783	0.556694	0.68771	1	0	0	No
TJP2	Q9UDY2	Tight junction protein ZO-2 OS=Homo sapiens (Human) OX=9606 GN=TJP2 PE=1 SV=2	3	0.0356857	0.383488	0.709291	0.795601	1	0	0	No
SCYL2	Q6P3W7	SCY1-like protein 2 OS=Homo sapiens (Human) OX=9606 GN=SCYL2 PE=1 SV=1	9	0.0356702	0.695464	0.502421	0.505958	0.865867	0.062549	0.00223113	No
TRIM26	Q12899	Tripartite motif-containing protein 26 OS=Homo sapiens (Human) OX=9606 GN=TRIM26 PE=1 SV=1	4	0.0356349	0.307446	0.764738	0.889181	1	0	0	No
ASMTL	O95671	Probable bifunctional dTTP/UTP pyrophosphatase/methyltransferase protein OS=Homo sapiens (Human) OX=9606 GN=ASMTL PE=1 SV=3	10	0.0354919	0.538466	0.601897	0.747874	1	0	0	No
ERGIC3	Q9Y282	Endoplasmic reticulum-Golgi intermediate compartment protein 3 OS=Homo sapiens (Human) OX=9606 GN=ERGIC3 PE=1 SV=1	6	0.0354373	0.526858	0.609645	0.714609	1	0	0	No
ABR	Q12979	Active breakpoint cluster region-related protein OS=Homo sapiens (Human) OX=9606 GN=ABR PE=1 SV=2	16	0.0354006	0.631353	0.541806	0.63319	0.978624	0.00938407	0.000332201	No
RPRD1B	Q9NQG5	Regulation of nuclear pre-mRNA domain-containing protein 1B OS=Homo sapiens (Human) OX=9606 GN=RPRD1B PE=1 SV=1	9	0.0353886	0.482853	0.639475	0.81003	1	0	0	No
QRICH1	Q2TAL8	Glutamine-rich protein 1 OS=Homo sapiens (Human) OX=9606 GN=QRICH1 PE=1 SV=1	7	0.0353507	0.380941	0.711122	0.887924	1	0	0	No
LIN9	Q5TKA1	Protein lin-9 homolog OS=Homo sapiens (Human) OX=9606 GN=LIN9 PE=1 SV=1	3	0.0352774	0.496898	0.629877	0.690435	1	0	0	No
XRCC5	P13010	X-ray repair cross-complementing protein 5 OS=Homo sapiens (Human) OX=9606 GN=XRCC5 PE=1 SV=3	51	0.0352174	0.418701	0.684182	0.996934	1	0	0	No
NCBP1	Q09161	Nuclear cap-binding protein subunit 1 OS=Homo sapiens (Human) OX=9606 GN=NCBP1 PE=1 SV=1	14	0.0352163	0.433921	0.673451	0.913744	1	0	0	No
PPP2R5A	Q15172	Serine/threonine-protein phosphatase 2A 56 kDa regulatory subunit alpha isoform OS=Homo sapiens (Human) OX=9606 GN=PPP2R5A PE=1 SV=1	5	0.0350535	0.598928	0.562387	0.615767	0.962563	0.0165709	0.000580869	No
CAPNS1	P04632	Calpain small subunit 1 OS=Homo sapiens (Human) OX=9606 GN=CAPNS1 PE=1 SV=1	10	0.0350448	0.386153	0.707377	0.920608	1	0	0	No
ELP2	Q6IA86	Elongator complex protein 2 OS=Homo sapiens (Human) OX=9606 GN=ELP2 PE=1 SV=2	10	0.034974	0.364548	0.722951	0.936643	1	0	0	No
NUS1	Q96E22	Dehydrodolichyl diphosphate synthase complex subunit NUS1 OS=Homo sapiens (Human) OX=9606 GN=NUS1 PE=1 SV=1	5	0.0348727	0.61831	0.550033	0.593187	0.945425	0.0243727	0.000849942	No
MTDH	Q86UE4	Protein LYRIC OS=Homo sapiens (Human) OX=9606 GN=MTDH PE=1 SV=2	23	0.0347782	0.511273	0.620128	0.881444	1	0	0	No
BLOC1S6	Q9UL45	Biogenesis of lysosome-related organelles complex 1 subunit 6 OS=Homo sapiens (Human) OX=9606 GN=BLOC1S6 PE=1 SV=1	2	0.0347605	-0.0103055	0.991978	0.998783	1	0	0	No
AHSA1	O95433	Activator of 90 kDa heat shock protein ATPase homolog 1 OS=Homo sapiens (Human) OX=9606 GN=AHSA1 PE=1 SV=1	22	0.0347532	0.674474	0.515121	0.557053	0.916206	0.0380069	0.00132086	No
ANXA11	P50995	Annexin A11 OS=Homo sapiens (Human) OX=9606 GN=ANXA11 PE=1 SV=1	16	0.0346779	0.658191	0.525104	0.580872	0.936274	0.0285971	0.000991688	No
CDC42	P60953	Cell division control protein 42 homolog OS=Homo sapiens (Human) OX=9606 GN=CDC42 PE=1 SV=2	6	0.0346609	0.375865	0.714776	0.875723	1	0	0	No
COPB2	P35606	Coatomer subunit beta' OS=Homo sapiens (Human) OX=9606 GN=COPB2 PE=1 SV=2	40	0.0346298	0.623163	0.546964	0.725447	1	0	0	No
CWC22	Q9HCG8	Pre-mRNA-splicing factor CWC22 homolog OS=Homo sapiens (Human) OX=9606 GN=CWC22 PE=1 SV=3	10	0.0344903	0.41594	0.686136	0.894831	1	0	0	No
STX8	Q9UNK0	Syntaxin-8 OS=Homo sapiens (Human) OX=9606 GN=STX8 PE=1 SV=2	3	0.0344766	0.397515	0.699243	0.783045	1	0	0	No
RIOK3	O14730	Serine/threonine-protein kinase RIO3 OS=Homo sapiens (Human) OX=9606 GN=RIOK3 PE=1 SV=2	2	0.0344692	0.433013	0.674088	0.717092	1	0	0	No
SCYL1	Q96KG9	N-terminal kinase-like protein OS=Homo sapiens (Human) OX=9606 GN=SCYL1 PE=1 SV=1	6	0.0344071	0.290324	0.777431	0.939504	1	0	0	No
NOP58	Q9Y2X3	Nucleolar protein 58 OS=Homo sapiens (Human) OX=9606 GN=NOP58 PE=1 SV=1	21	0.0343532	0.462345	0.653615	0.927903	1	0	0	No
NUP35	Q8NFH5	Nucleoporin NUP35 OS=Homo sapiens (Human) OX=9606 GN=NUP35 PE=1 SV=1	7	0.0343518	0.484215	0.638541	0.780843	1	0	0	No
EMB	Q6PCB8	Embigin OS=Homo sapiens (Human) OX=9606 GN=EMB PE=1 SV=1	3	0.0342673	0.423316	0.68092	0.759536	1	0	0	No
CC2D1A	Q6P1N0	Coiled-coil and C2 domain-containing protein 1A OS=Homo sapiens (Human) OX=9606 GN=CC2D1A PE=1 SV=1	12	0.0341594	0.265379	0.796045	0.989976	1	0	0	No
INF2	Q27J81	Inverted formin-2 OS=Homo sapiens (Human) OX=9606 GN=INF2 PE=1 SV=2	9	0.0341115	0.435817	0.672119	0.863393	1	0	0	No
AIMP2	Q13155	Aminoacyl tRNA synthase complex-interacting multifunctional protein 2 OS=Homo sapiens (Human) OX=9606 GN=AIMP2 PE=1 SV=2	15	0.0341002	0.446211	0.66484	0.909228	1	0	0	No
HMG20B	Q9P0W2	SWI/SNF-related matrix-associated actin-dependent regulator of chromatin subfamily E member 1-related OS=Homo sapiens (Human) OX=9606 GN=HMG20B PE=1 SV=1	2	0.0339793	0.375334	0.715159	0.765242	1	0	0	No
NRBF2	Q96F24	Nuclear receptor-binding factor 2 OS=Homo sapiens (Human) OX=9606 GN=NRBF2 PE=1 SV=1	5	0.0339563	0.637047	0.538237	0.571416	0.927869	0.0325136	0.00110404	No
DYNLT1	P63172	Dynein light chain Tctex-type 1 OS=Homo sapiens (Human) OX=9606 GN=DYNLT1 PE=1 SV=1	3	0.033953	0.442199	0.667645	0.742045	1	0	0	No
CLIC4	Q9Y696	Chloride intracellular channel protein 4 OS=Homo sapiens (Human) OX=9606 GN=CLIC4 PE=1 SV=4	9	0.0339254	0.409291	0.690854	0.889594	1	0	0	No
CHID1	Q9BWS9	Chitinase domain-containing protein 1 OS=Homo sapiens (Human) OX=9606 GN=CHID1 PE=1 SV=1	7	0.0338722	0.500587	0.627368	0.761231	1	0	0	No
-	Q6ZSR9	Uncharacterized protein FLJ45252 OS=Homo sapiens (Human) OX=9606 GN=- PE=2 SV=2	6	0.0338664	0.400686	0.69698	0.870014	1	0	0	No
YTHDF3	Q7Z739	YTH domain-containing family protein 3 OS=Homo sapiens (Human) OX=9606 GN=YTHDF3 PE=1 SV=1	7	0.0338431	0.387491	0.706417	0.882131	1	0	0	No
PSMG4	Q5JS54	Proteasome assembly chaperone 4 OS=Homo sapiens (Human) OX=9606 GN=PSMG4 PE=1 SV=2	2	0.0338281	0.473939	0.645603	0.682733	1	0	0	No
RRP1	P56182	Ribosomal RNA processing protein 1 homolog A OS=Homo sapiens (Human) OX=9606 GN=RRP1 PE=1 SV=1	14	0.0336449	0.309304	0.763365	0.985085	1	0	0	No
BICD2	Q8TD16	Protein bicaudal D homolog 2 OS=Homo sapiens (Human) OX=9606 GN=BICD2 PE=1 SV=1	7	0.0336389	0.670615	0.517477	0.538183	0.897385	0.0470211	0.00158174	No
VEZF1	Q14119	Vascular endothelial zinc finger 1 OS=Homo sapiens (Human) OX=9606 GN=VEZF1 PE=1 SV=2	5	0.0336215	0.50702	0.623005	0.721498	1	0	0	No
DOP1B	Q9Y3R5	Protein dopey-2 OS=Homo sapiens (Human) OX=9606 GN=DOP1B PE=1 SV=5	7	0.0334634	0.468095	0.649635	0.799552	1	0	0	No
DGKZ	Q13574	Diacylglycerol kinase zeta OS=Homo sapiens (Human) OX=9606 GN=DGKZ PE=1 SV=3	21	0.0334583	0.478452	0.642497	0.911466	1	0	0	No
HNRNPAB	Q99729	Heterogeneous nuclear ribonucleoprotein A/B OS=Homo sapiens (Human) OX=9606 GN=HNRNPAB PE=1 SV=2	12	0.0334558	0.357735	0.72789	0.956129	1	0	0	No
RGS14	O43566	Regulator of G-protein signaling 14 OS=Homo sapiens (Human) OX=9606 GN=RGS14 PE=1 SV=4	6	0.0334334	0.452706	0.66031	0.799883	1	0	0	No
STAT3	P40763	Signal transducer and activator of transcription 3 OS=Homo sapiens (Human) OX=9606 GN=STAT3 PE=1 SV=2	24	0.0333792	0.491056	0.633861	0.911507	1	0	0	No
CYFIP1	Q7L576	Cytoplasmic FMR1-interacting protein 1 OS=Homo sapiens (Human) OX=9606 GN=CYFIP1 PE=1 SV=1	30	0.0333495	0.466662	0.650626	0.955778	1	0	0	No
PIGK	Q92643	GPI-anchor transamidase OS=Homo sapiens (Human) OX=9606 GN=PIGK PE=1 SV=2	3	0.0333481	0.579698	0.574795	0.611356	0.960494	0.0175055	0.000583775	No
VPS26A	O75436	Vacuolar protein sorting-associated protein 26A OS=Homo sapiens (Human) OX=9606 GN=VPS26A PE=1 SV=2	11	0.0332527	0.378086	0.713176	0.935768	1	0	0	No
RBM12	Q9NTZ6	RNA-binding protein 12 OS=Homo sapiens (Human) OX=9606 GN=RBM12 PE=1 SV=1	21	0.0331909	0.496445	0.630186	0.890425	1	0	0	No
KIN	O60870	DNA/RNA-binding protein KIN17 OS=Homo sapiens (Human) OX=9606 GN=KIN PE=1 SV=2	5	0.0330204	0.393002	0.702469	0.840171	1	0	0	No
TANGO6	Q9C0B7	Transport and Golgi organization protein 6 homolog OS=Homo sapiens (Human) OX=9606 GN=TANGO6 PE=1 SV=2	4	0.0329934	0.465098	0.651708	0.745858	1	0	0	No
ITGB1	P05556	Integrin beta-1 OS=Homo sapiens (Human) OX=9606 GN=ITGB1 PE=1 SV=2	18	0.032874	0.658478	0.524927	0.584963	0.938884	0.0273883	0.000900363	No
YTHDC2	Q9H6S0	3'-5' RNA helicase YTHDC2 OS=Homo sapiens (Human) OX=9606 GN=YTHDC2 PE=1 SV=2	5	0.0328685	0.368807	0.71987	0.862194	1	0	0	No
RNF31	Q96EP0	E3 ubiquitin-protein ligase RNF31 OS=Homo sapiens (Human) OX=9606 GN=RNF31 PE=1 SV=1	3	0.0328062	0.452173	0.660682	0.732726	1	0	0	No
CHP1	Q99653	Calcineurin B homologous protein 1 OS=Homo sapiens (Human) OX=9606 GN=CHP1 PE=1 SV=3	5	0.0327974	0.62594	0.545211	0.58431	0.938851	0.0274032	0.000898755	No
ATG7	O95352	Ubiquitin-like modifier-activating enzyme ATG7 OS=Homo sapiens (Human) OX=9606 GN=ATG7 PE=1 SV=1	13	0.0327881	0.431522	0.675137	0.908249	1	0	0	No
SUMF1	Q8NBK3	Formylglycine-generating enzyme OS=Homo sapiens (Human) OX=9606 GN=SUMF1 PE=1 SV=3	3	0.0326856	0.268622	0.793617	0.889799	1	0	0	No
YIPF4	Q9BSR8	Protein YIPF4 OS=Homo sapiens (Human) OX=9606 GN=YIPF4 PE=1 SV=1	3	0.0326467	0.611583	0.554303	0.581135	0.936451	0.0285151	0.000930923	No
PLA2G4A	P47712	Cytosolic phospholipase A2 OS=Homo sapiens (Human) OX=9606 GN=PLA2G4A PE=1 SV=2	18	0.0324927	0.489925	0.634633	0.881066	1	0	0	No
UHRF1BP1	Q6BDS2	UHRF1-binding protein 1 OS=Homo sapiens (Human) OX=9606 GN=UHRF1BP1 PE=1 SV=1	5	0.0324295	0.416096	0.686026	0.817948	1	0	0	No
STAU2	Q9NUL3	Double-stranded RNA-binding protein Staufen homolog 2 OS=Homo sapiens (Human) OX=9606 GN=STAU2 PE=1 SV=2	17	0.0323158	0.512808	0.619092	0.844053	1	0	0	No
PAPOLA	P51003	Poly(A) polymerase alpha OS=Homo sapiens (Human) OX=9606 GN=PAPOLA PE=1 SV=4	17	0.0322885	0.365509	0.722256	0.975215	1	0	0	No
IDE	P14735	Insulin-degrading enzyme OS=Homo sapiens (Human) OX=9606 GN=IDE PE=1 SV=4	32	0.0322345	0.473387	0.645983	0.95561	1	0	0	No
CBR3	O75828	Carbonyl reductase [NADPH] 3 OS=Homo sapiens (Human) OX=9606 GN=CBR3 PE=1 SV=3	2	0.0320462	0.51714	0.616172	0.646573	0.993044	0.00303162	9.71518e-05	No
MED18	Q9BUE0	Mediator of RNA polymerase II transcription subunit 18 OS=Homo sapiens (Human) OX=9606 GN=MED18 PE=1 SV=1	5	0.03199	0.360304	0.726026	0.869603	1	0	0	No
NAP1L4	Q99733	Nucleosome assembly protein 1-like 4 OS=Homo sapiens (Human) OX=9606 GN=NAP1L4 PE=1 SV=1	12	0.0319491	0.330844	0.74751	0.96968	1	0	0	No
FAM76B	Q5HYJ3	Protein FAM76B OS=Homo sapiens (Human) OX=9606 GN=FAM76B PE=1 SV=3	7	0.0318745	0.437928	0.670638	0.83275	1	0	0	No
TOR1AIP1	Q5JTV8	Torsin-1A-interacting protein 1 OS=Homo sapiens (Human) OX=9606 GN=TOR1AIP1 PE=1 SV=2	17	0.0317032	0.363118	0.723987	0.976193	1	0	0	No
DAXX	Q9UER7	Death domain-associated protein 6 OS=Homo sapiens (Human) OX=9606 GN=DAXX PE=1 SV=2	11	0.0316845	0.315802	0.758569	0.970869	1	0	0	No
PLAUR	Q03405	Urokinase plasminogen activator surface receptor OS=Homo sapiens (Human) OX=9606 GN=PLAUR PE=1 SV=1	3	0.0316597	0.452643	0.660354	0.732285	1	0	0	No
EXOSC4	Q9NPD3	Exosome complex component RRP41 OS=Homo sapiens (Human) OX=9606 GN=EXOSC4 PE=1 SV=3	4	0.0316029	0.501382	0.626828	0.708451	1	0	0	No
SPAG7	O75391	Sperm-associated antigen 7 OS=Homo sapiens (Human) OX=9606 GN=SPAG7 PE=1 SV=2	4	0.0314844	0.49626	0.630312	0.713788	1	0	0	No
RALA	P11233	Ras-related protein Ral-A OS=Homo sapiens (Human) OX=9606 GN=RALA PE=1 SV=1	3	0.0314507	0.633324	0.54057	0.560721	0.91903	0.0366704	0.00115331	No
PCTP	Q9UKL6	Phosphatidylcholine transfer protein OS=Homo sapiens (Human) OX=9606 GN=PCTP PE=1 SV=1	2	0.0313863	0.35339	0.731046	0.783344	1	0	0	No
OPA3	Q9H6K4	Optic atrophy 3 protein OS=Homo sapiens (Human) OX=9606 GN=OPA3 PE=1 SV=1	2	0.0313415	0.406978	0.692498	0.738899	1	0	0	No
PNN	Q9H307	Pinin OS=Homo sapiens (Human) OX=9606 GN=PNN PE=1 SV=5	20	0.0312419	0.378542	0.712848	0.978578	1	0	0	No
PSMB1	P20618	Proteasome subunit beta type-1 OS=Homo sapiens (Human) OX=9606 GN=PSMB1 PE=1 SV=2	12	0.0311897	0.397968	0.698919	0.929027	1	0	0	No
PRKCH	P24723	Protein kinase C eta type OS=Homo sapiens (Human) OX=9606 GN=PRKCH PE=1 SV=4	2	0.0311256	0.19512	0.849161	0.905176	1	0	0	No
GRWD1	Q9BQ67	Glutamate-rich WD repeat-containing protein 1 OS=Homo sapiens (Human) OX=9606 GN=GRWD1 PE=1 SV=1	13	0.0310731	0.340103	0.740732	0.970504	1	0	0	No
CYP20A1	Q6UW02	Cytochrome P450 20A1 OS=Homo sapiens (Human) OX=9606 GN=CYP20A1 PE=1 SV=1	5	0.0310402	0.345997	0.73643	0.881658	1	0	0	No
FSCN1	Q16658	Fascin OS=Homo sapiens (Human) OX=9606 GN=FSCN1 PE=1 SV=3	30	0.0309641	0.612251	0.553878	0.724708	1	0	0	No
MAPRE2	Q15555	Microtubule-associated protein RP/EB family member 2 OS=Homo sapiens (Human) OX=9606 GN=MAPRE2 PE=1 SV=1	8	0.0309416	0.239374	0.815594	0.981358	1	0	0	No
CCNK	O75909	Cyclin-K OS=Homo sapiens (Human) OX=9606 GN=CCNK PE=1 SV=2	3	0.0309353	0.302388	0.76848	0.864015	1	0	0	No
PPP1CB	P62140	Serine/threonine-protein phosphatase PP1-beta catalytic subunit OS=Homo sapiens (Human) OX=9606 GN=PPP1CB PE=1 SV=3	4	0.0309205	0.934917	0.371602	0.28914	0.612585	0.212833	0.00658092	No
RRAGC	Q9HB90	Ras-related GTP-binding protein C OS=Homo sapiens (Human) OX=9606 GN=RRAGC PE=1 SV=1	2	0.03086	0.402384	0.695769	0.742737	1	0	0	No
METTL1	Q9UBP6	tRNA (guanine-N(7)-)-methyltransferase OS=Homo sapiens (Human) OX=9606 GN=METTL1 PE=1 SV=1	4	0.0308585	0.44284	0.667197	0.768243	1	0	0	No
BRK1	Q8WUW1	Protein BRICK1 OS=Homo sapiens (Human) OX=9606 GN=BRK1 PE=1 SV=1	5	0.0308067	0.602299	0.560227	0.611838	0.960494	0.0175055	0.000539287	No
USP3	Q9Y6I4	Ubiquitin carboxyl-terminal hydrolase 3 OS=Homo sapiens (Human) OX=9606 GN=USP3 PE=1 SV=2	6	0.0307568	0.303085	0.767964	0.931526	1	0	0	No
INTS3	Q68E01	Integrator complex subunit 3 OS=Homo sapiens (Human) OX=9606 GN=INTS3 PE=1 SV=1	13	0.0306775	0.405041	0.693877	0.931094	1	0	0	No
HNRNPU	Q00839	Heterogeneous nuclear ribonucleoprotein U OS=Homo sapiens (Human) OX=9606 GN=HNRNPU PE=1 SV=6	55	0.0306559	0.479157	0.642012	0.98464	1	0	0	No
ATOX1	O00244	Copper transport protein ATOX1 OS=Homo sapiens (Human) OX=9606 GN=ATOX1 PE=1 SV=1	4	0.0306434	0.452605	0.660381	0.758483	1	0	0	No
CNPY2	Q9Y2B0	Protein canopy homolog 2 OS=Homo sapiens (Human) OX=9606 GN=CNPY2 PE=1 SV=1	10	0.0306078	0.415697	0.686309	0.895059	1	0	0	No
GPKOW	Q92917	G-patch domain and KOW motifs-containing protein OS=Homo sapiens (Human) OX=9606 GN=GPKOW PE=1 SV=2	13	0.0305985	0.339367	0.74127	0.970827	1	0	0	No
OPLAH	O14841	5-oxoprolinase OS=Homo sapiens (Human) OX=9606 GN=OPLAH PE=1 SV=3	5	0.0305344	0.430877	0.675591	0.803165	1	0	0	No
PSMF1	Q92530	Proteasome inhibitor PI31 subunit OS=Homo sapiens (Human) OX=9606 GN=PSMF1 PE=1 SV=2	5	0.0305153	0.58987	0.568213	0.626322	0.97292	0.011923	0.000363835	No
BTAF1	O14981	TATA-binding protein-associated factor 172 OS=Homo sapiens (Human) OX=9606 GN=BTAF1 PE=1 SV=2	20	0.0303449	0.381816	0.710492	0.977275	1	0	0	No
CSNK1G3	Q9Y6M4	Casein kinase I isoform gamma-3 OS=Homo sapiens (Human) OX=9606 GN=CSNK1G3 PE=1 SV=2	3	0.0303147	0.475057	0.644833	0.711173	1	0	0	No
DCTPP1	Q9H773	dCTP pyrophosphatase 1 OS=Homo sapiens (Human) OX=9606 GN=DCTPP1 PE=1 SV=1	7	0.0302374	0.415282	0.686603	0.855934	1	0	0	No
RPF1	Q9H9Y2	Ribosome production factor 1 OS=Homo sapiens (Human) OX=9606 GN=RPF1 PE=1 SV=2	6	0.0302136	0.523358	0.611992	0.718824	1	0	0	No
TXLNA	P40222	Alpha-taxilin OS=Homo sapiens (Human) OX=9606 GN=TXLNA PE=1 SV=3	20	0.0301994	0.438252	0.67041	0.944244	1	0	0	No
NDRG3	Q9UGV2	Protein NDRG3 OS=Homo sapiens (Human) OX=9606 GN=NDRG3 PE=1 SV=2	5	0.0301099	0.57298	0.579166	0.645974	0.992373	0.00332517	0.00010012	No
RPL34	P49207	60S ribosomal protein L34 OS=Homo sapiens (Human) OX=9606 GN=RPL34 PE=1 SV=3	9	0.0300907	0.3843	0.708708	0.911507	1	0	0	No
PDCD6	O75340	Programmed cell death protein 6 OS=Homo sapiens (Human) OX=9606 GN=PDCD6 PE=1 SV=1	12	0.0300626	0.289964	0.777698	0.984198	1	0	0	No
FBL	P22087	rRNA 2'-O-methyltransferase fibrillarin OS=Homo sapiens (Human) OX=9606 GN=FBL PE=1 SV=2	18	0.0299621	0.32513	0.751705	0.990002	1	0	0	No
HINT1	P49773	Histidine triad nucleotide-binding protein 1 OS=Homo sapiens (Human) OX=9606 GN=HINT1 PE=1 SV=2	5	0.0299607	0.361264	0.72533	0.868775	1	0	0	No
NRF1	Q16656	Nuclear respiratory factor 1 OS=Homo sapiens (Human) OX=9606 GN=NRF1 PE=1 SV=1	2	0.0299093	0.529671	0.607763	0.636139	0.982191	0.00780423	0.000233419	No
MAP3K1	Q13233	Mitogen-activated protein kinase kinase kinase 1 OS=Homo sapiens (Human) OX=9606 GN=MAP3K1 PE=1 SV=4	7	0.029888	0.376726	0.714156	0.891572	1	0	0	No
NOL11	Q9H8H0	Nucleolar protein 11 OS=Homo sapiens (Human) OX=9606 GN=NOL11 PE=1 SV=1	21	0.0298623	0.319467	0.755869	0.994708	1	0	0	No
NIP7	Q9Y221	60S ribosome subunit biogenesis protein NIP7 homolog OS=Homo sapiens (Human) OX=9606 GN=NIP7 PE=1 SV=1	8	0.0297668	0.322545	0.753605	0.944362	1	0	0	No
NDUFA5	Q16718	NADH dehydrogenase [ubiquinone] 1 alpha subcomplex subunit 5 OS=Homo sapiens (Human) OX=9606 GN=NDUFA5 PE=1 SV=3	7	0.0296102	0.427542	0.677939	0.843578	1	0	0	No
TBCD	Q9BTW9	Tubulin-specific chaperone D OS=Homo sapiens (Human) OX=9606 GN=TBCD PE=1 SV=2	12	0.0295421	0.238947	0.815916	0.994245	1	0	0	No
SPATS2	Q86XZ4	Spermatogenesis-associated serine-rich protein 2 OS=Homo sapiens (Human) OX=9606 GN=SPATS2 PE=1 SV=1	2	0.0295066	-0.395396	0.700757	0.748567	1	0	0	No
RPLP1	P05386	60S acidic ribosomal protein P1 OS=Homo sapiens (Human) OX=9606 GN=RPLP1 PE=1 SV=1	4	0.0293258	0.412294	0.688721	0.798058	1	0	0	No
XPO1	O14980	Exportin-1 OS=Homo sapiens (Human) OX=9606 GN=XPO1 PE=1 SV=1	40	0.0292967	0.378465	0.712903	0.997792	1	0	0	No
CCS	O14618	Copper chaperone for superoxide dismutase OS=Homo sapiens (Human) OX=9606 GN=CCS PE=1 SV=1	6	0.0292638	0.284548	0.781728	0.942933	1	0	0	No
RNGTT	O60942	mRNA-capping enzyme OS=Homo sapiens (Human) OX=9606 GN=RNGTT PE=1 SV=1	16	0.0292619	0.495449	0.630865	0.860464	1	0	0	No
EPS15	P42566	Epidermal growth factor receptor substrate 15 OS=Homo sapiens (Human) OX=9606 GN=EPS15 PE=1 SV=2	8	0.0292263	0.358304	0.727477	0.920139	1	0	0	No
CHD7	Q9P2D1	Chromodomain-helicase-DNA-binding protein 7 OS=Homo sapiens (Human) OX=9606 GN=CHD7 PE=1 SV=3	6	0.029207	0.324324	0.752297	0.917027	1	0	0	No
PAN3	Q58A45	PAN2-PAN3 deadenylation complex subunit PAN3 OS=Homo sapiens (Human) OX=9606 GN=PAN3 PE=1 SV=3	7	0.0292058	0.264413	0.796768	0.964769	1	0	0	No
ARFGEF1	Q9Y6D6	Brefeldin A-inhibited guanine nucleotide-exchange protein 1 OS=Homo sapiens (Human) OX=9606 GN=ARFGEF1 PE=1 SV=2	15	0.0291511	0.464331	0.652239	0.890367	1	0	0	No
RBM15B	Q8NDT2	Putative RNA-binding protein 15B OS=Homo sapiens (Human) OX=9606 GN=RBM15B PE=1 SV=3	2	0.0291371	0.113041	0.912209	0.957023	1	0	0	No
PSMD11	O00231	26S proteasome non-ATPase regulatory subunit 11 OS=Homo sapiens (Human) OX=9606 GN=PSMD11 PE=1 SV=3	22	0.0290858	0.514362	0.618043	0.872054	1	0	0	No
PSMB6	P28072	Proteasome subunit beta type-6 OS=Homo sapiens (Human) OX=9606 GN=PSMB6 PE=1 SV=4	8	0.0290718	0.442702	0.667293	0.842726	1	0	0	No
TBC1D22A	Q8WUA7	TBC1 domain family member 22A OS=Homo sapiens (Human) OX=9606 GN=TBC1D22A PE=1 SV=2	2	0.0290157	0.580054	0.574564	0.594585	0.9465	0.0238794	0.000692879	No
TRMT1L	Q7Z2T5	TRMT1-like protein OS=Homo sapiens (Human) OX=9606 GN=TRMT1L PE=1 SV=2	12	0.0289366	0.517951	0.615626	0.796522	1	0	0	No
APOBEC3C	Q9NRW3	DNA dC->dU-editing enzyme APOBEC-3C OS=Homo sapiens (Human) OX=9606 GN=APOBEC3C PE=1 SV=2	3	0.0288835	0.369902	0.719079	0.807588	1	0	0	No
ZNF148	Q9UQR1	Zinc finger protein 148 OS=Homo sapiens (Human) OX=9606 GN=ZNF148 PE=1 SV=2	2	0.0288596	0.458519	0.656269	0.695679	1	0	0	No
UBQLN4	Q9NRR5	Ubiquilin-4 OS=Homo sapiens (Human) OX=9606 GN=UBQLN4 PE=1 SV=2	9	0.0284271	0.310315	0.762618	0.960248	1	0	0	No
CHERP	Q8IWX8	Calcium homeostasis endoplasmic reticulum protein OS=Homo sapiens (Human) OX=9606 GN=CHERP PE=1 SV=3	18	0.0284137	0.39751	0.699246	0.963214	1	0	0	No
CNTRL	Q7Z7A1	Centriolin OS=Homo sapiens (Human) OX=9606 GN=CNTRL PE=1 SV=2	4	0.028402	0.407134	0.692387	0.802976	1	0	0	No
DDX17	Q92841	Probable ATP-dependent RNA helicase DDX17 OS=Homo sapiens (Human) OX=9606 GN=DDX17 PE=1 SV=2	34	0.0283883	0.312423	0.761061	0.999541	1	0	0	No
NTHL1	P78549	Endonuclease III-like protein 1 OS=Homo sapiens (Human) OX=9606 GN=NTHL1 PE=1 SV=2	2	0.0283525	0.174104	0.865217	0.919479	1	0	0	No
ZNF687	Q8N1G0	Zinc finger protein 687 OS=Homo sapiens (Human) OX=9606 GN=ZNF687 PE=1 SV=1	3	0.0281674	0.328417	0.749291	0.842951	1	0	0	No
C11ORF68	Q9H3H3	UPF0696 protein C11orf68 OS=Homo sapiens (Human) OX=9606 GN=C11orf68 PE=1 SV=3	2	0.0280207	0.449194	0.662758	0.70351	1	0	0	No
CCT5	P48643	T-complex protein 1 subunit epsilon OS=Homo sapiens (Human) OX=9606 GN=CCT5 PE=1 SV=1	42	0.0280123	0.446982	0.664302	0.986235	1	0	0	No
RABGGTA	Q92696	Geranylgeranyl transferase type-2 subunit alpha OS=Homo sapiens (Human) OX=9606 GN=RABGGTA PE=1 SV=2	13	0.0279743	0.388876	0.705424	0.943041	1	0	0	No
FAM172A	Q8WUF8	Cotranscriptional regulator FAM172A OS=Homo sapiens (Human) OX=9606 GN=FAM172A PE=2 SV=1	3	0.0279384	0.463024	0.653144	0.722532	1	0	0	No
SLC25A13	Q9UJS0	Calcium-binding mitochondrial carrier protein Aralar2 OS=Homo sapiens (Human) OX=9606 GN=SLC25A13 PE=1 SV=2	13	0.0279334	0.477748	0.642981	0.858518	1	0	0	No
STOM	P27105	Erythrocyte band 7 integral membrane protein OS=Homo sapiens (Human) OX=9606 GN=STOM PE=1 SV=3	10	0.0278809	0.269436	0.793008	0.982341	1	0	0	No
DIEXF	Q68CQ4	Digestive organ expansion factor homolog OS=Homo sapiens (Human) OX=9606 GN=DIEXF PE=1 SV=2	16	0.0278378	0.262294	0.798356	0.996502	1	0	0	No
TMUB1	Q9BVT8	Transmembrane and ubiquitin-like domain-containing protein 1 OS=Homo sapiens (Human) OX=9606 GN=TMUB1 PE=1 SV=1	2	0.0277744	0.406904	0.692551	0.738961	1	0	0	No
S100P	P25815	Protein S100-P OS=Homo sapiens (Human) OX=9606 GN=S100P PE=1 SV=2	2	0.0275727	0.27246	0.790747	0.848116	1	0	0	No
MASTL	Q96GX5	Serine/threonine-protein kinase greatwall OS=Homo sapiens (Human) OX=9606 GN=MASTL PE=1 SV=1	2	0.0275511	0.2646	0.796628	0.854176	1	0	0	No
HDHD5	Q9BXW7	Haloacid dehalogenase-like hydrolase domain-containing 5 OS=Homo sapiens (Human) OX=9606 GN=HDHD5 PE=1 SV=1	12	0.0274294	0.298923	0.771047	0.981581	1	0	0	No
SRP19	P09132	Signal recognition particle 19 kDa protein OS=Homo sapiens (Human) OX=9606 GN=SRP19 PE=1 SV=3	6	0.0273401	0.492875	0.632619	0.754827	1	0	0	No
HDAC1	Q13547	Histone deacetylase 1 OS=Homo sapiens (Human) OX=9606 GN=HDAC1 PE=1 SV=1	14	0.0272489	0.276548	0.787693	0.992168	1	0	0	No
NUDCD3	Q8IVD9	NudC domain-containing protein 3 OS=Homo sapiens (Human) OX=9606 GN=NUDCD3 PE=1 SV=3	4	0.0271752	0.357805	0.727839	0.847919	1	0	0	No
RBM10	P98175	RNA-binding protein 10 OS=Homo sapiens (Human) OX=9606 GN=RBM10 PE=1 SV=3	17	0.0271003	0.323022	0.753254	0.988666	1	0	0	No
MAPK1	P28482	Mitogen-activated protein kinase 1 OS=Homo sapiens (Human) OX=9606 GN=MAPK1 PE=1 SV=3	11	0.0270851	0.415552	0.686411	0.905385	1	0	0	No
NECTIN2	Q92692	Nectin-2 OS=Homo sapiens (Human) OX=9606 GN=NECTIN2 PE=1 SV=1	5	0.0269768	0.205721	0.841088	0.968828	1	0	0	No
PSMD14	O00487	26S proteasome non-ATPase regulatory subunit 14 OS=Homo sapiens (Human) OX=9606 GN=PSMD14 PE=1 SV=1	13	0.0269489	0.328133	0.749499	0.975447	1	0	0	No
PGM1	P36871	Phosphoglucomutase-1 OS=Homo sapiens (Human) OX=9606 GN=PGM1 PE=1 SV=3	19	0.026852	0.343496	0.738254	0.98752	1	0	0	No
RPL13	P26373	60S ribosomal protein L13 OS=Homo sapiens (Human) OX=9606 GN=RPL13 PE=1 SV=4	12	0.0267578	0.188424	0.854269	0.998445	1	0	0	No
MRI1	Q9BV20	Methylthioribose-1-phosphate isomerase OS=Homo sapiens (Human) OX=9606 GN=MRI1 PE=1 SV=1	10	0.0267436	0.379758	0.711973	0.925587	1	0	0	No
DDX31	Q9H8H2	Probable ATP-dependent RNA helicase DDX31 OS=Homo sapiens (Human) OX=9606 GN=DDX31 PE=1 SV=2	11	0.0267289	0.322214	0.753848	0.968082	1	0	0	No
MPP6	Q9NZW5	MAGUK p55 subfamily member 6 OS=Homo sapiens (Human) OX=9606 GN=MPP6 PE=1 SV=2	6	0.0267285	0.397205	0.699464	0.856241	1	0	0	No
ACTR5	Q9H9F9	Actin-related protein 5 OS=Homo sapiens (Human) OX=9606 GN=ACTR5 PE=1 SV=2	4	0.0265095	0.417543	0.685001	0.793019	1	0	0	No
HDAC6	Q9UBN7	Histone deacetylase 6 OS=Homo sapiens (Human) OX=9606 GN=HDAC6 PE=1 SV=2	3	0.0264857	0.426015	0.679016	0.75705	1	0	0	No
FLOT2	Q14254	Flotillin-2 OS=Homo sapiens (Human) OX=9606 GN=FLOT2 PE=1 SV=2	13	0.0264467	0.487401	0.636359	0.846592	1	0	0	No
GTF2F1	P35269	General transcription factor IIF subunit 1 OS=Homo sapiens (Human) OX=9606 GN=GTF2F1 PE=1 SV=2	12	0.0262823	0.482714	0.63957	0.84316	1	0	0	No
NAA20	P61599	N-alpha-acetyltransferase 20 OS=Homo sapiens (Human) OX=9606 GN=NAA20 PE=1 SV=1	4	0.0260206	0.238077	0.816572	0.93654	1	0	0	No
BAG4	O95429	BAG family molecular chaperone regulator 4 OS=Homo sapiens (Human) OX=9606 GN=BAG4 PE=1 SV=1	8	0.0259335	0.396215	0.700172	0.888783	1	0	0	No
WASHC3	Q9Y3C0	WASH complex subunit 3 OS=Homo sapiens (Human) OX=9606 GN=WASHC3 PE=1 SV=1	2	0.0257633	0.317981	0.756963	0.812141	1	0	0	No
XAF1	Q6GPH4	XIAP-associated factor 1 OS=Homo sapiens (Human) OX=9606 GN=XAF1 PE=1 SV=1	4	0.0257132	0.30819	0.764188	0.88861	1	0	0	No
NDUFB6	O95139	NADH dehydrogenase [ubiquinone] 1 beta subcomplex subunit 6 OS=Homo sapiens (Human) OX=9606 GN=NDUFB6 PE=1 SV=3	3	0.0257057	0.393962	0.701782	0.786242	1	0	0	No
PAICS	P22234	Multifunctional protein ADE2 OS=Homo sapiens (Human) OX=9606 GN=PAICS PE=1 SV=3	30	0.0256903	0.205445	0.841298	0.999994	1	0	0	No
YIPF5	Q969M3	Protein YIPF5 OS=Homo sapiens (Human) OX=9606 GN=YIPF5 PE=1 SV=1	2	0.0255241	0.619169	0.549489	0.562908	0.921382	0.0355603	0.000907644	No
LPCAT2	Q7L5N7	Lysophosphatidylcholine acyltransferase 2 OS=Homo sapiens (Human) OX=9606 GN=LPCAT2 PE=1 SV=1	8	0.0255062	0.31346	0.760296	0.949688	1	0	0	No
FTO	Q9C0B1	Alpha-ketoglutarate-dependent dioxygenase FTO OS=Homo sapiens (Human) OX=9606 GN=FTO PE=1 SV=3	6	0.0255014	0.348378	0.734695	0.898802	1	0	0	No
MPRIP	Q6WCQ1	Myosin phosphatase Rho-interacting protein OS=Homo sapiens (Human) OX=9606 GN=MPRIP PE=1 SV=3	2	0.025482	0.417056	0.685346	0.730468	1	0	0	No
ZCCHC3	Q9NUD5	Zinc finger CCHC domain-containing protein 3 OS=Homo sapiens (Human) OX=9606 GN=ZCCHC3 PE=1 SV=2	4	0.025458	0.106844	0.917001	0.990162	1	0	0	No
ITCH	Q96J02	E3 ubiquitin-protein ligase Itchy homolog OS=Homo sapiens (Human) OX=9606 GN=ITCH PE=1 SV=2	4	0.0253668	0.16039	0.875731	0.974267	1	0	0	No
WDR91	A4D1P6	WD repeat-containing protein 91 OS=Homo sapiens (Human) OX=9606 GN=WDR91 PE=1 SV=2	9	0.0252826	0.278758	0.786044	0.974031	1	0	0	No
RBM27	Q9P2N5	RNA-binding protein 27 OS=Homo sapiens (Human) OX=9606 GN=RBM27 PE=1 SV=2	13	0.0252706	0.306554	0.765397	0.982804	1	0	0	No
PPIH	O43447	Peptidyl-prolyl cis-trans isomerase H OS=Homo sapiens (Human) OX=9606 GN=PPIH PE=1 SV=1	11	0.0252623	0.392784	0.702626	0.924711	1	0	0	No
VPS37C	A5D8V6	Vacuolar protein sorting-associated protein 37C OS=Homo sapiens (Human) OX=9606 GN=VPS37C PE=1 SV=2	3	0.0252561	0.279534	0.785465	0.881672	1	0	0	No
CTPS2	Q9NRF8	CTP synthase 2 OS=Homo sapiens (Human) OX=9606 GN=CTPS2 PE=1 SV=1	2	0.0252421	0.305709	0.766022	0.821972	1	0	0	No
MMP14	P50281	Matrix metalloproteinase-14 OS=Homo sapiens (Human) OX=9606 GN=MMP14 PE=1 SV=3	7	0.0252042	0.370118	0.718923	0.897164	1	0	0	No
CRYZL1	O95825	Quinone oxidoreductase-like protein 1 OS=Homo sapiens (Human) OX=9606 GN=CRYZL1 PE=1 SV=2	3	0.0251195	0.291786	0.776344	0.872309	1	0	0	No
DYNC1I2	Q13409	Cytoplasmic dynein 1 intermediate chain 2 OS=Homo sapiens (Human) OX=9606 GN=DYNC1I2 PE=1 SV=3	9	0.025067	0.303213	0.767869	0.963694	1	0	0	No
CTU1	Q7Z7A3	Cytoplasmic tRNA 2-thiolation protein 1 OS=Homo sapiens (Human) OX=9606 GN=CTU1 PE=1 SV=1	7	0.0249304	0.411096	0.689572	0.860043	1	0	0	No
HPS6	Q86YV9	Hermansky-Pudlak syndrome 6 protein OS=Homo sapiens (Human) OX=9606 GN=HPS6 PE=1 SV=1	4	0.0248255	0.285599	0.780945	0.90537	1	0	0	No
KATNA1	O75449	Katanin p60 ATPase-containing subunit A1 OS=Homo sapiens (Human) OX=9606 GN=KATNA1 PE=1 SV=1	3	0.0246883	0.258969	0.800851	0.896815	1	0	0	No
CAPN2	P17655	Calpain-2 catalytic subunit OS=Homo sapiens (Human) OX=9606 GN=CAPN2 PE=1 SV=6	15	0.0246698	0.2638	0.797228	0.995363	1	0	0	No
CYBC1	Q9BQA9	Cytochrome b-245 chaperone 1 OS=Homo sapiens (Human) OX=9606 GN=CYBC1 PE=1 SV=1	3	0.0246213	0.359092	0.726905	0.816993	1	0	0	No
ATIC	P31939	Bifunctional purine biosynthesis protein PURH OS=Homo sapiens (Human) OX=9606 GN=ATIC PE=1 SV=3	40	0.0246161	0.334735	0.744659	0.999566	1	0	0	No
DOCK5	Q9H7D0	Dedicator of cytokinesis protein 5 OS=Homo sapiens (Human) OX=9606 GN=DOCK5 PE=1 SV=3	2	0.0245194	0.482122	0.639977	0.675868	1	0	0	No
GIPC1	O14908	PDZ domain-containing protein GIPC1 OS=Homo sapiens (Human) OX=9606 GN=GIPC1 PE=1 SV=2	3	0.0244061	0.397596	0.699185	0.782972	1	0	0	No
RTCB	Q9Y3I0	tRNA-splicing ligase RtcB homolog OS=Homo sapiens (Human) OX=9606 GN=RTCB PE=1 SV=1	24	0.0243912	0.400905	0.696823	0.978899	1	0	0	No
RPTOR	Q8N122	Regulatory-associated protein of mTOR OS=Homo sapiens (Human) OX=9606 GN=RPTOR PE=1 SV=1	5	0.0243478	0.480429	0.641139	0.750913	1	0	0	No
SCAMP3	O14828	Secretory carrier-associated membrane protein 3 OS=Homo sapiens (Human) OX=9606 GN=SCAMP3 PE=1 SV=3	12	0.0243425	0.353072	0.731278	0.958729	1	0	0	No
HK1	P19367	Hexokinase-1 OS=Homo sapiens (Human) OX=9606 GN=HK1 PE=1 SV=3	2	0.0242908	-0.170981	0.867609	0.921551	1	0	0	No
AACS	Q86V21	Acetoacetyl-CoA synthetase OS=Homo sapiens (Human) OX=9606 GN=AACS PE=1 SV=1	4	0.0242835	0.460658	0.654784	0.750362	1	0	0	No
GOLGA3	Q08378	Golgin subfamily A member 3 OS=Homo sapiens (Human) OX=9606 GN=GOLGA3 PE=1 SV=2	36	0.0240252	0.328634	0.749132	0.999377	1	0	0	No
AAR2	Q9Y312	Protein AAR2 homolog OS=Homo sapiens (Human) OX=9606 GN=AAR2 PE=1 SV=2	8	0.0239562	0.350813	0.732922	0.925646	1	0	0	No
DDX23	Q9BUQ8	Probable ATP-dependent RNA helicase DDX23 OS=Homo sapiens (Human) OX=9606 GN=DDX23 PE=1 SV=3	23	0.023944	0.418414	0.684385	0.968119	1	0	0	No
HCFC1	P51610	Host cell factor 1 OS=Homo sapiens (Human) OX=9606 GN=HCFC1 PE=1 SV=2	37	0.0238711	0.356413	0.72885	0.998509	1	0	0	No
RABIF	P47224	Guanine nucleotide exchange factor MSS4 OS=Homo sapiens (Human) OX=9606 GN=RABIF PE=1 SV=2	3	0.0238288	0.426374	0.678762	0.756719	1	0	0	No
NUDT4	Q9NZJ9	Diphosphoinositol polyphosphate phosphohydrolase 2 OS=Homo sapiens (Human) OX=9606 GN=NUDT4 PE=1 SV=2	2	0.0237999	0.310165	0.762729	0.818412	1	0	0	No
NUDCD1	Q96RS6	NudC domain-containing protein 1 OS=Homo sapiens (Human) OX=9606 GN=NUDCD1 PE=1 SV=2	22	0.023787	0.354748	0.730059	0.989675	1	0	0	No
NR3C1	P04150	Glucocorticoid receptor OS=Homo sapiens (Human) OX=9606 GN=NR3C1 PE=1 SV=1	7	0.0236985	0.424209	0.68029	0.846983	1	0	0	No
CHMP6	Q96FZ7	Charged multivesicular body protein 6 OS=Homo sapiens (Human) OX=9606 GN=CHMP6 PE=1 SV=3	3	0.0236282	0.280585	0.784681	0.880879	1	0	0	No
HMGB1	P09429	High mobility group protein B1 OS=Homo sapiens (Human) OX=9606 GN=HMGB1 PE=1 SV=3	8	0.0236173	0.166297	0.871199	0.995561	1	0	0	No
CHCHD2	Q9Y6H1	Coiled-coil-helix-coiled-coil-helix domain-containing protein 2 OS=Homo sapiens (Human) OX=9606 GN=CHCHD2 PE=1 SV=1	3	0.0236065	0.186669	0.855609	0.943475	1	0	0	No
DUSP3	P51452	Dual specificity protein phosphatase 3 OS=Homo sapiens (Human) OX=9606 GN=DUSP3 PE=1 SV=1	7	0.0235839	0.233498	0.82003	0.976886	1	0	0	No
EIF2B2	P49770	Translation initiation factor eIF-2B subunit beta OS=Homo sapiens (Human) OX=9606 GN=EIF2B2 PE=1 SV=3	8	0.0235159	0.472167	0.646824	0.809604	1	0	0	No
ERAP1	Q9NZ08	Endoplasmic reticulum aminopeptidase 1 OS=Homo sapiens (Human) OX=9606 GN=ERAP1 PE=1 SV=3	31	0.023477	0.314004	0.759895	0.999185	1	0	0	No
PXK	Q7Z7A4	PX domain-containing protein kinase-like protein OS=Homo sapiens (Human) OX=9606 GN=PXK PE=1 SV=1	14	0.0234692	0.411946	0.688968	0.932635	1	0	0	No
DHX36	Q9H2U1	ATP-dependent DNA/RNA helicase DHX36 OS=Homo sapiens (Human) OX=9606 GN=DHX36 PE=1 SV=2	16	0.0233448	0.346321	0.736194	0.979438	1	0	0	No
RRP1B	Q14684	Ribosomal RNA processing protein 1 homolog B OS=Homo sapiens (Human) OX=9606 GN=RRP1B PE=1 SV=3	18	0.0232737	0.312432	0.761055	0.992406	1	0	0	No
CTNNBL1	Q8WYA6	Beta-catenin-like protein 1 OS=Homo sapiens (Human) OX=9606 GN=CTNNBL1 PE=1 SV=1	12	0.0232506	0.457515	0.656966	0.872748	1	0	0	No
EIF2B4	Q9UI10	Translation initiation factor eIF-2B subunit delta OS=Homo sapiens (Human) OX=9606 GN=EIF2B4 PE=1 SV=2	12	0.0232404	0.373496	0.716484	0.946527	1	0	0	No
ARHGEF18	Q6ZSZ5	Rho guanine nucleotide exchange factor 18 OS=Homo sapiens (Human) OX=9606 GN=ARHGEF18 PE=1 SV=4	16	0.0231805	0.387725	0.70625	0.960379	1	0	0	No
LARP7	Q4G0J3	La-related protein 7 OS=Homo sapiens (Human) OX=9606 GN=LARP7 PE=1 SV=1	15	0.0231771	0.317419	0.757378	0.985588	1	0	0	No
MAT2B	Q9NZL9	Methionine adenosyltransferase 2 subunit beta OS=Homo sapiens (Human) OX=9606 GN=MAT2B PE=1 SV=1	15	0.0231542	0.36922	0.719572	0.96587	1	0	0	No
SCFD2	Q8WU76	Sec1 family domain-containing protein 2 OS=Homo sapiens (Human) OX=9606 GN=SCFD2 PE=1 SV=2	3	0.0231458	0.2992	0.770841	0.866527	1	0	0	No
ACAD10	Q6JQN1	Acyl-CoA dehydrogenase family member 10 OS=Homo sapiens (Human) OX=9606 GN=ACAD10 PE=1 SV=1	3	0.0230532	0.338676	0.741775	0.834397	1	0	0	No
PTRHD1	Q6GMV3	Putative peptidyl-tRNA hydrolase PTRHD1 OS=Homo sapiens (Human) OX=9606 GN=PTRHD1 PE=1 SV=1	4	0.0230013	0.393263	0.702283	0.816006	1	0	0	No
RPL38	P63173	60S ribosomal protein L38 OS=Homo sapiens (Human) OX=9606 GN=RPL38 PE=1 SV=2	5	0.022974	0.356939	0.728468	0.872485	1	0	0	No
SYMPK	Q92797	Symplekin OS=Homo sapiens (Human) OX=9606 GN=SYMPK PE=1 SV=2	18	0.0229628	0.31918	0.756081	0.991193	1	0	0	No
LSM4	Q9Y4Z0	U6 snRNA-associated Sm-like protein LSm4 OS=Homo sapiens (Human) OX=9606 GN=LSM4 PE=1 SV=1	2	0.022946	0.235959	0.818171	0.912838	1	0	0	No
IK	Q13123	Protein Red OS=Homo sapiens (Human) OX=9606 GN=IK PE=1 SV=3	10	0.0227221	0.339991	0.740815	0.952192	1	0	0	No
PPWD1	Q96BP3	Peptidylprolyl isomerase domain and WD repeat-containing protein 1 OS=Homo sapiens (Human) OX=9606 GN=PPWD1 PE=1 SV=1	15	0.0226186	0.328583	0.749169	0.982349	1	0	0	No
UBE2D3	P61077	Ubiquitin-conjugating enzyme E2 D3 OS=Homo sapiens (Human) OX=9606 GN=UBE2D3 PE=1 SV=1	4	0.0225836	0.277409	0.78705	0.911148	1	0	0	No
POP1	Q99575	Ribonucleases P/MRP protein subunit POP1 OS=Homo sapiens (Human) OX=9606 GN=POP1 PE=1 SV=2	16	0.0225704	0.351565	0.732374	0.977509	1	0	0	No
SLC25A4	P12235	ADP/ATP translocase 1 OS=Homo sapiens (Human) OX=9606 GN=SLC25A4 PE=1 SV=4	3	0.0225694	0.357698	0.727917	0.818197	1	0	0	No
SHARPIN	Q9H0F6	Sharpin OS=Homo sapiens (Human) OX=9606 GN=SHARPIN PE=1 SV=1	2	0.0225536	0.257003	0.802326	0.859985	1	0	0	No
AP3S1	Q92572	AP-3 complex subunit sigma-1 OS=Homo sapiens (Human) OX=9606 GN=AP3S1 PE=1 SV=1	6	0.0225388	0.230415	0.82236	0.96958	1	0	0	No
ERBIN	Q96RT1	Erbin OS=Homo sapiens (Human) OX=9606 GN=ERBIN PE=1 SV=2	12	0.0223	0.255755	0.803263	0.99174	1	0	0	No
GBP2	P32456	Guanylate-binding protein 2 OS=Homo sapiens (Human) OX=9606 GN=GBP2 PE=1 SV=3	2	0.0222645	0.215569	0.833606	0.890708	1	0	0	No
CDC5L	Q99459	Cell division cycle 5-like protein OS=Homo sapiens (Human) OX=9606 GN=CDC5L PE=1 SV=2	27	0.0222254	0.238132	0.816531	0.999913	1	0	0	No
TRMT5	Q32P41	tRNA (guanine(37)-N1)-methyltransferase OS=Homo sapiens (Human) OX=9606 GN=TRMT5 PE=1 SV=2	7	0.0220764	0.261434	0.799002	0.96608	1	0	0	No
PTPRA	P18433	Receptor-type tyrosine-protein phosphatase alpha OS=Homo sapiens (Human) OX=9606 GN=PTPRA PE=1 SV=3	3	0.0219707	0.303645	0.767549	0.86302	1	0	0	No
PPID	Q08752	Peptidyl-prolyl cis-trans isomerase D OS=Homo sapiens (Human) OX=9606 GN=PPID PE=1 SV=3	21	0.0219499	0.428885	0.676993	0.955156	1	0	0	No
MBD2	Q9UBB5	Methyl-CpG-binding domain protein 2 OS=Homo sapiens (Human) OX=9606 GN=MBD2 PE=1 SV=1	3	0.0218298	0.252526	0.80569	0.901403	1	0	0	No
RPL7L1	Q6DKI1	60S ribosomal protein L7-like 1 OS=Homo sapiens (Human) OX=9606 GN=RPL7L1 PE=1 SV=2	8	0.0218258	0.287721	0.779367	0.963005	1	0	0	No
TRIM25	Q14258	E3 ubiquitin/ISG15 ligase TRIM25 OS=Homo sapiens (Human) OX=9606 GN=TRIM25 PE=1 SV=2	23	0.0218197	0.510233	0.620831	0.882853	1	0	0	No
PRMT5	O14744	Protein arginine N-methyltransferase 5 OS=Homo sapiens (Human) OX=9606 GN=PRMT5 PE=1 SV=4	26	0.0218004	0.338797	0.741687	0.996051	1	0	0	No
FUBP3	Q96I24	Far upstream element-binding protein 3 OS=Homo sapiens (Human) OX=9606 GN=FUBP3 PE=1 SV=2	25	0.0217941	0.387525	0.706393	0.985485	1	0	0	No
PPHLN1	Q8NEY8	Periphilin-1 OS=Homo sapiens (Human) OX=9606 GN=PPHLN1 PE=1 SV=2	5	0.0217348	0.301526	0.769118	0.915612	1	0	0	No
VWA8	A3KMH1	von Willebrand factor A domain-containing protein 8 OS=Homo sapiens (Human) OX=9606 GN=VWA8 PE=1 SV=2	3	0.0215057	0.323433	0.752952	0.847058	1	0	0	No
ACO1	P21399	Cytoplasmic aconitate hydratase OS=Homo sapiens (Human) OX=9606 GN=ACO1 PE=1 SV=3	20	0.0215032	0.280597	0.784672	0.997713	1	0	0	No
RTF1	Q92541	RNA polymerase-associated protein RTF1 homolog OS=Homo sapiens (Human) OX=9606 GN=RTF1 PE=1 SV=4	13	0.0213527	0.251191	0.806693	0.994247	1	0	0	No
CACUL1	Q86Y37	CDK2-associated and cullin domain-containing protein 1 OS=Homo sapiens (Human) OX=9606 GN=CACUL1 PE=1 SV=1	4	0.0211982	0.293528	0.77505	0.899623	1	0	0	No
PREB	Q9HCU5	Prolactin regulatory element-binding protein OS=Homo sapiens (Human) OX=9606 GN=PREB PE=1 SV=2	10	0.0211268	0.2243	0.826988	0.992339	1	0	0	No
PUS7	Q96PZ0	Pseudouridylate synthase 7 homolog OS=Homo sapiens (Human) OX=9606 GN=PUS7 PE=1 SV=2	17	0.0211232	0.282231	0.783454	0.995426	1	0	0	No
EIF2B1	Q14232	Translation initiation factor eIF-2B subunit alpha OS=Homo sapiens (Human) OX=9606 GN=EIF2B1 PE=1 SV=1	15	0.0210562	0.390133	0.704523	0.954056	1	0	0	No
P4HA1	P13674	Prolyl 4-hydroxylase subunit alpha-1 OS=Homo sapiens (Human) OX=9606 GN=P4HA1 PE=1 SV=2	15	0.0210424	0.257766	0.801753	0.995997	1	0	0	No
C1ORF52	Q8N6N3	UPF0690 protein C1orf52 OS=Homo sapiens (Human) OX=9606 GN=C1orf52 PE=1 SV=1	4	0.0209597	0.210454	0.83749	0.951909	1	0	0	No
AFG3L2	Q9Y4W6	AFG3-like protein 2 OS=Homo sapiens (Human) OX=9606 GN=AFG3L2 PE=1 SV=2	31	0.020953	0.14844	0.884911	1	1	0	0	No
PACS1	Q6VY07	Phosphofurin acidic cluster sorting protein 1 OS=Homo sapiens (Human) OX=9606 GN=PACS1 PE=1 SV=2	2	0.0208946	0.218848	0.831119	0.888342	1	0	0	No
SNU13	P55769	NHP2-like protein 1 OS=Homo sapiens (Human) OX=9606 GN=SNU13 PE=1 SV=3	6	0.0208226	0.33089	0.747477	0.912239	1	0	0	No
ACSL3	O95573	Long-chain-fatty-acid--CoA ligase 3 OS=Homo sapiens (Human) OX=9606 GN=ACSL3 PE=1 SV=3	18	0.0208057	0.280407	0.784814	0.996486	1	0	0	No
UBR4	Q5T4S7	E3 ubiquitin-protein ligase UBR4 OS=Homo sapiens (Human) OX=9606 GN=UBR4 PE=1 SV=1	58	0.020743	0.333256	0.745743	0.999971	1	0	0	No
FOCAD	Q5VW36	Focadhesin OS=Homo sapiens (Human) OX=9606 GN=FOCAD PE=1 SV=1	2	0.0207315	0.369034	0.719706	0.770455	1	0	0	No
HSPA8	P11142	Heat shock cognate 71 kDa protein OS=Homo sapiens (Human) OX=9606 GN=HSPA8 PE=1 SV=1	47	0.020724	0.216246	0.833093	1	1	0	0	No
HMG20A	Q9NP66	High mobility group protein 20A OS=Homo sapiens (Human) OX=9606 GN=HMG20A PE=1 SV=1	2	0.0206954	0.293244	0.775261	0.831862	1	0	0	No
DNAJC13	O75165	DnaJ homolog subfamily C member 13 OS=Homo sapiens (Human) OX=9606 GN=DNAJC13 PE=1 SV=5	16	0.0206728	0.400586	0.697051	0.9525	1	0	0	No
CCT8	P50990	T-complex protein 1 subunit theta OS=Homo sapiens (Human) OX=9606 GN=CCT8 PE=1 SV=4	42	0.0205287	0.381454	0.710753	0.998035	1	0	0	No
CXORF21	Q9HAI6	Protein CXorf21 OS=Homo sapiens (Human) OX=9606 GN=CXorf21 PE=1 SV=1	3	0.0204214	0.268593	0.793639	0.889821	1	0	0	No
CHORDC1	Q9UHD1	Cysteine and histidine-rich domain-containing protein 1 OS=Homo sapiens (Human) OX=9606 GN=CHORDC1 PE=1 SV=2	14	0.0203533	0.220375	0.829961	0.998028	1	0	0	No
USP5	P45974	Ubiquitin carboxyl-terminal hydrolase 5 OS=Homo sapiens (Human) OX=9606 GN=USP5 PE=1 SV=2	29	0.0201334	0.24522	0.811187	0.999929	1	0	0	No
PIK3R1	P27986	Phosphatidylinositol 3-kinase regulatory subunit alpha OS=Homo sapiens (Human) OX=9606 GN=PIK3R1 PE=1 SV=2	14	0.0201123	0.221429	0.829163	0.997969	1	0	0	No
HSD17B10	Q99714	3-hydroxyacyl-CoA dehydrogenase type-2 OS=Homo sapiens (Human) OX=9606 GN=HSD17B10 PE=1 SV=3	14	0.0201059	0.203301	0.842929	0.998815	1	0	0	No
RPL4	P36578	60S ribosomal protein L4 OS=Homo sapiens (Human) OX=9606 GN=RPL4 PE=1 SV=5	38	0.0200853	0.231855	0.821271	0.999997	1	0	0	No
CCT4	P50991	T-complex protein 1 subunit delta OS=Homo sapiens (Human) OX=9606 GN=CCT4 PE=1 SV=4	41	0.0200435	0.121233	0.90588	1	1	0	0	No
EPC1	Q9H2F5	Enhancer of polycomb homolog 1 OS=Homo sapiens (Human) OX=9606 GN=EPC1 PE=1 SV=1	2	0.020007	0.790775	0.44721	0.432911	0.784771	0.105257	0.00210588	No
ZBTB7A	O95365	Zinc finger and BTB domain-containing protein 7A OS=Homo sapiens (Human) OX=9606 GN=ZBTB7A PE=1 SV=1	6	0.0199144	0.187543	0.854942	0.983922	1	0	0	No
OSBPL1A	Q9BXW6	Oxysterol-binding protein-related protein 1 OS=Homo sapiens (Human) OX=9606 GN=OSBPL1A PE=1 SV=2	8	0.0199086	0.251391	0.806543	0.977558	1	0	0	No
MPO	P05164	Myeloperoxidase OS=Homo sapiens (Human) OX=9606 GN=MPO PE=1 SV=1	37	0.0198906	0.202216	0.843755	1	1	0	0	No
AGR2	O95994	Anterior gradient protein 2 homolog OS=Homo sapiens (Human) OX=9606 GN=AGR2 PE=1 SV=1	4	0.0196287	0.15667	0.878587	0.975639	1	0	0	No
STRBP	Q96SI9	Spermatid perinuclear RNA-binding protein OS=Homo sapiens (Human) OX=9606 GN=STRBP PE=1 SV=1	6	0.0195701	0.237653	0.816893	0.966585	1	0	0	No
VPS33B	Q9H267	Vacuolar protein sorting-associated protein 33B OS=Homo sapiens (Human) OX=9606 GN=VPS33B PE=1 SV=2	4	0.0195699	0.193659	0.850274	0.960211	1	0	0	No
MAST3	O60307	Microtubule-associated serine/threonine-protein kinase 3 OS=Homo sapiens (Human) OX=9606 GN=MAST3 PE=1 SV=2	4	0.0195121	0.380368	0.711534	0.827855	1	0	0	No
SNX18	Q96RF0	Sorting nexin-18 OS=Homo sapiens (Human) OX=9606 GN=SNX18 PE=1 SV=2	4	0.019392	0.155037	0.879841	0.976228	1	0	0	No
MMAB	Q96EY8	Corrinoid adenosyltransferase OS=Homo sapiens (Human) OX=9606 GN=MMAB PE=1 SV=1	9	0.0192372	0.279875	0.78521	0.973609	1	0	0	No
STK4	Q13043	Serine/threonine-protein kinase 4 OS=Homo sapiens (Human) OX=9606 GN=STK4 PE=1 SV=2	8	0.019206	0.223398	0.827671	0.985698	1	0	0	No
PSPC1	Q8WXF1	Paraspeckle component 1 OS=Homo sapiens (Human) OX=9606 GN=PSPC1 PE=1 SV=1	19	0.0191845	0.239007	0.815871	0.999194	1	0	0	No
ZNF428	Q96B54	Zinc finger protein 428 OS=Homo sapiens (Human) OX=9606 GN=ZNF428 PE=1 SV=2	3	0.0191737	0.133932	0.896082	0.969848	1	0	0	No
TOMM34	Q15785	Mitochondrial import receptor subunit TOM34 OS=Homo sapiens (Human) OX=9606 GN=TOMM34 PE=1 SV=2	14	0.0191175	0.414095	0.687445	0.93092	1	0	0	No
WDR11	Q9BZH6	WD repeat-containing protein 11 OS=Homo sapiens (Human) OX=9606 GN=WDR11 PE=1 SV=1	11	0.0189019	0.332938	0.745975	0.963017	1	0	0	No
CCT7	Q99832	T-complex protein 1 subunit eta OS=Homo sapiens (Human) OX=9606 GN=CCT7 PE=1 SV=2	41	0.0188957	0.325644	0.751327	0.999747	1	0	0	No
STK38	Q15208	Serine/threonine-protein kinase 38 OS=Homo sapiens (Human) OX=9606 GN=STK38 PE=1 SV=1	3	0.0187237	0.215365	0.833761	0.926282	1	0	0	No
COPE	O14579	Coatomer subunit epsilon OS=Homo sapiens (Human) OX=9606 GN=COPE PE=1 SV=3	11	0.0186923	0.243203	0.812707	0.991621	1	0	0	No
TERF2	Q15554	Telomeric repeat-binding factor 2 OS=Homo sapiens (Human) OX=9606 GN=TERF2 PE=1 SV=3	9	0.0186664	0.285736	0.780844	0.971317	1	0	0	No
EIF3M	Q7L2H7	Eukaryotic translation initiation factor 3 subunit M OS=Homo sapiens (Human) OX=9606 GN=EIF3M PE=1 SV=1	14	0.0186199	0.335964	0.74376	0.976431	1	0	0	No
ARFIP1	P53367	Arfaptin-1 OS=Homo sapiens (Human) OX=9606 GN=ARFIP1 PE=1 SV=2	5	0.0185932	0.155185	0.879727	0.985589	1	0	0	No
PAAF1	Q9BRP4	Proteasomal ATPase-associated factor 1 OS=Homo sapiens (Human) OX=9606 GN=PAAF1 PE=1 SV=2	9	0.0185002	0.335318	0.744233	0.946443	1	0	0	No
WNK1	Q9H4A3	Serine/threonine-protein kinase WNK1 OS=Homo sapiens (Human) OX=9606 GN=WNK1 PE=1 SV=2	30	0.0184242	0.243766	0.812282	0.999949	1	0	0	No
ACOX3	O15254	Peroxisomal acyl-coenzyme A oxidase 3 OS=Homo sapiens (Human) OX=9606 GN=ACOX3 PE=1 SV=2	11	0.0183566	0.299348	0.770732	0.977237	1	0	0	No
FUS	P35637	RNA-binding protein FUS OS=Homo sapiens (Human) OX=9606 GN=FUS PE=1 SV=1	14	0.0182817	0.116145	0.90981	0.999972	1	0	0	No
REXO4	Q9GZR2	RNA exonuclease 4 OS=Homo sapiens (Human) OX=9606 GN=REXO4 PE=1 SV=2	4	0.0182785	0.280817	0.784508	0.908764	1	0	0	No
ECPAS	Q5VYK3	Proteasome adapter and scaffold protein ECM29 OS=Homo sapiens (Human) OX=9606 GN=ECPAS PE=1 SV=2	46	0.018188	0.23022	0.822508	1	1	0	0	No
CHMP1B	Q7LBR1	Charged multivesicular body protein 1b OS=Homo sapiens (Human) OX=9606 GN=CHMP1B PE=1 SV=1	4	0.0181797	0.395144	0.700937	0.814256	1	0	0	No
RINT1	Q6NUQ1	RAD50-interacting protein 1 OS=Homo sapiens (Human) OX=9606 GN=RINT1 PE=1 SV=1	3	0.0180671	0.205444	0.841299	0.932436	1	0	0	No
PPAN	Q9NQ55	Suppressor of SWI4 1 homolog OS=Homo sapiens (Human) OX=9606 GN=PPAN PE=2 SV=1	20	0.018014	0.161978	0.874512	0.99998	1	0	0	No
NAGA	P17050	Alpha-N-acetylgalactosaminidase OS=Homo sapiens (Human) OX=9606 GN=NAGA PE=1 SV=2	6	0.0179986	0.351383	0.732507	0.896394	1	0	0	No
SATB1	Q01826	DNA-binding protein SATB1 OS=Homo sapiens (Human) OX=9606 GN=SATB1 PE=1 SV=1	14	0.017982	0.22401	0.827207	0.997816	1	0	0	No
CAMSAP1	Q5T5Y3	Calmodulin-regulated spectrin-associated protein 1 OS=Homo sapiens (Human) OX=9606 GN=CAMSAP1 PE=1 SV=2	2	0.0179331	0.409531	0.690683	0.736765	1	0	0	No
EXOC2	Q96KP1	Exocyst complex component 2 OS=Homo sapiens (Human) OX=9606 GN=EXOC2 PE=1 SV=1	12	0.0178537	0.286179	0.780513	0.985217	1	0	0	No
XPO5	Q9HAV4	Exportin-5 OS=Homo sapiens (Human) OX=9606 GN=XPO5 PE=1 SV=1	37	0.0178338	0.19886	0.846311	1	1	0	0	No
SNRNP27	Q8WVK2	U4/U6.U5 small nuclear ribonucleoprotein 27 kDa protein OS=Homo sapiens (Human) OX=9606 GN=SNRNP27 PE=1 SV=1	2	0.0178013	0.252785	0.805495	0.863189	1	0	0	No
TRIP6	Q15654	Thyroid receptor-interacting protein 6 OS=Homo sapiens (Human) OX=9606 GN=TRIP6 PE=1 SV=3	14	0.0177354	0.310417	0.762543	0.984781	1	0	0	No
STXBP2	Q15833	Syntaxin-binding protein 2 OS=Homo sapiens (Human) OX=9606 GN=STXBP2 PE=1 SV=2	23	0.0176163	0.131245	0.898154	0.999999	1	0	0	No
SPATS2L	Q9NUQ6	SPATS2-like protein OS=Homo sapiens (Human) OX=9606 GN=SPATS2L PE=1 SV=2	9	0.0175131	0.252427	0.805764	0.982697	1	0	0	No
WDR74	Q6RFH5	WD repeat-containing protein 74 OS=Homo sapiens (Human) OX=9606 GN=WDR74 PE=1 SV=1	11	0.0174396	0.154184	0.880496	0.999214	1	0	0	No
FKBP2	P26885	Peptidyl-prolyl cis-trans isomerase FKBP2 OS=Homo sapiens (Human) OX=9606 GN=FKBP2 PE=1 SV=2	6	0.017405	0.354948	0.729914	0.893499	1	0	0	No
DEK	P35659	Protein DEK OS=Homo sapiens (Human) OX=9606 GN=DEK PE=1 SV=1	17	0.0174043	0.159166	0.87667	0.999937	1	0	0	No
P2RX1	P51575	P2X purinoceptor 1 OS=Homo sapiens (Human) OX=9606 GN=P2RX1 PE=1 SV=1	2	0.0174032	-0.0191045	0.985129	0.996935	1	0	0	No
PDLIM2	Q96JY6	PDZ and LIM domain protein 2 OS=Homo sapiens (Human) OX=9606 GN=PDLIM2 PE=1 SV=1	13	0.0170824	0.208805	0.838744	0.998034	1	0	0	No
HSF1	Q00613	Heat shock factor protein 1 OS=Homo sapiens (Human) OX=9606 GN=HSF1 PE=1 SV=1	5	0.0169964	0.310416	0.762543	0.909269	1	0	0	No
UNC13D	Q70J99	Protein unc-13 homolog D OS=Homo sapiens (Human) OX=9606 GN=UNC13D PE=1 SV=1	19	0.0169731	0.265306	0.796099	0.998156	1	0	0	No
NT5DC1	Q5TFE4	5'-nucleotidase domain-containing protein 1 OS=Homo sapiens (Human) OX=9606 GN=NT5DC1 PE=1 SV=1	10	0.0169624	0.173647	0.865567	0.997741	1	0	0	No
TBXAS1	P24557	Thromboxane-A synthase OS=Homo sapiens (Human) OX=9606 GN=TBXAS1 PE=1 SV=3	2	0.0169592	0.234266	0.81945	0.877059	1	0	0	No
COX6C	P09669	Cytochrome c oxidase subunit 6C OS=Homo sapiens (Human) OX=9606 GN=COX6C PE=1 SV=2	4	0.0168995	0.297795	0.771884	0.896469	1	0	0	No
COG7	P83436	Conserved oligomeric Golgi complex subunit 7 OS=Homo sapiens (Human) OX=9606 GN=COG7 PE=1 SV=1	16	0.0168189	0.194684	0.849493	0.999566	1	0	0	No
ALG5	Q9Y673	Dolichyl-phosphate beta-glucosyltransferase OS=Homo sapiens (Human) OX=9606 GN=ALG5 PE=1 SV=1	6	0.0167835	0.309253	0.763402	0.927471	1	0	0	No
SEPTIN8	Q92599	Septin-8 OS=Homo sapiens (Human) OX=9606 GN=SEPTIN8 PE=1 SV=4	2	0.0165917	0.272187	0.79095	0.848327	1	0	0	No
RHOT2	Q8IXI1	Mitochondrial Rho GTPase 2 OS=Homo sapiens (Human) OX=9606 GN=RHOT2 PE=1 SV=2	9	0.0165693	0.307412	0.764763	0.961682	1	0	0	No
TCP1	P17987	T-complex protein 1 subunit alpha OS=Homo sapiens (Human) OX=9606 GN=TCP1 PE=1 SV=1	35	0.0165499	0.181037	0.859913	1	1	0	0	No
UBLCP1	Q8WVY7	Ubiquitin-like domain-containing CTD phosphatase 1 OS=Homo sapiens (Human) OX=9606 GN=UBLCP1 PE=1 SV=2	5	0.0165224	0.100213	0.922132	0.995813	1	0	0	No
CRABP2	P29373	Cellular retinoic acid-binding protein 2 OS=Homo sapiens (Human) OX=9606 GN=CRABP2 PE=1 SV=2	2	0.0164843	0.0131262	0.989782	0.998252	1	0	0	No
ABCE1	P61221	ATP-binding cassette sub-family E member 1 OS=Homo sapiens (Human) OX=9606 GN=ABCE1 PE=1 SV=1	27	0.0164131	0.249684	0.807827	0.999853	1	0	0	No
MT-ATP8	P03928	ATP synthase protein 8 OS=Homo sapiens (Human) OX=9606 GN=MT-ATP8 PE=1 SV=1	2	0.0162599	0.019618	0.98473	0.996811	1	0	0	No
BABAM1	Q9NWV8	BRISC and BRCA1-A complex member 1 OS=Homo sapiens (Human) OX=9606 GN=BABAM1 PE=1 SV=1	6	0.0162387	0.157112	0.878247	0.990843	1	0	0	No
TRIM72	Q6ZMU5	Tripartite motif-containing protein 72 OS=Homo sapiens (Human) OX=9606 GN=TRIM72 PE=1 SV=2	12	0.0162286	0.178261	0.862036	0.998865	1	0	0	No
MED12	Q93074	Mediator of RNA polymerase II transcription subunit 12 OS=Homo sapiens (Human) OX=9606 GN=MED12 PE=1 SV=4	8	0.0161894	0.225063	0.82641	0.985282	1	0	0	No
TBRG4	Q969Z0	FAST kinase domain-containing protein 4 OS=Homo sapiens (Human) OX=9606 GN=TBRG4 PE=1 SV=1	9	0.0161417	0.169104	0.869047	0.996936	1	0	0	No
PUM1	Q14671	Pumilio homolog 1 OS=Homo sapiens (Human) OX=9606 GN=PUM1 PE=1 SV=3	12	0.0161296	0.233919	0.819712	0.994867	1	0	0	No
EXOSC9	Q06265	Exosome complex component RRP45 OS=Homo sapiens (Human) OX=9606 GN=EXOSC9 PE=1 SV=3	9	0.0161018	0.310411	0.762547	0.9602	1	0	0	No
GTF2E1	P29083	General transcription factor IIE subunit 1 OS=Homo sapiens (Human) OX=9606 GN=GTF2E1 PE=1 SV=2	5	0.0159225	0.224408	0.826906	0.960671	1	0	0	No
NMRAL1	Q9HBL8	NmrA-like family domain-containing protein 1 OS=Homo sapiens (Human) OX=9606 GN=NMRAL1 PE=1 SV=1	7	0.0159042	0.287885	0.779244	0.953326	1	0	0	No
COPS4	Q9BT78	COP9 signalosome complex subunit 4 OS=Homo sapiens (Human) OX=9606 GN=COPS4 PE=1 SV=1	19	0.0158984	0.324588	0.752103	0.991639	1	0	0	No
NDUFAF4	Q9P032	NADH dehydrogenase [ubiquinone] 1 alpha subcomplex assembly factor 4 OS=Homo sapiens (Human) OX=9606 GN=NDUFAF4 PE=1 SV=1	5	0.0158737	0.152779	0.881576	0.986202	1	0	0	No
TMEM87A	Q8NBN3	Transmembrane protein 87A OS=Homo sapiens (Human) OX=9606 GN=TMEM87A PE=1 SV=3	6	0.015768	0.22596	0.825731	0.971339	1	0	0	No
RAB6A	P20340	Ras-related protein Rab-6A OS=Homo sapiens (Human) OX=9606 GN=RAB6A PE=1 SV=3	6	0.0156629	0.160988	0.875271	0.990099	1	0	0	No
CIAO2B	Q9Y3D0	Cytosolic iron-sulfur assembly component 2B OS=Homo sapiens (Human) OX=9606 GN=CIAO2B PE=1 SV=1	4	0.0156407	0.112407	0.912699	0.988891	1	0	0	No
MEF2C	Q06413	Myocyte-specific enhancer factor 2C OS=Homo sapiens (Human) OX=9606 GN=MEF2C PE=1 SV=1	3	0.0156333	0.280852	0.784482	0.880677	1	0	0	No
RPL36	Q9Y3U8	60S ribosomal protein L36 OS=Homo sapiens (Human) OX=9606 GN=RPL36 PE=1 SV=3	9	0.0156133	0.0808008	0.937176	0.999901	1	0	0	No
GET4	Q7L5D6	Golgi to ER traffic protein 4 homolog OS=Homo sapiens (Human) OX=9606 GN=GET4 PE=1 SV=1	3	0.0156017	0.218445	0.831425	0.924328	1	0	0	No
ETFB	P38117	Electron transfer flavoprotein subunit beta OS=Homo sapiens (Human) OX=9606 GN=ETFB PE=1 SV=3	15	0.0155368	0.299638	0.770517	0.989791	1	0	0	No
INTS14	Q96SY0	Integrator complex subunit 14 OS=Homo sapiens (Human) OX=9606 GN=INTS14 PE=1 SV=2	6	0.0154763	0.228398	0.823886	0.970385	1	0	0	No
GLA	P06280	Alpha-galactosidase A OS=Homo sapiens (Human) OX=9606 GN=GLA PE=1 SV=1	7	0.0154533	0.210698	0.837305	0.983815	1	0	0	No
LANCL2	Q9NS86	LanC-like protein 2 OS=Homo sapiens (Human) OX=9606 GN=LANCL2 PE=1 SV=1	7	0.0153465	0.208588	0.838908	0.984376	1	0	0	No
DNPH1	O43598	2'-deoxynucleoside 5'-phosphate N-hydrolase 1 OS=Homo sapiens (Human) OX=9606 GN=DNPH1 PE=1 SV=1	6	0.0152525	0.164641	0.872469	0.989362	1	0	0	No
FOSL2	P15408	Fos-related antigen 2 OS=Homo sapiens (Human) OX=9606 GN=FOSL2 PE=1 SV=1	2	0.015143	0.219133	0.830902	0.888135	1	0	0	No
ARF5	P84085	ADP-ribosylation factor 5 OS=Homo sapiens (Human) OX=9606 GN=ARF5 PE=1 SV=2	3	0.0150647	0.234811	0.819038	0.913611	1	0	0	No
TMX3	Q96JJ7	Protein disulfide-isomerase TMX3 OS=Homo sapiens (Human) OX=9606 GN=TMX3 PE=1 SV=2	11	0.0147727	0.189057	0.853785	0.997679	1	0	0	No
PHF14	O94880	PHD finger protein 14 OS=Homo sapiens (Human) OX=9606 GN=PHF14 PE=1 SV=2	3	0.0147472	0.154874	0.879966	0.960234	1	0	0	No
CPSF6	Q16630	Cleavage and polyadenylation specificity factor subunit 6 OS=Homo sapiens (Human) OX=9606 GN=CPSF6 PE=1 SV=2	14	0.0147279	0.214094	0.834726	0.998356	1	0	0	No
CREBBP	Q92793	CREB-binding protein OS=Homo sapiens (Human) OX=9606 GN=CREBBP PE=1 SV=3	2	0.014656	0.129629	0.899401	0.947497	1	0	0	No
ABCF1	Q8NE71	ATP-binding cassette sub-family F member 1 OS=Homo sapiens (Human) OX=9606 GN=ABCF1 PE=1 SV=2	29	0.0146511	0.2558	0.803229	0.999883	1	0	0	No
PNKD	Q8N490	Probable hydrolase PNKD OS=Homo sapiens (Human) OX=9606 GN=PNKD PE=1 SV=2	4	0.0145311	0.087876	0.93169	0.993853	1	0	0	No
ORC5	O43913	Origin recognition complex subunit 5 OS=Homo sapiens (Human) OX=9606 GN=ORC5 PE=1 SV=1	5	0.0145297	0.153014	0.881395	0.986143	1	0	0	No
TIMM17B	O60830	Mitochondrial import inner membrane translocase subunit Tim17-B OS=Homo sapiens (Human) OX=9606 GN=TIMM17B PE=1 SV=1	4	0.0145058	0.129056	0.899842	0.984567	1	0	0	No
CCDC88A	Q3V6T2	Girdin OS=Homo sapiens (Human) OX=9606 GN=CCDC88A PE=1 SV=2	4	0.0144927	0.114508	0.911075	0.988389	1	0	0	No
CNST	Q6PJW8	Consortin OS=Homo sapiens (Human) OX=9606 GN=CNST PE=1 SV=3	2	0.0144457	0.742245	0.474813	0.467945	0.822664	0.0847774	0.00122467	No
ZNF512B	Q96KM6	Zinc finger protein 512B OS=Homo sapiens (Human) OX=9606 GN=ZNF512B PE=1 SV=1	3	0.0144036	0.101744	0.920948	0.98224	1	0	0	No
GTF2H1	P32780	General transcription factor IIH subunit 1 OS=Homo sapiens (Human) OX=9606 GN=GTF2H1 PE=1 SV=1	7	0.0143726	0.245093	0.811282	0.972722	1	0	0	No
TBC1D23	Q9NUY8	TBC1 domain family member 23 OS=Homo sapiens (Human) OX=9606 GN=TBC1D23 PE=1 SV=3	4	0.0143361	0.353865	0.730701	0.851329	1	0	0	No
TNRC6A	Q8NDV7	Trinucleotide repeat-containing gene 6A protein OS=Homo sapiens (Human) OX=9606 GN=TNRC6A PE=1 SV=2	2	0.0142562	-0.0119462	0.990701	0.998482	1	0	0	No
GOSR1	O95249	Golgi SNAP receptor complex member 1 OS=Homo sapiens (Human) OX=9606 GN=GOSR1 PE=1 SV=1	7	0.0142312	0.173587	0.865613	0.99187	1	0	0	No
URI1	O94763	Unconventional prefoldin RPB5 interactor 1 OS=Homo sapiens (Human) OX=9606 GN=URI1 PE=1 SV=3	9	0.0142122	0.113782	0.911636	0.9995	1	0	0	No
RCOR1	Q9UKL0	REST corepressor 1 OS=Homo sapiens (Human) OX=9606 GN=RCOR1 PE=1 SV=2	10	0.0141851	0.271846	0.791206	0.981628	1	0	0	No
CMC2	Q9NRP2	COX assembly mitochondrial protein 2 homolog OS=Homo sapiens (Human) OX=9606 GN=CMC2 PE=1 SV=1	2	0.0140466	0.203577	0.842719	0.899254	1	0	0	No
ARHGAP9	Q9BRR9	Rho GTPase-activating protein 9 OS=Homo sapiens (Human) OX=9606 GN=ARHGAP9 PE=1 SV=2	2	0.0140094	1.51725	0.159802	0.103091	0.301543	0.520651	0.007294	No
UBE3C	Q15386	Ubiquitin-protein ligase E3C OS=Homo sapiens (Human) OX=9606 GN=UBE3C PE=1 SV=3	4	0.0139173	0.222068	0.828678	0.945703	1	0	0	No
DOCK10	Q96BY6	Dedicator of cytokinesis protein 10 OS=Homo sapiens (Human) OX=9606 GN=DOCK10 PE=1 SV=3	20	0.0138961	0.142611	0.889397	0.999994	1	0	0	No
NAE1	Q13564	NEDD8-activating enzyme E1 regulatory subunit OS=Homo sapiens (Human) OX=9606 GN=NAE1 PE=1 SV=1	13	0.0138549	0.178378	0.861946	0.999239	1	0	0	No
VPS52	Q8N1B4	Vacuolar protein sorting-associated protein 52 homolog OS=Homo sapiens (Human) OX=9606 GN=VPS52 PE=1 SV=1	2	0.0137689	0.209635	0.838113	0.894959	1	0	0	No
CGAS	Q8N884	Cyclic GMP-AMP synthase OS=Homo sapiens (Human) OX=9606 GN=CGAS PE=1 SV=2	16	0.0137639	0.218918	0.831066	0.998994	1	0	0	No
GOLGB1	Q14789	Golgin subfamily B member 1 OS=Homo sapiens (Human) OX=9606 GN=GOLGB1 PE=1 SV=2	8	0.0136592	0.0926549	0.927986	0.999613	1	0	0	No
NUP62	P37198	Nuclear pore glycoprotein p62 OS=Homo sapiens (Human) OX=9606 GN=NUP62 PE=1 SV=3	9	0.013651	0.234691	0.819129	0.987241	1	0	0	No
UHRF1BP1L	A0JNW5	UHRF1-binding protein 1-like OS=Homo sapiens (Human) OX=9606 GN=UHRF1BP1L PE=1 SV=2	6	0.0136199	0.168794	0.869284	0.988482	1	0	0	No
PREP	P48147	Prolyl endopeptidase OS=Homo sapiens (Human) OX=9606 GN=PREP PE=1 SV=2	25	0.0135993	0.19446	0.849664	0.999983	1	0	0	No
SF3B1	O75533	Splicing factor 3B subunit 1 OS=Homo sapiens (Human) OX=9606 GN=SF3B1 PE=1 SV=3	53	0.0135809	0.154824	0.880005	1	1	0	0	No
SASH3	O75995	SAM and SH3 domain-containing protein 3 OS=Homo sapiens (Human) OX=9606 GN=SASH3 PE=1 SV=2	2	0.0134886	0.149868	0.883814	0.935162	1	0	0	No
SLC25A11	Q02978	Mitochondrial 2-oxoglutarate/malate carrier protein OS=Homo sapiens (Human) OX=9606 GN=SLC25A11 PE=1 SV=3	10	0.0134678	0.183334	0.858157	0.99706	1	0	0	No
EEF2K	O00418	Eukaryotic elongation factor 2 kinase OS=Homo sapiens (Human) OX=9606 GN=EEF2K PE=1 SV=2	5	0.0134624	0.157979	0.877581	0.984858	1	0	0	No
CYB5R3	P00387	NADH-cytochrome b5 reductase 3 OS=Homo sapiens (Human) OX=9606 GN=CYB5R3 PE=1 SV=3	6	0.0134484	0.1461	0.886711	0.992755	1	0	0	No
PPP6R1	Q9UPN7	Serine/threonine-protein phosphatase 6 regulatory subunit 1 OS=Homo sapiens (Human) OX=9606 GN=PPP6R1 PE=1 SV=5	16	0.0134359	0.164582	0.872514	0.999874	1	0	0	No
ZNHIT2	Q9UHR6	Zinc finger HIT domain-containing protein 2 OS=Homo sapiens (Human) OX=9606 GN=ZNHIT2 PE=1 SV=1	4	0.01337	0.177793	0.862394	0.967314	1	0	0	No
OCIAD1	Q9NX40	OCIA domain-containing protein 1 OS=Homo sapiens (Human) OX=9606 GN=OCIAD1 PE=1 SV=1	10	0.0132305	0.175666	0.864022	0.99761	1	0	0	No
BCL10	O95999	B-cell lymphoma/leukemia 10 OS=Homo sapiens (Human) OX=9606 GN=BCL10 PE=1 SV=1	2	0.0130663	0.0335617	0.973879	0.99289	1	0	0	No
WDR12	Q9GZL7	Ribosome biogenesis protein WDR12 OS=Homo sapiens (Human) OX=9606 GN=WDR12 PE=1 SV=2	18	0.0130259	0.103564	0.919539	0.999999	1	0	0	No
RPL17	P18621	60S ribosomal protein L17 OS=Homo sapiens (Human) OX=9606 GN=RPL17 PE=1 SV=3	15	0.0129413	0.0194367	0.984871	1	1	0	0	No
KCMF1	Q9P0J7	E3 ubiquitin-protein ligase KCMF1 OS=Homo sapiens (Human) OX=9606 GN=KCMF1 PE=1 SV=2	4	0.0128375	0.168867	0.869228	0.97099	1	0	0	No
HAUS2	Q9NVX0	HAUS augmin-like complex subunit 2 OS=Homo sapiens (Human) OX=9606 GN=HAUS2 PE=1 SV=1	2	0.0127954	0.0349448	0.972803	0.992448	1	0	0	No
NOC2L	Q9Y3T9	Nucleolar complex protein 2 homolog OS=Homo sapiens (Human) OX=9606 GN=NOC2L PE=1 SV=4	23	0.0127362	0.249618	0.807876	0.999594	1	0	0	No
FXR2	P51116	Fragile X mental retardation syndrome-related protein 2 OS=Homo sapiens (Human) OX=9606 GN=FXR2 PE=1 SV=2	9	0.0127192	0.140856	0.890748	0.998659	1	0	0	No
POP4	O95707	Ribonuclease P protein subunit p29 OS=Homo sapiens (Human) OX=9606 GN=POP4 PE=1 SV=2	2	0.0126705	0.207775	0.839526	0.896282	1	0	0	No
PDCD11	Q14690	Protein RRP5 homolog OS=Homo sapiens (Human) OX=9606 GN=PDCD11 PE=1 SV=3	66	0.0126209	0.107046	0.916845	1	1	0	0	No
MTMR9	Q96QG7	Myotubularin-related protein 9 OS=Homo sapiens (Human) OX=9606 GN=MTMR9 PE=1 SV=1	3	0.0125442	0.180113	0.86062	0.947135	1	0	0	No
TXLNG	Q9NUQ3	Gamma-taxilin OS=Homo sapiens (Human) OX=9606 GN=TXLNG PE=1 SV=2	7	0.0124877	0.117493	0.908768	0.998067	1	0	0	No
UXT	Q9UBK9	Protein UXT OS=Homo sapiens (Human) OX=9606 GN=UXT PE=1 SV=1	3	0.0123966	0.140808	0.890785	0.966822	1	0	0	No
CUTC	Q9NTM9	Copper homeostasis protein cutC homolog OS=Homo sapiens (Human) OX=9606 GN=CUTC PE=1 SV=1	7	0.0123479	0.25527	0.803628	0.968694	1	0	0	No
WAS	P42768	Wiskott-Aldrich syndrome protein OS=Homo sapiens (Human) OX=9606 GN=WAS PE=1 SV=4	15	0.0123395	0.174216	0.865132	0.99971	1	0	0	No
AKAP13	Q12802	A-kinase anchor protein 13 OS=Homo sapiens (Human) OX=9606 GN=AKAP13 PE=1 SV=2	2	0.0122111	-0.066728	0.948098	0.980242	1	0	0	No
ZC3HAV1	Q7Z2W4	Zinc finger CCCH-type antiviral protein 1 OS=Homo sapiens (Human) OX=9606 GN=ZC3HAV1 PE=1 SV=3	32	0.012192	0.211072	0.837021	0.999995	1	0	0	No
ADSS2	P30520	Adenylosuccinate synthetase isozyme 2 OS=Homo sapiens (Human) OX=9606 GN=ADSS2 PE=1 SV=3	20	0.0121484	0.196927	0.847783	0.999886	1	0	0	No
PLEC	Q15149	Plectin OS=Homo sapiens (Human) OX=9606 GN=PLEC PE=1 SV=3	174	0.0121001	0.147558	0.88559	1	1	0	0	No
CPNE1	Q99829	Copine-1 OS=Homo sapiens (Human) OX=9606 GN=CPNE1 PE=1 SV=1	15	0.0120899	0.148836	0.884607	0.999905	1	0	0	No
COPS7A	Q9UBW8	COP9 signalosome complex subunit 7a OS=Homo sapiens (Human) OX=9606 GN=COPS7A PE=1 SV=1	7	0.0120188	0.118421	0.908052	0.998009	1	0	0	No
AP3B1	O00203	AP-3 complex subunit beta-1 OS=Homo sapiens (Human) OX=9606 GN=AP3B1 PE=1 SV=3	26	0.0117721	0.132272	0.897362	1	1	0	0	No
DPH6	Q7L8W6	Diphthine--ammonia ligase OS=Homo sapiens (Human) OX=9606 GN=DPH6 PE=1 SV=3	3	0.0117518	0.160319	0.875784	0.957545	1	0	0	No
RBM17	Q96I25	Splicing factor 45 OS=Homo sapiens (Human) OX=9606 GN=RBM17 PE=1 SV=1	11	0.0117411	0.206524	0.840477	0.99633	1	0	0	No
NDUFC2	O95298	NADH dehydrogenase [ubiquinone] 1 subunit C2 OS=Homo sapiens (Human) OX=9606 GN=NDUFC2 PE=1 SV=1	4	0.01161	0.132987	0.896811	0.983431	1	0	0	No
DDX59	Q5T1V6	Probable ATP-dependent RNA helicase DDX59 OS=Homo sapiens (Human) OX=9606 GN=DDX59 PE=1 SV=1	5	0.0115533	0.175446	0.86419	0.979776	1	0	0	No
SNRPB2	P08579	U2 small nuclear ribonucleoprotein B'' OS=Homo sapiens (Human) OX=9606 GN=SNRPB2 PE=1 SV=1	8	0.0115043	0.218084	0.831698	0.986971	1	0	0	No
DERA	Q9Y315	Deoxyribose-phosphate aldolase OS=Homo sapiens (Human) OX=9606 GN=DERA PE=1 SV=2	12	0.0114113	0.160022	0.876013	0.999389	1	0	0	No
EIF4E2	O60573	Eukaryotic translation initiation factor 4E type 2 OS=Homo sapiens (Human) OX=9606 GN=EIF4E2 PE=1 SV=1	8	0.0111749	0.119526	0.907198	0.998864	1	0	0	No
THOC1	Q96FV9	THO complex subunit 1 OS=Homo sapiens (Human) OX=9606 GN=THOC1 PE=1 SV=1	15	0.0111202	0.157073	0.878277	0.99986	1	0	0	No
SNRPF	P62306	Small nuclear ribonucleoprotein F OS=Homo sapiens (Human) OX=9606 GN=SNRPF PE=1 SV=1	2	0.010995	0.191841	0.851661	0.907447	1	0	0	No
CLIC1	O00299	Chloride intracellular channel protein 1 OS=Homo sapiens (Human) OX=9606 GN=CLIC1 PE=1 SV=4	24	0.0109626	0.151206	0.882785	0.999998	1	0	0	No
PGP	A6NDG6	Glycerol-3-phosphate phosphatase OS=Homo sapiens (Human) OX=9606 GN=PGP PE=1 SV=1	10	0.0109398	0.163305	0.873493	0.998328	1	0	0	No
HEBP1	Q9NRV9	Heme-binding protein 1 OS=Homo sapiens (Human) OX=9606 GN=HEBP1 PE=1 SV=1	6	0.0108559	0.190806	0.852451	0.983027	1	0	0	No
APAF1	O14727	Apoptotic protease-activating factor 1 OS=Homo sapiens (Human) OX=9606 GN=APAF1 PE=1 SV=2	23	0.0108526	0.173993	0.865302	0.999989	1	0	0	No
PRPSAP1	Q14558	Phosphoribosyl pyrophosphate synthase-associated protein 1 OS=Homo sapiens (Human) OX=9606 GN=PRPSAP1 PE=1 SV=2	6	0.0107208	0.0868924	0.932452	0.998696	1	0	0	No
RPL27	P61353	60S ribosomal protein L27 OS=Homo sapiens (Human) OX=9606 GN=RPL27 PE=1 SV=2	9	0.0106698	0.0600682	0.953271	0.999976	1	0	0	No
ZNF787	Q6DD87	Zinc finger protein 787 OS=Homo sapiens (Human) OX=9606 GN=ZNF787 PE=1 SV=4	3	0.0106541	0.134281	0.895814	0.969697	1	0	0	No
DPP9	Q86TI2	Dipeptidyl peptidase 9 OS=Homo sapiens (Human) OX=9606 GN=DPP9 PE=1 SV=3	17	0.0105982	0.223812	0.827357	0.999133	1	0	0	No
USP32	Q8NFA0	Ubiquitin carboxyl-terminal hydrolase 32 OS=Homo sapiens (Human) OX=9606 GN=USP32 PE=1 SV=1	5	0.0105236	0.157316	0.87809	0.985033	1	0	0	No
RNASEH2B	Q5TBB1	Ribonuclease H2 subunit B OS=Homo sapiens (Human) OX=9606 GN=RNASEH2B PE=1 SV=1	14	0.0104819	0.129583	0.899435	0.99994	1	0	0	No
LSM6	P62312	U6 snRNA-associated Sm-like protein LSm6 OS=Homo sapiens (Human) OX=9606 GN=LSM6 PE=1 SV=1	5	0.0104594	0.110229	0.914383	0.994503	1	0	0	No
RAB4A	P20338	Ras-related protein Rab-4A OS=Homo sapiens (Human) OX=9606 GN=RAB4A PE=1 SV=3	5	0.0104208	0.144113	0.888241	0.988277	1	0	0	No
LIMS1	P48059	LIM and senescent cell antigen-like-containing domain protein 1 OS=Homo sapiens (Human) OX=9606 GN=LIMS1 PE=1 SV=4	8	0.0103422	0.128396	0.900351	0.998468	1	0	0	No
NELFE	P18615	Negative elongation factor E OS=Homo sapiens (Human) OX=9606 GN=NELFE PE=1 SV=3	14	0.0101802	0.160086	0.875963	0.99975	1	0	0	No
PTPN1	P18031	Tyrosine-protein phosphatase non-receptor type 1 OS=Homo sapiens (Human) OX=9606 GN=PTPN1 PE=1 SV=1	15	0.0101474	0.184944	0.856926	0.999561	1	0	0	No
RPS24	P62847	40S ribosomal protein S24 OS=Homo sapiens (Human) OX=9606 GN=RPS24 PE=1 SV=1	6	0.0100585	0.00522467	0.995933	1	1	0	0	No
FERMT3	Q86UX7	Fermitin family homolog 3 OS=Homo sapiens (Human) OX=9606 GN=FERMT3 PE=1 SV=1	28	0.00999335	0.137081	0.893655	1	1	0	0	No
PPP2CB	P62714	Serine/threonine-protein phosphatase 2A catalytic subunit beta isoform OS=Homo sapiens (Human) OX=9606 GN=PPP2CB PE=1 SV=1	2	0.00998503	0.198555	0.846543	0.902782	1	0	0	No
PNPO	Q9NVS9	Pyridoxine-5'-phosphate oxidase OS=Homo sapiens (Human) OX=9606 GN=PNPO PE=1 SV=1	2	0.00995022	0.579124	0.575168	0.595346	0.946649	0.023811	0.000236925	No
SRSF2	Q01130	Serine/arginine-rich splicing factor 2 OS=Homo sapiens (Human) OX=9606 GN=SRSF2 PE=1 SV=4	7	0.00982672	0.104096	0.919127	0.998774	1	0	0	No
MTMR14	Q8NCE2	Myotubularin-related protein 14 OS=Homo sapiens (Human) OX=9606 GN=MTMR14 PE=1 SV=2	7	0.00979017	0.15209	0.882105	0.99497	1	0	0	No
CASP1	P29466	Caspase-1 OS=Homo sapiens (Human) OX=9606 GN=CASP1 PE=1 SV=1	10	0.00933151	0.147179	0.885881	0.999001	1	0	0	No
DR1	Q01658	Protein Dr1 OS=Homo sapiens (Human) OX=9606 GN=DR1 PE=1 SV=1	4	0.00932533	0.123536	0.904102	0.986088	1	0	0	No
TDP1	Q9NUW8	Tyrosyl-DNA phosphodiesterase 1 OS=Homo sapiens (Human) OX=9606 GN=TDP1 PE=1 SV=2	11	0.00926343	0.0870279	0.932347	0.999967	1	0	0	No
LPP	Q93052	Lipoma-preferred partner OS=Homo sapiens (Human) OX=9606 GN=LPP PE=1 SV=1	4	0.0092531	-0.22831	0.823953	0.942214	1	0	0	No
MYSM1	Q5VVJ2	Histone H2A deubiquitinase MYSM1 OS=Homo sapiens (Human) OX=9606 GN=MYSM1 PE=1 SV=1	2	0.00921689	-0.0691156	0.946244	0.979186	1	0	0	No
CFD	P00746	Complement factor D OS=Homo sapiens (Human) OX=9606 GN=CFD PE=1 SV=5	4	0.00921315	0.0174405	0.986424	0.999885	1	0	0	No
GPR89B	P0CG08	Golgi pH regulator B OS=Homo sapiens (Human) OX=9606 GN=GPR89B PE=1 SV=1	3	0.00911884	0.111235	0.913605	0.978898	1	0	0	No
PLXNC1	O60486	Plexin-C1 OS=Homo sapiens (Human) OX=9606 GN=PLXNC1 PE=1 SV=1	2	0.00906026	0.0336894	0.97378	0.992849	1	0	0	No
PIH1D1	Q9NWS0	PIH1 domain-containing protein 1 OS=Homo sapiens (Human) OX=9606 GN=PIH1D1 PE=1 SV=1	5	0.00905226	0.0848906	0.934004	0.997403	1	0	0	No
RPS6KA4	O75676	Ribosomal protein S6 kinase alpha-4 OS=Homo sapiens (Human) OX=9606 GN=RPS6KA4 PE=1 SV=1	5	0.00902784	0.128324	0.900407	0.991538	1	0	0	No
GIT1	Q9Y2X7	ARF GTPase-activating protein GIT1 OS=Homo sapiens (Human) OX=9606 GN=GIT1 PE=1 SV=2	3	0.00898541	0.166893	0.870742	0.954196	1	0	0	No
MYO18A	Q92614	Unconventional myosin-XVIIIa OS=Homo sapiens (Human) OX=9606 GN=MYO18A PE=1 SV=3	27	0.00897618	0.0890398	0.930788	1	1	0	0	No
SRSF10	O75494	Serine/arginine-rich splicing factor 10 OS=Homo sapiens (Human) OX=9606 GN=SRSF10 PE=1 SV=1	8	0.00897076	0.0861847	0.933001	0.999716	1	0	0	No
WASHC4	Q2M389	WASH complex subunit 4 OS=Homo sapiens (Human) OX=9606 GN=WASHC4 PE=1 SV=2	13	0.0089602	0.154619	0.880162	0.999686	1	0	0	No
VPS16	Q9H269	Vacuolar protein sorting-associated protein 16 homolog OS=Homo sapiens (Human) OX=9606 GN=VPS16 PE=1 SV=2	9	0.00891274	0.172284	0.866611	0.99667	1	0	0	No
PTBP3	O95758	Polypyrimidine tract-binding protein 3 OS=Homo sapiens (Human) OX=9606 GN=PTBP3 PE=1 SV=2	5	0.00889933	0.122358	0.905011	0.992604	1	0	0	No
EIF2S2	P20042	Eukaryotic translation initiation factor 2 subunit 2 OS=Homo sapiens (Human) OX=9606 GN=EIF2S2 PE=1 SV=2	19	0.00886125	0.177451	0.862655	0.999933	1	0	0	No
PTBP1	P26599	Polypyrimidine tract-binding protein 1 OS=Homo sapiens (Human) OX=9606 GN=PTBP1 PE=1 SV=1	18	0.00883911	0.143227	0.888923	0.999983	1	0	0	No
CSNK2A2	P19784	Casein kinase II subunit alpha' OS=Homo sapiens (Human) OX=9606 GN=CSNK2A2 PE=1 SV=1	9	0.0087461	0.111945	0.913057	0.999536	1	0	0	No
CCT3	P49368	T-complex protein 1 subunit gamma OS=Homo sapiens (Human) OX=9606 GN=CCT3 PE=1 SV=4	38	0.00873113	0.120213	0.906667	1	1	0	0	No
YJU2	Q9BW85	Splicing factor YJU2 OS=Homo sapiens (Human) OX=9606 GN=YJU2 PE=1 SV=1	9	0.00870963	0.185629	0.856404	0.995365	1	0	0	No
THEM4	Q5T1C6	Acyl-coenzyme A thioesterase THEM4 OS=Homo sapiens (Human) OX=9606 GN=THEM4 PE=1 SV=1	3	0.00870078	0.108131	0.916006	0.98002	1	0	0	No
UBE2O	Q9C0C9	(E3-independent) E2 ubiquitin-conjugating enzyme OS=Homo sapiens (Human) OX=9606 GN=UBE2O PE=1 SV=3	11	0.00870063	0.108899	0.915412	0.999884	1	0	0	No
CCNT1	O60563	Cyclin-T1 OS=Homo sapiens (Human) OX=9606 GN=CCNT1 PE=1 SV=1	3	0.00857578	0.141116	0.890548	0.966683	1	0	0	No
TTC37	Q6PGP7	Tetratricopeptide repeat protein 37 OS=Homo sapiens (Human) OX=9606 GN=TTC37 PE=1 SV=1	21	0.00856515	0.159432	0.876465	0.999989	1	0	0	No
RALB	P11234	Ras-related protein Ral-B OS=Homo sapiens (Human) OX=9606 GN=RALB PE=1 SV=1	2	0.00852576	0.132007	0.897566	0.946087	1	0	0	No
FRYL	O94915	Protein furry homolog-like OS=Homo sapiens (Human) OX=9606 GN=FRYL PE=1 SV=2	8	0.00849538	0.0921709	0.928361	0.999622	1	0	0	No
SRP54	P61011	Signal recognition particle 54 kDa protein OS=Homo sapiens (Human) OX=9606 GN=SRP54 PE=1 SV=1	22	0.00849269	0.149854	0.883824	0.999996	1	0	0	No
BORCS6	Q96GS4	BLOC-1-related complex subunit 6 OS=Homo sapiens (Human) OX=9606 GN=BORCS6 PE=1 SV=2	2	0.00841711	0.295964	0.773241	0.829712	1	0	0	No
MEMO1	Q9Y316	Protein MEMO1 OS=Homo sapiens (Human) OX=9606 GN=MEMO1 PE=1 SV=1	12	0.0083244	0.16621	0.871265	0.99924	1	0	0	No
UTP15	Q8TED0	U3 small nucleolar RNA-associated protein 15 homolog OS=Homo sapiens (Human) OX=9606 GN=UTP15 PE=1 SV=3	18	0.00819126	0.0890025	0.930817	1	1	0	0	No
SRRM2	Q9UQ35	Serine/arginine repetitive matrix protein 2 OS=Homo sapiens (Human) OX=9606 GN=SRRM2 PE=1 SV=2	43	0.00811504	0.15723	0.878156	1	1	0	0	No
COPG2	Q9UBF2	Coatomer subunit gamma-2 OS=Homo sapiens (Human) OX=9606 GN=COPG2 PE=1 SV=1	22	0.00806236	0.0865046	0.932753	1	1	0	0	No
DHDDS	Q86SQ9	Dehydrodolichyl diphosphate synthase complex subunit DHDDS OS=Homo sapiens (Human) OX=9606 GN=DHDDS PE=1 SV=3	2	0.00804255	0.0562891	0.956207	0.984648	1	0	0	No
EIF2S1	P05198	Eukaryotic translation initiation factor 2 subunit 1 OS=Homo sapiens (Human) OX=9606 GN=EIF2S1 PE=1 SV=3	17	0.00793372	0.164958	0.872226	0.999917	1	0	0	No
PLAA	Q9Y263	Phospholipase A-2-activating protein OS=Homo sapiens (Human) OX=9606 GN=PLAA PE=1 SV=2	34	0.00790802	0.187515	0.854963	1	1	0	0	No
OSTF1	Q92882	Osteoclast-stimulating factor 1 OS=Homo sapiens (Human) OX=9606 GN=OSTF1 PE=1 SV=2	8	0.00772407	0.0995885	0.922616	0.999474	1	0	0	No
GOLPH3L	Q9H4A5	Golgi phosphoprotein 3-like OS=Homo sapiens (Human) OX=9606 GN=GOLPH3L PE=1 SV=1	3	0.00761563	0.0844676	0.934332	0.98763	1	0	0	No
EIF2S3	P41091	Eukaryotic translation initiation factor 2 subunit 3 OS=Homo sapiens (Human) OX=9606 GN=EIF2S3 PE=1 SV=3	20	0.00761286	0.130133	0.899012	0.999997	1	0	0	No
APOOL	Q6UXV4	MICOS complex subunit MIC27 OS=Homo sapiens (Human) OX=9606 GN=APOOL PE=1 SV=1	4	0.00755604	0.0538985	0.958065	0.998131	1	0	0	No
SMG1	Q96Q15	Serine/threonine-protein kinase SMG1 OS=Homo sapiens (Human) OX=9606 GN=SMG1 PE=1 SV=3	3	0.00746186	0.0528085	0.958912	0.995074	1	0	0	No
MORF4L2	Q15014	Mortality factor 4-like protein 2 OS=Homo sapiens (Human) OX=9606 GN=MORF4L2 PE=1 SV=1	5	0.00744313	0.0850682	0.933867	0.997387	1	0	0	No
CELF1	Q92879	CUGBP Elav-like family member 1 OS=Homo sapiens (Human) OX=9606 GN=CELF1 PE=1 SV=2	8	0.00732728	0.0796304	0.938084	0.999798	1	0	0	No
DHX35	Q9H5Z1	Probable ATP-dependent RNA helicase DHX35 OS=Homo sapiens (Human) OX=9606 GN=DHX35 PE=1 SV=2	4	0.00727909	0.116034	0.909896	0.988016	1	0	0	No
FCSK	Q8N0W3	L-fucose kinase OS=Homo sapiens (Human) OX=9606 GN=FCSK PE=1 SV=2	2	0.00701146	0.199482	0.845837	0.902133	1	0	0	No
LSS	P48449	Lanosterol synthase OS=Homo sapiens (Human) OX=9606 GN=LSS PE=1 SV=1	10	0.00700257	0.100972	0.921545	0.999853	1	0	0	No
TRMT6	Q9UJA5	tRNA (adenine(58)-N(1))-methyltransferase non-catalytic subunit TRM6 OS=Homo sapiens (Human) OX=9606 GN=TRMT6 PE=1 SV=1	15	0.00699791	0.121593	0.905602	0.999978	1	0	0	No
NUP205	Q92621	Nuclear pore complex protein Nup205 OS=Homo sapiens (Human) OX=9606 GN=NUP205 PE=1 SV=3	27	0.00698611	0.0875705	0.931927	1	1	0	0	No
TOMM5	Q8N4H5	Mitochondrial import receptor subunit TOM5 homolog OS=Homo sapiens (Human) OX=9606 GN=TOMM5 PE=1 SV=1	3	0.00689729	0.0436312	0.966047	0.99662	1	0	0	No
YTHDF1	Q9BYJ9	YTH domain-containing family protein 1 OS=Homo sapiens (Human) OX=9606 GN=YTHDF1 PE=1 SV=1	2	0.00688305	-0.0694864	0.945956	0.97902	1	0	0	No
TNKS1BP1	Q9C0C2	182 kDa tankyrase-1-binding protein OS=Homo sapiens (Human) OX=9606 GN=TNKS1BP1 PE=1 SV=4	11	0.00687507	0.0847254	0.934132	0.999972	1	0	0	No
TRMT10C	Q7L0Y3	tRNA methyltransferase 10 homolog C OS=Homo sapiens (Human) OX=9606 GN=TRMT10C PE=1 SV=2	16	0.00680973	0.12846	0.900302	0.999981	1	0	0	No
CTSC	P53634	Dipeptidyl peptidase 1 OS=Homo sapiens (Human) OX=9606 GN=CTSC PE=1 SV=2	14	0.00679974	0.0922785	0.928278	0.999994	1	0	0	No
SDAD1	Q9NVU7	Protein SDA1 homolog OS=Homo sapiens (Human) OX=9606 GN=SDAD1 PE=1 SV=3	12	0.00667707	0.0486225	0.962166	1	1	0	0	No
PRCP	P42785	Lysosomal Pro-X carboxypeptidase OS=Homo sapiens (Human) OX=9606 GN=PRCP PE=1 SV=1	2	0.00663669	0.175986	0.863777	0.918223	1	0	0	No
JTB	O76095	Protein JTB OS=Homo sapiens (Human) OX=9606 GN=JTB PE=1 SV=1	2	0.00658578	0.0974878	0.924243	0.965417	1	0	0	No
NUCB2	P80303	Nucleobindin-2 OS=Homo sapiens (Human) OX=9606 GN=NUCB2 PE=1 SV=3	17	0.00656178	0.0758368	0.941027	1	1	0	0	No
RPRD1A	Q96P16	Regulation of nuclear pre-mRNA domain-containing protein 1A OS=Homo sapiens (Human) OX=9606 GN=RPRD1A PE=1 SV=1	2	0.00646921	0.2729	0.790418	0.847775	1	0	0	No
KEAP1	Q14145	Kelch-like ECH-associated protein 1 OS=Homo sapiens (Human) OX=9606 GN=KEAP1 PE=1 SV=2	15	0.00645956	0.097128	0.924521	0.999996	1	0	0	No
ALKBH5	Q6P6C2	RNA demethylase ALKBH5 OS=Homo sapiens (Human) OX=9606 GN=ALKBH5 PE=1 SV=2	5	0.00627575	0.0330382	0.974287	0.999836	1	0	0	No
NPM1	P06748	Nucleophosmin OS=Homo sapiens (Human) OX=9606 GN=NPM1 PE=1 SV=2	21	0.00626763	0.0754523	0.941326	1	1	0	0	No
ALDH1A1	P00352	Retinal dehydrogenase 1 OS=Homo sapiens (Human) OX=9606 GN=ALDH1A1 PE=1 SV=2	8	0.00609443	0.107153	0.916762	0.999283	1	0	0	No
MCTS1	Q9ULC4	Malignant T-cell-amplified sequence 1 OS=Homo sapiens (Human) OX=9606 GN=MCTS1 PE=1 SV=1	9	0.00607777	0.0392888	0.969424	0.999997	1	0	0	No
ACTR10	Q9NZ32	Actin-related protein 10 OS=Homo sapiens (Human) OX=9606 GN=ACTR10 PE=1 SV=1	5	0.00607356	0.121704	0.905516	0.992716	1	0	0	No
RPS11	P62280	40S ribosomal protein S11 OS=Homo sapiens (Human) OX=9606 GN=RPS11 PE=1 SV=3	15	0.00603733	0.0627551	0.951184	1	1	0	0	No
ARMC8	Q8IUR7	Armadillo repeat-containing protein 8 OS=Homo sapiens (Human) OX=9606 GN=ARMC8 PE=1 SV=2	8	0.00595721	-0.0754754	0.941308	0.99984	1	0	0	No
TST	Q16762	Thiosulfate sulfurtransferase OS=Homo sapiens (Human) OX=9606 GN=TST PE=1 SV=4	4	0.00589582	0.0621049	0.951689	0.997356	1	0	0	No
ZFYVE16	Q7Z3T8	Zinc finger FYVE domain-containing protein 16 OS=Homo sapiens (Human) OX=9606 GN=ZFYVE16 PE=1 SV=3	2	0.00587594	0.0664699	0.948299	0.980355	1	0	0	No
OXSR1	O95747	Serine/threonine-protein kinase OSR1 OS=Homo sapiens (Human) OX=9606 GN=OXSR1 PE=1 SV=1	11	0.00582288	0.100525	0.921891	0.999926	1	0	0	No
GCC2	Q8IWJ2	GRIP and coiled-coil domain-containing protein 2 OS=Homo sapiens (Human) OX=9606 GN=GCC2 PE=1 SV=4	10	0.00576001	0.119382	0.907309	0.999652	1	0	0	No
[truncated: 2,416 more rows]
