# Supplementary material for: Translation efficiency driven by CNOT3 subunit of the CCR4-NOT complex promotes leukemogenesis
Source: Nat Commun. 2024 Mar 15;15:2340. doi: 10.1038/s41467-024-46665-2 (PMC10943099; doi:10.1038/s41467-024-46665-2)
Supplement: Supplementary file 12 — Supplementary Data 9 [file 41467_2024_46665_MOESM12_ESM.xlsx]

## Sheet: Supplemental data 9- Ranked lis
#1 will be ignored
AGXT	3.96855
CDKN1C	2.86069
CCL2	2.79832
TGM3	2.75434
RIN2	2.74803
UNC13A	2.73149
IMPG2	2.62688
DAPK1	2.58065
SPP1	2.56499
C1orf226	2.53374
SIGLEC14	2.43298
CMKLR1	2.42321
CD6	2.4099
HMOX1	2.35331
IL24	2.34847
CD86	2.34761
ADAM28	2.32903
LOC102724297	2.31492
FCRLA	2.30546
COL5A1	2.25687
RASGEF1B	2.24289
CLCA2	2.24107
HLA-DRA	2.24023
ENPP2	2.21014
GDF15	2.20485
PDCD1	2.19972
PXT1	2.15237
DUSP4	2.14301
LOXL4	2.14275
APOBEC3H	2.1395
BTG2	2.11214
SERPINE1	2.07028
LSP1	2.05772
CCR7	2.05249
REPS2	2.04407
AIM2	2.04209
EPS8L2	2.02469
DPEP2	1.99877
HIST1H2AC	1.96018
ACY3	1.94494
SESN3	1.92317
LIF	1.91584
NCF1C	1.89432
RAB40B	1.89263
FAM46C	1.88464
TP53INP1	1.87731
LOC100129203	1.87142
ANKRD20A12P	1.8647
KIAA1683	1.86001
CCR5	1.84258
2024-09-04	1.82899
CD101	1.82362
SDS	1.82106
HIST1H2BD	1.8135
IFI44L	1.81303
MYO1A	1.81203
PLEKHG1	1.78468
OLAH	1.77244
SLC2A1-AS1	1.76295
VNN2	1.75049
MAEL	1.75022
ADAMDEC1	1.74015
PRCD	1.73853
GREB1	1.70117
ALOX5	1.69932
TDRD9	1.69416
PRF1	1.68662
CYBB	1.6779
ARHGEF3	1.67629
CCR3	1.67009
EMILIN3	1.66074
WDR66	1.65795
CDKN1A	1.65366
EPSTI1	1.64268
LOC283710	1.63758
LINC01480	1.63266
TREM2	1.61821
IGSF6	1.61129
CASS4	1.60622
THBS1	1.59611
CYGB	1.5861
SYP	1.58441
MYH13	1.57121
SGK1	1.56203
PIK3R6	1.5608
ITGB5	1.55907
LINC01366	1.5589
MYOM1	1.55812
LOC101929532	1.55396
GIMAP4	1.55343
SNORA12	1.52374
DQX1	1.51947
LY96	1.50667
MIR22HG	1.50324
CSF1R	1.50301
NCF1B	1.50276
CD79B	1.49633
ITGB7	1.49616
PTCRA	1.49556
FAM71F2	1.48576
HP	1.48465
HIST1H1C	1.48298
TRANK1	1.47645
GEM	1.47394
CXCL8	1.46894
NLRP1	1.45087
FGL2	1.44846
ABCB4	1.44692
ALOX5AP	1.44012
NCF1	1.42434
CYTIP	1.42298
FAIM3	1.41942
KIF13A	1.41667
FGD2	1.39603
RASGRP3	1.39389
ABHD4	1.38847
RBM47	1.37903
MPZL3	1.37784
ATP1A2	1.36994
FAP	1.36714
CSF1	1.3638
FCGR2B	1.36223
VWA5A	1.36009
SIPA1L2	1.35944
C8orf37-AS1	1.35723
TMPRSS4	1.3532
CFH	1.34874
PIK3IP1	1.34799
SSPO	1.34374
MYL9	1.33948
TLR3	1.3383
FCGR2C	1.33227
SPSB1	1.32783
FFAR2	1.32394
BMP10	1.30728
A2M	1.307
FAT1	1.30433
FCAMR	1.29836
KRT17	1.29732
SULF2	1.27316
TULP3	1.27121
C3	1.26285
HSPA7	1.25768
TMEM45A	1.25698
GATSL3	1.25343
CYFIP2	1.24966
BMF	1.24961
NOS1AP	1.24935
GCNT2	1.23804
C10orf105	1.23667
CDC42EP5	1.22584
ZMYND12	1.22076
LINC01021	1.21875
CADPS	1.21736
SLC43A2	1.21734
OSCP1	1.215
CATIP-AS1	1.21283
GBP2	1.20772
IL1B	1.20596
AP3B2	1.2041
RENBP	1.20349
GPR141	1.19116
SH2D3C	1.18996
SYNE1	1.18675
CECR1	1.18388
C3AR1	1.18265
CROT	1.1791
PDCD4-AS1	1.17822
DLGAP1-AS3	1.17715
IRF6	1.17429
EBI3	1.17196
CATIP	1.1711
CD72	1.16492
SLC12A8	1.16383
SEMA6A	1.16377
SAT1	1.16045
TCP11L2	1.15993
CD180	1.15822
IL10RA	1.15646
FAM49A	1.15443
PIM1	1.15315
PRL	1.14928
EGR2	1.14678
MPEG1	1.14568
AQP1	1.14495
OGN	1.14302
TGM5	1.13953
LOC100268168	1.13789
TREM1	1.13568
PBXIP1	1.13437
MIR1204	1.13191
SLAMF6	1.12944
SERPINI1	1.12825
CEACAM1	1.1255
ITGB2-AS1	1.12289
LGALS3BP	1.12201
LPAR6	1.1186
MYLK4	1.11792
GPR88	1.11733
SYNPO	1.11564
MYBPC1	1.10882
CCDC141	1.10811
SORL1	1.10801
RNASE6	1.10721
IPCEF1	1.10618
AMICA1	1.10452
LYZ	1.10262
COL24A1	1.10162
AXL	1.09956
TKTL1	1.09946
PHLDA1	1.09779
TMEM253	1.09072
IFI16	1.09064
ABCA1	1.09002
HK1	1.08446
KIAA0408	1.08403
PYHIN1	1.08145
GLIDR	1.07992
LAMB2P1	1.07866
LOC100133669	1.07527
LRRC25	1.07511
YPEL5	1.07505
MYBPH	1.07247
GABARAPL1	1.07095
TLR4	1.06876
CCL3L3	1.06816
FAM115C	1.06754
MYOF	1.06725
ADRB1	1.06653
MYLK3	1.06582
ITGAX	1.05819
KLRK1	1.05764
STAP1	1.05494
IFIT2	1.05442
PEX11A	1.0534
CCL3	1.05247
KIF5C	1.05097
TYROBP	1.04939
CCL3L1	1.04852
LINC00649	1.0484
SPATC1	1.04784
LOC100507291	1.04754
TNFSF9	1.04108
TP53I3	1.03656
ITGAM	1.03637
SLAMF1	1.03601
SORBS1	1.03319
GPR133	1.03191
RAB11FIP4	1.03166
ZMAT3	1.028
PLK2	1.0264
RNU6-2	1.0251
ESPNL	1.0232
IRF9	1.02197
MIR155	1.02178
OAS1	1.02121
CYP1B1	1.01959
SERPINA1	1.01819
CLECL1	1.01741
PRR32	1.01571
PIK3R3	1.01348
LOC100289495	1.00947
ZNF404	1.00393
FDXR	0.998047
SP7	0.997529
CD36	0.995204
ADAMTS14	0.992484
PRUNE2	0.991456
GPNMB	0.986341
WNT10A	0.986161
LOC100132735	0.984291
CD48	0.982473
LOC101929733	0.982102
IQSEC2	0.981374
GPR162	0.98059
C12orf76	0.979685
PDE4B	0.97897
FAAHP1	0.978087
CPB2	0.975314
H1F0	0.974471
PLA2G2C	0.97412
STARD10	0.97346
MIR6891	0.972932
DFNB31	0.972255
PVRL4	0.972182
LINC00853	0.970806
EMR1	0.969472
KIAA1614	0.969025
BCL3	0.968938
REP15	0.966995
ARRDC3	0.966501
CEACAM21	0.965339
GPR18	0.965225
HAL	0.963696
MEFV	0.962984
TMEM191A	0.962411
UPB1	0.960361
LIPH	0.960259
CELA1	0.959912
SMPD1	0.959878
CHI3L1	0.958158
LOC101927770	0.956506
LINC01006	0.954738
PFKFB4	0.954554
LINC01215	0.954544
SPTLC3	0.952008
RCBTB2	0.949734
RAB37	0.948099
GAS7	0.946623
METTL7A	0.944471
RARRES3	0.936402
SCNN1A	0.935422
LINC01226	0.934665
MIR641	0.933817
TANC1	0.932802
HMGA2	0.932522
DNAJB2	0.932456
ARSF	0.932321
NPEPPS	0.931661
KIAA0226L	0.931167
TFAP2C	0.930214
IL21R	0.929242
CES3	0.928048
LINC00565	0.92608
MPP3	0.92587
CETP	0.925433
LY86	0.923341
GBP5	0.919186
FCER1A	0.918822
KLHDC8B	0.91875
CPS1	0.918453
ODF3L1	0.918364
CAND1.11	0.917369
TSGA10	0.916356
ABAT	0.915673
CDH23	0.913142
LOC101060389	0.912689
LOC102723859	0.912689
LOC102724862	0.912689
LOC101060351	0.912689
ITGB1BP2	0.912289
OSER1-AS1	0.909972
SMOX	0.909942
ACSF2	0.90972
WNT2B	0.909446
TBC1D17	0.907758
LINC00893	0.906417
FAM212B	0.905956
MIR6772	0.904666
NRP2	0.903344
SEL1L3	0.902663
PLXNA2	0.901932
IZUMO4	0.90143
BNIP3L	0.900473
ADORA2A-AS1	0.900325
LOC101927221	0.898006
CHAD	0.897242
TSPAN10	0.896736
KLRC4-KLRK1	0.896481
STMN3	0.894331
MOXD1	0.893932
TCTEX1D4	0.89351
LOC101060321	0.893237
IGF2BP3	0.89289
LYRM9	0.892779
ADORA2A	0.891484
RRM2B	0.889158
SDSL	0.888951
FZD4	0.888691
PRAF2	0.888538
MYO1G	0.886576
RAP2C-AS1	0.885991
NUPR1	0.885203
PTPRO	0.885084
SCIMP	0.8849
TXLNB	0.884514
CCR1	0.883283
ITPR1-AS1	0.882524
HDAC11	0.882213
ARID5B	0.880627
CCL23	0.880416
CD52	0.878842
TRIM22	0.877857
NDRG1	0.877412
PRKAR2A-AS1	0.87639
LDLRAD2	0.876383
CYTH4	0.875906
FUCA1	0.87582
ASTN2	0.875581
OAS2	0.874352
S100B	0.871762
FADS3	0.871624
ABTB1	0.871111
PLD2	0.870507
IFIT1	0.869793
SERPINB2	0.869353
FHDC1	0.869084
SYT17	0.868276
SIGLEC6	0.868247
WIPI1	0.867507
SLC44A2	0.867405
ORAI3	0.867176
ACTA2	0.867149
LINC00996	0.866067
LOC101928710	0.865772
B3GNT8	0.865652
ADRB2	0.865362
GPR68	0.865284
HIST2H2BE	0.863863
TBC1D3	0.863063
LOC101060376	0.863063
C12orf5	0.861366
CD300LB	0.860534
ID2-AS1	0.860388
OASL	0.860384
FLJ44511	0.856113
FBXO32	0.85594
SLC37A2	0.853468
CCR2	0.852319
TRAF1	0.849056
KLHL24	0.848636
BLNK	0.848352
KCTD11	0.847438
PTPRM	0.847033
PAPSS2	0.844562
TBC1D3H	0.844512
TBC1D3F	0.844512
PAX3	0.843964
SPACA6P	0.84237
AP4S1	0.84173
DACT3	0.84161
ISG20	0.840855
C10orf54	0.840469
GADD45A	0.838941
TBC1D3C	0.838862
FAM117A	0.834628
HSD3B7	0.83421
PDGFRB	0.833946
HIST1H4H	0.832458
HLA-DQB1	0.83233
SESN1	0.8322
ANKRD22	0.832158
CYBRD1	0.830624
DNAJC5B	0.830314
IRGM	0.829312
WBSCR27	0.828425
LINC00324	0.828379
STON2	0.827093
PLXNB3	0.826743
ARHGAP42	0.826198
FTH1	0.826012
ACTA2-AS1	0.825559
LAMA2	0.825463
CCDC146	0.823821
SERPINF2	0.82365
LRRK2	0.823101
FXYD2	0.822383
IFI6	0.821367
CXCR3	0.82131
MGAT5B	0.820617
BIRC3	0.819224
AGBL2	0.819196
HTR7	0.818018
LOC101929099	0.818006
PPCS	0.817935
FGGY	0.817232
TLR1	0.81649
VMAC	0.814453
HPD	0.814197
ZDHHC1	0.814059
IFIT3	0.812424
MVP	0.811657
ZNF561-AS1	0.811575
RNF112	0.810987
WDR78	0.80988
PTPRH	0.808659
PLA2G4C	0.808566
TMEM132A	0.808415
LOC101929128	0.806303
SLFN5	0.805168
ZNF703	0.8045
LRRC16B	0.804432
TESPA1	0.8042
LINC01176	0.802751
SOX5	0.802354
TPST1	0.801497
GJD3	0.800522
JUN	0.798255
HBP1	0.797492
SAT2	0.796623
LAIR2	0.795227
USP6	0.794702
STAU2-AS1	0.794197
FILIP1L	0.794196
FGR	0.790714
MMP19	0.790419
SERTAD1	0.789817
HLX	0.789761
IQCJ-SCHIP1	0.787947
COX7C	0.787364
ADAM11	0.786424
MT1E	0.786246
SCHIP1	0.785787
ZC2HC1A	0.783826
ASTL	0.78152
ACOX2	0.780938
TLR5	0.779518
HSH2D	0.779239
KCNK13	0.775949
PTGER4	0.775819
PHLDA3	0.775618
SLC35D2	0.775469
OSCAR	0.775043
UNC5B	0.774823
APOBEC3G	0.774457
GTF2IRD2	0.773174
LOC101927211	0.772265
HIST1H2BC	0.772131
S100A4	0.770989
PDE3A	0.770909
ANGPTL6	0.770583
CYP4F2	0.769959
STX6	0.769189
PPL	0.76864
IL21R-AS1	0.767922
RINL	0.7649
LYPLAL1-AS1	0.764539
CCDC74A	0.763234
TOX	0.763062
PLAU	0.762298
CCDC122	0.761908
NATD1	0.761597
LOC101928489	0.761484
SMAD3	0.760785
C21orf49	0.759326
LOC101927272	0.759166
RIMBP3C	0.758366
RIMBP3B	0.758366
TLCD2	0.756897
CD209	0.755074
TRPM4	0.754769
FAM214A	0.753328
DCTN4	0.7528
CBX7	0.752607
ASB2	0.751384
KDM3A	0.749819
LINC01225	0.749814
CXCL16	0.749399
LBH	0.748917
LY9	0.748673
FLJ46906	0.748655
FLJ45513	0.748107
CFAP46	0.747281
PCNXL2	0.746052
PGAM2	0.745578
FAM210B	0.744672
EMP1	0.744207
EEPD1	0.744041
SEMA4D	0.74377
ARPC3	0.743603
CASP9	0.74348
GPR20	0.743249
THEMIS2	0.743227
KCNH2	0.742148
CLEC2B	0.742056
RGAG4	0.741361
STARD5	0.740761
SCPEP1	0.740441
GOLGA7B	0.738789
TEX19	0.738777
SERPINF1	0.738722
PKIB	0.737741
ZNF582-AS1	0.737573
TRIM73	0.737519
TRIM74	0.737519
ANKRD19P	0.736808
TGFBR3	0.736496
TBC1D30	0.735943
CATSPER2P1	0.735177
RGS1	0.734266
ADPRHL1	0.73333
CASC1	0.731924
GPR137B	0.730824
BIN1	0.730819
SLC23A2	0.729956
CDRT1	0.729796
C10orf55	0.729511
CASK	0.729118
MIR6516	0.729014
BSN	0.72896
NAPSB	0.728494
SPRYD4	0.728337
CRK	0.728269
SLC46A3	0.727082
GLIPR1	0.72667
SSC5D	0.726106
MIR4680	0.723877
LOC100507501	0.723761
ARID3B	0.723534
YPEL2	0.722309
PCTP	0.722275
ATP2B2	0.722253
MMP2	0.721922
HIST1H3D	0.721537
PEX11B	0.721074
SCARF1	0.720975
LPIN3	0.720189
CD70	0.720147
SORT1	0.718969
CCT6B	0.718515
MIR2110	0.718208
AGPAT9	0.716841
LOC101927391	0.716419
TMEM169	0.714665
XPC	0.71451
IL31RA	0.713201
APOL1	0.713032
EVI2B	0.711194
WDR88	0.710729
TOB1	0.710425
CD68	0.710322
FTCD	0.709517
LOC101929412	0.70891
BTBD11	0.70828
CD109	0.707929
TRIM3	0.707636
APOBEC3F	0.707398
SUGT1P3	0.707044
CTSK	0.70685
EMR4P	0.706441
BBC3	0.706243
STON1	0.705987
SUGCT	0.70594
TLR6	0.704426
MR1	0.703925
SRC	0.703706
NRBP1	0.70361
LCAT	0.703526
IP6K3	0.702353
FBXL2	0.702095
CXADR	0.701114
C10orf111	0.700232
MXD4	0.700076
CACNA1A	0.700017
ING4	0.699361
GNS	0.698351
MPZ	0.698078
CCRL2	0.697539
DSCAS	0.697069
PPP1R3F	0.696726
ZG16B	0.696424
PLCD1	0.696417
SOGA3	0.69545
TLE6	0.695289
TLDC1	0.694591
MFSD4	0.693698
MIR6875	0.693481
MAP3K14-AS1	0.693431
ACSBG1	0.693053
GDAP1	0.692624
MS4A7	0.692259
CYB5R1	0.690276
LOC399715	0.689889
GCNT1	0.688261
SLC9A7	0.687302
N4BP2L1	0.686401
IDS	0.6864
FCGR2A	0.685891
C19orf66	0.685767
RSAD2	0.685687
PAG1	0.684264
DDB2	0.684103
PECAM1	0.683981
ST18	0.683724
LPXN	0.682971
PLAC8	0.682639
PIM2	0.682484
MYLIP	0.681016
LOC100507600	0.680899
ADA	0.680761
C1R	0.680751
HIST1H2BJ	0.68058
LRRC29	0.680091
PPM1J	0.678881
IL16	0.678534
C10orf11	0.677551
C1orf127	0.677364
PERM1	0.676227
CMBL	0.674531
MIR4800	0.674372
STAT2	0.674126
MRPS6	0.672302
RELL1	0.672221
FRY	0.672015
PKD1L3	0.671415
ABCA6	0.67058
ADAMTS4	0.670527
MIR4775	0.669828
ZNF286B	0.669355
SLC25A18	0.669266
PRDM1	0.669046
FCER2	0.667643
MYOZ1	0.66731
HDHD1	0.666956
TMEM106A	0.666596
RHOH	0.666582
SH3PXD2B	0.666354
CCNG1	0.666167
ATXN1	0.665198
PORCN	0.664187
DENND1C	0.663252
ACSM4	0.662772
FAM214B	0.662563
CDC42BPG	0.662345
TUBB2A	0.661724
NACAP1	0.661012
RBKS	0.660943
LINC00211	0.659706
KIAA1751	0.659537
CNR2	0.659362
FAM228B	0.65825
FAS	0.658182
USP30-AS1	0.65731
STAT4	0.657186
IER5	0.655981
ARL4C	0.655558
GTF2IRD2B	0.655482
C1QTNF6	0.655421
STON1-GTF2A1L	0.655153
TGM2	0.655142
PLEKHO2	0.654419
MIR210HG	0.653745
MILR1	0.653624
CREBRF	0.653507
DRAM1	0.652951
RPS27L	0.652842
TM4SF19	0.652366
PRAME	0.651865
CTGF	0.650896
CCDC90B	0.650224
OLIG1	0.65015
TOM1L2	0.647916
MIR6791	0.647481
OTUD7A	0.646169
BLOC1S2	0.645727
TXNIP	0.645459
CCDC152	0.64531
ZFP57	0.643628
ATP8A2	0.643022
TEAD2	0.642972
SLC14A1	0.642387
TCTA	0.641235
LIMD2	0.640114
TCAIM	0.640108
BCL9	0.638836
RRAGD	0.638836
FBXL13	0.638154
DNAH3	0.63814
CAMK2D	0.637476
BRMS1L	0.637467
CPOX	0.63741
DLGAP1-AS1	0.637134
NR5A2	0.636742
APOL2	0.636573
CYP4F11	0.636545
LINC00663	0.63623
RHOC	0.635639
LOC100130298	0.63556
CEL	0.635423
RRAS	0.635179
SYNPO2L	0.633396
TMEM116	0.632837
CDHR1	0.632699
CLCN4	0.632248
SEPP1	0.632117
GLRX	0.631305
BNIP3	0.630979
LOC283038	0.630977
KIAA1551	0.629504
RAB3D	0.629501
SEMA7A	0.629036
RASGRP4	0.628483
IDH1-AS1	0.628367
SIGLEC1	0.628323
CCNG2	0.626496
CTSS	0.626443
SLC22A18AS	0.625897
USP53	0.625881
AGT	0.624832
PDCD4	0.624685
IFIT5	0.624403
OPRM1	0.62433
CTSL	0.623438
APOL3	0.622915
SCAMP1-AS1	0.622366
KLF10	0.620991
FMNL3	0.620595
MBOAT4	0.619377
FZD7	0.618788
ARAP3	0.618559
ICAM4	0.618339
LINC00515	0.616316
LOC101927755	0.616301
AHNAK2	0.615839
GOLGA1	0.614941
LPP	0.614652
RFX3	0.614585
ANKRA2	0.614273
SAMHD1	0.614165
MIR590	0.613764
TLDC2	0.613056
LPAR5	0.612343
RELB	0.612284
CD244	0.611602
FAM161B	0.611457
TNFSF4	0.610319
ZNF300	0.610314
WNK4	0.610155
SLC15A3	0.609609
BTG1	0.609608
IFT74	0.609602
TSNAXIP1	0.609191
SLC17A5	0.608991
DHRS1	0.608879
CRTAC1	0.608866
TNFSF10	0.608681
ATP6V0A1	0.608413
PLB1	0.607822
CYSLTR1	0.607578
PAQR5	0.607547
CDC42BPA	0.607509
ZNF487	0.607345
CMAHP	0.607204
SHB	0.606852
GSN-AS1	0.606532
FDPSP2	0.606125
SMARCD3	0.606099
TJP3	0.60607
METTL7B	0.604976
ZFYVE1	0.60414
RIBC1	0.603242
SPATA32	0.603033
MIDN	0.601993
CDC42EP3	0.601908
TMEM92	0.601881
LINC00051	0.601644
ZNF596	0.601377
CASKIN2	0.60131
RFX8	0.601298
CCDC53	0.601177
TGFBR2	0.600989
KSR1	0.600793
CX3CR1	0.600398
ROCK1P1	0.600078
CATSPERG	0.599814
LINC00910	0.597742
AURKC	0.597206
TAPT1-AS1	0.597038
NFATC2	0.596418
RGS2	0.596237
GZMH	0.596099
ZNF137P	0.595982
KCNE3	0.595402
LOC100506985	0.595157
BBIP1	0.594822
ZFR2	0.594704
ZCCHC24	0.594367
ZNF79	0.594113
GALNT3	0.594043
DNAJC28	0.593575
PABPC3	0.592767
EPB41L5	0.5927
LOC101927954	0.592296
ZNF846	0.591994
NHLRC4	0.591311
BTBD7	0.591223
C6orf163	0.591073
COL4A1	0.590728
SLC6A8	0.590427
FCHO2	0.590285
ARSD	0.59019
C14orf182	0.589763
MMRN2	0.589526
CDC42EP4	0.588945
FAM213A	0.588387
NCKAP5L	0.587874
CLIC6	0.58778
ACVRL1	0.587669
UPK3A	0.58724
MLANA	0.587
POLH	0.586457
PSCA	0.585978
SOCS1	0.585887
LOC728730	0.585693
FGD3	0.58532
CA7	0.585278
ADSSL1	0.585028
IFNAR2	0.584845
SEMA6B	0.58446
MIR600	0.584087
ATG14	0.584069
FLJ38122	0.583791
CLVS1	0.583694
HLX-AS1	0.583685
LOC283693	0.582132
CXCR4	0.581871
DCP1B	0.581417
POLD4	0.581378
DNAJB9	0.581038
ZNF385A	0.58101
MTHFR	0.580536
CCR10	0.579858
MOB3C	0.579747
ARHGEF10L	0.579475
GM2A	0.579323
FAM46A	0.579134
RNF130	0.578761
PIWIL4	0.578607
SSBP2	0.578188
ICAM3	0.577979
PTK6	0.577814
KYNU	0.577748
ZNF233	0.577411
DKK2	0.575853
KCNE1L	0.575726
CALCOCO1	0.575603
GPRC5C	0.57508
LOC284009	0.574411
IL10RB	0.574387
CD300LF	0.574127
SUOX	0.573216
ALDOC	0.57308
ZSWIM4	0.57302
LRP10	0.572329
SIM2	0.572115
SRCIN1	0.571901
ARHGAP25	0.570903
LOC101409256	0.570563
TRPC5OS	0.570105
LOC102723809	0.569414
SPATA2	0.568874
C20orf194	0.568693
GBP3	0.568355
MS4A14	0.568105
ABCD2	0.568022
CD53	0.567859
AKR1C2	0.566811
DISP2	0.566273
SLC25A45	0.566158
SERTAD3	0.565997
DUSP27	0.565613
DTX4	0.565554
NCF2	0.564671
GPCPD1	0.564607
ZMYM6NB	0.564127
SEMA3A	0.563479
BASP1	0.563332
FAM65B	0.563261
HSPA1B	0.56267
NQO1	0.562612
IFNGR1	0.562479
SCARB2	0.562446
ZSWIM6	0.562305
ZNF561	0.561657
LOC101928107	0.561642
PSMD6-AS2	0.561448
KCNN2	0.561156
C1orf167	0.561111
LRGUK	0.561001
NAGK	0.560978
FAM222B	0.560877
TUBB4A	0.560545
USP27X	0.560539
MIR555	0.560488
CORO2A	0.559813
C16orf62	0.559112
RALGAPA2	0.55904
ENO2	0.558982
TNFRSF10D	0.558757
DDIT4	0.558534
SESN2	0.558447
LHFPL2	0.558414
CHGB	0.557957
LOC93432	0.557421
HS3ST4	0.557309
FMO4	0.557307
YAP1	0.556907
ITGA6	0.556789
TRIM38	0.556565
TCTN1	0.556481
LINC00467	0.556263
NPR3	0.556208
HYAL3	0.555948
RNASE3	0.555675
ADAMTS13	0.555526
ADAMTS5	0.555258
TMEM8B	0.555081
RNASET2	0.554799
MAP1A	0.554705
TBX19	0.554701
UBE2L6	0.554393
LTC4S	0.554376
TMSB4X	0.55394
CIITA	0.553778
APOBEC3D	0.553731
FGF2	0.55351
MIR4315-2	0.55345
MIR4315-1	0.55345
MST1P2	0.553282
ST20	0.55317
LINC00656	0.553057
TMEM150A	0.552875
ZNF396	0.552357
IFITM1	0.551819
RIPK3	0.551716
NFIL3	0.551652
PTGS1	0.550599
PGPEP1	0.550379
ANKAR	0.55036
LINC00173	0.550211
MXD1	0.549989
MIR922	0.549501
MAPT	0.549393
GNRH1	0.54908
SLC39A5	0.548292
KLF13	0.548283
TRAF3IP3	0.548114
LOC158960	0.547646
DEAR	0.547261
MIR4674HG	0.547044
CD37	0.546272
DAPP1	0.54619
TSPAN31	0.545518
RAB13	0.545154
MGAT4B	0.545068
DUSP8	0.544717
ZNF337	0.544656
LINC00260	0.544647
CCDC28A	0.544556
DGKA	0.543949
SGIP1	0.543631
LOC645434	0.543236
MIR5193	0.543102
FRY-AS1	0.54299
TBC1D8	0.54252
UGCG	0.542486
ETS2	0.542404
LINC00278	0.54199
SLC2A11	0.541449
PKIG	0.541334
PRSS27	0.539661
HEXA	0.539322
NMRK1	0.539272
C1orf101	0.539251
BCL2L11	0.539184
CAPS	0.539019
SMG1P5	0.538765
TEAD3	0.538765
CASP8	0.538548
IL13RA1	0.538523
SLC9C2	0.538133
SEC16B	0.537862
MIR4469	0.537675
GABARAP	0.537571
HCK	0.537467
CNEP1R1	0.537178
WDR45	0.537177
RNF135	0.536853
TMEM63B	0.536676
C7orf13	0.536568
LMBR1L	0.536038
SPTB	0.535514
CACNA1E	0.535459
AMDHD1	0.535211
NCALD	0.534934
PEX13	0.534793
NAPSA	0.534653
CLMN	0.534632
DMXL2	0.534375
FLJ37035	0.534268
AOAH	0.534232
SCARNA16	0.534096
FLJ20021	0.533537
MEI1	0.533169
CPVL	0.532455
C11orf68	0.532403
IL18	0.532029
FAM47E-STBD1	0.531872
STXBP5L	0.531635
FAM114A1	0.5306
GNG4	0.530322
SLC2A5	0.529786
LINC01305	0.529764
MYO1B	0.529474
FAM227A	0.529457
SRD5A1	0.528904
RASGRP1	0.5287
USP3	0.528589
TEX12	0.528348
OPTN	0.528212
CELF6	0.52786
NEK11	0.527629
TMEM87B	0.527263
MSL3P1	0.527028
RASGRF1	0.527007
SELPLG	0.526322
KCNF1	0.52566
M1AP	0.525575
ZNF35	0.525256
C16orf72	0.524691
KAT7	0.524423
MT1X	0.523716
LOC100128288	0.523211
SCARNA22	0.523034
FAM20C	0.522962
EFEMP2	0.522624
PCP2	0.522401
SQSTM1	0.522282
RAP2A	0.521879
RHBDF1	0.521661
NOXRED1	0.521565
LPP-AS2	0.521532
XYLT1	0.521253
ATRN	0.521039
ZBTB20	0.520698
SERINC1	0.520557
HSPA6	0.520513
TAPBPL	0.52051
EGR3	0.520375
CACFD1	0.520269
RMDN2	0.519968
ZEB1-AS1	0.519934
PSAP	0.519193
TARP	0.518729
LINC01504	0.518589
STBD1	0.518267
RTN2	0.518067
DRAM2	0.517991
CMTM3	0.517201
KCNJ14	0.517191
MAP10	0.516996
EVI2A	0.516775
PHKG1	0.516175
KIAA1107	0.51611
FAS-AS1	0.515796
ATP2B3	0.51556
ZNF425	0.515407
TIPARP	0.515336
COL6A3	0.514538
EHHADH-AS1	0.514499
CTTNBP2NL	0.513698
CASC2	0.513505
TMC4	0.513157
RTP4	0.513029
HSD11B1L	0.512911
LOC642236	0.512109
LOC100652768	0.511986
BOLA3-AS1	0.511642
LOC100506499	0.51158
PCBP3	0.511092
NLRC4	0.510417
CACUL1	0.509553
PLBD2	0.508576
ATL1	0.508276
LOC100506258	0.507883
ACOT1	0.507814
ACRBP	0.507778
FXYD6-FXYD2	0.507646
PLEKHF1	0.507228
TIFAB	0.507202
BAMBI	0.506907
RPS6KA5	0.5069
ITPRIPL2	0.506895
ABCA10	0.506861
CCDC96	0.506839
RNF144B	0.506588
CD300C	0.506021
KRT8	0.505899
SIRPB2	0.505829
SMPD3	0.505581
IFT43	0.505504
FRAT1	0.505063
ZNF217	0.504643
GPR65	0.504493
TTC16	0.50416
COMMD6	0.503747
TP53TG1	0.503584
SH3BGRL	0.503533
GRINA	0.502927
SAMD9L	0.502404
HCST	0.502105
SP140	0.502024
HMGCL	0.50178
KLHDC1	0.501765
ZCWPW2	0.501719
RPL13AP20	0.501286
NIPAL3	0.50096
F3	0.500915
RXFP1	0.500831
ENTPD3-AS1	0.500771
MYO6	0.500647
SEMA4B	0.500513
RCAN3	0.500073
CD74	0.500066
UGDH-AS1	0.500038
TBXAS1	0.499918
ANK3	0.499488
LOC389247	0.49938
USP3-AS1	0.499008
WDR54	0.498832
LINC00152	0.498685
NSF	0.498411
PEAR1	0.498042
SIRT4	0.497432
WBP1	0.497305
LAMTOR5-AS1	0.496716
RIN3	0.4965
LOC284837	0.495821
LST1	0.495699
TTC18	0.495684
SEMA6A-AS1	0.495527
CBY1	0.495346
GSN	0.495029
CCNA1	0.494812
SLA	0.494685
LAMB3	0.494297
SEPT7-AS1	0.494173
SLC2A14	0.494169
SLC38A9	0.493957
CES1	0.49391
ZNF655	0.493753
IMPG1	0.493166
ZNF205-AS1	0.492878
TBC1D3P1-DHX40P1	0.492862
FAM227B	0.492832
CYP2B7P	0.491959
SH3TC1	0.491852
NECAP1	0.491729
ID3	0.491714
GIMAP1	0.491383
MTRNR2L2	0.491261
TCEA2	0.49104
TMEM198	0.490901
PLSCR1	0.490734
FTCDNL1	0.490548
ZSCAN26	0.490486
CBLB	0.490197
PMEL	0.490182
LOC100996255	0.489507
NABP1	0.489462
SWT1	0.489432
UFSP1	0.489191
MIR637	0.488618
ACCS	0.488165
ANKRD46	0.487831
TMEM133	0.485737
IGLL5	0.485552
SPOCK2	0.484887
CUBN	0.484757
MFSD7	0.483974
LETMD1	0.483631
MYL5	0.483524
FAM83H-AS1	0.483425
DICER1-AS1	0.4834
C16orf52	0.483082
RPL23P8	0.482774
CTSB	0.482721
ZNF277	0.482447
GPR146	0.482353
SIRPG	0.48212
BCL2A1	0.482108
VAMP2	0.481895
SDCBP	0.48128
LGALS3	0.481119
MYOM2	0.48045
RAB30	0.48026
SLC6A12	0.480195
SNX18	0.48006
BRK1	0.479662
KRBA2	0.479302
LOC102724596	0.479275
ZFP3	0.479222
TMEM144	0.478885
LIPE-AS1	0.478707
CPNE8	0.478491
WDR63	0.478411
MT1F	0.478176
PHF23	0.477882
LINC01301	0.477744
LINC01125	0.477677
HOTAIRM1	0.47758
FBXL20	0.4775
GPR114	0.477318
LDHD	0.477286
ZMAT1	0.477125
TPST2	0.477005
COL9A2	0.476972
SLC16A6	0.476808
GVINP1	0.47668
TM7SF2	0.476639
SAMD8	0.476567
OPHN1	0.476541
PIGH	0.476531
CERS5	0.476427
MARCKS	0.476395
MIR5010	0.476385
ANKRD20A4	0.476034
TNFRSF10B	0.476027
AHR	0.475515
HIPK3	0.475482
RNF24	0.475308
BCL6	0.475052
PLD4	0.474845
SCUBE1	0.474
PREX1	0.473741
ADCY4	0.473667
PVT1	0.47358
PIK3R5	0.473478
CCNYL1	0.473412
COL7A1	0.473039
LAMC3	0.47274
TAF1A-AS1	0.472655
PRICKLE4	0.472561
DIP2C	0.472424
PRCP	0.472335
PCDH7	0.472257
MIR4435-1HG	0.47186
ME1	0.471804
PLIN4	0.471706
GSTZ1	0.471158
LYPLAL1	0.470648
PLXNC1	0.470606
ITPKC	0.47028
KCNMB1	0.47025
DUSP5	0.46993
HERPUD1	0.469904
FEZ2	0.469883
MT2A	0.469776
ABTB2	0.469654
ZSCAN30	0.469403
DUSP6	0.469121
TIMP1	0.468932
ALDH6A1	0.468324
FLT1	0.468112
NBR1	0.467886
KAT2B	0.467483
THBS2	0.467263
LILRB4	0.467188
KLHL6	0.466917
S100A11	0.466701
SIDT2	0.466413
ZCWPW1	0.466095
ACSL4	0.465557
GPR155	0.464782
OTUD1	0.464772
ZNF763	0.464677
IL12RB1	0.464451
C11orf65	0.464429
ANXA1	0.464397
IDNK	0.464303
SLC44A1	0.463747
ITM2B	0.462918
PROCR	0.462664
CEACAM4	0.461809
BRE-AS1	0.461675
LCT	0.461621
ASAH1	0.461143
LMNTD2	0.46104
MST1	0.461028
DSCR3	0.460967
TNRC6B	0.460817
OSBPL11	0.46033
GPR183	0.45969
PTPRC	0.45953
CIB3	0.458783
GCNT7	0.458769
PRKAB2	0.458474
ROM1	0.458009
LINC00174	0.457698
LPAR1	0.457533
HM13-AS1	0.457507
ABCB9	0.457263
ZSWIM1	0.457008
EPB41L1	0.45686
LRRC37A2	0.456626
NEK8	0.45634
SNX20	0.456321
USP28	0.456314
EGR4	0.456078
LOC653712	0.456049
AP1S2	0.455463
RABGAP1	0.455437
FYCO1	0.454573
HSPG2	0.454439
SUMF2	0.45424
BRE	0.454073
A1BG-AS1	0.45404
CPQ	0.453973
S100A3	0.453582
MMAA	0.453177
GGT7	0.453161
RASD1	0.453107
FOXO4	0.452809
RNF175	0.452766
FAM168A	0.452638
INE2	0.452613
FMO5	0.452612
OTUB2	0.451989
SH2D2A	0.451712
MSC	0.451691
ANXA2P2	0.451629
BEST1	0.451131
TRIM16	0.450956
PP2D1	0.450954
FBXW7	0.450335
NTPCR	0.450193
P2RX1	0.450099
USP44	0.449983
CD82	0.449959
UBA7	0.449904
TNFRSF14	0.448604
DTX2	0.448289
EXOC6B	0.44806
LINC00959	0.447392
RASSF4	0.447297
SCARNA13	0.446731
PLEK	0.446213
CASP10	0.445856
THBS3	0.445653
SLPI	0.445589
VWCE	0.445396
STX1A	0.44454
CIR1	0.444513
ATXN3	0.443559
ASB12	0.443229
SLC12A4	0.443
PAQR8	0.442286
TOLLIP-AS1	0.441693
STAG3L4	0.441535
IQSEC3	0.441373
BRWD1	0.441363
TNRC6C-AS1	0.441179
HSD17B6	0.440612
LOC101927102	0.440556
SIAE	0.440556
C9orf9	0.44034
LYRM1	0.4403
OLIG2	0.440124
DHRS7	0.439756
IFI44	0.43972
LOC101928731	0.439092
ASPH	0.438736
LOC100288798	0.438636
LIMK1	0.438436
SPATA7	0.438335
ZMYM5	0.437939
RNF19B	0.437567
SPRED1	0.437308
TVP23C-CDRT4	0.436792
SMIM14	0.436199
TBC1D2	0.436015
NR6A1	0.435842
MAGEH1	0.434936
PPFIA4	0.434904
MAP3K12	0.434572
SNTA1	0.434297
RIPK1	0.434217
LOC100131564	0.433944
C11orf1	0.433711
FNDC3A	0.433543
TRAF3IP2	0.433243
GDPD3	0.432974
ADM	0.432579
CAT	0.432469
PAPSS1	0.432385
RIC1	0.432346
BBS10	0.432252
MTA3	0.431849
DOLK	0.431788
BPHL	0.431654
LINC00477	0.431491
PIPOX	0.43147
VIPAS39	0.431385
SMURF1	0.431362
MYO5A	0.430938
SMIM3	0.430767
SLC4A8	0.430713
F8	0.430435
LINC01184	0.430147
CPNE3	0.429947
JPH1	0.429606
LOC100240735	0.429341
ANKRD24	0.429325
STYXL1	0.429306
MAGED2	0.429137
ESRP1	0.428739
APOBEC3C	0.428644
LOC400684	0.428491
STS	0.428481
KCTD21	0.428388
HADHB	0.428073
CNN2	0.42804
FBP1	0.427593
ST8SIA6	0.427381
FAM179B	0.427293
NFKBIZ	0.427257
SEC24B-AS1	0.42706
C4orf33	0.426902
TSC22D3	0.426571
YES1	0.426535
PICALM	0.426524
NUDT6	0.426516
ZNF192P1	0.426281
CKB	0.426041
C10orf10	0.426001
TFE3	0.425801
MTMR11	0.42574
MAPK10	0.425407
KCNN4	0.425404
MAGEB2	0.425048
TMEM53	0.424861
TTC30B	0.423705
SH3D19	0.423479
SMC2-AS1	0.423097
CCDC159	0.422763
ITGAL	0.422543
UBC	0.422315
MZB1	0.422259
CDRT4	0.422222
REC8	0.422137
CSNK1G1	0.421657
ALDH1A3	0.421624
APH1B	0.421505
LOC729603	0.421504
GRN	0.421462
UTY	0.421304
FBXO16	0.421159
PARP3	0.421125
MDM2	0.421054
FLVCR2	0.42102
CNTNAP1	0.420904
RGPD4	0.420658
IPP	0.420534
SLC22A18	0.420014
MDGA1	0.419821
TMEM51-AS1	0.419733
PNPLA8	0.419426
TYMP	0.419197
EFNA4	0.418479
IKZF2	0.418417
RABGAP1L	0.418288
OARD1	0.417923
STK36	0.417794
TCEA3	0.417693
CAMKK1	0.417573
LRRC6	0.417194
TGFA	0.417018
PCCA	0.416882
LPPR2	0.416761
PLA2G15	0.416608
ACBD4	0.416288
TM9SF2	0.416234
CPPED1	0.416046
TRAFD1	0.415649
ZMIZ1-AS1	0.415648
ZER1	0.415606
RHOBTB2	0.415345
CD44	0.414908
RAD51-AS1	0.414808
SIK3	0.414708
TAGLN	0.414354
STOX2	0.414255
FBXL17	0.414214
NUDT2	0.41407
ATG101	0.413745
TVP23C	0.41372
SNX6	0.413402
PPM1N	0.413026
PBX3	0.412642
TPRG1L	0.412578
PVRIG	0.412493
MANEA-AS1	0.412457
NAA30	0.411996
SENP8	0.411624
MTURN	0.411568
FAM134C	0.411272
EXT1	0.410706
CLDND1	0.410586
TMBIM1	0.410585
CTNNA2	0.410558
TAC4	0.410476
ANKZF1	0.409999
YBEY	0.409371
DENND2D	0.408694
ACSS2	0.408342
PPP2R3A	0.408324
HDX	0.408324
ZNF709	0.408257
RNF122	0.408089
SAMD4A	0.408044
GIMAP1-GIMAP5	0.407603
LRP1	0.40758
HECW1	0.407435
LFNG	0.407419
CPEB3	0.407317
VAMP3	0.406841
LIPA	0.406392
PCDHGC5	0.406305
ATP6AP1L	0.405712
KANTR	0.405606
CD83	0.405455
CEPT1	0.405342
MIR4271	0.40534
KLLN	0.404897
STPG1	0.404825
RUFY4	0.404773
TIMP2	0.404578
ZNF211	0.403829
SRGN	0.403681
MAP3K8	0.403387
BTBD10	0.403297
NFATC1	0.403208
SLC27A1	0.403003
PLEKHN1	0.402924
SPRED3	0.402797
C1orf54	0.402672
PTAFR	0.402491
EPHB3	0.402291
STK10	0.402242
AKR1C1	0.401852
GAPT	0.401336
TET2	0.401199
F11R	0.401054
FABP3	0.400874
CAPRIN2	0.400795
ATP6V1G1	0.400793
LOC100506325	0.400751
DENND5B	0.400388
RARB	0.400364
S100A10	0.400114
SCFD1	0.399734
TPH1	0.399729
F2R	0.399372
MDP1	0.39931
PHKA2-AS1	0.39925
TLR9	0.399173
PTPN3	0.39913
ERBB4	0.399087
LOC729083	0.39895
FOXO3	0.398946
RAPGEF1	0.398869
MIR6781	0.398803
SP110	0.398631
STAG3	0.398574
ZNF687	0.398562
SH3D21	0.398485
IL2RB	0.397625
FOSL1	0.397433
ZSCAN9	0.397395
OCRL	0.397333
TMPRSS13	0.397152
CPNE9	0.397042
TMEM254	0.396737
C11orf71	0.396699
TLE4	0.396461
PGM2L1	0.396148
ROBO2	0.396083
STX3	0.395972
THSD1	0.395743
TMEM55B	0.395487
GRIN2C	0.394851
EIF1B-AS1	0.39477
PAM	0.394678
IDUA	0.394669
SP140L	0.394563
PLEKHA2	0.394443
CRISPLD2	0.394361
STX12	0.394351
KDM4A	0.394032
RNF149	0.393813
MIR4709	0.393447
NDST2	0.393143
FOXO6	0.393129
PGBD2	0.393083
SEC14L1	0.393076
IQGAP2	0.392721
NIPSNAP1	0.392471
ICA1	0.392294
TBC1D10A	0.391849
ITPR1	0.391723
NRP1	0.391297
LOC257396	0.390819
ZBTB4	0.390819
ARFIP1	0.390764
CEP85L	0.390751
GKAP1	0.390568
ATF3	0.390491
TSPYL1	0.390485
CD59	0.390072
ILDR2	0.390055
TXK	0.390014
GIPC1	0.389811
PTPRB	0.389693
ACAD8	0.389652
SEC11A	0.389277
CDNF	0.389196
P2RX7	0.388941
IL1RN	0.388882
PPP1R16B	0.388664
PNPLA7	0.38797
BAX	0.387828
TGFBR1	0.387474
RHOQ	0.387448
TNRC6A	0.387434
OTUD5	0.387355
HIVEP1	0.387185
DUSP3	0.386799
CRY2	0.386788
HAPLN4	0.386652
CCBL2	0.386427
AJUBA	0.386332
GPA33	0.386316
ARRDC5	0.386197
PCDHGB4	0.386031
ZSCAN16	0.385813
NFAT5	0.385789
CFP	0.385768
INTS6-AS1	0.385767
CSPG4	0.385659
PPAPDC2	0.385531
PCDHGA8	0.385422
DNAJB13	0.385392
ADAM9	0.385382
INO80B-WBP1	0.385359
LOC101928909	0.385204
PCDHGB3	0.385199
TUBA1A	0.385038
GCC2	0.384978
TBC1D10C	0.384842
VAV3	0.384758
TPM4	0.384738
TDRD7	0.384726
ARHGAP12	0.384673
THAP1	0.384543
ERP44	0.384541
TOB2P1	0.384443
PCDHGB6	0.383864
PCDHGA3	0.383668
PEX6	0.383666
FNDC3B	0.383619
PCDHGA2	0.383321
MOSPD1	0.38298
APOL4	0.382942
MAML2	0.382877
PCDHGB5	0.382859
FAM43A	0.382681
SLC28A3	0.382173
DDX58	0.38207
TAOK3	0.382068
PCDHGC4	0.381915
CARD16	0.381587
GOLGA5	0.381193
HK3	0.38119
C2orf15	0.381047
PCDHGA7	0.380624
PCDHGA1	0.380538
AMZ2	0.380425
KIR3DX1	0.380346
HSPA1A	0.380201
PKN2	0.380075
PCDHGA9	0.379891
ACVR1	0.379782
AS3MT	0.379648
NUAK1	0.379458
TMEM205	0.379173
MIOS	0.379162
PCDHGA4	0.379073
MED19	0.379028
TNFAIP8L1	0.378841
KIF13B	0.378616
DHRS9	0.378594
IFI35	0.378573
FCRLB	0.378503
SYNJ1	0.378017
NCSTN	0.377863
LAPTM5	0.377525
HHIPL2	0.377474
BBS12	0.377426
MX2	0.377113
PRPF40B	0.377003
SRGAP2	0.37683
AHNAK	0.376788
2024-03-02	0.376742
COLQ	0.376735
RAPGEF3	0.376725
HIST1H3H	0.376648
LMNA	0.376369
PLEKHG4	0.376055
CD38	0.375945
ZSWIM8-AS1	0.375941
TSEN34	0.37592
OLFML2B	0.375779
LUM	0.375632
PHLDB3	0.375277
PCDHGB1	0.375212
SLC48A1	0.375151
CFLAR	0.37513
DISP1	0.375122
PMS2P9	0.374996
CLEC12A	0.374774
PCDHGA10	0.374633
LRRC46	0.374618
ATP6V1B2	0.37441
ARMC2-AS1	0.37431
C5orf20	0.374237
SNORD42A	0.373765
SEC11C	0.373755
PRLR	0.373618
RNF170	0.373557
CTNNB1	0.373479
LINC01121	0.373334
CHI3L2	0.373282
ABCF3	0.373199
MIR1229	0.373135
IFT46	0.372571
GSS	0.372431
MIA-RAB4B	0.372263
SARAF	0.372173
FAM127B	0.372031
C19orf38	0.372026
SASH3	0.371996
MXRA8	0.371817
ITFG1	0.37173
FAM71E1	0.371617
LRRIQ3	0.371587
BST1	0.371461
EPAS1	0.371348
PCDHGA6	0.370801
CCNDBP1	0.370705
ACER2	0.370625
TMEM52	0.370407
UBR3	0.370172
GNE	0.369968
SGPL1	0.369943
IQCD	0.369914
CD33	0.369885
PCDHGB7	0.369873
NPC2	0.369838
LOC100506603	0.369763
KLHDC10	0.369272
LMBRD1	0.369188
PRSS12	0.368788
LRRC37A	0.368589
PCDHGA5	0.368318
ADAP2	0.368294
SENCR	0.368054
SRGAP2D	0.368034
IRF1	0.36757
SRGAP2C	0.367554
ZNF862	0.367367
GLB1L	0.367173
SLC16A13	0.367143
KIAA0513	0.366886
PTGFRN	0.366776
TCEANC	0.366466
RAB4B	0.366421
NDUFV2-AS1	0.366185
SUPT3H	0.366127
C15orf48	0.366004
MED8	0.365842
PCDHGB2	0.365727
CD84	0.365676
DNAJC4	0.365633
HIC2	0.365623
RNF38	0.36555
SLC2A3	0.365299
MED20	0.365226
KIZ	0.364984
LTBP2	0.364895
PTPN6	0.364802
ABCA3	0.364795
KIAA0226	0.364629
CCDC6	0.364566
ARF4	0.364529
YIPF1	0.363947
PCDHGC3	0.363931
AKTIP	0.363846
DTX2P1-UPK3BP1-PMS2P11	0.363557
C1RL	0.363557
ZFAND3	0.363529
FOXO1	0.363442
MARK4	0.363391
SLC35F3	0.363361
PCDHGA11	0.363143
COL4A3BP	0.363018
C7orf60	0.362967
ZNF836	0.362554
EPHA1-AS1	0.362536
FBXW4	0.362477
MAP7	0.36235
AGPAT4-IT1	0.361991
SH3GLB1	0.361902
ARNTL	0.361766
SRGAP2B	0.361305
ZNF286A	0.361297
ZNF391	0.36126
FRRS1	0.361166
DOCK9-AS2	0.360956
FAM231D	0.360672
FUZ	0.360552
LEPROT	0.360487
KCND1	0.360396
C10orf128	0.359975
RAP2B	0.359839
BHLHB9	0.359835
PPP4R1L	0.359587
MSMO1	0.359323
TOM1L1	0.359273
PDCD1LG2	0.359025
IKBKE	0.358913
NPC1	0.358785
BDNF-AS	0.358724
DNM1P35	0.358671
AP1G2	0.358494
ADAMTSL5	0.358489
FAM220A	0.35811
POLI	0.357773
STX5	0.357671
SEMG1	0.357616
RNF146	0.35755
PARP10	0.357524
CTSD	0.357049
CARF	0.356971
C15orf37	0.356924
RETSAT	0.356819
LOC100129550	0.356729
SNHG16	0.356642
LINC01138	0.35643
CCDC13	0.356389
LOC100419583	0.356134
ZFYVE21	0.356123
ABI1	0.35602
TCF7L2	0.355922
DUSP22	0.355772
MAN2B1	0.355753
LAMP2	0.355576
ANKRD29	0.355488
BLZF1	0.355307
LINC01169	0.355287
AMT	0.355143
OXA1L	0.354931
TK2	0.35489
MTL5	0.354743
SYF2	0.354698
SCARNA9	0.354275
IP6K2	0.354269
PDP1	0.354002
ITIH2	0.353966
NCKAP1L	0.353923
LOC101927415	0.353836
TLR10	0.353754
ZIC2	0.353692
CISH	0.353512
ZNF280C	0.353074
CLP1	0.353
PHOX2A	0.352459
KLHL7-AS1	0.35242
SPIB	0.352239
ZNF880	0.352157
ABCC6	0.352052
ANXA2	0.351977
TBCC	0.351945
HOXA3	0.351906
TDO2	0.351645
APOC1	0.351629
ACOX1	0.351474
FZD2	0.351106
TPK1	0.350942
RPLP0P2	0.350891
LRRC70	0.35084
ARHGEF2	0.350753
RPL34	0.35032
ELMO2	0.350226
DYNLT1	0.350157
SEC14L2	0.35015
ZNF580	0.34997
PUS10	0.349828
TMEM187	0.349558
SNN	0.349273
CLIP3	0.349261
NFE2L2	0.349221
TNFSF14	0.349178
CASP7	0.349014
MIR6797	0.348984
NICN1	0.348741
GATS	0.348649
PDLIM1	0.348597
KLHL28	0.347945
SPTLC1	0.347919
[truncated: 12,167 more rows]
