# Supplementary material for: Translation efficiency driven by CNOT3 subunit of the CCR4-NOT complex promotes leukemogenesis
Source: Nat Commun. 2024 Mar 15;15:2340. doi: 10.1038/s41467-024-46665-2 (PMC10943099; doi:10.1038/s41467-024-46665-2)
Supplement: Supplementary file 13 — Supplementary Data 10 [file 41467_2024_46665_MOESM13_ESM.xlsx]

## Sheet: Supplemental table 10
Supplemental table 10
Geneid	Genename	log2FoldChange	pvalue	padj	log 10(-p value)
ENSG00000115539	PDCL3	10.286	2.73235e-11	1.77029e-07	10.5635
ENSG00000106348	IMPDH1	-10.7297	4.02748e-10	1.3047e-06	9.39497
ENSG00000266472	MRPS21	7.36303	2.14504e-09	4.63257e-06	8.66856
ENSG00000137309	HMGA1	7.87184	3.57497e-09	5.79056e-06	8.44673
ENSG00000122705	CLTA	7.1051	5.63437e-09	6.08418e-06	8.24915
ENSG00000004399	PLXND1	7.79281	4.83157e-09	6.08418e-06	8.31591
ENSG00000093183	SEC22C	6.72363	6.22499e-08	5.76167e-05	7.20586
ENSG00000111639	MRPL51	7.13697	1.02435e-07	8.29598e-05	6.98955
ENSG00000101220	C20orf27	6.78301	1.52001e-07	0.000109424	6.81815
ENSG00000080824	HSP90AA1	5.75058	6.63101e-07	0.000390566	6.17842
ENSG00000006625	GGCT	6.61464	6.46183e-07	0.000390566	6.18964
ENSG00000116752	BCAS2	-6.23418	1.42626e-06	0.000638503	5.8458
ENSG00000188486	H2AX	-5.98058	1.56914e-06	0.000638503	5.80434
ENSG00000102172	SMS	5.39227	1.28744e-06	0.000638503	5.89027
ENSG00000257727	CNPY2	5.48951	1.57679e-06	0.000638503	5.80222
ENSG00000114738	MAPKAPK3	5.63343	1.25661e-06	0.000638503	5.9008
ENSG00000167700	MFSD3	5.2322	1.91233e-06	0.000702411	5.71844
ENSG00000177697	CD151	5.96246	1.95144e-06	0.000702411	5.70964
ENSG00000203724	C1orf53	6.17373	2.20644e-06	0.000752395	5.65631
ENSG00000105677	TMEM147	-5.47188	2.63446e-06	0.000812794	5.57931
ENSG00000141977	CIB3	5.14697	2.61062e-06	0.000812794	5.58326
ENSG00000143549	TPM3	-4.90344	4.57366e-06	0.00125926	5.33974
ENSG00000091527	CDV3	-4.86156	4.66464e-06	0.00125926	5.33118
ENSG00000071553	ATP6AP1	5.04513	4.39287e-06	0.00125926	5.35725
ENSG00000106366	SERPINE1	-5.36435	5.77148e-06	0.0013408	5.23871
ENSG00000175416	CLTB	-5.12326	5.88412e-06	0.0013408	5.23032
ENSG00000215915	ATAD3C	-4.83281	6.60362e-06	0.0013408	5.18022
ENSG00000109390	NDUFC1	-4.76214	6.62224e-06	0.0013408	5.179
ENSG00000170899	GSTA4	-4.70026	6.34813e-06	0.0013408	5.19735
ENSG00000013306	SLC25A39	4.91173	6.29045e-06	0.0013408	5.20132
ENSG00000162302	RPS6KA4	4.99451	5.57292e-06	0.0013408	5.25392
ENSG00000131828	PDHA1	5.28901	5.26915e-06	0.0013408	5.27826
ENSG00000180596	H2BC4	-5.0319	7.47679e-06	0.00144858	5.12628
ENSG00000123454	DBH	-4.85241	7.65903e-06	0.00144858	5.11583
ENSG00000144118	RALB	-4.58812	8.22266e-06	0.00144858	5.08499
ENSG00000109919	MTCH2	-4.55378	8.07896e-06	0.00144858	5.09264
ENSG00000101336	HCK	5.22659	8.27249e-06	0.00144858	5.08236
ENSG00000113368	LMNB1	4.45873	1.04056e-05	0.00172866	4.98273
ENSG00000017483	SLC38A5	4.65566	1.02468e-05	0.00172866	4.98941
ENSG00000134590	RTL8C	4.96831	1.0803e-05	0.00174982	4.96646
ENSG00000134250	NOTCH2	-5.3187	1.20344e-05	0.00190173	4.91957
ENSG00000160131	VMA21	4.26201	1.46473e-05	0.00225952	4.83424
ENSG00000148175	STOM	-4.22822	1.59191e-05	0.0023725	4.79808
ENSG00000183605	SFXN4	4.83269	1.61121e-05	0.0023725	4.79285
ENSG00000130254	SAFB2	4.31358	1.87024e-05	0.00269274	4.7281
ENSG00000145246	ATP10D	4.45147	2.03895e-05	0.00287182	4.69059
ENSG00000285625	incmpl	-4.3908	0.207948	0.451423	0.682046
ENSG00000163638	ADAMTS9	-4.49263	2.20745e-05	0.00292462	4.65611
ENSG00000163807	KIAA1143	-4.25259	2.2063e-05	0.00292462	4.65633
ENSG00000107796	ACTA2	4.59052	2.21186e-05	0.00292462	4.65524
ENSG00000136810	TXN	-4.33329	0.0980585	0.332455	1.00851
ENSG00000137574	TGS1	-3.9258	2.26163e-05	0.00293017	4.64558
ENSG00000136938	ANP32B	-4.30265	0.101166	0.339789	0.994967
ENSG00000153147	SMARCA5	3.54631	2.346e-05	0.00293017	4.62967
ENSG00000162972	MAIP1	4.49644	2.35174e-05	0.00293017	4.62861
ENSG00000088992	TESC	-4.19631	2.61335e-05	0.00307853	4.5828
ENSG00000123297	TSFM	4.37405	2.55328e-05	0.00307853	4.5929
ENSG00000095383	TBC1D2	5.09966	2.60583e-05	0.00307853	4.58405
ENSG00000110934	BIN2	-4.018	2.66365e-05	0.00308174	4.57452
ENSG00000130707	ASS1	-0.593426	2.80967e-05	0.00308546	4.55134
ENSG00000083720	OXCT1	4.94786	2.80973e-05	0.00308546	4.55134
ENSG00000182578	CSF1R	4.97618	2.75683e-05	0.00308546	4.55959
ENSG00000054277	OPN3	-4.15107	2.99691e-05	0.00323616	4.52333
ENSG00000100029	PES1	4.27828	3.19902e-05	0.00339778	4.49498
ENSG00000130175	PRKCSH	-4.03621	0.0519507	0.228605	1.28441
ENSG00000106263	EIF3B	4.36432	3.33276e-05	0.00348273	4.4772
ENSG00000262919	CCNQ	-4.3678	3.41101e-05	0.00350793	4.46712
ENSG00000143653	SCCPDH	-4.801	3.74094e-05	0.0036345	4.42702
ENSG00000251503	CENPS-CORT	-4.1737	3.81457e-05	0.0036345	4.41855
ENSG00000064489	BORCS8-MEF2B	-3.69521	3.65335e-05	0.0036345	4.43731
ENSG00000105185	PDCD5	-3.95097	0.0779749	0.289794	1.10805
ENSG00000107672	NSMCE4A	3.94967	3.67515e-05	0.0036345	4.43472
ENSG00000136240	KDELR2	4.88594	3.77501e-05	0.0036345	4.42308
ENSG00000171603	CLSTN1	-4.01522	3.90189e-05	0.00366382	4.40873
ENSG00000107371	EXOSC3	-3.53151	4.64161e-05	0.00429614	4.33333
ENSG00000111653	ING4	4.12893	4.88236e-05	0.00445532	4.31137
ENSG00000147592	LACTB2	-3.66711	5.04964e-05	0.00454398	4.29674
ENSG00000117308	GALE	-3.6357	5.30681e-05	0.00464633	4.27517
ENSG00000260729	cmpl	4.16524	5.27958e-05	0.00464633	4.2774
ENSG00000186638	KIF24	-3.81301	5.4223e-05	0.00468414	4.26582
ENSG00000029639	TFB1M	-5.06915	5.6345e-05	0.00480342	4.24914
ENSG00000185298	CCDC137	-3.89668	5.73194e-05	0.00482302	4.2417
ENSG00000131668	BARX1	-3.74927	0.0744228	0.28034	1.12829
ENSG00000176986	SEC24C	3.97217	5.89572e-05	0.00489723	4.22946
ENSG00000123159	GIPC1	4.30927	6.09611e-05	0.00499958	4.21495
ENSG00000276256	cmpl	-3.49542	6.63821e-05	0.00537612	4.17795
ENSG00000116212	LRRC42	-3.21444	6.88285e-05	0.00550543	4.16223
ENSG00000165480	SKA3	-3.93132	7.23232e-05	0.00561023	4.14072
ENSG00000119326	CTNNAL1	-3.55358	7.17073e-05	0.00561023	4.14444
ENSG00000119523	ALG2	-3.42608	7.36023e-05	0.00561023	4.13311
ENSG00000137364	TPMT	4.32533	7.35157e-05	0.00561023	4.13362
ENSG00000156587	UBE2L6	4.21552	7.47755e-05	0.00563338	4.12624
ENSG00000141429	GALNT1	3.86013	7.57645e-05	0.00564228	4.12053
ENSG00000165948	IFI27L1	-3.40076	7.71045e-05	0.00567682	4.11292
ENSG00000155115	GTF3C6	-3.56635	0.0840666	0.303622	1.07538
ENSG00000135486	HNRNPA1	-3.56059	0.160438	0.407319	0.794693
ENSG00000143363	PRUNE1	-3.34648	8.33541e-05	0.00600057	4.07907
ENSG00000206053	JPT2	-3.08773	8.27824e-05	0.00600057	4.08206
ENSG00000196235	SUPT5H	4.16599	8.71373e-05	0.00620398	4.0598
ENSG00000151304	SRFBP1	-3.07649	9.27564e-05	0.00653227	4.03266
ENSG00000179632	MAF1	-3.50054	0.331482	0.480464	0.47954
ENSG00000215472	RPL17-C18orf32	0.373388	9.42702e-05	0.00656749	4.02563
ENSG00000180329	CCDC43	3.88222	9.96675e-05	0.00686963	4.00145
ENSG00000136715	SAP130	-3.1125	0.000105375	0.00718661	3.97726
ENSG00000115128	SF3B6	-3.47337	0.0843787	0.304054	1.07377
ENSG00000005436	GCFC2	-2.91211	0.000107321	0.00724306	3.96931
ENSG00000087191	PSMC5	4.19027	0.000111867	0.00747201	3.9513
ENSG00000013364	MVP	3.56171	0.000113633	0.00749963	3.94449
ENSG00000129515	SNX6	3.90121	0.000114595	0.00749963	3.94083
ENSG00000138399	FASTKD1	-2.85953	0.000116052	0.007519	3.93535
ENSG00000184979	USP18	-3.51585	0.000122439	0.00777725	3.91208
ENSG00000127054	INTS11	4.60505	0.000121282	0.00777725	3.9162
ENSG00000130958	SLC35D2	3.67244	0.00013512	0.00849945	3.86928
ENSG00000122406	RPL5	0.551717	0.00014077	0.008765	3.85149
ENSG00000034510	TMSB10	0.865628	0.000142047	0.008765	3.84757
ENSG00000117408	IPO13	-2.73199	0.00014864	0.0090853	3.82786
ENSG00000117500	TMED5	-2.85659	0.000153182	0.00918952	3.81479
ENSG00000100926	TM9SF1	3.53234	0.000152408	0.00918952	3.81699
ENSG00000121931	LRIF1	-2.60065	0.00016487	0.00979996	3.78286
ENSG00000124562	SNRPC	-3.3603	0.145189	0.392887	0.838066
ENSG00000111786	SRSF9	-3.35088	0.13752	0.385574	0.861633
ENSG00000137841	PLCB2	-2.69709	0.000169486	0.00998275	3.77086
ENSG00000026652	AGPAT4	-2.89328	0.000183315	0.0107	3.7368
ENSG00000114956	DGUOK	-3.32512	0.100955	0.339433	0.995872
ENSG00000100109	TFIP11	-2.85551	0.000195073	0.0111388	3.7098
ENSG00000133048	CHI3L1	2.99431	0.000195991	0.0111388	3.70776
ENSG00000119689	DLST	3.94708	0.000193141	0.0111388	3.71413
ENSG00000269711	incmpl	-3.29108	0.160256	0.407121	0.795185
ENSG00000139266	MARCHF9	-2.43791	0.000207604	0.0116962	3.68276
ENSG00000183258	DDX41	-3.27667	0.0504108	0.225008	1.29748
ENSG00000104164	BLOC1S6	-2.93181	0.000210556	0.0117603	3.67663
ENSG00000152942	RAD17	-2.3925	0.000222025	0.0122949	3.6536
ENSG00000085832	EPS15	-2.99786	0.000230265	0.0125369	3.63777
ENSG00000072274	TFRC	3.39555	0.000229416	0.0125369	3.63938
ENSG00000185420	SMYD3	-3.17232	0.000237279	0.0128111	3.62474
ENSG00000136878	USP20	-2.38256	0.000242959	0.0130093	3.61447
ENSG00000146083	RNF44	-2.88508	0.000251067	0.0132327	3.60021
ENSG00000097033	SH3GLB1	-2.82531	0.000251214	0.0132327	3.59996
ENSG00000127184	COX7C	0.723672	0.000259077	0.0135368	3.58657
ENSG00000263020	cmpl	-3.18217	0.140282	0.38745	0.852998
ENSG00000263020	incmpl	-3.18217	0.140282	0.38745	0.852998
ENSG00000173744	AGFG1	3.41388	0.000264411	0.013705	3.57772
ENSG00000112742	TTK	-2.53949	0.000276229	0.0139819	3.55873
ENSG00000184209	SNRNP35	-2.25062	0.000274757	0.0139819	3.56105
ENSG00000166927	MS4A7	3.2633	0.000272479	0.0139819	3.56467
ENSG00000167085	PHB1	-3.12985	0.126774	0.375069	0.896968
ENSG00000237765	FAM200B	-2.23276	0.0002824	0.0141835	3.54914
ENSG00000188312	CENPP	-2.41577	0.00030446	0.0151324	3.51647
ENSG00000110057	UNC93B1	-3.12481	0.0580265	0.243976	1.23637
ENSG00000258890	CEP95	-2.22282	0.000305965	0.0151324	3.51433
ENSG00000138801	PAPSS1	1.76786	0.00031713	0.0155658	3.49876
ENSG00000126581	BECN1	3.0839	0.000322477	0.0157092	3.4915
ENSG00000132952	USPL1	-2.40324	0.000337694	0.0163277	3.47148
ENSG00000143164	DCAF6	-3.01283	0.00034178	0.0164029	3.46625
ENSG00000142541	RPL13A	0.511372	0.000344344	0.0164045	3.46301
ENSG00000131351	HAUS8	-2.75269	0.000366685	0.0173413	3.43571
ENSG00000068697	LAPTM4A	-3.07806	0.0669853	0.263636	1.17402
ENSG00000137040	RANBP6	-2.6997	0.000379849	0.0177483	3.42039
ENSG00000133895	MEN1	3.50353	0.000380771	0.0177483	3.41934
ENSG00000184924	PTRHD1	0.861671	0.000409848	0.0189672	3.38738
ENSG00000186635	ARAP1	3.42526	0.000421076	0.0192173	3.37564
ENSG00000110880	CORO1C	3.51191	0.000421184	0.0192173	3.37553
ENSG00000090975	PITPNM2	-2.32242	0.000429582	0.0194634	3.36695
ENSG00000147955	SIGMAR1	-0.808672	0.000448967	0.0202004	3.34779
ENSG00000165650	PDZD8	-2.28081	0.000457259	0.0202917	3.33984
ENSG00000140319	SRP14	0.859694	0.000457259	0.0202917	3.33984
ENSG00000203705	TATDN3	3.14471	0.000482043	0.021246	3.31691
ENSG00000126756	UXT	1.77824	0.000491735	0.0215267	3.30827
ENSG00000130023	ERMARD	3.6312	0.000500806	0.0217767	3.30033
ENSG00000144554	FANCD2	-2.42286	0.000538313	0.0232515	3.26897
ENSG00000143977	SNRPG	-3.01157	0.20483	0.451423	0.688606
ENSG00000185946	RNPC3	-2.06417	0.000574109	0.024567	3.24101
ENSG00000077254	USP33	-1.81979	0.000576353	0.024567	3.23931
ENSG00000070814	TCOF1	-3.41382	0.000585631	0.0247994	3.23238
ENSG00000064490	RFXANK	-2.99825	0.0801719	0.294631	1.09598
ENSG00000130270	ATP8B3	-1.80526	0.000593005	0.0249486	3.22694
ENSG00000164118	CEP44	-1.79556	0.000604499	0.0252681	3.2186
ENSG00000165494	PCF11	-1.96689	0.000616969	0.025624	3.20974
ENSG00000101132	PFDN4	-2.96809	0.0697501	0.270441	1.15646
ENSG00000035681	NSMAF	-2.96101	0.193298	0.451423	0.713773
ENSG00000153130	SCOC	-2.18076	0.000643237	0.0265448	3.19163
ENSG00000134318	ROCK2	-1.77882	0.000668427	0.0274097	3.17495
ENSG00000128708	HAT1	-2.94307	0.0557011	0.238115	1.25414
ENSG00000164674	SYTL3	-2.93649	0.207622	0.451423	0.682726
ENSG00000047056	WDR37	-2.14411	0.000673389	0.0274395	3.17173
ENSG00000164187	LMBRD2	-2.09981	0.000721741	0.029226	3.14162
ENSG00000112320	SOBP	-1.68276	0.000763747	0.0307349	3.11705
ENSG00000109475	RPL34	0.568285	0.000795678	0.0317198	3.09926
ENSG00000171530	TBCA	0.762582	0.000798014	0.0317198	3.09799
ENSG00000178567	EPM2AIP1	-1.65815	0.000805874	0.0318369	3.09373
ENSG00000172270	BSG	1.57437	0.000817275	0.0320916	3.08763
ENSG00000134954	ETS1	-2.56845	0.000834318	0.0323685	3.07867
ENSG00000144736	SHQ1	-2.43538	0.000829534	0.0323685	3.08117
ENSG00000010292	NCAPD2	3.45617	0.000861434	0.0332216	3.06478
ENSG00000172613	RAD9A	2.79899	0.000874916	0.0335419	3.05803
ENSG00000074201	CLNS1A	-2.89058	0.0722443	0.275021	1.1412
ENSG00000096717	SIRT1	2.8315	0.000895352	0.0341234	3.04801
ENSG00000169627	BOLA2B	-2.88343	0.287954	0.451668	0.540677
ENSG00000187741	FANCA	-1.7432	0.000942044	0.035693	3.02593
ENSG00000188612	SUMO2	-1.01514	0.000964807	0.0363429	3.01556
ENSG00000100591	AHSA1	-2.87242	0.0600713	0.248216	1.22133
ENSG00000100997	ABHD12	2.79495	0.000971184	0.0363717	3.0127
ENSG00000261247	GOLGA8T	-1.94032	0.00104411	0.0386946	2.98125
ENSG00000124523	SIRT5	-1.78921	0.00104515	0.0386946	2.98082
ENSG00000141867	BRD4	-1.73285	0.00105749	0.0387087	2.97573
ENSG00000137992	DBT	-1.58009	0.00105328	0.0387087	2.97746
ENSG00000136891	TEX10	2.90529	0.001081	0.0393471	2.96618
ENSG00000006715	VPS41	-4.93635	0.0011427	0.0413608	2.94207
ENSG00000147130	ZMYM3	2.83757	0.00115222	0.0414734	2.93847
ENSG00000104824	HNRNPL	-0.944536	0.00121331	0.042723	2.91603
ENSG00000142937	RPS8	0.352642	0.00119458	0.042723	2.92278
ENSG00000182676	PPP1R27	0.626809	0.00120197	0.042723	2.92011
ENSG00000122862	SRGN	8.09667	0.00120875	0.042723	2.91766
ENSG00000117385	P3H1	3.31518	0.00122121	0.0427687	2.91321
ENSG00000182934	SRPRA	-1.71765	0.00124792	0.0434691	2.90381
ENSG00000197381	ADARB1	-1.63501	0.00129181	0.0445194	2.8888
ENSG00000178974	FBXO34	2.67049	0.00128724	0.0445194	2.89034
ENSG00000024862	CCDC28A	-2.77219	0.0881508	0.312968	1.05477
ENSG00000100403	ZC3H7B	-2.47089	0.00129989	0.0445608	2.88609
ENSG00000075415	SLC25A3	0.924338	0.00133865	0.0456478	2.87333
ENSG00000162144	CYB561A3	-1.60895	0.00136659	0.0461154	2.86436
ENSG00000125246	CLYBL	3.08382	0.00136518	0.0461154	2.86481
ENSG00000103490	PYCARD	-2.73725	0.124045	0.373113	0.906422
ENSG00000152291	TGOLN2	4.77049	0.00140178	0.0470576	2.85332
ENSG00000107949	BCCIP	3.6408	0.00142679	0.0471641	2.84564
ENSG00000151725	CENPU	6.396	0.00142245	0.0471641	2.84696
ENSG00000172232	AZU1	7.06369	0.00142496	0.0471641	2.8462
ENSG00000112118	MCM3	-2.72358	0.111965	0.358341	0.950918
ENSG00000080503	SMARCA2	-1.58299	0.00143527	0.0472035	2.84307
ENSG00000185896	LAMP1	-2.71005	0.0654174	0.260024	1.18431
ENSG00000136051	WASHC4	2.96789	0.00147771	0.048354	2.83041
ENSG00000104356	POP1	3.04655	0.00158364	0.0515597	2.80034
ENSG00000172943	PHF8	-1.67511	0.00160458	0.0519804	2.79464
ENSG00000156508	EEF1A1	0.760084	0.00162971	0.0525317	2.78789
ENSG00000159199	ATP5MC1	5.75687	0.00166777	0.0534925	2.77786
ENSG00000213983	AP1G2	2.73219	0.0017189	0.0547957	2.76475
ENSG00000110446	SLC15A3	2.78316	0.00172532	0.0547957	2.76313
ENSG00000167774	cmpl	-2.69004	0.381317	0.531073	0.418714
ENSG00000182899	RPL35A	0.397857	0.00186684	0.0590013	2.72889
ENSG00000100442	FKBP3	-2.67543	0.167646	0.41889	0.775606
ENSG00000116096	SPR	3.52878	0.00193447	0.0608419	2.71344
ENSG00000120992	LYPLA1	-2.6696	0.103216	0.343548	0.986251
ENSG00000147133	TAF1	-1.68855	0.00198794	0.0622217	2.7016
ENSG00000188846	RPL14	0.540406	0.00200091	0.0623265	2.69877
ENSG00000167291	TBC1D16	-1.54169	0.00213715	0.0653267	2.67017
ENSG00000164715	LMTK2	-2.65233	0.0638122	0.255841	1.1951
ENSG00000130414	NDUFA10	1.5868	0.00213756	0.0653267	2.67008
ENSG00000144747	TMF1	2.39665	0.00212447	0.0653267	2.67275
ENSG00000174915	PTDSS2	2.57159	0.00212746	0.0653267	2.67214
ENSG00000131269	ABCB7	1.70308	0.00218726	0.0662209	2.6601
ENSG00000136682	ZNG1B	2.97427	0.00218274	0.0662209	2.661
ENSG00000114450	GNB4	2.70356	0.00223196	0.06726	2.65131
ENSG00000071894	CPSF1	2.13328	0.00224441	0.0673219	2.6489
ENSG00000213465	ARL2	4.01466	0.00227875	0.0680368	2.6423
ENSG00000111229	ARPC3	1.32962	0.00234501	0.0696942	2.62985
ENSG00000143442	POGZ	-1.49268	0.00238974	0.0706993	2.62165
ENSG00000116473	RAP1A	-3.91644	0.00244347	0.0719603	2.61199
ENSG00000103423	DNAJA3	-2.98147	0.00246637	0.0723043	2.60794
ENSG00000135390	ATP5MC2	1.36131	0.00248863	0.0723043	2.60404
ENSG00000101474	APMAP	4.91245	0.00247776	0.0723043	2.60594
ENSG00000265354	TIMM23	-2.58105	0.221861	0.451423	0.653919
ENSG00000030582	GRN	0.863324	0.00251315	0.0726905	2.59978
ENSG00000196954	CASP4	2.36049	0.0025499	0.0734258	2.59348
ENSG00000197978	GOLGA6L9	-4.01177	0.00262129	0.0751476	2.58148
ENSG00000149932	TMEM219	4.64355	0.00264789	0.0755757	2.5771
ENSG00000131778	CHD1L	-4.26313	0.00268108	0.0761875	2.57169
ENSG00000183751	TBL3	2.7908	0.00269737	0.0763155	2.56906
ENSG00000273542	H4C12	-2.54536	0.253441	0.451423	0.596123
ENSG00000090273	NUDC	-4.91011	0.00276176	0.0774609	2.55881
ENSG00000107438	PDLIM1	0.559687	0.0027562	0.0774609	2.55969
ENSG00000083937	CHMP2B	2.77524	0.00286575	0.0798291	2.54276
ENSG00000155542	SETD9	2.80005	0.00287084	0.0798291	2.54199
ENSG00000176155	CCDC57	2.469	0.00299742	0.0829927	2.52325
ENSG00000172830	SSH3	-2.52646	0.0502198	0.225008	1.29912
ENSG00000105518	TMEM205	1.16825	0.00311221	0.0858043	2.50693
ENSG00000204267	TAP2	5.18433	0.00315724	0.0866768	2.50069
ENSG00000183684	ALYREF	-2.50701	0.278427	0.451668	0.555289
ENSG00000142676	RPL11	0.287552	0.00317104	0.0866884	2.4988
ENSG00000172428	COPS9	-2.50166	0.171331	0.424333	0.766164
ENSG00000169299	PGM2	-2.49766	0.114136	0.361963	0.942578
ENSG00000078369	GNB1	4.40862	0.0032113	0.0874204	2.49332
ENSG00000197746	PSAP	0.606782	0.00325841	0.0883316	2.48699
ENSG00000102897	LYRM1	-2.48438	0.0703659	0.271693	1.15264
ENSG00000148834	GSTO1	-0.789096	0.00330608	0.0892503	2.48069
ENSG00000197766	CFD	0.826948	0.00337661	0.090776	2.47152
ENSG00000278845	MRPL45	-2.47184	0.0701829	0.27131	1.15377
ENSG00000114331	ACAP2	-1.84957	0.00347757	0.092721	2.45872
ENSG00000149923	PPP4C	-2.4704	0.200077	0.451423	0.698803
ENSG00000198931	APRT	0.661765	0.00347461	0.092721	2.45909
ENSG00000128951	DUT	-2.46124	0.0929655	0.322295	1.03168
ENSG00000166598	HSP90B1	-2.45354	0.14046	0.38745	0.852447
ENSG00000160124	MIX23	4.74722	0.00358922	0.0953055	2.445
ENSG00000174238	PITPNA	-2.45162	0.0692208	0.269196	1.15976
ENSG00000130313	PGLS	1.01501	0.00360622	0.0953661	2.44295
ENSG00000100227	POLDIP3	-3.26824	0.00371062	0.0973325	2.43055
ENSG00000148291	SURF2	4.66687	0.00371029	0.0973325	2.43059
ENSG00000040275	SPDL1	5.72756	0.00376585	0.0983828	2.42414
ENSG00000113575	PPP2CA	-2.42704	0.0927275	0.322133	1.03279
ENSG00000148444	COMMD3	4.67045	0.00383692	0.099837	2.41602
ENSG00000167775	CD320	5.16424	0.00388305	0.100633	2.41083
ENSG00000128340	RAC2	0.907469	0.00390042	0.100681	2.40889
ENSG00000135211	TMEM60	3.9965	0.00395593	0.101597	2.40275
ENSG00000182557	SPNS3	4.5201	0.00396727	0.101597	2.40151
ENSG00000126012	KDM5C	2.24587	0.00398552	0.101662	2.39952
ENSG00000120656	TAF12	-2.76464	0.00410367	0.103454	2.38683
ENSG00000087302	RTRAF	0.934356	0.00408922	0.103454	2.38836
ENSG00000100650	SRSF5	3.80862	0.00410064	0.103454	2.38715
ENSG00000204628	RACK1	0.337762	0.00412012	0.103466	2.38509
ENSG00000243449	C4orf48	-3.00416	0.00420946	0.103592	2.37577
ENSG00000105193	RPS16	0.320859	0.00421582	0.103592	2.37512
ENSG00000180817	PPA1	0.591214	0.00416534	0.103592	2.38035
ENSG00000147257	GPC3	-2.3866	0.0531011	0.231704	1.2749
ENSG00000143819	EPHX1	4.23253	0.00417218	0.103592	2.37964
ENSG00000135677	GNS	-2.38494	0.0568327	0.241139	1.2454
ENSG00000105254	TBCB	4.43223	0.00419214	0.103592	2.37756
ENSG00000138629	UBL7	4.48731	0.00422108	0.103592	2.37458
ENSG00000204228	HSD17B8	-2.38184	0.144789	0.392681	0.839266
ENSG00000078304	PPP2R5C	2.60855	0.00423763	0.103606	2.37288
ENSG00000115649	CNPPD1	-2.37773	0.0735358	0.278284	1.1335
ENSG00000145730	PAM	2.20765	0.00426451	0.103871	2.37013
ENSG00000243749	TMEM35B	4.58488	0.00431767	0.104772	2.36475
ENSG00000163563	MNDA	4.53539	0.00443511	0.107221	2.3531
ENSG00000102710	SUPT20H	2.12975	0.00445986	0.107418	2.35068
ENSG00000137947	GTF2B	3.7518	0.0045088	0.108195	2.34594
ENSG00000173890	GPR160	-1.71273	0.00463604	0.110837	2.33385
ENSG00000186283	TOR3A	-1.32659	0.00471796	0.111969	2.32625
ENSG00000107819	SFXN3	-2.35729	0.0540849	0.23426	1.26692
ENSG00000122971	ACADS	4.28048	0.00471206	0.111969	2.32679
ENSG00000102543	CDADC1	-3.12981	0.00475551	0.112449	2.3228
ENSG00000197345	MRPL21	-2.35225	0.117728	0.366046	0.929119
ENSG00000075234	TTC38	-2.34545	0.0515074	0.228015	1.28813
ENSG00000143321	HDGF	4.10883	0.00478051	0.112629	2.32053
ENSG00000147604	RPL7	0.339672	0.00496051	0.114783	2.30447
ENSG00000104231	ZFAND1	1.54397	0.0049413	0.114783	2.30616
ENSG00000183828	NUDT14	3.65562	0.00494465	0.114783	2.30586
ENSG00000101911	PRPS2	3.82426	0.00493735	0.114783	2.30651
ENSG00000136026	CKAP4	3.92157	0.00489408	0.114783	2.31033
ENSG00000075218	GTSE1	-2.32134	0.0820899	0.298463	1.08571
ENSG00000157916	RER1	-1.46125	0.00503236	0.116031	2.29823
ENSG00000113387	SUB1	-4.49081	0.00521981	0.119502	2.28235
ENSG00000204209	DAXX	3.9059	0.00521085	0.119502	2.28309
ENSG00000047315	POLR2B	-6.06612	0.00528566	0.119623	2.2769
ENSG00000231500	RPS18	0.299608	0.00529054	0.119623	2.2765
ENSG00000136518	ACTL6A	4.07798	0.00530228	0.119623	2.27554
ENSG00000187193	MT1X	4.32644	0.0053174	0.119623	2.2743
ENSG00000100836	PABPN1	-2.28667	0.153994	0.400139	0.812495
ENSG00000100380	ST13	4.37399	0.00526254	0.119623	2.2788
ENSG00000160446	ZDHHC12	-2.28195	0.0782211	0.290427	1.10668
ENSG00000163947	ARHGEF3	2.73588	0.00534955	0.11993	2.27168
ENSG00000141424	SLC39A6	-2.27508	0.0795428	0.293122	1.0994
ENSG00000100220	RTCB	3.93664	0.00543691	0.121051	2.26465
ENSG00000284753	EEF1AKMT4	4.74182	0.00543168	0.121051	2.26507
ENSG00000181789	COPG1	-2.26006	0.201054	0.451423	0.696688
ENSG00000105258	POLR2I	5.00432	0.00546845	0.121336	2.26214
ENSG00000197008	ZNF138	-2.2588	0.209187	0.451423	0.679466
ENSG00000138363	ATIC	3.6455	0.00554298	0.12257	2.25626
ENSG00000162298	SYVN1	-2.25752	0.0506242	0.225581	1.29564
ENSG00000164919	COX6C	-2.25597	0.293619	0.451668	0.532216
ENSG00000087269	NOP14	3.79501	0.00562976	0.124065	2.24951
ENSG00000119335	SET	-2.39154	0.00602039	0.126991	2.22038
ENSG00000169599	NFU1	-1.27768	0.00598816	0.126991	2.22271
ENSG00000188186	LAMTOR4	-2.24812	0.212981	0.451423	0.671658
ENSG00000172785	ZNG1A	-0.641254	0.00603691	0.126991	2.21919
ENSG00000179889	PDXDC1	-2.24282	0.0842826	0.304054	1.07426
ENSG00000122026	RPL21	0.244082	0.00580985	0.126991	2.23584
ENSG00000008988	RPS20	0.332682	0.0058443	0.126991	2.23327
ENSG00000064666	CNN2	0.681506	0.00585228	0.126991	2.23267
ENSG00000005022	SLC25A5	0.775428	0.00595175	0.126991	2.22536
ENSG00000148484	RSU1	3.11332	0.00592514	0.126991	2.2273
ENSG00000128578	STRIP2	-2.23456	0.0856166	0.307339	1.06744
ENSG00000134717	BTF3L4	3.28767	0.00594826	0.126991	2.22561
ENSG00000106049	HIBADH	-2.23245	0.0752208	0.282376	1.12366
ENSG00000165731	RET	3.69279	0.00581358	0.126991	2.23556
ENSG00000141428	C18orf21	3.7397	0.00602362	0.126991	2.22014
ENSG00000111684	LPCAT3	3.81782	0.0058972	0.126991	2.22935
ENSG00000134684	YARS1	-2.21933	0.139879	0.38745	0.854249
ENSG00000012660	ELOVL5	4.14666	0.00593211	0.126991	2.22679
ENSG00000146066	HIGD2A	4.97476	0.00599135	0.126991	2.22248
ENSG00000091073	DTX2	0.527957	0.00610652	0.128039	2.21421
ENSG00000141499	WRAP53	-2.2153	0.0519728	0.228605	1.28422
ENSG00000037241	RPL26L1	-2.21157	0.135445	0.385565	0.868238
ENSG00000002549	LAP3	-2.21057	0.134784	0.385256	0.870362
ENSG00000197021	EOLA2	-2.20972	0.111871	0.358341	0.951282
ENSG00000128228	SDF2L1	-2.20823	0.290255	0.451668	0.53722
ENSG00000285854	cmpl	-5.60326	0.00642731	0.128739	2.19197
ENSG00000285854	none	-5.60326	0.00642731	0.128739	2.19197
ENSG00000266953	incmpl	-5.58229	0.00659465	0.128739	2.18081
ENSG00000179163	FUCA1	-2.19717	0.165517	0.415393	0.781158
ENSG00000102007	PLP2	-2.19701	0.342987	0.49315	0.464722
ENSG00000266953	cmpl	-5.58229	0.00659465	0.128739	2.18081
ENSG00000118939	UCHL3	-2.19396	0.185438	0.44614	0.731801
ENSG00000255526	NEDD8-MDP1	-5.46749	0.00640295	0.128739	2.19362
ENSG00000163510	CWC22	-5.14038	0.00617468	0.128739	2.20939
ENSG00000124222	STX16	-5.09613	0.00626793	0.128739	2.20288
ENSG00000173418	NAA20	-4.87943	0.00974739	0.128739	2.01111
ENSG00000134153	EMC7	-4.82846	0.00741166	0.128739	2.13008
ENSG00000204308	RNF5	-4.77676	0.0070236	0.128739	2.15344
ENSG00000137073	UBAP2	-4.69417	0.00726085	0.128739	2.13901
ENSG00000179562	GCC1	-4.57029	0.00740376	0.128739	2.13055
ENSG00000091140	DLD	-2.1627	0.112952	0.359613	0.947108
ENSG00000133997	MED6	-2.16193	0.101674	0.34079	0.992789
ENSG00000074071	MRPS34	-4.55175	0.0069967	0.128739	2.15511
ENSG00000152944	MED21	-2.15638	0.0556495	0.238115	1.25454
ENSG00000153560	UBP1	-4.54832	0.00697014	0.128739	2.15676
ENSG00000170043	TRAPPC1	-4.4808	0.00706813	0.128739	2.1507
ENSG00000260342	incmpl	-2.15065	0.45815	0.598942	0.338992
ENSG00000134809	TIMM10	-4.42419	0.0075876	0.128739	2.1199
ENSG00000196976	LAGE3	-4.41344	0.00748729	0.128739	2.12568
ENSG00000104979	C19orf53	-4.38329	0.00783665	0.128739	2.10587
ENSG00000262814	MRPL12	-4.10716	0.00795281	0.128739	2.09948
ENSG00000122696	SLC25A51	-4.07452	0.00770448	0.128739	2.11326
ENSG00000197903	H2BC12	-4.06067	0.00773223	0.128739	2.1117
ENSG00000228716	DHFR	-2.14197	0.144457	0.392098	0.840261
ENSG00000135372	NAT10	-2.14126	0.0853547	0.307015	1.06877
ENSG00000179958	DCTPP1	-3.9967	0.00780713	0.128739	2.10751
ENSG00000197037	ZSCAN25	-3.97961	0.00779537	0.128739	2.10816
ENSG00000138430	OLA1	-2.13677	0.0787292	0.291145	1.10386
ENSG00000089063	TMEM230	-2.13481	0.117375	0.365938	0.930426
ENSG00000170515	PA2G4	-3.93768	0.00840013	0.128739	2.07571
ENSG00000197061	H4C3	-3.9137	0.00844615	0.128739	2.07334
ENSG00000213782	DDX47	-2.13126	0.0582936	0.244456	1.23438
ENSG00000132522	GPS2	-2.12423	0.0507873	0.226152	1.29424
ENSG00000041357	PSMA4	-2.12341	0.0578461	0.243976	1.23773
ENSG00000196636	SDHAF3	-3.86804	0.00798741	0.128739	2.09759
ENSG00000143621	ILF2	-3.81338	0.00864326	0.128739	2.06332
ENSG00000148450	MSRB2	-2.11943	0.135955	0.385574	0.866606
ENSG00000128699	ORMDL1	-2.10892	0.1753	0.430053	0.756218
ENSG00000168724	DNAJC21	-2.10781	0.0709832	0.272776	1.14884
ENSG00000133315	MACROD1	-3.71836	0.00887714	0.128739	2.05173
ENSG00000112308	C6orf62	-3.66517	0.00831685	0.128739	2.08004
ENSG00000147894	C9orf72	-3.6555	0.00804354	0.128739	2.09455
ENSG00000106299	WASL	-3.62518	0.00825294	0.128739	2.08339
ENSG00000113141	IK	-3.50563	0.00817716	0.128739	2.0874
ENSG00000184840	TMED9	-3.49978	0.010086	0.128739	1.99628
ENSG00000100348	TXN2	-3.49493	0.00974648	0.128739	2.01115
ENSG00000183011	NAA38	-2.09358	0.189256	0.450804	0.722951
ENSG00000197785	ATAD3A	-2.09184	0.161565	0.408101	0.791653
ENSG00000118363	SPCS2	-3.4583	0.00990959	0.128739	2.00394
ENSG00000216490	IFI30	-2.08689	0.165307	0.415126	0.781708
ENSG00000214194	SMIM30	-3.44483	0.00890761	0.128739	2.05024
ENSG00000086065	CHMP5	-2.08463	0.135687	0.385574	0.867463
ENSG00000101079	NDRG3	-2.0834	0.0612265	0.251052	1.21306
ENSG00000115307	AUP1	-3.44362	0.00997893	0.128739	2.00092
ENSG00000170296	GABARAP	-3.42264	0.00851999	0.128739	2.06956
ENSG00000172301	COPRS	-3.41347	0.00824795	0.128739	2.08365
ENSG00000148335	NTMT1	-2.07697	0.112692	0.359317	0.948106
ENSG00000164087	POC1A	-3.41203	0.0103337	0.128739	1.98575
ENSG00000111676	ATN1	-2.0716	0.0719458	0.275005	1.14299
ENSG00000197111	PCBP2	-3.39735	0.00824073	0.128739	2.08403
ENSG00000154518	ATP5MC3	-2.06433	0.308487	0.458309	0.510764
ENSG00000182117	NOP10	-3.36893	0.00850621	0.128739	2.07026
ENSG00000159055	MIS18A	-3.32532	0.0104023	0.128739	1.98287
ENSG00000163220	S100A9	-3.31071	0.0104552	0.128739	1.98067
ENSG00000167136	ENDOG	-3.30507	0.00870361	0.128739	2.0603
ENSG00000173141	MRPL57	-3.29778	0.00818187	0.128739	2.08715
ENSG00000173436	MICOS10	-3.28639	0.0085669	0.128739	2.06718
ENSG00000073111	MCM2	-2.05237	0.23034	0.451423	0.63763
ENSG00000254979	none	-2.04568	0.237183	0.451423	0.624916
ENSG00000254979	incmpl	-2.04568	0.237183	0.451423	0.624916
ENSG00000254979	cmpl	-2.04568	0.237183	0.451423	0.624916
ENSG00000107341	UBE2R2	-3.23815	0.0102535	0.128739	1.98913
ENSG00000176978	DPP7	-2.04275	0.178861	0.435163	0.747485
ENSG00000204444	APOM	-3.23472	0.0107358	0.128739	1.96917
ENSG00000175756	AURKAIP1	-3.22738	0.00839109	0.128739	2.07618
ENSG00000156127	BATF	-3.20027	0.00886553	0.128739	2.0523
ENSG00000174132	FAM174A	-3.16622	0.00881984	0.128739	2.05454
ENSG00000122952	ZWINT	-3.14373	0.00864493	0.128739	2.06324
ENSG00000115524	SF3B1	-2.03055	0.10607	0.347962	0.974409
ENSG00000005882	PDK2	-2.02862	0.100192	0.338273	0.999166
ENSG00000113845	TIMMDC1	-3.12509	0.0082933	0.128739	2.08127
ENSG00000138382	METTL5	-3.11362	0.00885157	0.128739	2.05298
ENSG00000005189	REXO5	-2.0203	0.0794334	0.292913	1.1
ENSG00000241962	cmpl	-3.0968	0.0082892	0.128739	2.08149
ENSG00000241962	none	-3.0968	0.0082892	0.128739	2.08149
ENSG00000129158	SERGEF	-2.01605	0.0549385	0.236352	1.26012
ENSG00000184709	LRRC26	-3.0661	0.00839061	0.128739	2.07621
ENSG00000248098	BCKDHA	-3.05302	0.00875047	0.128739	2.05797
ENSG00000151287	TEX30	-3.05108	0.00875086	0.128739	2.05795
ENSG00000111237	VPS29	-2.00364	0.181071	0.439099	0.742152
ENSG00000126787	DLGAP5	-3.0407	0.00749271	0.128739	2.12536
ENSG00000143149	ALDH9A1	-3.03488	0.00832376	0.128739	2.07968
ENSG00000100060	MFNG	-2.00028	0.219172	0.451423	0.659214
ENSG00000230989	HSBP1	-2.00021	0.081221	0.296468	1.09033
ENSG00000077152	UBE2T	-3.02944	0.00871821	0.128739	2.05957
ENSG00000164494	PDSS2	-3.02334	0.00835279	0.128739	2.07817
ENSG00000143771	CNIH4	-2.95915	0.00830215	0.128739	2.08081
ENSG00000099899	TRMT2A	-2.91043	0.00817917	0.128739	2.08729
ENSG00000204435	CSNK2B	-1.98975	0.168837	0.41993	0.772533
ENSG00000197223	C1D	-2.89777	0.0088961	0.128739	2.0508
ENSG00000109445	ZNF330	-2.89431	0.00814612	0.128739	2.08905
ENSG00000117528	ABCD3	-2.89338	0.00636697	0.128739	2.19607
ENSG00000170222	ADPRM	-1.9852	0.244074	0.451423	0.612478
ENSG00000185721	DRG1	-2.87537	0.00934966	0.128739	2.0292
ENSG00000198860	TSEN15	-2.8737	0.0066551	0.128739	2.17685
ENSG00000168538	TRAPPC11	-2.86649	0.00885124	0.128739	2.053
ENSG00000184787	UBE2G2	-2.86075	0.00885748	0.128739	2.05269
ENSG00000116455	WDR77	-2.84469	0.0081625	0.128739	2.08818
ENSG00000129255	MPDU1	-2.82514	0.00841973	0.128739	2.0747
ENSG00000137133	HINT2	-2.82189	0.00956148	0.128739	2.01948
ENSG00000168899	VAMP5	-1.96513	0.247942	0.451423	0.60565
ENSG00000167799	NUDT8	-2.79215	0.00929415	0.128739	2.03179
ENSG00000149054	ZNF215	-1.96322	0.11774	0.366046	0.929075
ENSG00000105849	POLR1F	-1.96275	0.0599862	0.24818	1.22195
ENSG00000105048	TNNT1	-2.785	0.00893124	0.128739	2.04909
ENSG00000169371	SNUPN	-1.95974	0.20496	0.451423	0.688331
ENSG00000077585	GPR137B	-1.95805	0.0933341	0.322806	1.02996
ENSG00000167721	TSR1	-2.73924	0.00832295	0.128739	2.07972
ENSG00000152620	NADK2	-2.72834	0.00821221	0.128739	2.08554
ENSG00000145996	CDKAL1	-1.95669	0.0778053	0.289403	1.10899
ENSG00000129696	TTI2	-2.69281	0.00863184	0.128739	2.0639
ENSG00000269955	FMC1-LUC7L2	-2.69219	0.00946019	0.128739	2.0241
ENSG00000100162	CENPM	-1.95011	0.23088	0.451423	0.636613
ENSG00000256060	TRAPPC2B	-1.94907	0.15899	0.406176	0.798631
ENSG00000168286	THAP11	-2.689	0.00850091	0.128739	2.07053
ENSG00000035687	ADSS2	-2.67025	0.00925907	0.128739	2.03343
ENSG00000198225	FKBP1C	-2.65881	0.0106184	0.128739	1.97394
ENSG00000151445	VIPAS39	-1.93689	0.102242	0.341441	0.99037
ENSG00000138794	CASP6	-2.65775	0.00855069	0.128739	2.068
ENSG00000131015	ULBP2	-2.64668	0.00871112	0.128739	2.05993
ENSG00000065268	WDR18	-1.93233	0.137631	0.385574	0.861285
ENSG00000105887	MTPN	-1.93188	0.171956	0.425231	0.764582
ENSG00000135387	CAPRIN1	-2.63097	0.00886741	0.128739	2.0522
ENSG00000125898	FAM110A	-2.62925	0.00874269	0.128739	2.05835
ENSG00000182552	RWDD4	-1.92931	0.0689106	0.268425	1.16171
ENSG00000151929	BAG3	-1.92862	0.0931217	0.322295	1.03095
ENSG00000013503	POLR3B	-1.92815	0.103886	0.34425	0.983442
ENSG00000163319	MRPS18C	-2.61529	0.00851639	0.128739	2.06974
ENSG00000169228	RAB24	-2.6037	0.00863131	0.128739	2.06392
ENSG00000064687	ABCA7	-1.92429	0.136353	0.385574	0.865335
ENSG00000162377	COA7	-2.59985	0.00863725	0.128739	2.06362
ENSG00000115844	DLX2	-2.59844	0.00998823	0.128739	2.00051
ENSG00000111652	COPS7A	-2.59096	0.00880915	0.128739	2.05507
ENSG00000136986	DERL1	-2.57924	0.00884957	0.128739	2.05308
ENSG00000132780	NASP	-1.91593	0.12722	0.375246	0.895445
ENSG00000064102	INTS13	-2.5242	0.00892788	0.128739	2.04925
ENSG00000169635	HIC2	-1.9106	0.118297	0.366694	0.927027
ENSG00000248487	ABHD14A	-2.50363	0.00879104	0.128739	2.05596
ENSG00000197747	S100A10	-1.9087	0.14805	0.39561	0.829591
ENSG00000101782	RIOK3	-1.90864	0.118189	0.366694	0.927425
ENSG00000137312	FLOT1	-2.48806	0.00899488	0.128739	2.046
ENSG00000165806	CASP7	-2.47405	0.00953149	0.128739	2.02084
ENSG00000163875	MEAF6	-1.90542	0.0635206	0.255304	1.19709
ENSG00000171320	ESCO2	-1.90314	0.0870482	0.310052	1.06024
ENSG00000000419	DPM1	-1.9028	0.0918866	0.3199	1.03675
ENSG00000220205	VAMP2	-2.47248	0.0090252	0.128739	2.04454
ENSG00000072571	HMMR	-2.46223	0.00997977	0.128739	2.00088
ENSG00000116750	UCHL5	-2.45319	0.00952259	0.128739	2.02124
ENSG00000196591	HDAC2	-2.44977	0.00975525	0.128739	2.01076
ENSG00000186416	NKRF	-2.42286	0.00969024	0.128739	2.01367
ENSG00000159131	GART	-1.89525	0.540298	0.669841	0.267367
ENSG00000121680	PEX16	-1.8947	0.352532	0.501979	0.452801
ENSG00000122692	SMU1	-1.89343	0.0549814	0.23638	1.25978
ENSG00000143401	ANP32E	-1.8919	0.177221	0.432634	0.751486
ENSG00000105700	KXD1	-1.89175	0.316457	0.464822	0.499685
ENSG00000149547	EI24	-2.40888	0.00908957	0.128739	2.04146
ENSG00000169442	CD52	-1.89082	0.241888	0.451423	0.616387
ENSG00000013563	DNASE1L1	-1.89054	0.0503449	0.225008	1.29804
ENSG00000075336	TIMM21	-2.40542	0.00886429	0.128739	2.05236
ENSG00000119041	GTF3C3	-1.88995	0.0598435	0.248065	1.22298
ENSG00000032444	PNPLA6	-1.88857	0.10488	0.346124	0.979307
ENSG00000265808	SEC22B	-1.88674	0.147812	0.39561	0.830289
ENSG00000140474	ULK3	-2.40331	0.00909473	0.128739	2.04121
ENSG00000037757	MRI1	-1.88307	0.0915527	0.319148	1.03833
ENSG00000025770	NCAPH2	-2.39566	0.00874636	0.128739	2.05817
ENSG00000147471	PLPBP	-1.88143	0.201829	0.451423	0.695016
ENSG00000100030	MAPK1	-1.88008	0.0835013	0.302237	1.07831
ENSG00000170633	RNF34	-2.39228	0.0101342	0.128739	1.99421
ENSG00000177352	CCDC71	-2.38707	0.00911046	0.128739	2.04046
ENSG00000163166	IWS1	-1.87182	0.151654	0.396998	0.819146
ENSG00000240857	RDH14	-2.3821	0.00983254	0.128739	2.00733
ENSG00000100325	ASCC2	-2.37852	0.0102612	0.128739	1.9888
ENSG00000007968	E2F2	-2.37052	0.0102928	0.128739	1.98746
ENSG00000274349	ZNF658	-2.36284	0.0102412	0.128739	1.98965
ENSG00000205060	SLC35B4	-2.35625	0.0106118	0.128739	1.97421
ENSG00000176182	MYPOP	-2.33705	0.00921946	0.128739	2.03529
ENSG00000158796	DEDD	-2.33195	0.00907166	0.128739	2.04231
ENSG00000171570	RAB4B-EGLN2	-1.86093	0.320359	0.46795	0.494364
ENSG00000186517	ARHGAP30	-2.32497	0.010045	0.128739	1.99805
ENSG00000166582	CENPV	-2.32283	0.00909905	0.128739	2.041
ENSG00000130522	JUND	-2.32153	0.00926728	0.128739	2.03305
ENSG00000177383	MAGEF1	-2.31812	0.0100675	0.128739	1.99708
ENSG00000160050	CCDC28B	-2.31804	0.00927819	0.128739	2.03254
ENSG00000133606	MKRN1	-2.31288	0.00929444	0.128739	2.03178
ENSG00000100764	PSMC1	-2.30248	0.0100093	0.128739	1.9996
ENSG00000271254	cmpl	-2.29266	0.010583	0.128739	1.97539
ENSG00000117153	KLHL12	-1.84717	0.195924	0.451423	0.707912
ENSG00000132965	ALOX5AP	-1.84451	0.287537	0.451668	0.541306
ENSG00000178761	FAM219B	-2.2906	0.00903074	0.128739	2.04428
ENSG00000153310	CYRIB	-2.28574	0.0104299	0.128739	1.98172
ENSG00000114316	USP4	-1.84124	0.0768594	0.286685	1.1143
ENSG00000157020	SEC13	-1.83756	0.0955366	0.328024	1.01983
ENSG00000139433	GLTP	-2.25116	0.0106287	0.128739	1.97352
ENSG00000166595	CIAO2B	-1.83628	0.31865	0.466562	0.496686
ENSG00000172062	SMN1	-2.24904	0.00933488	0.128739	2.02989
ENSG00000113851	CRBN	-1.8317	0.0928233	0.322133	1.03234
ENSG00000143436	MRPL9	-1.83078	0.360381	0.509806	0.443238
ENSG00000144580	CNOT9	-2.24322	0.00917949	0.128739	2.03718
ENSG00000115694	STK25	-2.22349	0.00927264	0.128739	2.0328
ENSG00000125534	PPDPF	-1.82145	0.400107	0.548003	0.397824
ENSG00000204569	PPP1R10	-2.21689	0.0107296	0.128739	1.96942
ENSG00000178199	ZC3H12D	-2.19253	0.00971028	0.128739	2.01277
ENSG00000120669	SOHLH2	-2.17638	0.0095907	0.128739	2.01815
ENSG00000135587	SMPD2	-2.15262	0.0106485	0.128739	1.97271
ENSG00000164024	METAP1	-1.81785	0.0881567	0.312968	1.05474
ENSG00000109917	ZPR1	-1.81613	0.070926	0.272718	1.14919
ENSG00000139351	SYCP3	-1.81505	0.0896318	0.315215	1.04754
ENSG00000004961	HCCS	-2.14821	0.00988149	0.128739	2.00518
ENSG00000162889	MAPKAPK2	-1.81195	0.0542352	0.23426	1.26572
ENSG00000111641	NOP2	-2.14802	0.00988225	0.128739	2.00514
ENSG00000117222	RBBP5	-2.1478	0.010617	0.128739	1.974
ENSG00000180818	HOXC10	-2.13772	0.00992385	0.128739	2.00332
ENSG00000145354	CISD2	-1.80494	0.0934992	0.323083	1.02919
ENSG00000105443	CYTH2	-1.80374	0.0745316	0.280529	1.12766
ENSG00000161920	MED11	-1.80348	0.16567	0.415555	0.780755
ENSG00000104835	SARS2	-1.80105	0.204089	0.451423	0.690181
ENSG00000142197	DOP1B	-2.13215	0.00860006	0.128739	2.0655
ENSG00000122299	ZC3H7A	-1.79884	0.0730852	0.277561	1.13617
ENSG00000179750	APOBEC3B	-1.79676	0.167847	0.41923	0.775085
ENSG00000132294	EFR3A	-2.10408	0.00967232	0.128739	2.01447
ENSG00000104976	SNAPC2	-1.79524	0.282276	0.451668	0.549326
ENSG00000107140	TESK1	-1.79393	0.0961948	0.329411	1.01685
ENSG00000184967	NOC4L	-1.79357	0.108127	0.35133	0.966067
ENSG00000158792	SPATA2L	-2.10239	0.0100703	0.128739	1.99696
ENSG00000023572	GLRX2	-2.10154	0.00968218	0.128739	2.01403
ENSG00000144224	UBXN4	-2.09142	0.0101166	0.128739	1.99497
ENSG00000165943	MOAP1	-2.08096	0.0101615	0.128739	1.99304
ENSG00000162729	IGSF8	-2.05942	0.0102565	0.128739	1.989
ENSG00000015479	MATR3	-1.78182	0.0972288	0.33068	1.01221
ENSG00000183576	SETD3	-2.05908	0.010258	0.128739	1.98894
ENSG00000106992	AK1	-2.05908	0.010258	0.128739	1.98894
ENSG00000035499	DEPDC1B	-1.77861	0.141149	0.387977	0.850323
ENSG00000188372	ZP3	-2.03256	0.0103799	0.128739	1.98381
ENSG00000126767	ELK1	-1.77563	0.067684	0.26529	1.16951
ENSG00000156599	ZDHHC5	-2.01995	0.0104393	0.128739	1.98133
ENSG00000135862	LAMC1	-1.77424	0.0538421	0.233809	1.26888
ENSG00000166189	HPS6	-1.77283	0.218348	0.451423	0.660851
ENSG00000130348	QRSL1	-2.01532	0.0104614	0.128739	1.98041
ENSG00000162441	LZIC	-1.76871	0.126572	0.374955	0.897661
ENSG00000134046	MBD2	-1.97905	0.0106407	0.128739	1.97303
ENSG00000088682	COQ9	-1.96028	0.0104979	0.128739	1.9789
ENSG00000065600	PACC1	-1.95691	0.0107541	0.128739	1.96843
ENSG00000124767	GLO1	-1.75795	0.402345	0.549423	0.395402
ENSG00000147813	NAPRT	-1.75644	0.26238	0.451668	0.581069
ENSG00000005020	SKAP2	-1.75582	0.09611	0.329411	1.01723
ENSG00000131747	TOP2A	-1.75535	0.0545351	0.234929	1.26332
ENSG00000177508	IRX3	-1.95168	0.0107792	0.128739	1.96741
ENSG00000145331	TRMT10A	-1.94737	0.010556	0.128739	1.9765
ENSG00000163605	PPP4R2	-1.94096	0.0108293	0.128739	1.9654
ENSG00000081760	AACS	-1.9271	0.00736385	0.128739	2.13289
ENSG00000168118	RAB4A	-1.7446	0.245093	0.451423	0.61067
ENSG00000143641	GALNT2	-1.91549	0.0104796	0.128739	1.97966
ENSG00000164347	GFM2	-1.74307	0.118541	0.366832	0.926133
ENSG00000106367	AP1S1	-1.74262	0.361106	0.510608	0.442365
ENSG00000108946	PRKAR1A	-1.89584	0.010602	0.128739	1.97461
ENSG00000205670	SMIM11	-1.89575	0.0105721	0.128739	1.97584
ENSG00000168216	LMBRD1	-1.89169	0.00784876	0.128739	2.1052
ENSG00000142507	PSMB6	-1.72973	0.233928	0.451423	0.630917
ENSG00000158290	CUL4B	-1.0909	0.00621686	0.128739	2.20643
ENSG00000164109	MAD2L1	-1.72699	0.171442	0.424444	0.765884
ENSG00000087245	MMP2	-1.72652	0.0578636	0.243976	1.23759
ENSG00000258465	cmpl	-1.72607	0.233933	0.451423	0.630909
ENSG00000258465	incmpl	-1.72607	0.233933	0.451423	0.630909
ENSG00000157193	LRP8	-1.08089	0.00716725	0.128739	2.14465
ENSG00000106635	BCL7B	-1.72423	0.204124	0.451423	0.690105
ENSG00000100429	HDAC10	-1.72321	0.0740556	0.279282	1.13044
ENSG00000136861	CDK5RAP2	-0.994856	0.00865664	0.128739	2.06265
ENSG00000006652	IFRD1	-0.938089	0.00727818	0.128739	2.13798
ENSG00000196365	LONP1	-0.584973	0.00810455	0.128739	2.09127
ENSG00000136997	MYC	-0.565912	0.0101648	0.128739	1.9929
ENSG00000167553	TUBA1C	-0.552856	0.00909412	0.128739	2.04124
ENSG00000131469	RPL27	0.276557	0.0107259	0.128739	1.96957
ENSG00000173660	UQCRH	0.357043	0.00806032	0.128739	2.09365
ENSG00000129824	RPS4Y1	0.388666	0.00800434	0.128739	2.09667
ENSG00000122335	SERAC1	-1.71496	0.0669842	0.263636	1.17403
ENSG00000143514	TP53BP2	-1.71388	0.0808881	0.296006	1.09212
ENSG00000165898	ISCA2	-1.71383	0.168077	0.41956	0.774491
ENSG00000204525	HLA-C	0.479185	0.00905619	0.128739	2.04305
ENSG00000155463	OXA1L	0.61694	0.00783416	0.128739	2.10601
ENSG00000128595	CALU	-1.71265	0.327584	0.476091	0.484678
ENSG00000100577	GSTZ1	-1.7094	0.0722732	0.275021	1.14102
ENSG00000133318	RTN3	-1.70725	0.175877	0.430652	0.754792
ENSG00000149100	EIF3M	0.795619	0.0100675	0.128739	1.99708
ENSG00000104774	MAN2B1	0.804038	0.00645952	0.128739	2.1898
ENSG00000102967	DHODH	-1.69449	0.148728	0.39622	0.827608
ENSG00000161642	ZNF385A	-1.69356	0.248513	0.451423	0.604652
ENSG00000128654	MTX2	-1.69266	0.23375	0.451423	0.631248
ENSG00000261371	PECAM1	0.813361	0.00706406	0.128739	2.15095
ENSG00000138246	DNAJC13	-1.69103	0.0557158	0.238115	1.25402
ENSG00000166261	ZNF202	-1.69088	0.0968968	0.329895	1.01369
ENSG00000163041	H3-3A	0.836473	0.0100308	0.128739	1.99866
ENSG00000142583	SLC2A5	0.893806	0.00726188	0.128739	2.13895
ENSG00000147687	TATDN1	0.894378	0.0107757	0.128739	1.96755
ENSG00000071462	BUD23	0.989369	0.00665508	0.128739	2.17685
ENSG00000152102	FAM168B	-1.68545	0.147462	0.395451	0.831319
ENSG00000005381	MPO	1.12847	0.00815002	0.128739	2.08884
ENSG00000023191	RNH1	1.24777	0.010386	0.128739	1.98355
ENSG00000285589	cmpl	-1.68225	0.240585	0.451423	0.618731
ENSG00000166337	TAF10	1.52837	0.00915926	0.128739	2.03814
ENSG00000130935	NOL11	-1.67671	0.216763	0.451423	0.664014
ENSG00000118600	RXYLT1	1.8958	0.00666806	0.128739	2.176
ENSG00000164308	ERAP2	2.01385	0.00670246	0.128739	2.17377
ENSG00000171055	FEZ2	2.01593	0.00639667	0.128739	2.19405
ENSG00000093072	ADA2	2.31919	0.00667041	0.128739	2.17585
ENSG00000115677	HDLBP	2.37872	0.0104116	0.128739	1.98248
ENSG00000130402	ACTN4	-1.66849	0.391045	0.539518	0.407774
ENSG00000103365	GGA2	-1.66645	0.155325	0.400776	0.80876
ENSG00000164985	PSIP1	2.50897	0.0108185	0.128739	1.96583
ENSG00000100395	L3MBTL2	-1.66242	0.104439	0.345417	0.981135
ENSG00000064601	CTSA	2.53445	0.00811931	0.128739	2.09048
ENSG00000172590	MRPL52	-1.65867	0.218398	0.451423	0.660752
ENSG00000104765	BNIP3L	2.69116	0.00963472	0.128739	2.01616
ENSG00000107959	PITRM1	2.70185	0.00869379	0.128739	2.06079
ENSG00000139278	GLIPR1	2.77063	0.0108081	0.128739	1.96625
ENSG00000117862	TXNDC12	-1.65124	0.255236	0.451423	0.593058
ENSG00000142347	MYO1F	2.82811	0.0105963	0.128739	1.97485
ENSG00000140280	LYSMD2	-1.64468	0.242133	0.451423	0.615945
ENSG00000103769	RAB11A	2.83965	0.00994922	0.128739	2.00221
ENSG00000043462	LCP2	2.88605	0.00978274	0.128739	2.00954
ENSG00000025796	SEC63	-1.64085	0.0709184	0.272718	1.14924
ENSG00000115159	GPD2	-1.64075	0.300533	0.453251	0.522108
ENSG00000213672	NCKIPSD	2.95788	0.0098743	0.128739	2.00549
ENSG00000166165	CKB	-1.63979	0.201844	0.451423	0.694984
ENSG00000186792	HYAL3	2.96483	0.00924772	0.128739	2.03397
ENSG00000132004	FBXW9	2.96585	0.00905042	0.128739	2.04333
ENSG00000137054	POLR1E	-1.635	0.286212	0.451668	0.543313
ENSG00000121749	TBC1D15	-1.63455	0.0928264	0.322133	1.03233
ENSG00000169764	UGP2	-1.63139	0.170572	0.423033	0.768093
ENSG00000106266	SNX8	-1.63121	0.144953	0.392681	0.838773
ENSG00000159259	CHAF1B	-1.63072	0.10638	0.348275	0.97314
ENSG00000070423	RNF126	-1.63051	0.302608	0.454262	0.51912
ENSG00000196154	S100A4	-1.6301	0.442428	0.585117	0.354158
ENSG00000239779	WBP1	2.98403	0.00711217	0.128739	2.148
ENSG00000133731	IMPA1	-1.62828	0.0994192	0.336188	1.00253
ENSG00000172977	KAT5	3.01059	0.00822788	0.128739	2.08471
ENSG00000128309	MPST	3.05121	0.0102203	0.128739	1.99054
ENSG00000100934	SEC23A	-1.62371	0.121215	0.369403	0.916445
ENSG00000107164	FUBP3	3.07179	0.00791384	0.128739	2.10161
ENSG00000148688	RPP30	-1.6234	0.0899843	0.315822	1.04583
ENSG00000103249	CLCN7	3.12219	0.00758025	0.128739	2.12032
ENSG00000198663	C6orf89	-1.61961	0.181846	0.440276	0.740297
ENSG00000121211	MND1	-1.61943	0.187036	0.447501	0.728075
ENSG00000137404	NRM	3.1352	0.00799942	0.128739	2.09694
ENSG00000167699	GLOD4	3.15309	0.00808634	0.128739	2.09225
ENSG00000067167	TRAM1	-1.61777	0.160237	0.407121	0.795237
ENSG00000158769	F11R	-1.61719	0.116633	0.365039	0.933179
ENSG00000198060	MARCHF5	3.15794	0.00857015	0.128739	2.06701
ENSG00000136010	ALDH1L2	-1.61351	0.104561	0.345639	0.980629
ENSG00000120913	PDLIM2	3.16058	0.0077757	0.128739	2.10926
ENSG00000140521	POLG	3.17526	0.00906988	0.128739	2.0424
ENSG00000135457	TFCP2	3.20153	0.00753278	0.128739	2.12304
ENSG00000102390	PBDC1	-1.606	0.317899	0.465883	0.497711
ENSG00000141994	DUS3L	-1.60435	0.177474	0.43291	0.750865
ENSG00000018699	TTC27	3.21105	0.0101755	0.128739	1.99244
ENSG00000227345	PARG	-1.60157	0.147186	0.395451	0.832133
ENSG00000142002	DPP9	3.21737	0.0077724	0.128739	2.10944
ENSG00000085760	MTIF2	3.21751	0.0100423	0.128739	1.99817
ENSG00000180549	FUT7	-1.59953	0.321112	0.468789	0.493343
ENSG00000196550	FAM72A	-1.59921	0.148794	0.396233	0.827416
ENSG00000126749	EMG1	3.23933	0.00793157	0.128739	2.10064
ENSG00000077097	TOP2B	-1.59712	0.122082	0.370902	0.91335
ENSG00000149428	HYOU1	3.25122	0.00683168	0.128739	2.16547
ENSG00000177674	AGTRAP	-1.5945	0.242584	0.451423	0.615138
ENSG00000141698	NT5C3B	3.26884	0.00824945	0.128739	2.08358
ENSG00000137106	GRHPR	3.29873	0.0089487	0.128739	2.04824
ENSG00000148824	MTG1	3.29896	0.00800061	0.128739	2.09688
ENSG00000131966	ACTR10	-1.59226	0.128518	0.376092	0.891036
ENSG00000189067	LITAF	3.31148	0.00743386	0.128739	2.12879
ENSG00000117632	STMN1	-1.58382	0.25298	0.451423	0.596915
ENSG00000123353	ORMDL2	3.3164	0.0102538	0.128739	1.98912
ENSG00000090621	PABPC4	3.31644	0.00676348	0.128739	2.16983
ENSG00000133983	COX16	3.31802	0.00950076	0.128739	2.02224
ENSG00000122678	POLM	-1.5803	0.157632	0.404639	0.802356
ENSG00000115286	NDUFS7	3.42928	0.0108106	0.128739	1.96615
ENSG00000162704	ARPC5	-1.57914	0.345019	0.49543	0.462157
ENSG00000173852	DPY19L1	-1.57876	0.0590188	0.245906	1.22901
ENSG00000175216	CKAP5	-1.56966	0.0561597	0.239381	1.25058
ENSG00000049541	RFC2	3.48031	0.00740994	0.128739	2.13019
ENSG00000078618	NRDC	-1.56446	0.288715	0.451668	0.53953
ENSG00000100632	ERH	-1.56377	0.363189	0.512882	0.439867
ENSG00000113558	SKP1	-1.56238	0.188453	0.449118	0.724796
ENSG00000147416	ATP6V1B2	3.52155	0.0100803	0.128739	1.99653
ENSG00000204574	ABCF1	3.54049	0.0064944	0.128739	2.18746
ENSG00000064726	BTBD1	-1.5589	0.232451	0.451423	0.633668
ENSG00000160679	CHTOP	3.55812	0.00627645	0.128739	2.20229
ENSG00000163607	GTPBP8	3.59952	0.00636247	0.128739	2.19637
ENSG00000146540	C7orf50	3.61785	0.00780218	0.128739	2.10778
ENSG00000103145	HCFC1R1	-1.55779	0.278554	0.451668	0.555091
ENSG00000134882	UBAC2	3.62733	0.00854672	0.128739	2.0682
ENSG00000185608	MRPL40	-1.55614	0.233924	0.451423	0.630925
ENSG00000167674	HDGFL2	3.71864	0.0078268	0.128739	2.10642
ENSG00000114013	CD86	3.73322	0.00690242	0.128739	2.161
ENSG00000167670	CHAF1A	-1.55241	0.219494	0.451423	0.658577
ENSG00000155827	RNF20	-1.5483	0.149319	0.39649	0.825886
ENSG00000089154	GCN1	-1.54799	0.119176	0.367163	0.92381
ENSG00000242247	ARFGAP3	-1.5473	0.106896	0.349009	0.97104
ENSG00000134255	CEPT1	-1.54265	0.131174	0.379992	0.882151
ENSG00000074582	BCS1L	-1.54187	0.167486	0.418811	0.776022
ENSG00000101843	PSMD10	3.83077	0.00651595	0.128739	2.18602
ENSG00000067596	DHX8	-1.54143	0.120893	0.368944	0.917598
ENSG00000124333	VAMP7	-1.53922	0.249225	0.451423	0.603409
ENSG00000168329	CX3CR1	3.86097	0.00871028	0.128739	2.05997
ENSG00000138031	ADCY3	4.00434	0.0105131	0.128739	1.97827
ENSG00000127837	AAMP	4.09651	0.00686197	0.128739	2.16355
ENSG00000088247	KHSRP	-1.53361	0.241532	0.451423	0.617026
ENSG00000163468	CCT3	-1.53241	0.296051	0.451822	0.528633
ENSG00000188342	GTF2F2	-1.53138	0.340512	0.490261	0.467868
ENSG00000168701	TMEM208	4.13155	0.00682031	0.128739	2.1662
ENSG00000203950	RTL8A	4.38538	0.00655933	0.128739	2.18314
ENSG00000129480	DTD2	-2.18398	0.0108921	0.128777	1.96289
ENSG00000198276	UCKL1	-1.52636	0.115521	0.363732	0.93734
ENSG00000139405	RITA1	-1.52576	0.364007	0.513813	0.43889
ENSG00000172716	SLFN11	-1.93573	0.0108541	0.128777	1.96441
ENSG00000172244	C5orf34	-1.93151	0.0108742	0.128777	1.9636
ENSG00000110442	COMMD9	-2.58006	0.0110403	0.129349	1.95702
ENSG00000132429	POPDC3	-2.06153	0.0110309	0.129349	1.95739
ENSG00000148459	PDSS1	-1.52016	0.235898	0.451423	0.627276
ENSG00000130255	RPL36	0.309403	0.0109942	0.129349	1.95884
ENSG00000258539	cmpl	2.60037	0.01104	0.129349	1.95703
ENSG00000167515	TRAPPC2L	-1.51514	0.166758	0.417475	0.777913
ENSG00000071859	FAM50A	-1.51328	0.194969	0.451423	0.710034
ENSG00000090470	PDCD7	-1.51227	0.265762	0.451668	0.575507
ENSG00000156642	NPTN	3.02651	0.0110301	0.129349	1.95742
ENSG00000110719	TCIRG1	-2.05437	0.0110625	0.129376	1.95615
ENSG00000164733	CTSB	-1.51091	0.183483	0.442587	0.736404
ENSG00000011260	UTP18	-1.51054	0.193609	0.451423	0.713074
ENSG00000176170	SPHK1	-1.50999	0.175653	0.430428	0.755346
ENSG00000113356	POLR3G	-2.44201	0.0112456	0.129584	1.94902
ENSG00000117133	RPF1	-1.50835	0.227648	0.451423	0.642735
ENSG00000119403	PHF19	-1.50741	0.0704593	0.271891	1.15206
ENSG00000120802	TMPO	-1.50728	0.291336	0.451668	0.535606
ENSG00000178814	OPLAH	-1.50683	0.139112	0.38666	0.856637
ENSG00000158882	TOMM40L	-2.09476	0.0112803	0.129584	1.94768
ENSG00000134371	CDC73	-1.50354	0.160663	0.407729	0.794085
ENSG00000074935	TUBE1	-2.03095	0.0111688	0.129584	1.95199
ENSG00000185818	NAT8L	-2.02028	0.0111602	0.129584	1.95233
ENSG00000176619	LMNB2	-1.50094	0.288612	0.451668	0.539685
ENSG00000083099	LYRM2	-2.00062	0.0111803	0.129584	1.95155
ENSG00000175787	ZNF169	-1.49902	0.266907	0.451668	0.573641
ENSG00000166908	PIP4K2C	-1.85355	0.0112798	0.129584	1.9477
ENSG00000165416	SUGT1	-1.49659	0.140007	0.38745	0.853851
ENSG00000026508	CD44	-1.49553	0.18597	0.44659	0.730557
ENSG00000105705	SUGP1	-1.8336	0.0111914	0.129584	1.95112
ENSG00000102974	CTCF	-1.82826	0.0112265	0.129584	1.94975
ENSG00000256269	HMBS	2.6674	0.0112119	0.129584	1.95032
ENSG00000112237	CCNC	3.46708	0.011131	0.129584	1.95347
ENSG00000254858	MPV17L2	-1.49216	0.313397	0.462069	0.503905
ENSG00000122958	VPS26A	-1.49188	0.247191	0.451423	0.606967
ENSG00000104728	ARHGEF10	-1.49183	0.0538003	0.233784	1.26921
ENSG00000155093	PTPRN2	2.62784	0.0113007	0.129588	1.94689
ENSG00000175220	ARHGAP1	-1.4878	0.122107	0.370902	0.913258
ENSG00000184661	CDCA2	-1.48625	0.277366	0.451668	0.556947
ENSG00000104221	BRF2	2.52045	0.0113227	0.129611	1.94605
ENSG00000163513	TGFBR2	-1.48366	0.480293	0.618037	0.318494
ENSG00000118855	MFSD1	-1.48273	0.204447	0.451423	0.689418
ENSG00000110697	PITPNM1	-1.47921	0.0940707	0.324356	1.02655
ENSG00000129353	SLC44A2	-1.99062	0.0113621	0.129642	1.94454
ENSG00000170348	TMED10	-1.98993	0.0113655	0.129642	1.94441
ENSG00000159593	NAE1	-1.47611	0.17318	0.426792	0.761501
ENSG00000198755	RPL10A	0.306296	0.0114753	0.130436	1.94024
ENSG00000167965	MLST8	-1.47069	0.185767	0.446268	0.731031
ENSG00000175931	UBE2O	2.71603	0.0114639	0.130436	1.94067
ENSG00000144591	GMPPA	-1.81879	0.0115095	0.130596	1.93894
ENSG00000165609	NUDT5	-2.13993	0.0115567	0.130674	1.93716
ENSG00000100284	TOM1	-1.46352	0.139096	0.38666	0.856685
ENSG00000058600	POLR3E	-1.74135	0.0115558	0.130674	1.9372
ENSG00000121064	SCPEP1	-1.46177	0.154705	0.400292	0.810497
ENSG00000127191	TRAF2	-2.00314	0.0117311	0.130797	1.93066
ENSG00000204410	MSH5	-1.45765	0.0896894	0.315215	1.04726
ENSG00000153975	ZUP1	-1.93084	0.0116716	0.130797	1.93287
ENSG00000173960	UBXN2A	-1.91708	0.011699	0.130797	1.93185
ENSG00000171236	LRG1	-1.91633	0.0117493	0.130797	1.92999
ENSG00000179941	BBS10	-1.78725	0.0117312	0.130797	1.93066
ENSG00000079432	CIC	-1.45423	0.0631307	0.254297	1.19976
ENSG00000004700	RECQL	-1.44986	0.21774	0.451423	0.662062
ENSG00000164885	CDK5	-1.44922	0.182588	0.441466	0.738528
ENSG00000105379	ETFB	2.12123	0.0117225	0.130797	1.93098
ENSG00000004142	POLDIP2	-1.44788	0.368565	0.518328	0.433485
ENSG00000213780	GTF2H4	-1.44706	0.200298	0.451423	0.698324
ENSG00000187688	TRPV2	2.41139	0.0116689	0.130797	1.93297
ENSG00000007202	BLTP2	-1.44678	0.191827	0.451423	0.717089
ENSG00000121057	AKAP1	-1.44623	0.12765	0.375246	0.89398
ENSG00000173320	STOX2	2.60426	0.0115937	0.130797	1.93578
ENSG00000181929	PRKAG1	-1.44566	0.352513	0.501979	0.452825
ENSG00000112357	PEX7	-1.44516	0.193421	0.451423	0.713497
ENSG00000006015	REX1BD	-1.44513	0.347327	0.497307	0.459262
ENSG00000189091	SF3B3	-1.44326	0.0983802	0.333197	1.00709
ENSG00000197948	FCHSD1	2.7968	0.0116141	0.130797	1.93501
ENSG00000160410	SHKBP1	-3.07587	0.0117986	0.131007	1.92817
ENSG00000205609	EIF3CL	-1.4387	0.110694	0.356277	0.955877
ENSG00000213397	HAUS7	-1.43665	0.19353	0.451423	0.713251
ENSG00000149089	APIP	-1.43601	0.172425	0.425739	0.7634
ENSG00000261796	ISY1-RAB43	-3.02676	0.0119154	0.131007	1.92389
ENSG00000085491	SLC25A24	-1.99121	0.0119299	0.131007	1.92336
ENSG00000124207	CSE1L	-1.43504	0.24978	0.451423	0.602443
ENSG00000214063	TSPAN4	-1.90944	0.0118704	0.131007	1.92553
ENSG00000140307	GTF2A2	-1.43378	0.143871	0.391	0.842025
ENSG00000104442	ARMC1	-1.43351	0.21096	0.451423	0.675799
ENSG00000099991	CABIN1	-1.43325	0.205216	0.451423	0.687789
ENSG00000126945	HNRNPH2	-1.43324	0.337486	0.487312	0.471745
ENSG00000183520	UTP11	-1.43292	0.289634	0.451668	0.53815
ENSG00000172893	DHCR7	-1.43254	0.217161	0.451423	0.663218
ENSG00000166986	MARS1	-1.43219	0.306243	0.456185	0.513934
ENSG00000134262	AP4B1	-1.908	0.0118803	0.131007	1.92517
ENSG00000089486	CDIP1	-1.42941	0.155089	0.400487	0.809419
ENSG00000134996	OSTF1	-1.42853	0.334671	0.484111	0.475382
ENSG00000254206	NPIPB11	-1.88232	0.0119158	0.131007	1.92388
ENSG00000119953	SMNDC1	-1.42453	0.242109	0.451423	0.615989
ENSG00000111802	TDP2	-1.42394	0.316275	0.464764	0.499935
ENSG00000231925	TAPBP	-1.42385	0.16575	0.415594	0.780546
ENSG00000105393	BABAM1	-1.42385	0.260136	0.451577	0.5848
ENSG00000161395	PGAP3	-1.77533	0.0118184	0.131007	1.92744
ENSG00000104549	SQLE	-1.42365	0.155802	0.401527	0.807428
ENSG00000150093	ITGB1	-1.77042	0.0118549	0.131007	1.9261
ENSG00000170242	USP47	-1.42147	0.112218	0.358489	0.949939
ENSG00000084073	ZMPSTE24	-1.42017	0.149873	0.396998	0.824277
ENSG00000277161	PIGW	-1.87616	0.0120011	0.131385	1.92078
ENSG00000176903	PNMA1	2.98296	0.0120049	0.131385	1.92064
ENSG00000134686	PHC2	-2.04302	0.0120462	0.131615	1.91915
ENSG00000181666	ZNF875	-1.4191	0.267058	0.451668	0.573395
ENSG00000146426	TIAM2	-1.86795	0.0121597	0.132185	1.91508
ENSG00000174842	GLMN	-1.85305	0.012154	0.132185	1.91528
ENSG00000121022	COPS5	3.26922	0.0121421	0.132185	1.91571
ENSG00000114023	FAM162A	-1.41422	0.1491	0.39649	0.826523
ENSG00000116711	PLA2G4A	-1.41345	0.28763	0.451668	0.541165
ENSG00000243056	EIF4EBP3	-1.41321	0.444532	0.586702	0.352097
ENSG00000048991	R3HDM1	-1.41186	0.15539	0.400786	0.808576
ENSG00000186767	SPIN4	-1.41122	0.212693	0.451423	0.672246
ENSG00000171988	JMJD1C	-1.41119	0.140532	0.38745	0.852224
ENSG00000140995	DEF8	-2.00612	0.0122485	0.132928	1.91192
ENSG00000288721	cmpl	-1.71667	0.0122776	0.133021	1.91089
ENSG00000134574	DDB2	-1.40949	0.238068	0.451423	0.623299
ENSG00000140350	ANP32A	-3.1015	0.0123361	0.133062	1.90882
ENSG00000116199	FAM20B	-1.82079	0.0123782	0.133062	1.90734
ENSG00000154814	OXNAD1	-1.81402	0.0124252	0.133062	1.9057
ENSG00000072135	PTPN18	2.44982	0.0124457	0.133062	1.90498
ENSG00000007255	TRAPPC6A	-1.40617	0.370337	0.52003	0.431402
ENSG00000173085	COQ2	2.93141	0.0123573	0.133062	1.90808
ENSG00000123146	ADGRE5	2.95604	0.0124439	0.133062	1.90504
ENSG00000180370	PAK2	-1.4017	0.178205	0.433892	0.749081
ENSG00000107902	LHPP	-1.40158	0.0631289	0.254297	1.19977
ENSG00000284292	cmpl	-1.40074	0.503858	0.636851	0.297692
ENSG00000249931	GOLGA8K	-1.39959	0.199785	0.451423	0.699438
ENSG00000113555	PCDH12	-1.39931	0.228232	0.451423	0.641624
ENSG00000174938	SEZ6L2	3.05637	0.0123187	0.133062	1.90944
ENSG00000033178	UBA6	-1.39918	0.161564	0.408101	0.791656
ENSG00000132792	CTNNBL1	-1.3985	0.160878	0.407758	0.793503
ENSG00000028528	SNX1	-1.39767	0.13012	0.378897	0.885657
ENSG00000155368	DBI	3.40733	0.0124424	0.133062	1.9051
ENSG00000000460	C1orf112	-1.39616	0.201631	0.451423	0.695442
ENSG00000111906	HDDC2	-1.39588	0.36555	0.515206	0.437053
ENSG00000151414	NEK7	-1.3957	0.164027	0.412567	0.785084
ENSG00000173171	MTX1	-1.39539	0.189589	0.451224	0.722187
ENSG00000166478	ZNF143	-1.8838	0.0124664	0.133064	1.90426
ENSG00000150316	CWC15	-1.39038	0.357118	0.506184	0.447189
ENSG00000065989	PDE4A	-1.38911	0.107263	0.349683	0.969552
ENSG00000159231	CBR3	-1.38804	0.366255	0.515975	0.436216
ENSG00000111665	CDCA3	-1.38021	0.135407	0.385565	0.86836
ENSG00000134480	CCNH	-1.37978	0.233322	0.451423	0.632044
ENSG00000163002	NUP35	-1.68683	0.0125304	0.133307	1.90204
ENSG00000149273	RPS3	0.460243	0.0125294	0.133307	1.90207
ENSG00000035862	TIMP2	-1.65766	0.0125535	0.133335	1.90123
ENSG00000165272	AQP3	-2.9095	0.012692	0.133729	1.89647
ENSG00000135968	GCC2	-1.37424	0.0519734	0.228605	1.28422
ENSG00000119013	NDUFB3	-1.37417	0.352096	0.501895	0.453339
ENSG00000256061	DNAAF4	-2.10501	0.0128976	0.133729	1.88949
ENSG00000230124	ACBD6	-1.36804	0.198054	0.451423	0.703217
ENSG00000177879	AP3S1	-1.36657	0.366594	0.51634	0.435814
ENSG00000169203	NPIPB12	-1.85314	0.0126802	0.133729	1.89687
ENSG00000286219	NOTCH2NLC	-1.36512	0.150604	0.396998	0.822163
ENSG00000185122	HSF1	-1.36493	0.386135	0.535569	0.413261
ENSG00000167325	RRM1	-1.36232	0.317028	0.465343	0.498903
ENSG00000170396	ZNF804A	-1.82578	0.0128766	0.133729	1.8902
ENSG00000276345	cmpl	-1.35936	0.709514	0.807331	0.149039
ENSG00000103174	NAGPA	-1.3593	0.175217	0.430011	0.756425
ENSG00000242028	HYPK	-1.35748	0.185146	0.445932	0.732487
ENSG00000164221	CCDC112	-1.78672	0.0126168	0.133729	1.89905
ENSG00000119514	GALNT12	-1.78225	0.0126491	0.133729	1.89794
ENSG00000121152	NCAPH	-1.75483	0.0128533	0.133729	1.89098
ENSG00000087008	ACOX3	-1.35428	0.303961	0.454929	0.517182
ENSG00000011426	ANLN	-1.35289	0.186273	0.446986	0.72985
ENSG00000132589	FLOT2	-1.35145	0.296821	0.451822	0.527505
ENSG00000089737	DDX24	-1.34949	0.216736	0.451423	0.66407
ENSG00000131375	CAPN7	-1.348	0.214263	0.451423	0.669053
ENSG00000237441	RGL2	-1.65986	0.0127711	0.133729	1.89377
ENSG00000167625	ZNF526	-1.64598	0.0129002	0.133729	1.8894
ENSG00000100376	FAM118A	-1.62987	0.0128123	0.133729	1.89237
ENSG00000153406	NMRAL1	-1.3457	0.313961	0.462307	0.503125
ENSG00000106524	ANKMY2	-1.06057	0.0128425	0.133729	1.89135
ENSG00000123219	CENPK	-1.34321	0.214541	0.451423	0.66849
ENSG00000196937	FAM3C	-1.34292	0.246275	0.451423	0.608579
ENSG00000089053	ANAPC5	2.36269	0.0127977	0.133729	1.89287
ENSG00000249319	cmpl	-1.34244	0.452659	0.59416	0.344229
ENSG00000188010	MORN2	-1.34155	0.343018	0.49315	0.464683
ENSG00000127022	CANX	-1.34094	0.168601	0.419657	0.773139
ENSG00000152422	XRCC4	-1.34031	0.260639	0.451668	0.583961
ENSG00000112584	FAM120B	-1.34021	0.174645	0.429094	0.757845
ENSG00000165283	STOML2	-1.3385	0.376356	0.525859	0.424401
ENSG00000144655	CSRNP1	2.51204	0.0127744	0.133729	1.89366
ENSG00000114021	NIT2	2.84455	0.01288	0.133729	1.89009
ENSG00000138613	APH1B	-1.33598	0.125986	0.374779	0.899676
ENSG00000135838	NPL	-1.33596	0.181089	0.439099	0.742109
ENSG00000110660	SLC35F2	-1.33565	0.324419	0.472552	0.488893
ENSG00000165030	NFIL3	5.54423	0.0128364	0.133729	1.89156
ENSG00000172046	USP19	-1.33411	0.187699	0.448085	0.726538
ENSG00000104763	ASAH1	0.816471	0.0129627	0.134161	1.88731
ENSG00000145782	ATG12	2.45165	0.0129974	0.134306	1.88615
ENSG00000041880	PARP3	-1.3299	0.297723	0.451822	0.526188
ENSG00000122033	MTIF3	-3.84636	0.0132659	0.134888	1.87726
ENSG00000141447	OSBPL1A	-1.32866	0.171922	0.425231	0.764669
ENSG00000140365	COMMD4	-1.32857	0.178723	0.43499	0.74782
ENSG00000170035	UBE2E3	-1.32855	0.407465	0.554381	0.38991
ENSG00000145979	TBC1D7	-2.59786	0.0132745	0.134888	1.87698
ENSG00000105122	RASAL3	-1.32574	0.20846	0.451423	0.680976
ENSG00000270231	NBPF8	-2.23828	0.0131488	0.134888	1.88112
ENSG00000243147	MRPL33	-1.32365	0.339227	0.488923	0.469509
ENSG00000165475	CRYL1	-1.32089	0.1307	0.379827	0.883724
ENSG00000097096	SYDE2	-1.89021	0.0134393	0.134888	1.87162
ENSG00000147383	NSDHL	-1.32036	0.289132	0.451668	0.538905
ENSG00000137563	GGH	-1.32034	0.15899	0.406176	0.798629
ENSG00000159640	ACE	-1.80715	0.0131832	0.134888	1.87998
ENSG00000155287	SLC25A28	-1.71947	0.0131329	0.134888	1.88164
ENSG00000117697	NSL1	-1.71838	0.0132655	0.134888	1.87728
ENSG00000172292	CERS6	-1.71719	0.0131516	0.134888	1.88102
ENSG00000115652	UXS1	-1.7019	0.0132791	0.134888	1.87683
ENSG00000110619	CARS1	-1.31226	0.253418	0.451423	0.596163
ENSG00000152193	OBI1	-1.69792	0.0133128	0.134888	1.87573
ENSG00000135972	MRPS9	-1.30778	0.476202	0.614726	0.322209
ENSG00000100321	SYNGR1	-1.30666	0.130606	0.379799	0.884038
ENSG00000249915	PDCD6	-1.30618	0.352155	0.501895	0.453266
ENSG00000136161	RCBTB2	-1.69004	0.0133806	0.134888	1.87352
ENSG00000077454	LRCH4	-1.68601	0.0134156	0.134888	1.87239
ENSG00000117245	KIF17	-1.60102	0.0133437	0.134888	1.87472
ENSG00000124380	SNRNP27	-1.30285	0.390069	0.538631	0.408859
ENSG00000121621	KIF18A	-1.59254	0.0134314	0.134888	1.87188
ENSG00000164111	ANXA5	-1.13367	0.0134291	0.134888	1.87195
ENSG00000174444	RPL4	0.481936	0.0132542	0.134888	1.87765
ENSG00000102054	RBBP7	-1.29997	0.164034	0.412567	0.785067
ENSG00000143476	DTL	-1.29827	0.204071	0.451423	0.690219
ENSG00000166938	DIS3L	2.55828	0.0134701	0.134888	1.87063
ENSG00000135336	ORC3	-1.29478	0.150815	0.396998	0.821557
ENSG00000081870	HSPB11	-1.29132	0.399982	0.547998	0.39796
ENSG00000259529	cmpl	-1.29076	0.231318	0.451423	0.63579
ENSG00000132300	PTCD3	2.68003	0.0131439	0.134888	1.88128
ENSG00000163006	CCDC138	-1.28752	0.263357	0.451668	0.579455
ENSG00000100612	DHRS7	-1.28685	0.0643323	0.257448	1.19157
ENSG00000163346	PBXIP1	2.95548	0.0133154	0.134888	1.87565
ENSG00000126107	HECTD3	-1.28604	0.210612	0.451423	0.676517
ENSG00000115211	EIF2B4	-1.28585	0.160134	0.407121	0.795516
ENSG00000198015	MRPL42	-1.2856	0.195741	0.451423	0.708318
ENSG00000136143	SUCLA2	-1.28233	0.13932	0.386742	0.855986
ENSG00000111325	OGFOD2	2.96578	0.0134533	0.134888	1.87117
ENSG00000165060	FXN	-1.66969	0.0135601	0.135091	1.86774
ENSG00000012963	UBR7	2.63788	0.0135738	0.135091	1.8673
ENSG00000178105	DDX10	-1.27857	0.0648932	0.258575	1.1878
ENSG00000128973	CLN6	2.71254	0.0135318	0.135091	1.86865
ENSG00000102871	TRADD	-1.27676	0.313583	0.462084	0.503648
ENSG00000139921	TMX1	3.36447	0.0135621	0.135091	1.86767
ENSG00000161204	ABCF3	-1.72252	0.0137138	0.136276	1.86284
ENSG00000149196	HIKESHI	-2.70764	0.0137673	0.13653	1.86115
ENSG00000164808	SPIDR	-1.27318	0.154624	0.400255	0.810723
ENSG00000170004	CHD3	-1.27206	0.123995	0.373113	0.906594
ENSG00000006377	DLX6	-1.96675	0.0138043	0.13653	1.85999
ENSG00000182890	GLUD2	-1.27042	0.381669	0.531222	0.418313
ENSG00000174547	MRPL11	-1.26827	0.32317	0.47105	0.490569
ENSG00000115762	PLEKHB2	-1.26806	0.313928	0.462307	0.50317
ENSG00000143224	PPOX	-1.55627	0.0138232	0.13653	1.85939
ENSG00000044115	CTNNA1	-1.2659	0.174809	0.429335	0.757437
ENSG00000167815	PRDX2	-1.26577	0.0964288	0.329545	1.01579
ENSG00000183048	SLC25A10	-1.26525	0.37406	0.523555	0.427058
ENSG00000015153	YAF2	-1.2652	0.136855	0.385574	0.863739
ENSG00000134905	CARS2	-1.26461	0.277939	0.451668	0.55605
ENSG00000173545	ZNF622	-1.26401	0.491325	0.627839	0.308631
ENSG00000051009	FHIP1B	-1.5561	0.0138251	0.13653	1.85933
ENSG00000151665	PIGF	-1.2633	0.19757	0.451423	0.70428
ENSG00000168090	COPS6	-1.26288	0.446241	0.588346	0.350431
ENSG00000198417	MT1F	-1.26253	0.476148	0.614726	0.322258
ENSG00000117262	GPR89A	2.76794	0.0138447	0.13653	1.85872
ENSG00000050820	BCAR1	-1.26015	0.338843	0.488619	0.470001
ENSG00000125870	SNRPB2	-4.23251	0.0138688	0.136559	1.85796
ENSG00000151552	QDPR	-1.25891	0.286392	0.451668	0.543039
ENSG00000170425	ADORA2B	-2.78361	0.0141196	0.137467	1.85018
ENSG00000109881	CCDC34	-2.69909	0.0141627	0.137467	1.84885
ENSG00000114554	PLXNA1	-1.25529	0.385938	0.535552	0.413482
ENSG00000163001	CFAP36	-1.25462	0.303068	0.454477	0.51846
ENSG00000206527	HACD2	-1.25277	0.175981	0.43066	0.754534
ENSG00000169733	RFNG	-1.61902	0.0140361	0.137467	1.85275
ENSG00000147224	PRPS1	-1.25061	0.426076	0.572193	0.370513
ENSG00000146918	NCAPG2	-1.25039	0.0571379	0.242275	1.24308
ENSG00000099817	POLR2E	-1.24977	0.333354	0.48253	0.477094
ENSG00000125817	CENPB	-1.24897	0.281559	0.451668	0.550431
ENSG00000240972	MIF	-1.24852	0.705391	0.804476	0.15157
ENSG00000122694	GLIPR2	-1.24775	0.284785	0.451668	0.545482
ENSG00000169598	DFFB	-1.61798	0.0140464	0.137467	1.85243
ENSG00000103495	MAZ	-1.24521	0.288745	0.451668	0.539486
ENSG00000139168	ZCRB1	-1.24498	0.140688	0.38755	0.851743
ENSG00000105171	POP4	-1.24425	0.358	0.506991	0.446117
ENSG00000066027	PPP2R5A	-1.24398	0.348574	0.498545	0.457706
ENSG00000151239	TWF1	-1.61487	0.0140774	0.137467	1.85148
ENSG00000083535	PIBF1	-1.24306	0.207015	0.451423	0.683999
ENSG00000158122	PRXL2C	-1.24151	0.279254	0.451668	0.554
ENSG00000179029	TMEM107	-1.60296	0.0141976	0.137467	1.84779
ENSG00000187954	ZFTRAF1	-1.59789	0.0142496	0.137467	1.8462
ENSG00000005007	UPF1	-1.24015	0.183176	0.44228	0.737132
ENSG00000156876	SASS6	-1.59708	0.014258	0.137467	1.84594
ENSG00000104880	ARHGEF18	-1.23981	0.179985	0.437355	0.744763
ENSG00000160948	VPS28	-1.23956	0.267277	0.451668	0.573038
ENSG00000134982	APC	-1.23863	0.423446	0.56994	0.373202
ENSG00000104064	GABPB1	-1.23808	0.260878	0.451668	0.583562
ENSG00000130684	ZNF337	-1.53455	0.0140727	0.137467	1.85162
ENSG00000047621	C12orf4	-1.52201	0.0142222	0.137467	1.84703
ENSG00000164032	H2AZ1	-1.23669	0.507834	0.639306	0.294278
ENSG00000266028	SRGAP2	-1.23472	0.162579	0.409862	0.788937
ENSG00000135049	AGTPBP1	-1.52089	0.0142359	0.137467	1.84662
ENSG00000011198	ABHD5	-1.50225	0.0142084	0.137467	1.84745
ENSG00000132963	POMP	-1.10314	0.0141309	0.137467	1.84983
ENSG00000002834	LASP1	-1.22847	0.198361	0.451423	0.702543
ENSG00000096433	ITPR3	-1.22635	0.250568	0.451423	0.601074
ENSG00000141101	NOB1	3.38917	0.0139825	0.137467	1.85441
ENSG00000054118	THRAP3	-1.22289	0.26812	0.451668	0.571672
ENSG00000111707	SUDS3	-1.22171	0.216105	0.451423	0.665335
ENSG00000147065	MSN	-3.24685	0.0143194	0.137649	1.84408
ENSG00000143919	CAMKMT	-1.59266	0.014304	0.137649	1.84454
ENSG00000078403	MLLT10	-1.22059	0.191776	0.451423	0.717206
ENSG00000166902	MRPL16	-1.21714	0.45223	0.593838	0.344641
ENSG00000133027	PEMT	-1.21712	0.250049	0.451423	0.601974
ENSG00000101452	DHX35	-1.51145	0.0143511	0.137749	1.84311
ENSG00000106615	RHEB	-2.71507	0.0143916	0.137934	1.84189
ENSG00000205302	SNX2	-1.21609	0.249403	0.451423	0.603099
ENSG00000175197	DDIT3	-2.82018	0.0145702	0.138094	1.83654
ENSG00000072062	PRKACA	-1.21518	0.24161	0.451423	0.616886
ENSG00000106976	DNM1	-1.21452	0.313442	0.462069	0.503843
ENSG00000049247	UTS2	-1.21404	0.349095	0.49896	0.457057
ENSG00000177189	RPS6KA3	-1.21377	0.148315	0.39561	0.828814
ENSG00000132423	COQ3	-2.70672	0.0145172	0.138094	1.83812
ENSG00000167394	ZNF668	-1.87162	0.0145389	0.138094	1.83747
ENSG00000135974	C2orf49	-1.2131	0.286289	0.451668	0.543196
ENSG00000204842	ATXN2	-1.21272	0.0752197	0.282376	1.12367
ENSG00000065154	OAT	-1.21244	0.309619	0.458834	0.509172
ENSG00000186918	ZNF395	-1.62345	0.0146784	0.138094	1.83332
ENSG00000113108	APBB3	-1.21121	0.36009	0.509505	0.443589
ENSG00000149554	CHEK1	-1.2109	0.193106	0.451423	0.714205
ENSG00000196693	ZNF33B	-1.56122	0.0146416	0.138094	1.83441
ENSG00000119669	IRF2BPL	-1.55902	0.0146659	0.138094	1.83369
ENSG00000112739	PRPF4B	-1.20678	0.16959	0.421632	0.7706
ENSG00000107821	KAZALD1	-1.55807	0.0146765	0.138094	1.83338
ENSG00000117399	CDC20	-1.20481	0.0884161	0.313203	1.05347
ENSG00000187634	SAMD11	-1.55787	0.0146786	0.138094	1.83331
ENSG00000198624	CCDC69	-1.20398	0.299225	0.452434	0.524002
ENSG00000009413	REV3L	-1.2035	0.290023	0.451668	0.537567
ENSG00000065060	BLTP3A	-1.20169	0.283606	0.451668	0.547285
ENSG00000089693	MLF2	-1.20133	0.349997	0.499919	0.455935
ENSG00000205133	TRIQK	-1.20101	0.324604	0.472703	0.488646
ENSG00000158158	CNNM4	-1.49732	0.014528	0.138094	1.8378
ENSG00000119280	C1orf198	-1.48608	0.0146727	0.138094	1.83349
ENSG00000123064	DDX54	-0.703711	0.0146141	0.138094	1.83523
ENSG00000155380	SLC16A1	-1.19934	0.272753	0.451668	0.56423
ENSG00000117523	PRRC2C	2.42777	0.0146863	0.138094	1.83309
ENSG00000106479	ZNF862	-1.19829	0.250927	0.451423	0.600453
ENSG00000265118	cmpl	-1.19499	0.573486	0.699639	0.241477
ENSG00000088035	ALG6	-1.19482	0.192079	0.451423	0.716519
ENSG00000198380	GFPT1	-1.1945	0.123912	0.37306	0.906887
ENSG00000219200	RNASEK	3.56389	0.0146571	0.138094	1.83395
ENSG00000142544	CTU1	4.24975	0.0147067	0.138094	1.83248
ENSG00000180773	SLC36A4	-1.19124	0.175106	0.429902	0.756699
ENSG00000184110	EIF3C	-1.19116	0.0599857	0.24818	1.22195
ENSG00000070081	NUCB2	-1.19016	0.236684	0.451423	0.62583
ENSG00000181163	NPM1	-1.18953	0.183045	0.44228	0.737443
ENSG00000132591	ERAL1	-2.61783	0.0147697	0.138349	1.83063
ENSG00000180776	ZDHHC20	-1.18816	0.18484	0.445361	0.733205
ENSG00000164039	BDH2	-1.47819	0.0147766	0.138349	1.83043
ENSG00000182944	EWSR1	-3.00262	0.0154124	0.139106	1.81213
ENSG00000122643	NT5C3A	-1.18644	0.408862	0.555699	0.388423
ENSG00000090487	SPG21	-1.18428	0.351513	0.5012	0.454059
ENSG00000197170	PSMD12	-1.18318	0.255788	0.451423	0.59212
ENSG00000139572	GPR84	-1.18196	0.328279	0.476674	0.483757
ENSG00000129636	ITFG1	-1.18046	0.200603	0.451423	0.697662
ENSG00000116663	FBXO6	-1.17975	0.372354	0.521987	0.429044
ENSG00000224940	PRRT4	-1.1779	0.298797	0.452208	0.524624
ENSG00000138698	RAP1GDS1	-2.61379	0.0151458	0.139106	1.81971
ENSG00000213185	FAM24B	-2.56801	0.0151729	0.139106	1.81893
ENSG00000198598	MMP17	-1.17474	0.282884	0.451668	0.548392
ENSG00000143499	SMYD2	-1.17451	0.289455	0.451668	0.538419
ENSG00000160058	BSDC1	-1.17426	0.18551	0.446147	0.731632
ENSG00000166946	CCNDBP1	-2.36141	0.014966	0.139106	1.82489
ENSG00000131697	NPHP4	-1.73637	0.0152968	0.139106	1.8154
ENSG00000069974	RAB27A	-1.17276	0.290817	0.451668	0.536381
ENSG00000129993	CBFA2T3	-1.17256	0.278811	0.451668	0.55469
ENSG00000112159	MDN1	-1.17237	0.240873	0.451423	0.618212
ENSG00000110955	ATP5F1B	-1.68155	0.0152384	0.139106	1.81706
ENSG00000109171	SLAIN2	-1.55842	0.0154157	0.139106	1.81204
ENSG00000182141	ZNF708	-1.52936	0.0150043	0.139106	1.82378
ENSG00000104518	GSDMD	-1.16863	0.247089	0.451423	0.607146
ENSG00000176390	CRLF3	-1.51797	0.0151402	0.139106	1.81987
ENSG00000162614	NEXN	-1.50942	0.0152444	0.139106	1.81689
ENSG00000163463	KRTCAP2	-1.16735	0.119712	0.367399	0.921863
ENSG00000167703	SLC43A2	-1.1669	0.151504	0.396998	0.819575
ENSG00000132388	UBE2G1	-1.16677	0.406637	0.553797	0.390793
ENSG00000249141	cmpl	-1.1665	0.552954	0.681749	0.257311
ENSG00000151806	GUF1	-1.16533	0.306118	0.456185	0.514111
ENSG00000175866	BAIAP2	-1.16485	0.116885	0.365139	0.93224
ENSG00000161996	WDR90	-1.47009	0.014885	0.139106	1.82725
ENSG00000177485	ZBTB33	-1.46328	0.0149779	0.139106	1.82455
ENSG00000196227	FAM217B	-1.45449	0.0150998	0.139106	1.82103
ENSG00000205571	SMN2	-1.16108	0.305328	0.455819	0.515233
ENSG00000023909	GCLM	-1.44683	0.0152076	0.139106	1.81794
ENSG00000174652	ZNF266	-1.44612	0.0152175	0.139106	1.81766
ENSG00000197024	ZNF398	-1.15618	0.242678	0.451423	0.61497
ENSG00000185950	IRS2	-1.44161	0.01498	0.139106	1.82449
ENSG00000164182	NDUFAF2	-1.15497	0.608619	0.728024	0.215654
ENSG00000135249	RINT1	-1.15472	0.345926	0.496401	0.461017
ENSG00000163682	RPL9	0.301295	0.0153172	0.139106	1.81482
ENSG00000127663	KDM4B	-1.15407	0.149264	0.39649	0.826044
ENSG00000112249	ASCC3	-1.1535	0.277305	0.451668	0.557042
ENSG00000187325	TAF9B	-1.15348	0.0847029	0.305053	1.0721
ENSG00000167283	ATP5MG	0.441402	0.0151007	0.139106	1.821
ENSG00000118412	CASP8AP2	-1.15175	0.103714	0.34425	0.984161
ENSG00000169246	NPIPB3	-1.14983	0.324668	0.472703	0.48856
ENSG00000196642	RABL6	-1.14904	0.24575	0.451423	0.609507
ENSG00000288709	F8A2	-1.1475	0.383397	0.533071	0.416351
ENSG00000124006	OBSL1	2.21029	0.0153539	0.139106	1.81378
ENSG00000163050	COQ8A	-1.14722	0.370568	0.52024	0.431132
ENSG00000121897	LIAS	-1.14671	0.183288	0.44228	0.736866
ENSG00000154582	ELOC	-1.14485	0.231764	0.451423	0.634953
ENSG00000167112	TRUB2	2.33916	0.0152934	0.139106	1.8155
ENSG00000135090	TAOK3	2.35443	0.0150912	0.139106	1.82128
ENSG00000155393	HEATR3	-1.14098	0.220333	0.451423	0.656921
ENSG00000151470	C4orf33	-1.13842	0.257695	0.451464	0.588894
ENSG00000197696	NMB	-1.13809	0.488412	0.625751	0.311214
ENSG00000196284	SUPT3H	-1.13717	0.0644941	0.257619	1.19048
ENSG00000125967	NECAB3	2.41581	0.0151668	0.139106	1.81911
ENSG00000176248	ANAPC2	2.65252	0.0153759	0.139106	1.81316
ENSG00000149761	NUDT22	-1.13683	0.292521	0.451668	0.533842
ENSG00000126216	TUBGCP3	-1.13517	0.186777	0.447501	0.728677
ENSG00000105325	FZR1	2.66915	0.0153385	0.139106	1.81422
ENSG00000183354	KIAA2026	-1.13316	0.244385	0.451423	0.611925
ENSG00000188921	HACD4	-1.13244	0.190683	0.451423	0.719689
ENSG00000234127	TRIM26	2.85669	0.0152246	0.139106	1.81745
ENSG00000119707	RBM25	-1.12737	0.144902	0.392681	0.838925
ENSG00000101365	IDH3B	3.06245	0.0151617	0.139106	1.81925
ENSG00000079819	EPB41L2	-1.12581	0.0653795	0.260024	1.18456
ENSG00000075785	RAB7A	-2.53289	0.0154449	0.139176	1.81122
ENSG00000173041	ZNF680	-1.42793	0.0154686	0.139196	1.81055
ENSG00000145491	ROPN1L	-1.12378	0.483305	0.62069	0.315779
ENSG00000141452	RMC1	-1.12196	0.320393	0.46795	0.494317
ENSG00000085721	RRN3	-1.12117	0.102133	0.341441	0.990836
ENSG00000181991	MRPS11	-1.12041	0.503403	0.6364	0.298084
ENSG00000113615	SEC24A	-1.11985	0.147881	0.39561	0.830087
ENSG00000028203	VEZT	-1.11972	0.174196	0.428156	0.758961
ENSG00000104472	CHRAC1	-2.57238	0.0155877	0.140073	1.80722
ENSG00000151208	DLG5	-1.11872	0.249275	0.451423	0.603321
ENSG00000174718	RESF1	-1.7168	0.0156945	0.140452	1.80425
ENSG00000106244	PDAP1	-1.11795	0.514628	0.646052	0.288507
ENSG00000109062	SLC9A3R1	-1.11697	0.492557	0.627957	0.307543
ENSG00000147905	ZCCHC7	-1.11674	0.293882	0.451668	0.531828
ENSG00000197256	KANK2	-1.1161	0.338394	0.48808	0.470577
ENSG00000115365	LANCL1	-1.52453	0.0156548	0.140452	1.80535
ENSG00000010319	SEMA3G	-1.11515	0.426875	0.572614	0.369699
ENSG00000168159	RNF187	-0.843267	0.0156948	0.140452	1.80424
ENSG00000253710	ALG11	-1.11301	0.155208	0.400635	0.809086
ENSG00000178028	DMAP1	-1.11263	0.253823	0.451423	0.595469
ENSG00000110172	CHORDC1	2.29043	0.0157451	0.140707	1.80285
ENSG00000137807	KIF23	-1.52565	0.0158261	0.140963	1.80063
ENSG00000213347	MXD3	-1.45724	0.0159238	0.140963	1.79795
ENSG00000141971	MVB12A	-1.10879	0.432962	0.577669	0.363551
ENSG00000184343	SRPK3	-1.45708	0.015926	0.140963	1.79789
ENSG00000005893	LAMP2	-1.10792	0.24816	0.451423	0.605268
ENSG00000132749	TESMIN	-1.39729	0.015913	0.140963	1.79825
ENSG00000124535	WRNIP1	-1.10784	0.304772	0.455611	0.516025
ENSG00000134453	RBM17	-1.10754	0.258693	0.451464	0.587215
ENSG00000188243	COMMD6	0.615958	0.0159147	0.140963	1.7982
ENSG00000130119	GNL3L	-1.10637	0.219189	0.451423	0.659181
ENSG00000165752	STK32C	-1.10562	0.326241	0.474566	0.486461
ENSG00000138758	SEPTIN11	-1.10469	0.343735	0.494024	0.463776
ENSG00000151726	ACSL1	-1.10372	0.277659	0.451668	0.556488
ENSG00000162521	RBBP4	-1.10349	0.279279	0.451668	0.553961
ENSG00000129245	FXR2	2.36951	0.0158844	0.140963	1.79903
ENSG00000180900	SCRIB	-1.10194	0.352972	0.502184	0.45226
ENSG00000174021	GNG5	-1.10137	0.410065	0.556834	0.387147
ENSG00000064313	TAF2	-1.10043	0.125321	0.374347	0.901974
ENSG00000136754	ABI1	2.5024	0.0158961	0.140963	1.79871
ENSG00000112685	EXOC2	-1.09782	0.382393	0.532114	0.41749
ENSG00000072401	UBE2D1	-1.09442	0.38341	0.533071	0.416337
ENSG00000096384	HSP90AB1	-1.09383	0.0683904	0.267412	1.16501
ENSG00000141510	TP53	-1.0932	0.335056	0.484343	0.474883
ENSG00000015133	CCDC88C	-1.09235	0.22346	0.451423	0.6508
ENSG00000176171	BNIP3	-1.09215	0.42605	0.572193	0.37054
ENSG00000114302	PRKAR2A	-1.96389	0.0160923	0.14166	1.79338
ENSG00000170889	RPS9	0.521213	0.0160465	0.14166	1.79462
ENSG00000188234	AGAP4	-1.08996	0.131661	0.380371	0.880542
ENSG00000120800	UTP20	-1.08734	0.163407	0.411428	0.786729
ENSG00000113013	HSPA9	-1.08679	0.534055	0.665284	0.272414
ENSG00000138964	PARVG	-1.08655	0.397447	0.545513	0.40072
ENSG00000077235	GTF3C1	-1.08558	0.168366	0.41956	0.773746
ENSG00000198911	SREBF2	-1.0847	0.30472	0.455611	0.516099
ENSG00000213246	SUPT4H1	1.00264	0.0160692	0.14166	1.79401
ENSG00000085117	CD82	1.61194	0.0160786	0.14166	1.79375
ENSG00000110801	PSMD9	-1.08097	0.369359	0.519218	0.432552
ENSG00000165516	KLHDC2	-2.2216	0.0161709	0.141798	1.79127
ENSG00000102158	MAGT1	-1.49955	0.0161736	0.141798	1.79119
ENSG00000140382	HMG20A	-1.07932	0.238623	0.451423	0.622288
ENSG00000167552	TUBA1A	-1.07909	0.133646	0.384068	0.874043
ENSG00000137216	TMEM63B	2.30344	0.0161656	0.141798	1.79141
ENSG00000107960	STN1	-1.07345	0.0964848	0.329545	1.01554
ENSG00000110841	PPFIBP1	-1.07256	0.182571	0.441466	0.738569
ENSG00000112304	ACOT13	-1.07164	0.374852	0.524323	0.426141
ENSG00000078674	PCM1	-1.07051	0.117738	0.366046	0.929084
ENSG00000099203	TMED1	-1.06944	0.427288	0.572812	0.369279
ENSG00000258311	cmpl	-3.45875	0.016196	0.141802	1.79059
ENSG00000168003	SLC3A2	-1.06885	0.547073	0.675913	0.261954
ENSG00000100412	ACO2	-1.06878	0.388225	0.537583	0.410917
ENSG00000153815	CMIP	-1.06756	0.197394	0.451423	0.704665
ENSG00000258311	incmpl	-3.45875	0.016196	0.141802	1.79059
ENSG00000184220	CMSS1	-1.06633	0.422915	0.56966	0.373747
ENSG00000179115	FARSA	-1.06397	0.395585	0.544045	0.40276
ENSG00000138175	ARL3	-1.06373	0.295908	0.451822	0.528843
ENSG00000101210	EEF1A2	-2.61067	0.0162777	0.142078	1.78841
ENSG00000143751	SDE2	-1.06181	0.290036	0.451668	0.537548
ENSG00000116871	MAP7D1	-1.0618	0.338327	0.48808	0.470663
ENSG00000135111	TBX3	-1.37527	0.0162536	0.142078	1.78905
ENSG00000171862	PTEN	-1.06016	0.205243	0.451423	0.687731
ENSG00000105402	NAPA	2.33796	0.0162933	0.142078	1.78799
ENSG00000086827	ZW10	-2.36611	0.0166858	0.142285	1.77765
ENSG00000136279	DBNL	-1.05721	0.086019	0.30808	1.06541
ENSG00000132017	DCAF15	-2.3573	0.0167535	0.142285	1.7759
ENSG00000163161	ERCC3	-1.0566	0.20138	0.451423	0.695984
ENSG00000198331	HYLS1	-1.05607	0.373578	0.523332	0.427619
ENSG00000082153	BZW1	-2.35311	0.016707	0.142285	1.7771
ENSG00000151491	EPS8	-1.98629	0.0168001	0.142285	1.77469
ENSG00000165630	PRPF18	-1.49544	0.0167508	0.142285	1.77597
ENSG00000196792	STRN3	-1.42199	0.0164297	0.142285	1.78437
ENSG00000122257	RBBP6	-1.05083	0.186435	0.447044	0.729473
ENSG00000100387	RBX1	-1.0468	0.412329	0.559027	0.384756
ENSG00000198252	STYX	-1.41922	0.0164714	0.142285	1.78327
ENSG00000074855	ANO8	-1.41587	0.01652	0.142285	1.78199
ENSG00000152642	GPD1L	-1.04378	0.289026	0.451668	0.539064
ENSG00000120896	SORBS3	-1.04359	0.222672	0.451423	0.652334
ENSG00000198169	ZNF251	-1.04042	0.309884	0.459016	0.508801
ENSG00000197530	MIB2	-1.03808	0.134919	0.385319	0.869928
ENSG00000141034	GID4	-1.40225	0.0167286	0.142285	1.77654
ENSG00000062650	WAPL	-1.03491	0.134753	0.385256	0.870462
ENSG00000174839	DENND6A	-1.39925	0.0167762	0.142285	1.77531
ENSG00000174939	ASPHD1	-1.03196	0.462621	0.602598	0.334775
ENSG00000163634	THOC7	-1.03054	0.474136	0.613159	0.324097
ENSG00000146670	CDCA5	-1.03022	0.420289	0.567421	0.376452
ENSG00000184863	RBM33	-1.02938	0.150736	0.396998	0.821783
ENSG00000186716	BCR	-1.35571	0.016572	0.142285	1.78063
ENSG00000089639	GMIP	-1.0283	0.454896	0.59613	0.342088
ENSG00000197563	PIGN	-1.028	0.17785	0.433356	0.749945
ENSG00000146757	ZNF92	-1.02435	0.0613059	0.251052	1.2125
ENSG00000131873	CHSY1	-1.0243	0.311828	0.460738	0.506085
ENSG00000164609	SLU7	-1.02401	0.296405	0.451822	0.528115
ENSG00000090020	SLC9A1	-1.34623	0.0167321	0.142285	1.77645
ENSG00000198246	SLC29A3	-1.3437	0.0167755	0.142285	1.77533
ENSG00000143324	XPR1	-1.02246	0.257753	0.451464	0.588796
ENSG00000204564	C6orf136	-1.02059	0.504695	0.637411	0.296971
ENSG00000167130	DOLPP1	-1.02028	0.400896	0.548554	0.396969
ENSG00000039123	MTREX	-1.01986	0.213924	0.451423	0.669741
ENSG00000157927	RADIL	-1.01844	0.421731	0.568775	0.374964
ENSG00000052749	RRP12	-1.01612	0.288927	0.451668	0.539211
ENSG00000198795	ZNF521	-1.34262	0.0167941	0.142285	1.77484
ENSG00000048740	CELF2	-1.01491	0.307084	0.456749	0.512742
ENSG00000050393	MCUR1	-1.21138	0.0166683	0.142285	1.77811
ENSG00000092531	SNAP23	-1.01283	0.401376	0.548612	0.396449
ENSG00000013583	HEBP1	-1.01283	0.0676473	0.26529	1.16975
ENSG00000100427	MLC1	-1.00923	0.346494	0.49707	0.460304
ENSG00000079246	XRCC5	1.04247	0.0166664	0.142285	1.77816
ENSG00000128789	PSMG2	1.37967	0.0164604	0.142285	1.78356
ENSG00000119392	GLE1	-1.00713	0.281209	0.451668	0.550971
ENSG00000184922	FMNL1	1.6564	0.0164347	0.142285	1.78424
ENSG00000138796	HADH	2.18099	0.0167643	0.142285	1.77561
ENSG00000132341	RAN	-1.004	0.531666	0.663235	0.274361
ENSG00000143578	CREB3L4	-1.00276	0.41919	0.566527	0.377589
ENSG00000165996	HACD1	-1.00236	0.3939	0.542419	0.404614
ENSG00000249884	RNF103-CHMP3	-1.00141	0.583438	0.706559	0.234005
ENSG00000198373	WWP2	-1.00126	0.202284	0.451423	0.694039
ENSG00000196705	ZNF431	-1.0007	0.0708946	0.272718	1.14939
ENSG00000132716	DCAF8	-1.00018	0.236998	0.451423	0.625255
ENSG00000181938	GINS3	-0.997713	0.295659	0.451822	0.529208
ENSG00000124787	RPP40	-0.997277	0.503267	0.636352	0.298201
ENSG00000123240	OPTN	2.34404	0.0164416	0.142285	1.78405
ENSG00000179262	RAD23A	-0.996717	0.632979	0.747552	0.198611
ENSG00000182858	ALG12	2.48363	0.0165989	0.142285	1.77992
ENSG00000171466	ZNF562	-0.996212	0.220834	0.451423	0.655933
ENSG00000110074	FOXRED1	2.70154	0.0165304	0.142285	1.78172
ENSG00000138767	CNOT6L	2.32674	0.0168498	0.142519	1.7734
ENSG00000111859	NEDD9	-0.992437	0.381282	0.531073	0.418753
ENSG00000158480	SPATA2	3.198	0.0168821	0.142607	1.77257
ENSG00000288558	DUS4L-BCAP29	-1.44863	0.0169092	0.14265	1.77188
ENSG00000176894	PXMP2	-0.991003	0.501256	0.634556	0.29994
ENSG00000197771	MCMBP	-0.990904	0.458287	0.598999	0.338863
ENSG00000168827	GFM1	-0.990642	0.375625	0.525179	0.425245
ENSG00000152270	PDE3B	-0.990075	0.167212	0.418288	0.776732
ENSG00000008838	MED24	-0.988856	0.297535	0.451822	0.526462
ENSG00000137200	CMTR1	-2.73469	0.0171365	0.143255	1.76608
ENSG00000105483	CARD8	-0.987354	0.180545	0.438274	0.743414
ENSG00000140025	EFCAB11	-1.92496	0.0170963	0.143255	1.7671
ENSG00000083444	PLOD1	-0.983573	0.385093	0.534494	0.414435
ENSG00000131069	ACSS2	-0.982954	0.29745	0.451822	0.526587
ENSG00000175470	PPP2R2D	-1.43574	0.0171116	0.143255	1.76671
ENSG00000108591	DRG2	-1.43451	0.0171313	0.143255	1.76621
ENSG00000131591	C1orf159	-1.33099	0.0170037	0.143255	1.76946
ENSG00000141084	RANBP10	-1.32874	0.0170456	0.143255	1.76839
ENSG00000099956	SMARCB1	-0.979334	0.243931	0.451423	0.612732
ENSG00000138594	TMOD3	-0.979105	0.168257	0.41956	0.774026
ENSG00000011485	PPP5C	-1.09049	0.0171367	0.143255	1.76607
ENSG00000125482	TTF1	-0.976705	0.316774	0.465075	0.499251
ENSG00000126457	PRMT1	-0.947284	0.0171579	0.143255	1.76554
ENSG00000169895	SYAP1	-0.97541	0.42527	0.571644	0.371335
ENSG00000136830	NIBAN2	-0.974392	0.319592	0.467405	0.495404
ENSG00000205593	DENND6B	-0.973719	0.431577	0.576534	0.364942
ENSG00000204954	C12orf73	-0.971392	0.214264	0.451423	0.669052
ENSG00000162769	FLVCR1	-1.3192	0.0172251	0.143631	1.76384
ENSG00000085449	WDFY1	2.22524	0.0172761	0.143871	1.76256
ENSG00000130764	LRRC47	-0.969519	0.326771	0.475123	0.485757
ENSG00000239998	LILRA2	-1.36518	0.017341	0.144042	1.76092
ENSG00000156110	ADK	-0.966386	0.181593	0.439992	0.740901
ENSG00000105865	DUS4L	-0.963936	0.124447	0.373196	0.905014
ENSG00000275700	AATF	-0.963812	0.150882	0.396998	0.821363
ENSG00000134333	LDHA	-0.963725	0.513929	0.6453	0.289097
ENSG00000171490	RSL1D1	1.30318	0.0173394	0.144042	1.76097
ENSG00000134242	PTPN22	-1.89772	0.0173758	0.144146	1.76005
ENSG00000133627	ACTR3B	-0.961616	0.341311	0.491303	0.46685
ENSG00000161955	TNFSF13	-2.91691	0.0176878	0.144336	1.75233
ENSG00000104341	LAPTM4B	-0.961257	0.127167	0.375246	0.895625
ENSG00000183283	DAZAP2	-0.959665	0.526815	0.658636	0.278342
ENSG00000114209	PDCD10	-2.25971	0.0175374	0.144336	1.75604
ENSG00000100350	FOXRED2	-0.958016	0.317671	0.465815	0.498022
ENSG00000147533	GOLGA7	-2.23926	0.0176227	0.144336	1.75393
ENSG00000170604	IRF2BP1	-0.956856	0.386971	0.536296	0.412321
ENSG00000268043	NBPF12	-1.40846	0.0175599	0.144336	1.75548
ENSG00000204519	ZNF551	-0.956005	0.398184	0.546113	0.399916
ENSG00000104866	PPP1R37	-1.40473	0.0176235	0.144336	1.75391
ENSG00000126746	ZNF384	-0.952725	0.316458	0.464822	0.499684
ENSG00000135315	CEP162	-1.34663	0.0176687	0.144336	1.7528
ENSG00000120694	HSPH1	-0.950376	0.483313	0.62069	0.315772
ENSG00000145817	YIPF5	-0.949725	0.317719	0.465815	0.497957
ENSG00000081154	PCNP	-0.949205	0.462943	0.602654	0.334472
ENSG00000145725	PPIP5K2	-0.948523	0.0941179	0.324356	1.02633
ENSG00000108094	CUL2	-0.947796	0.223189	0.451423	0.651326
ENSG00000087299	L2HGDH	-1.3033	0.0175344	0.144336	1.75611
ENSG00000141456	PELP1	-1.30137	0.0175728	0.144336	1.75516
ENSG00000101199	ARFGAP1	-1.29765	0.0176475	0.144336	1.75332
ENSG00000182362	YBEY	-0.944427	0.4595	0.599868	0.337715
ENSG00000136758	YME1L1	-0.943592	0.352626	0.501979	0.452685
ENSG00000171204	TMEM126B	-0.943302	0.139576	0.38712	0.855189
ENSG00000124422	USP22	-0.943237	0.0677975	0.265553	1.16879
ENSG00000230453	ANKRD18B	-0.943206	0.126385	0.374955	0.898304
ENSG00000115268	RPS15	0.268842	0.0176883	0.144336	1.75231
ENSG00000184162	NR2C2AP	-0.942125	0.516825	0.648057	0.286656
ENSG00000107581	EIF3A	-0.940479	0.101561	0.340764	0.993272
ENSG00000162604	TM2D1	2.36503	0.0174552	0.144336	1.75807
ENSG00000152219	ARL14EP	2.37501	0.0175286	0.144336	1.75625
ENSG00000150712	MTMR12	-0.934664	0.319803	0.467405	0.495117
ENSG00000258881	cmpl	-0.934283	0.398039	0.546029	0.400075
ENSG00000170340	B3GNT2	-0.932833	0.352398	0.501979	0.452967
ENSG00000120509	PDZD11	-0.932275	0.449195	0.591132	0.347565
ENSG00000137513	NARS2	-0.931962	0.228458	0.451423	0.641194
ENSG00000184785	SMIM10	-0.931955	0.396138	0.544574	0.402154
ENSG00000173653	RCE1	-0.931914	0.389132	0.537911	0.409903
ENSG00000145216	FIP1L1	-0.931819	0.202525	0.451423	0.693521
ENSG00000124608	AARS2	-0.931802	0.258675	0.451464	0.587245
ENSG00000108010	GLRX3	-0.92785	0.0706747	0.27256	1.15074
ENSG00000076067	RBMS2	-0.92766	0.231891	0.451423	0.634716
ENSG00000101986	ABCD1	2.44842	0.0175806	0.144336	1.75497
ENSG00000148773	MKI67	-2.18185	0.0178156	0.145192	1.7492
ENSG00000181029	TRAPPC5	-0.924632	0.350874	0.500425	0.454848
ENSG00000100897	DCAF11	-0.922198	0.332015	0.481129	0.478842
ENSG00000180398	MCFD2	-0.921755	0.35607	0.505473	0.448465
ENSG00000103707	MTFMT	-2.21725	0.017888	0.145263	1.74744
ENSG00000137038	DMAC1	-0.919634	0.489909	0.626925	0.309885
ENSG00000147654	EBAG9	-0.918322	0.319407	0.467247	0.495656
ENSG00000166333	ILK	-0.917756	0.399851	0.547998	0.398102
ENSG00000139180	NDUFA9	-0.916447	0.304175	0.454929	0.516876
ENSG00000138780	GSTCD	-1.58246	0.0179075	0.145263	1.74696
ENSG00000215301	DDX3X	-0.91531	0.287025	0.451668	0.54208
ENSG00000196873	ZNG1C	-0.570123	0.0178951	0.145263	1.74727
ENSG00000185862	EVI2B	1.24643	0.0179141	0.145263	1.74681
ENSG00000135632	SMYD5	-0.912577	0.443178	0.585853	0.353422
ENSG00000165629	ATP5F1C	-0.911724	0.0526272	0.230677	1.27879
ENSG00000255339	cmpl	-0.911188	0.109625	0.353891	0.960092
ENSG00000006695	COX10	-1.28142	0.017981	0.145623	1.74519
ENSG00000213221	DNLZ	-0.911097	0.404342	0.551527	0.393251
ENSG00000156502	SUPV3L1	-2.19784	0.0181027	0.14588	1.74226
ENSG00000065029	ZNF76	-1.27858	0.0180408	0.14588	1.74374
ENSG00000166501	PRKCB	-0.909283	0.421918	0.56879	0.374772
ENSG00000205707	ETFRF1	-0.90857	0.470254	0.60899	0.327668
ENSG00000070950	RAD18	-0.908324	0.119564	0.367399	0.9224
ENSG00000012061	ERCC1	-0.907979	0.347859	0.497633	0.458597
ENSG00000136295	TTYH3	-0.907319	0.248971	0.451423	0.603851
ENSG00000059122	FLYWCH1	-0.906434	0.318789	0.466588	0.496496
ENSG00000136169	SETDB2	-0.906417	0.422857	0.56966	0.373806
ENSG00000105821	DNAJC2	2.15543	0.0180812	0.14588	1.74277
ENSG00000167925	GHDC	-0.904895	0.347113	0.497115	0.459529
ENSG00000109103	UNC119	-0.904228	0.33209	0.48113	0.478744
ENSG00000148358	GPR107	-0.902496	0.324164	0.472287	0.489235
ENSG00000053501	USE1	-0.901072	0.287867	0.451668	0.540809
ENSG00000138160	KIF11	2.40485	0.0180933	0.14588	1.74248
ENSG00000044459	CNTLN	-0.899463	0.507933	0.639306	0.294193
ENSG00000196199	MPHOSPH8	-0.89867	0.383609	0.533234	0.416111
ENSG00000063978	RNF4	-0.89834	0.402463	0.549423	0.395274
ENSG00000102893	PHKB	-0.89638	0.204228	0.451423	0.689885
ENSG00000131089	ARHGEF9	-0.896256	0.0557743	0.238208	1.25357
ENSG00000105808	RASA4	-0.896203	0.191661	0.451423	0.717465
ENSG00000186998	EMID1	-0.894811	0.401181	0.548612	0.39666
ENSG00000126453	BCL2L12	-0.894222	0.301799	0.453956	0.520282
ENSG00000154016	GRAP	-0.892792	0.478633	0.616837	0.319998
ENSG00000120805	ARL1	-0.891682	0.54127	0.67079	0.266586
ENSG00000171943	SRGAP2C	-0.890368	0.350375	0.500238	0.455467
ENSG00000183814	LIN9	-0.890356	0.416514	0.563734	0.380371
ENSG00000142546	NOSIP	-0.88958	0.375279	0.524807	0.425646
ENSG00000143183	TMCO1	-0.889261	0.413121	0.55961	0.383922
ENSG00000125351	UPF3B	-0.888551	0.477816	0.616073	0.32074
ENSG00000166888	STAT6	-0.887521	0.504569	0.637376	0.29708
ENSG00000137812	KNL1	-0.887406	0.344748	0.495259	0.462499
ENSG00000166562	SEC11C	-0.887305	0.392626	0.541354	0.406021
ENSG00000108439	PNPO	-0.886885	0.482239	0.619802	0.316738
ENSG00000129460	NGDN	-0.885977	0.436642	0.579975	0.359875
ENSG00000116521	SCAMP3	-0.885934	0.464795	0.604822	0.332738
ENSG00000015475	BID	-0.885928	0.0904987	0.316941	1.04336
ENSG00000198815	FOXJ3	-0.885886	0.293546	0.451668	0.532324
ENSG00000171724	VAT1L	-0.885552	0.179601	0.436636	0.745691
ENSG00000140848	CPNE2	-2.60763	0.0182585	0.145959	1.73853
ENSG00000089248	ERP29	-0.885003	0.710842	0.808513	0.148227
ENSG00000142599	RERE	-0.883786	0.0511946	0.227341	1.29078
ENSG00000141968	VAV1	-2.19155	0.018157	0.145959	1.74096
ENSG00000095319	NUP188	-0.882925	0.100351	0.338328	0.99848
ENSG00000273899	NOL12	-2.17746	0.0182278	0.145959	1.73927
ENSG00000095794	CREM	-1.31752	0.0182135	0.145959	1.73961
ENSG00000099330	OCEL1	-0.880077	0.516352	0.647714	0.287054
ENSG00000114779	ABHD14B	-0.879114	0.467099	0.606359	0.330591
ENSG00000143368	SF3B4	-0.878709	0.505427	0.638	0.296342
ENSG00000136936	XPA	-0.877294	0.429139	0.57458	0.367402
ENSG00000170421	KRT8	-1.26788	0.0182703	0.145959	1.73825
ENSG00000276644	DACH1	-0.876755	0.379202	0.528831	0.42113
ENSG00000143479	DYRK3	-0.871104	0.335175	0.484408	0.474728
ENSG00000116977	LGALS8	-0.870786	0.281167	0.451668	0.551036
ENSG00000031691	CENPQ	-0.870121	0.0735762	0.278284	1.13326
ENSG00000221983	UBA52	0.309809	0.0182325	0.145959	1.73915
ENSG00000197548	ATG7	-0.867893	0.208197	0.451423	0.681525
ENSG00000022567	SLC45A4	0.578671	0.0182236	0.145959	1.73937
ENSG00000189043	NDUFA4	-0.861271	0.141001	0.387919	0.850776
ENSG00000143553	SNAPIN	-0.859823	0.672236	0.780261	0.172478
ENSG00000102796	DHRS12	-0.859738	0.40619	0.553344	0.391271
ENSG00000114354	TFG	-0.859541	0.176013	0.43066	0.754455
ENSG00000182973	CNOT10	-0.859208	0.344835	0.495275	0.462389
ENSG00000205758	CRYZL1	-0.858842	0.326859	0.475144	0.48564
ENSG00000111271	ACAD10	-0.856486	0.334786	0.484169	0.475233
ENSG00000111666	CHPT1	-0.855476	0.39723	0.545513	0.400958
ENSG00000013573	DDX11	-0.854424	0.199737	0.451423	0.699542
ENSG00000177239	MAN1B1	-0.853976	0.357941	0.506991	0.446188
ENSG00000093167	LRRFIP2	-0.851595	0.051057	0.226885	1.29195
ENSG00000073169	SELENOO	-0.851505	0.509211	0.640313	0.293102
ENSG00000052802	MSMO1	-0.850486	0.438608	0.581609	0.357924
ENSG00000165637	VDAC2	-4.6634	0.0184661	0.146186	1.73363
ENSG00000257950	P2RX5-TAX1BP3	-0.850077	0.40995	0.556827	0.387269
ENSG00000136485	DCAF7	-0.849487	0.18723	0.447501	0.727624
ENSG00000167969	ECI1	-0.84945	0.22489	0.451423	0.64803
ENSG00000155229	MMS19	-0.848685	0.551058	0.679799	0.258803
ENSG00000227500	SCAMP4	-0.847898	0.388086	0.537583	0.411072
ENSG00000164070	HSPA4L	-0.845659	0.303324	0.454494	0.518094
ENSG00000182606	TRAK1	-0.844829	0.0516198	0.228115	1.28718
ENSG00000088836	SLC4A11	-0.844767	0.435148	0.579083	0.361363
ENSG00000141985	SH3GL1	-2.15329	0.018439	0.146186	1.73426
ENSG00000101558	VAPA	-0.844602	0.355493	0.504764	0.449169
ENSG00000038219	BOD1L1	-0.844127	0.206239	0.451423	0.68563
ENSG00000122707	RECK	-2.14661	0.0184986	0.146186	1.73286
ENSG00000070061	ELP1	-0.842928	0.207924	0.451423	0.682095
ENSG00000125485	DDX31	-2.12339	0.0184648	0.146186	1.73366
ENSG00000059377	TBXAS1	-0.84091	0.435179	0.579083	0.361332
ENSG00000100319	ZMAT5	-0.838588	0.526888	0.658636	0.278281
ENSG00000124802	EEF1E1	-0.83857	0.496895	0.631005	0.303735
ENSG00000166548	TK2	-0.838544	0.367248	0.517101	0.43504
ENSG00000198563	DDX39B	-0.837948	0.0672048	0.264211	1.1726
ENSG00000177728	TMEM94	-0.83687	0.215476	0.451423	0.6666
ENSG00000180185	FAHD1	-0.836842	0.540129	0.66976	0.267503
ENSG00000186399	GOLGA8R	-0.834435	0.300282	0.453251	0.52247
ENSG00000204356	NELFE	-0.834301	0.64122	0.754068	0.192993
ENSG00000174231	PRPF8	-0.833647	0.299317	0.452467	0.523868
ENSG00000137414	FAM8A1	-0.833505	0.390891	0.539518	0.407944
ENSG00000137776	SLTM	-0.831428	0.288313	0.451668	0.540135
ENSG00000161217	PCYT1A	-0.831156	0.421263	0.568381	0.375446
ENSG00000165119	HNRNPK	-0.829839	0.695823	0.797777	0.157501
ENSG00000104738	MCM4	-0.828608	0.283209	0.451668	0.547892
ENSG00000261884	none	-0.827879	0.450382	0.59183	0.346419
ENSG00000261884	cmpl	-0.827879	0.450382	0.59183	0.346419
ENSG00000158623	COPG2	-0.82744	0.0626605	0.253193	1.20301
ENSG00000198646	NCOA6	-0.827266	0.0531428	0.231704	1.27456
ENSG00000164099	PRSS12	-0.825607	0.236483	0.451423	0.6262
ENSG00000144559	TAMM41	-0.82551	0.38852	0.537657	0.410587
ENSG00000160285	LSS	-0.823403	0.17693	0.432251	0.752198
ENSG00000196305	IARS1	-0.822863	0.222517	0.451423	0.652637
ENSG00000163808	KIF15	-0.822699	0.429881	0.575335	0.366652
ENSG00000138231	DBR1	-1.30844	0.0183906	0.146186	1.7354
ENSG00000055211	GINM1	-0.822276	0.396854	0.545328	0.401369
ENSG00000074755	ZZEF1	-0.822268	0.0564741	0.240247	1.24815
ENSG00000137822	TUBGCP4	-0.822071	0.318514	0.466468	0.496871
ENSG00000101997	CCDC22	-0.82207	0.434254	0.578773	0.362256
ENSG00000172766	NAA16	-1.30384	0.0184806	0.146186	1.73328
ENSG00000127084	FGD3	-1.30218	0.0185132	0.146186	1.73252
ENSG00000100485	SOS2	-1.26075	0.0184268	0.146186	1.73455
ENSG00000156521	TYSND1	-0.819827	0.389468	0.538061	0.409528
ENSG00000166851	PLK1	-0.818788	0.0528821	0.231346	1.27669
ENSG00000173020	GRK2	-0.818701	0.461087	0.601203	0.336218
ENSG00000277791	PSMB3	-0.818624	0.168421	0.41956	0.773604
ENSG00000156973	PDE6D	-0.818621	0.545118	0.674397	0.263509
ENSG00000126264	HCST	-0.81821	0.584474	0.707418	0.233235
ENSG00000132434	LANCL2	-0.817653	0.429679	0.575184	0.366856
ENSG00000160957	RECQL4	-0.817062	0.215373	0.451423	0.666808
ENSG00000139117	CPNE8	-0.816063	0.393629	0.54225	0.404913
ENSG00000106105	GARS1	-0.815833	0.310693	0.459794	0.507669
ENSG00000198876	DCAF12	-0.815731	0.333003	0.482128	0.477552
ENSG00000147465	STAR	-0.815135	0.564066	0.691423	0.24867
ENSG00000136448	NMT1	-0.813434	0.416779	0.563975	0.380094
ENSG00000111845	PAK1IP1	-0.813038	0.546445	0.675523	0.262454
ENSG00000204382	XAGE1B	-0.81127	0.651598	0.762389	0.18602
ENSG00000123815	COQ8B	-0.810049	0.164567	0.413749	0.783656
ENSG00000185838	GNB1L	-1.25643	0.0185231	0.146186	1.73229
ENSG00000170464	DNAJC18	2.1637	0.0185457	0.146186	1.73176
ENSG00000167513	CDT1	-0.807934	0.550434	0.679158	0.259295
ENSG00000128567	PODXL	-0.807173	0.0670177	0.263636	1.17381
ENSG00000106829	TLE4	2.40165	0.0185468	0.146186	1.73173
ENSG00000029993	HMGB3	-0.805856	0.0967497	0.329895	1.01435
ENSG00000157326	DHRS4	-0.80533	0.0628795	0.25383	1.20149
ENSG00000112701	SENP6	-0.805283	0.27061	0.451668	0.567657
ENSG00000132128	LRRC41	-0.804857	0.36302	0.512754	0.44007
ENSG00000163993	S100P	-0.804688	0.142347	0.388814	0.846652
ENSG00000104133	SPG11	-0.804047	0.31478	0.463303	0.501993
ENSG00000112367	FIG4	-0.803828	0.14988	0.396998	0.824257
ENSG00000135451	TROAP	-0.801902	0.421608	0.568727	0.375091
ENSG00000124191	TOX2	-0.801105	0.444858	0.586774	0.351779
ENSG00000106080	FKBP14	-0.800742	0.0831762	0.301397	1.08
ENSG00000108349	CASC3	-0.800681	0.448993	0.591025	0.347761
ENSG00000008128	CDK11A	-0.80033	0.119151	0.367163	0.923903
ENSG00000288701	PRRC2B	-0.798201	0.25179	0.451423	0.598962
ENSG00000139637	MYG1	-0.797951	0.509879	0.640836	0.292533
ENSG00000134313	KIDINS220	-0.796365	0.195703	0.451423	0.708402
ENSG00000171840	NINJ2	-0.794801	0.586438	0.709001	0.231778
ENSG00000105426	PTPRS	-0.794569	0.0562374	0.239554	1.24997
ENSG00000137522	RNF121	-0.793802	0.449439	0.591132	0.347329
ENSG00000167196	FBXO22	-0.793289	0.0563658	0.239944	1.24898
ENSG00000011600	TYROBP	-0.791023	0.596888	0.718684	0.224107
ENSG00000116791	CRYZ	-0.790306	0.420114	0.567302	0.376633
ENSG00000038210	PI4K2B	-0.789789	0.555182	0.683975	0.255565
ENSG00000121691	CAT	-0.789556	0.101806	0.341056	0.992225
ENSG00000144785	incmpl	-4.98977	0.018577	0.146246	1.73102
ENSG00000174173	TRMT10C	-2.13434	0.0186089	0.146319	1.73028
ENSG00000104375	STK3	-0.788879	0.247524	0.451423	0.606383
ENSG00000116001	TIA1	-0.787743	0.389573	0.538061	0.409411
ENSG00000100749	VRK1	-0.787576	0.211628	0.451423	0.674427
ENSG00000185808	PIGP	-0.786862	0.276303	0.451668	0.558615
ENSG00000103510	KAT8	-0.786268	0.495938	0.630159	0.304573
ENSG00000103876	FAH	-0.78609	0.374532	0.524102	0.426511
ENSG00000183155	RABIF	-0.784563	0.502917	0.636158	0.298504
ENSG00000178585	CTNNBIP1	-0.784438	0.450253	0.59183	0.346544
ENSG00000156219	ART3	-0.783611	0.654448	0.764611	0.184125
ENSG00000154734	ADAMTS1	-0.782945	0.431929	0.576784	0.364588
ENSG00000162959	MEMO1	-0.782367	0.412584	0.559116	0.384488
ENSG00000111731	C2CD5	-0.781161	0.375971	0.525435	0.424846
ENSG00000217555	CKLF	-0.781153	0.0785962	0.290986	1.1046
ENSG00000117335	CD46	-0.780857	0.294508	0.451718	0.530903
ENSG00000196843	ARID5A	-0.77998	0.435362	0.579083	0.361149
ENSG00000114391	RPL24	0.329484	0.0186774	0.14668	1.72868
ENSG00000074657	ZNF532	-0.777803	0.469927	0.608688	0.327969
ENSG00000221914	PPP2R2A	-0.777792	0.441733	0.584912	0.35484
ENSG00000160445	ZER1	-0.777142	0.383844	0.533446	0.415846
ENSG00000136854	STXBP1	-0.776006	0.391007	0.539518	0.407815
ENSG00000163382	NAXE	-0.775809	0.12657	0.374955	0.89767
ENSG00000127419	TMEM175	-0.772773	0.436531	0.579975	0.359985
ENSG00000174721	FGFBP3	-0.771721	0.294569	0.451718	0.530814
ENSG00000163125	RPRD2	-0.771276	0.294086	0.451718	0.531525
ENSG00000090339	ICAM1	-0.771253	0.452643	0.59416	0.344244
ENSG00000163964	PIGX	-0.771244	0.44079	0.584024	0.355769
ENSG00000198130	HIBCH	-0.770095	0.434325	0.578773	0.362185
ENSG00000105364	MRPL4	-0.769593	0.623264	0.740262	0.205328
ENSG00000079134	THOC1	-0.768996	0.312971	0.461689	0.504497
ENSG00000119541	VPS4B	-0.76848	0.516579	0.647873	0.286864
ENSG00000106560	GIMAP2	-0.768095	0.161896	0.408618	0.790765
ENSG00000165644	COMTD1	-2.12192	0.01873	0.146915	1.72746
ENSG00000105063	PPP6R1	-0.765324	0.596211	0.718187	0.2246
ENSG00000198837	DENND4B	-0.763165	0.395066	0.543562	0.40333
ENSG00000145912	NHP2	-0.761605	0.0590134	0.245906	1.22905
ENSG00000124226	RNF114	-0.761048	0.601051	0.72222	0.221088
ENSG00000117620	SLC35A3	-0.760626	0.0542866	0.234326	1.26531
ENSG00000253729	PRKDC	-0.759532	0.467326	0.606531	0.33038
ENSG00000140650	PMM2	-0.75884	0.0600563	0.248216	1.22144
ENSG00000178057	NDUFAF3	-0.758791	0.175539	0.430313	0.755626
ENSG00000167900	TK1	-0.758231	0.112638	0.359317	0.948316
ENSG00000099331	MYO9B	-0.757414	0.15919	0.406176	0.798086
ENSG00000188976	NOC2L	-0.755747	0.216585	0.451423	0.664371
ENSG00000143924	EML4	-0.755002	0.262164	0.451668	0.581427
ENSG00000197142	ACSL5	-0.752548	0.614601	0.733064	0.211407
ENSG00000164088	PPM1M	-0.751713	0.455552	0.596629	0.341462
ENSG00000211460	TSN	-0.751089	0.559467	0.687554	0.252225
ENSG00000144306	SCRN3	-0.750548	0.435108	0.579083	0.361403
ENSG00000160710	ADAR	-0.75011	0.443867	0.586183	0.352747
ENSG00000172057	ORMDL3	-0.748911	0.548822	0.677557	0.260568
ENSG00000101310	SEC23B	-0.748872	0.166747	0.417475	0.777943
ENSG00000165392	WRN	-0.748185	0.370711	0.520329	0.430964
ENSG00000160201	U2AF1	-0.74787	0.617817	0.735545	0.20914
ENSG00000084070	SMAP2	-0.746909	0.546026	0.675134	0.262787
ENSG00000142149	HUNK	-0.746882	0.527232	0.658886	0.277998
ENSG00000103035	PSMD7	-0.745669	0.495088	0.629944	0.305317
ENSG00000184117	NIPSNAP1	-0.744781	0.459023	0.599478	0.338165
ENSG00000148248	SURF4	-0.744319	0.204757	0.451423	0.68876
ENSG00000155097	ATP6V1C1	-0.743529	0.466157	0.60554	0.331467
ENSG00000172269	DPAGT1	-0.742725	0.262254	0.451668	0.581277
ENSG00000085788	DDHD2	-0.742506	0.484127	0.62149	0.315041
ENSG00000124789	NUP153	-0.741698	0.0553471	0.237322	1.25691
ENSG00000096968	JAK2	-0.741364	0.185384	0.44614	0.731929
ENSG00000085662	AKR1B1	-0.740111	0.305334	0.455819	0.515225
ENSG00000153214	TMEM87B	-0.739888	0.468042	0.607096	0.329715
ENSG00000172534	HCFC1	-0.738444	0.432494	0.577282	0.36402
ENSG00000106012	IQCE	-0.737936	0.179021	0.435389	0.747096
ENSG00000137486	ARRB1	-0.735799	0.491838	0.627839	0.308178
ENSG00000133706	LARS1	-0.735174	0.105626	0.347262	0.976228
ENSG00000176438	SYNE3	-0.733269	0.269515	0.451668	0.569418
ENSG00000257093	DENND11	-0.730893	0.511224	0.642401	0.291389
ENSG00000148737	TCF7L2	-1.52842	0.0187785	0.147107	1.72634
ENSG00000187742	SECISBP2	-0.729735	0.309309	0.458624	0.509608
ENSG00000073050	XRCC1	-0.729728	0.491819	0.627839	0.308194
ENSG00000185187	SIGIRR	-0.72889	0.462831	0.602646	0.334578
ENSG00000119969	HELLS	-1.2433	0.0188226	0.147107	1.72532
ENSG00000160953	PWWP3A	-0.726439	0.443585	0.58593	0.353023
ENSG00000133789	SWAP70	2.05238	0.0188192	0.147107	1.7254
ENSG00000112200	ZNF451	-0.725516	0.127421	0.375246	0.894758
ENSG00000182446	NPLOC4	-0.724935	0.389102	0.537911	0.409937
ENSG00000068724	TTC7A	-0.722902	0.0644656	0.257619	1.19067
ENSG00000141570	CBX8	-0.722402	0.443509	0.58593	0.353097
ENSG00000184634	MED12	-0.721714	0.214947	0.451423	0.667668
ENSG00000261794	GOLGA8H	-0.721604	0.383272	0.533071	0.416493
ENSG00000149782	PLCB3	-0.721535	0.427198	0.572812	0.369371
ENSG00000128815	WDFY4	-0.721221	0.297194	0.451822	0.52696
ENSG00000132824	SERINC3	-0.720301	0.103779	0.34425	0.983889
ENSG00000145740	SLC30A5	-0.720253	0.0741473	0.279465	1.1299
ENSG00000133195	SLC39A11	-0.718341	0.0939688	0.324356	1.02702
ENSG00000172922	RNASEH2C	-0.717335	0.187049	0.447501	0.728044
ENSG00000162402	USP24	-0.714934	0.444477	0.586702	0.35215
ENSG00000049618	ARID1B	-0.714144	0.424356	0.57077	0.37227
ENSG00000133114	GPALPP1	-0.712416	0.377217	0.526934	0.423409
ENSG00000119397	CNTRL	-0.712277	0.0546273	0.23517	1.26259
ENSG00000140526	ABHD2	-0.712011	0.395301	0.54377	0.403072
ENSG00000051180	RAD51	-0.711295	0.504384	0.637267	0.297239
ENSG00000147121	KRBOX4	-0.710689	0.520606	0.652041	0.283491
ENSG00000112339	HBS1L	-0.710552	0.0926801	0.322133	1.03301
ENSG00000010072	SPRTN	-0.708993	0.466188	0.60554	0.331439
ENSG00000137500	CCDC90B	-0.707709	0.407935	0.554883	0.389409
ENSG00000179387	ELMOD2	-0.705599	0.454041	0.595372	0.342905
ENSG00000133816	MICAL2	-0.705511	0.0617772	0.251672	1.20917
ENSG00000156531	PHF6	-0.705366	0.0513862	0.228015	1.28915
ENSG00000186187	ZNRF1	-0.704252	0.478561	0.616837	0.320063
ENSG00000163399	ATP1A1	-0.703872	0.0873812	0.310897	1.05858
ENSG00000113812	ACTR8	-2.52809	0.0189884	0.147376	1.72151
ENSG00000131473	ACLY	-0.703321	0.188253	0.44891	0.725259
ENSG00000180098	TRNAU1AP	-0.702379	0.423475	0.56994	0.373173
ENSG00000104691	UBXN8	-0.702081	0.166562	0.417306	0.778425
ENSG00000163933	RFT1	-0.701697	0.384369	0.533947	0.415251
ENSG00000171757	LRRC34	-0.700581	0.428588	0.574024	0.36796
ENSG00000161267	BDH1	-0.700281	0.461712	0.601656	0.335629
ENSG00000084693	AGBL5	-0.700118	0.428635	0.574024	0.367912
ENSG00000146859	TMEM140	-0.698204	0.293175	0.451668	0.532873
ENSG00000114439	BBX	-0.697439	0.417517	0.564737	0.379326
ENSG00000062716	VMP1	-0.697277	0.538941	0.669081	0.268459
ENSG00000161526	SAP30BP	-0.697164	0.587002	0.709549	0.231361
ENSG00000143228	NUF2	-0.695772	0.280366	0.451668	0.552274
ENSG00000129675	ARHGEF6	-0.695688	0.446322	0.588346	0.350352
ENSG00000185730	ZNF696	-0.695331	0.384651	0.534109	0.414934
ENSG00000247596	TWF2	-0.694676	0.618095	0.735605	0.208945
ENSG00000141522	ARHGDIA	-0.694462	0.605226	0.72516	0.218082
ENSG00000051825	MPHOSPH9	-0.693715	0.327983	0.476564	0.484149
ENSG00000198917	SPOUT1	-0.693166	0.625204	0.741614	0.203978
ENSG00000136098	NEK3	-0.692683	0.465947	0.605469	0.331663
ENSG00000106443	PHF14	-0.691628	0.311308	0.460364	0.506809
ENSG00000122482	ZNF644	-0.690503	0.431156	0.57609	0.365365
ENSG00000165916	PSMC3	-0.690243	0.139818	0.38745	0.854438
ENSG00000092036	HAUS4	-0.688125	0.739638	0.828656	0.130981
ENSG00000108468	CBX1	-0.685836	0.21671	0.451423	0.664121
ENSG00000112473	SLC39A7	-0.68546	0.670932	0.779163	0.173322
ENSG00000273136	NBPF26	-0.68541	0.259666	0.451464	0.585585
ENSG00000182087	TMEM259	-0.685241	0.631523	0.746505	0.199611
ENSG00000156795	NTAQ1	-0.684461	0.118934	0.367101	0.924696
ENSG00000070367	EXOC5	-0.684284	0.348953	0.49896	0.457232
ENSG00000140263	SORD	-2.184	0.0189241	0.147376	1.72298
ENSG00000100504	PYGL	-0.683308	0.0918193	0.319837	1.03707
ENSG00000105383	CD33	-0.682472	0.394724	0.543207	0.403706
ENSG00000096063	SRPK1	-0.682404	0.505603	0.638061	0.29619
ENSG00000186566	GPATCH8	-0.682322	0.334861	0.484169	0.475136
ENSG00000106462	EZH2	-0.682244	0.346545	0.49707	0.46024
ENSG00000188994	ZNF292	-0.681449	0.200172	0.451423	0.698596
ENSG00000157881	PANK4	-0.681248	0.334027	0.483395	0.476219
ENSG00000204438	GPANK1	-0.680914	0.122378	0.371549	0.912298
ENSG00000129562	DAD1	-0.680735	0.692249	0.795227	0.159738
ENSG00000116157	GPX7	-0.680093	0.566753	0.694007	0.246606
ENSG00000137628	DDX60	-0.680049	0.0551759	0.236902	1.25825
ENSG00000102226	USP11	-0.677653	0.109929	0.35452	0.958887
ENSG00000264343	NOTCH2NLA	-0.676798	0.347096	0.497115	0.459551
ENSG00000119383	PTPA	-0.676363	0.578253	0.702382	0.237882
ENSG00000074356	NCBP3	-0.67554	0.0712989	0.273664	1.14692
ENSG00000102910	LONP2	-0.674467	0.375928	0.525435	0.424895
ENSG00000156467	UQCRB	-0.674426	0.33225	0.481253	0.478535
ENSG00000182180	MRPS16	-0.674096	0.62978	0.745215	0.200811
ENSG00000185361	TNFAIP8L1	-0.673748	0.506978	0.639306	0.295011
ENSG00000133884	DPF2	-0.673478	0.465312	0.605074	0.332256
ENSG00000184752	NDUFA12	-0.673281	0.388341	0.53762	0.410787
ENSG00000103671	TRIP4	-0.672544	0.559827	0.687736	0.251946
ENSG00000166508	MCM7	-0.67243	0.063576	0.255368	1.19671
ENSG00000024048	UBR2	-0.672079	0.321	0.46873	0.493496
ENSG00000053900	ANAPC4	-0.671507	0.345157	0.495503	0.461983
ENSG00000169045	HNRNPH1	-0.670084	0.106203	0.348049	0.973861
ENSG00000100347	SAMM50	-0.666679	0.651292	0.762266	0.186224
ENSG00000188641	DPYD	-0.663846	0.378082	0.527703	0.422414
ENSG00000144635	DYNC1LI1	-1.48809	0.0189919	0.147376	1.72143
ENSG00000020922	MRE11	-0.663147	0.468529	0.607398	0.329264
ENSG00000151503	NCAPD3	-0.662238	0.247637	0.451423	0.606184
ENSG00000094631	HDAC6	-0.661236	0.322895	0.470861	0.490939
ENSG00000172650	AGAP5	-0.660922	0.57069	0.696721	0.2436
ENSG00000141349	G6PC3	-0.658975	0.245073	0.451423	0.610704
ENSG00000164828	SUN1	-0.657166	0.127764	0.375412	0.893591
ENSG00000173145	NOC3L	-0.656892	0.589328	0.71183	0.229643
ENSG00000130720	FIBCD1	-0.656012	0.233561	0.451423	0.631599
ENSG00000047365	ARAP2	-0.655073	0.609443	0.728655	0.215067
ENSG00000139437	TCHP	-0.654751	0.406693	0.553797	0.390733
ENSG00000075568	TMEM131	-0.653857	0.286478	0.451668	0.542909
ENSG00000092094	OSGEP	-0.653623	0.31594	0.464664	0.500395
ENSG00000261236	BOP1	-0.653552	0.156661	0.403261	0.805039
ENSG00000139131	YARS2	-0.652265	0.673923	0.78189	0.17139
ENSG00000065485	PDIA5	-0.650325	0.55869	0.68673	0.252829
ENSG00000166197	NOLC1	-0.649291	0.132659	0.382338	0.877264
ENSG00000204227	RING1	-0.649142	0.180032	0.437355	0.744651
ENSG00000046651	OFD1	-0.647767	0.0759637	0.284689	1.11939
ENSG00000012232	EXTL3	-0.646252	0.0617227	0.251672	1.20956
ENSG00000188626	GOLGA8M	-0.646197	0.277206	0.451668	0.557197
ENSG00000072501	SMC1A	-0.645975	0.329615	0.478185	0.481994
ENSG00000136930	PSMB7	-0.644998	0.0644311	0.257619	1.1909
ENSG00000103043	VAC14	-0.644477	0.431942	0.576784	0.364574
ENSG00000184203	PPP1R2	-0.644208	0.495865	0.630159	0.304636
ENSG00000112851	ERBIN	-0.643387	0.489891	0.626925	0.3099
ENSG00000140853	NLRC5	-0.642055	0.343051	0.49315	0.464642
ENSG00000161692	DBF4B	-1.24017	0.0188954	0.147376	1.72364
ENSG00000079616	KIF22	-1.23783	0.0189504	0.147376	1.72238
ENSG00000123416	TUBA1B	-0.641085	0.0588204	0.245869	1.23047
ENSG00000132541	RIDA	-0.640781	0.718325	0.813926	0.143679
ENSG00000197157	SND1	1.07709	0.0190281	0.147376	1.7206
ENSG00000103966	EHD4	-0.637116	0.380504	0.530284	0.41964
ENSG00000213079	SCAF8	-0.637038	0.485033	0.62253	0.314228
ENSG00000127914	AKAP9	-0.636746	0.319749	0.467405	0.495191
ENSG00000145860	RNF145	-0.636567	0.574928	0.700133	0.240387
ENSG00000135269	TES	-0.636406	0.11451	0.362472	0.941156
ENSG00000115053	NCL	-0.634548	0.345223	0.495503	0.4619
ENSG00000157954	WIPI2	-0.633704	0.457071	0.597893	0.340016
ENSG00000183856	IQGAP3	-0.63211	0.386198	0.535569	0.41319
ENSG00000150768	DLAT	-0.632109	0.276689	0.451668	0.558008
ENSG00000166747	AP1G1	-0.63194	0.450427	0.59183	0.346376
ENSG00000050405	LIMA1	-0.631343	0.437774	0.580622	0.35875
ENSG00000025293	PHF20	-0.629477	0.347455	0.497307	0.459102
ENSG00000128463	EMC4	-0.628738	0.316063	0.464664	0.500226
ENSG00000126214	KLC1	-0.62714	0.0647088	0.258248	1.18904
ENSG00000109016	DHRS7B	-0.626591	0.127647	0.375246	0.893989
ENSG00000139624	CERS5	-0.625263	0.579965	0.703933	0.236598
ENSG00000136933	RABEPK	-0.625138	0.580967	0.704753	0.235848
ENSG00000156162	DPY19L4	-0.625063	0.356412	0.505626	0.448048
ENSG00000178802	MPI	-0.624459	0.341578	0.491577	0.466511
ENSG00000053371	AKR7A2	1.21285	0.019039	0.147376	1.72036
ENSG00000105778	AVL9	-0.621708	0.373007	0.522759	0.428283
ENSG00000168434	COG7	2.33193	0.0190319	0.147376	1.72052
ENSG00000159399	HK2	-0.619527	0.799554	0.873383	0.0971521
ENSG00000153774	CFDP1	-0.619458	0.579553	0.703565	0.236907
ENSG00000189077	TMEM120A	-0.61673	0.230559	0.451423	0.637219
ENSG00000173214	MFSD4B	-0.616114	0.392492	0.541285	0.406169
ENSG00000140105	WARS1	-0.614806	0.156225	0.402459	0.806249
ENSG00000155008	APOOL	-0.61425	0.44319	0.585853	0.35341
ENSG00000146834	MEPCE	-0.613669	0.603209	0.72374	0.219532
ENSG00000119878	CRIPT	-0.613655	0.423008	0.569667	0.373651
ENSG00000196419	XRCC6	-0.611393	0.0580613	0.243976	1.23611
ENSG00000147202	DIAPH2	-0.611189	0.456039	0.597146	0.340998
ENSG00000167173	C15orf39	-0.610649	0.471012	0.60985	0.326968
ENSG00000104320	NBN	-0.61055	0.298778	0.452208	0.524652
ENSG00000135473	PAN2	-0.608566	0.507504	0.639306	0.294561
ENSG00000134802	SLC43A3	-0.607204	0.0792429	0.292636	1.10104
ENSG00000185504	FAAP100	-0.606152	0.479367	0.617336	0.319332
ENSG00000179950	PUF60	-0.605389	0.691164	0.794544	0.160419
ENSG00000159352	PSMD4	-0.604895	0.668594	0.777433	0.174838
ENSG00000156675	RAB11FIP1	-0.604524	0.515612	0.647037	0.287677
ENSG00000104907	TRMT1	-0.604427	0.669388	0.77821	0.174322
ENSG00000087253	LPCAT2	-0.601606	0.367294	0.517101	0.434986
ENSG00000122512	PMS2	-0.601255	0.128461	0.376092	0.89123
ENSG00000169230	PRELID1	-0.600461	0.121486	0.369708	0.915474
ENSG00000180815	MAP3K15	-0.600346	0.477174	0.615491	0.321323
ENSG00000136261	BZW2	-0.599635	0.277934	0.451668	0.556058
ENSG00000099385	BCL7C	-0.599482	0.582251	0.7057	0.234889
ENSG00000102241	HTATSF1	-0.599207	0.724493	0.818555	0.139966
ENSG00000139725	RHOF	-0.598502	0.570278	0.696721	0.243913
ENSG00000198064	NPIPB13	-0.59806	0.394363	0.54294	0.404104
ENSG00000106608	URGCP	-0.597607	0.782179	0.860397	0.106694
ENSG00000145494	NDUFS6	-0.597423	0.12466	0.373575	0.904274
ENSG00000214562	NUTM2D	-0.596191	0.664059	0.772846	0.177794
ENSG00000263956	NBPF11	-0.595128	0.476708	0.615012	0.321747
ENSG00000169925	BRD3	-0.59481	0.116482	0.365039	0.933741
ENSG00000188938	FAM120AOS	-0.594371	0.215224	0.451423	0.66711
ENSG00000108469	RECQL5	-0.593749	0.255546	0.451423	0.592531
ENSG00000284770	TBCE	-0.593547	0.168433	0.41956	0.773574
ENSG00000137806	NDUFAF1	-2.08247	0.019091	0.147426	1.71917
ENSG00000110713	NUP98	-0.592877	0.524346	0.656218	0.280382
ENSG00000100911	PSME2	-0.592032	0.289371	0.451668	0.538544
ENSG00000137509	PRCP	-0.591339	0.437701	0.580622	0.358823
ENSG00000145882	PCYOX1L	-1.27477	0.0190742	0.147426	1.71955
ENSG00000161021	MAML1	-0.587624	0.474522	0.613536	0.323744
ENSG00000139697	SBNO1	-0.587168	0.225746	0.451423	0.64638
ENSG00000127481	UBR4	-0.586135	0.412314	0.559027	0.384772
ENSG00000136021	SCYL2	-0.586114	0.181253	0.439332	0.741716
ENSG00000257390	cmpl	-0.585578	0.685138	0.789578	0.164222
ENSG00000257390	none	-0.585578	0.685138	0.789578	0.164222
ENSG00000244005	NFS1	2.30629	0.0191529	0.147728	1.71777
ENSG00000067955	CBFB	-0.583425	0.185632	0.446268	0.731348
ENSG00000141030	COPS3	-0.579354	0.194703	0.451423	0.710626
ENSG00000126814	TRMT5	-0.578851	0.573292	0.699639	0.241624
ENSG00000129226	CD68	-0.577968	0.724907	0.818555	0.139718
ENSG00000067248	DHX29	-2.07898	0.0191802	0.147735	1.71715
ENSG00000100425	BRD1	-0.576911	0.481463	0.619298	0.317437
ENSG00000011478	QPCTL	-0.576874	0.682421	0.787454	0.165947
ENSG00000188677	PARVB	-0.576304	0.467475	0.606604	0.330241
ENSG00000111331	OAS3	-0.576208	0.0907979	0.317646	1.04192
ENSG00000108829	LRRC59	-0.576125	0.570487	0.696721	0.243754
ENSG00000168781	PPIP5K1	-0.575863	0.581624	0.705154	0.235358
ENSG00000172992	DCAKD	-0.575561	0.475571	0.61428	0.322784
ENSG00000186298	PPP1CC	-0.574724	0.555079	0.683975	0.255645
ENSG00000125630	POLR1B	-0.574134	0.49485	0.629765	0.305526
ENSG00000162337	LRP5	-0.573224	0.694807	0.796753	0.158136
ENSG00000189362	NEMP2	-0.572286	0.468918	0.607638	0.328903
ENSG00000102572	STK24	-0.571228	0.567759	0.694583	0.245836
ENSG00000121486	TRMT1L	1.92516	0.0191995	0.147735	1.71671
ENSG00000124795	DEK	-0.567138	0.45875	0.599372	0.338424
ENSG00000155906	RMND1	-0.567078	0.129135	0.377326	0.888956
ENSG00000175581	MRPL48	-0.566373	0.627801	0.743518	0.202178
ENSG00000161638	ITGA5	-0.566175	0.558159	0.686338	0.253242
ENSG00000176209	SMIM19	-2.06509	0.0192554	0.14799	1.71545
ENSG00000100629	CEP128	-0.565706	0.555711	0.683993	0.255151
ENSG00000034713	GABARAPL2	-0.56423	0.737434	0.826758	0.132277
ENSG00000111581	NUP107	-0.564127	0.476515	0.614911	0.321924
ENSG00000110717	NDUFS8	-0.564049	0.278489	0.451668	0.555191
ENSG00000105926	PALS2	-0.562824	0.186121	0.446786	0.730205
ENSG00000108344	PSMD3	-0.562292	0.728237	0.820611	0.137727
ENSG00000103994	ZNF106	-0.562219	0.486652	0.624237	0.312781
ENSG00000164292	RHOBTB3	-0.561814	0.50079	0.63421	0.300344
ENSG00000090006	LTBP4	-0.561248	0.54162	0.671095	0.266305
ENSG00000167770	OTUB1	-0.560524	0.7204	0.815564	0.142426
ENSG00000117419	ERI3	-0.557017	0.729632	0.821118	0.136896
ENSG00000149136	SSRP1	-0.556861	0.187247	0.447501	0.727585
ENSG00000196498	NCOR2	-0.556533	0.449428	0.591132	0.34734
ENSG00000130921	MTRFR	-0.556081	0.539344	0.669081	0.268134
ENSG00000126432	PRDX5	-0.554773	0.0861691	0.308277	1.06465
ENSG00000139291	TMEM19	-0.553906	0.490279	0.627151	0.309557
ENSG00000075303	SLC25A40	-0.553182	0.574866	0.700133	0.240434
ENSG00000151893	CACUL1	-1.31377	0.0192792	0.147997	1.71491
ENSG00000063244	U2AF2	-0.55261	0.0969471	0.329895	1.01347
ENSG00000076382	SPAG5	-0.552413	0.542406	0.671555	0.265675
ENSG00000167978	SRRM2	-0.551735	0.518639	0.649828	0.285135
ENSG00000136205	TNS3	-0.550832	0.242508	0.451423	0.615274
ENSG00000186470	BTN3A2	-1.49363	0.0193876	0.148084	1.71248
ENSG00000131148	EMC8	-0.549763	0.653112	0.763673	0.185012
ENSG00000035928	RFC1	-0.548564	0.488595	0.625792	0.311051
ENSG00000175054	ATR	-0.547993	0.102201	0.341441	0.990543
ENSG00000105726	ATP13A1	-0.54794	0.081579	0.297607	1.08842
ENSG00000065559	MAP2K4	-0.547617	0.352679	0.501979	0.45262
ENSG00000160447	PKN3	-0.546616	0.6375	0.751141	0.19552
ENSG00000158161	EYA3	-0.546177	0.489133	0.62618	0.310573
ENSG00000109066	TMEM104	-0.545924	0.215224	0.451423	0.66711
ENSG00000013374	NUB1	-0.545742	0.137141	0.385574	0.862832
ENSG00000266967	AARSD1	-0.544746	0.680689	0.787252	0.167051
ENSG00000105136	ZNF419	-0.544496	0.560021	0.687843	0.251796
ENSG00000219481	NBPF1	-0.544432	0.587592	0.710109	0.230924
ENSG00000146376	ARHGAP18	-0.544352	0.557311	0.685424	0.253903
ENSG00000197694	SPTAN1	-0.54425	0.447268	0.589259	0.349432
ENSG00000248333	CDK11B	-0.543202	0.128083	0.37556	0.892509
ENSG00000186603	HPDL	-0.542504	0.727215	0.819841	0.138337
ENSG00000148341	SH3GLB2	-0.541562	0.473115	0.611961	0.325034
ENSG00000120696	KBTBD7	-0.541329	0.577392	0.702125	0.238529
ENSG00000075975	MKRN2	-0.541026	0.49196	0.627839	0.30807
ENSG00000138592	USP8	-0.540745	0.0870303	0.310052	1.06033
ENSG00000175782	SLC35E3	-0.539578	0.0869314	0.309977	1.06082
ENSG00000107020	PLGRKT	-0.538784	0.590122	0.712656	0.229058
ENSG00000165983	PTER	-0.53824	0.62985	0.745215	0.200763
ENSG00000160293	VAV2	-0.538111	0.192238	0.451423	0.716162
ENSG00000197150	ABCB8	-0.537811	0.568879	0.695501	0.24498
ENSG00000172366	MCRIP2	-0.537715	0.607431	0.727054	0.216503
ENSG00000103512	NOMO1	-0.53739	0.177728	0.433221	0.750244
ENSG00000196683	TOMM7	-0.537281	0.139666	0.387204	0.854909
ENSG00000048649	RSF1	-0.537155	0.305685	0.455925	0.514725
ENSG00000099290	WASHC2A	-0.536016	0.433551	0.578336	0.36296
ENSG00000127824	TUBA4A	-0.535137	0.714609	0.8109	0.145932
ENSG00000113716	HMGXB3	-0.534188	0.389105	0.537911	0.409933
ENSG00000160072	ATAD3B	-0.533659	0.113976	0.361808	0.943187
ENSG00000140598	EFL1	-0.532208	0.492029	0.627839	0.308009
ENSG00000198408	OGA	-0.531214	0.56388	0.691404	0.248813
ENSG00000065548	ZC3H15	-0.53099	0.778846	0.858041	0.108549
ENSG00000101654	RNMT	-0.529886	0.583812	0.70688	0.233727
ENSG00000090615	GOLGA3	-0.529848	0.354579	0.503823	0.450286
ENSG00000138071	ACTR2	-0.528453	0.732201	0.822742	0.13537
ENSG00000166228	PCBD1	-0.528445	0.16856	0.419657	0.773245
[truncated: 4,502 more rows]
