# Supplementary material for: Translation efficiency driven by CNOT3 subunit of the CCR4-NOT complex promotes leukemogenesis
Source: Nat Commun. 2024 Mar 15;15:2340. doi: 10.1038/s41467-024-46665-2 (PMC10943099; doi:10.1038/s41467-024-46665-2)
Supplement: Supplementary file 14 — Supplementary Data 11 [file 41467_2024_46665_MOESM14_ESM.xlsx]

## Sheet: Supp table 11-Hallmark
Supplemental table 11
Term	Overlap	P-value	Adjusted P-value	log10(p adj)	Odds Ratio	Combined Score	Genes
KRAS Signaling Dn	1/200	0.99273	0.99273	0.00316872	0.200974	0.00146635	BTG2
Estrogen Response Early	2/200	0.956313	0.979638	0.00893447	0.404837	0.018084	RET;ELOVL5
KRAS Signaling Up	2/200	0.956313	0.979638	0.00893447	0.404837	0.018084	ITGB2;CTSS
UV Response Dn	2/144	0.866672	0.933339	0.0299604	0.566127	0.0810096	YTHDC1;SCHIP1
Myogenesis	4/200	0.716532	0.801967	0.0958436	0.821429	0.273809	NQO1;ATP6AP1;FLII;SCHIP1
Apical Junction	4/200	0.716532	0.801967	0.0958436	0.821429	0.273809	CD86;RSU1;HADH;YWHAH
Epithelial Mesenchymal Transition	4/200	0.716532	0.801967	0.0958436	0.821429	0.273809	ACTA2;GLIPR1;SERPINH1;P3H1
Inflammatory Response	4/200	0.716532	0.801967	0.0958436	0.821429	0.273809	BTG2;CD82;ABI1;LCP2
PI3K/AKT/mTOR Signaling	2/105	0.725589	0.801967	0.0958436	0.782057	0.250862	ARPC3;GRB2
IL-6/JAK/STAT3 Signaling	2/87	0.625853	0.79654	0.0987922	0.948548	0.444527	STAT1;GRB2
Unfolded Protein Response	3/113	0.517492	0.72044	0.142402	1.10032	0.72485	NOP14;SERP1;HYOU1
IL-2/STAT5 Signaling	5/199	0.529156	0.72044	0.142402	1.03964	0.661705	CD86;RNH1;NFIL3;SWAP70;CKAP4
Estrogen Response Late	5/200	0.533609	0.72044	0.142402	1.03426	0.64961	RET;DUSP2;TST;ELOVL5;ETFB
Cholesterol Homeostasis	2/74	0.537744	0.72044	0.142402	1.12056	0.695167	NFIL3;ALDOC
Apoptosis	4/161	0.548907	0.72044	0.142402	1.02755	0.616351	BNIP3L;RHOT2;BTG2;CASP4
Myc Targets V2	2/58	0.411302	0.649934	0.18713	1.44191	1.28103	DUSP2;PES1
Interferon Alpha Response	3/97	0.417815	0.649934	0.18713	1.28867	1.12465	UBE2L6;TRIM26;GBP2
Reactive Oxygen Species Pathway	2/49	0.33312	0.597186	0.22389	1.71881	1.88941	NQO1;MPO
Hypoxia	6/200	0.355468	0.597186	0.22389	1.25018	1.29309	BNIP3L;GRHPR;NFIL3;HDLBP;ALDOC;PAM
Glycolysis	6/200	0.355468	0.597186	0.22389	1.25018	1.29309	PPP2CB;B3GAT3;HDLBP;PGLS;PAM;CLN6
Spermatogenesis	5/135	0.229302	0.437759	0.358765	1.55661	2.29244	TLE4;PSMG1;SIRT1;AGFG1;CDKN3
TNF-alpha Signaling via NF-kB	7/200	0.211942	0.423883	0.372754	1.46925	2.27947	BTG2;DUSP2;NFIL3;TNIP2;RNF19B;CCNL1;LITAF
Bile Acid Metabolism	5/112	0.13571	0.284991	0.545169	1.89345	3.78167	NPC1;HACL1;HSD17B11;ABCD1;OPTN
Androgen Response	5/100	0.0954136	0.25099	0.600343	2.13394	5.01377	XRCC5;ELOVL5;NCOA4;SMS;DBI
Interferon Gamma Response	8/200	0.113543	0.25099	0.600343	1.69153	3.68004	CD86;STAT1;MVP;CASP4;UBE2L6;TRIM26;ITGB7;LCP2
Complement	8/200	0.113543	0.25099	0.600343	1.69153	3.68004	DGKG;PPP2CB;ERAP2;CASP4;GNB4;GRB2;LCP2;CTSS
Xenobiotic Metabolism	8/200	0.113543	0.25099	0.600343	1.69153	3.68004	NQO1;NFS1;NPC1;SAR1B;ELOVL5;EPHX1;HACL1;ACP1
p53 Pathway	8/200	0.113543	0.25099	0.600343	1.69153	3.68004	BTG2;STEAP3;CD82;MAPKAPK3;CCNG1;EPHX1;RNF19B;RAD9A
Protein Secretion	5/96	0.0835519	0.250656	0.600923	2.2282	5.53103	NAPA;TMX1;CLTA;PAM;RAB5A
Pperoxisome	6/104	0.0406641	0.177518	0.750758	2.48715	7.96487	ELOVL5;MVP;HSD17B11;ABCD1;CLN6;YWHAH
Mitotic Spindle	9/199	0.0535605	0.177518	0.750758	1.92725	5.64094	UXT;RHOT2;ALS2;ABI1;ARHGEF3;TLK1;KIF11;KIF20B;LMNB1
Adipogenesis	9/200	0.054946	0.177518	0.750758	1.91706	5.56216	PTCD3;CD151;TST;LPCAT3;UCP2;BAZ2A;ETFB;HADH;ACADS
E2F Targets	9/200	0.054946	0.177518	0.750758	1.91706	5.56216	SLBP;TFRC;UBR7;RFC2;HMGA1;PSIP1;NCAPD2;CDKN3;LMNB1
Myc Targets V1	9/200	0.054946	0.177518	0.750758	1.91706	5.56216	PRPS2;RSL1D1;COPS5;YWHAQ;PABPC4;UBA2;HDGF;ACP1;EIF3B
G2-M Checkpoint	10/200	0.0241552	0.126815	0.89683	2.1459	7.98974	PRMT5;YTHDC1;ODF2;HMGA1;KIF11;KIF20B;SRSF10;TNPO2;CDKN3;LMNB1
Oxidative Phosphorylation	12/200	0.00357743	0.0214646	1.66828	2.61378	14.7237	RHOT2;PDHA1;ATP6AP1;NDUFS7;ABCB7;ATP5MC2;IDH3B;DLST;UQCRC2;ETFB;ATP5MC1;ATP6V1F
heme Metabolism	12/200	0.00357743	0.0214646	1.66828	2.61378	14.7237	BNIP3L;BTG2;TFRC;BSG;HMBS;NCOA4;UCP2;HDGF;FBXO34;PGLS;OPTN;SIDT2
Allograft Rejection	12/200	0.00357743	0.0214646	1.66828	2.61378	14.7237	CD86;SRGN;STAT1;GALNT1;ABI1;NCF4;ITGB2;TAP2;LCP2;MTIF2;GBP2;CTSS
UV Response Up	11/158	0.00164765	0.0173003	1.76195	3.06423	19.6368	RET;RXRB;BTG2;TFRC;SPR;TST;BSG;EPHX1;POLR2H;ATP6V1F;GRINA
DNA Repair	11/150	0.00108327	0.0170426	1.76846	3.24193	22.1351	BRF2;MPG;RFC2;GTF2B;TAF10;SUPT4H1;POLR2H;AAAS;SUPT5H;POLR2I;POLR2J
mTORC1 Signaling	13/200	0.00121733	0.0170426	1.76846	2.85292	19.1462	BTG2;TOMM40;TFRC;ELOVL5;ITGB2;ATP5MC1;SERP1;COPS5;NFIL3;HMBS;CCNG1;SERPINH1;PSMG1
Fatty Acid Metabolism	14/158	3.12626e-05	0.00131303	2.88173	4.00721	41.5672	HSP90AA1;PDHA1;ELOVL5;EPHX1;DLST;UBE2L6;HSD17B11;GRHPR;MCEE;SMS;IDH3B;HADH;ACADS;YWHAH
