# Supplementary material for: Translation efficiency driven by CNOT3 subunit of the CCR4-NOT complex promotes leukemogenesis
Source: Nat Commun. 2024 Mar 15;15:2340. doi: 10.1038/s41467-024-46665-2 (PMC10943099; doi:10.1038/s41467-024-46665-2)
Supplement: Supplementary file 15 — Supplementary Data 12 [file 41467_2024_46665_MOESM15_ESM.xlsx]

## Sheet: Supplemental table 12-Hallmark
Supplemental table 12
Term	Overlap	P-value	Adjusted P-value	log10 p adj	Odds Ratio	Combined Score	Genes
KRAS Signaling Dn	1/200	0.999565	0.999565	0.000189154	0.12676	5.52093e-05	SLC29A3
TGF-beta Signaling	1/54	0.875517	0.968253	0.0140109	0.479595	0.0637578	SERPINE1
Epithelial Mesenchymal Transition	5/200	0.878315	0.968253	0.0140109	0.650381	0.0843871	NOTCH2;ITGB1;SDC4;SERPINE1;PLAUR
Coagulation	3/138	0.897752	0.968253	0.0140109	0.563937	0.0608269	SERPINE1;CAPN2;CTSH
Estrogen Response Early	4/200	0.947205	0.968253	0.0140109	0.516934	0.0280387	OPN3;KRT8;AQP3;SLC27A2
Inflammatory Response	4/200	0.947205	0.968253	0.0140109	0.516934	0.0280387	ADORA2B;SERPINE1;IL18;PLAUR
Allograft Rejection	4/200	0.947205	0.968253	0.0140109	0.516934	0.0280387	GLMN;IL18;TRAF2;ETS1
Apical Surface	1/44	0.816823	0.963433	0.0161786	0.591437	0.119667	PLAUR
IL-2/STAT5 Signaling	6/199	0.76761	0.934172	0.0295731	0.789679	0.208849	PHTF2;CA2;PLAGL1;NOP2;CDC42SE2;BATF
Interferon Gamma Response	6/200	0.771707	0.934172	0.0295731	0.785567	0.203579	CASP7;SLC25A28;TRIM14;TRIM21;CMTR1;USP18
DNA Repair	5/150	0.674059	0.861297	0.064847	0.876946	0.345901	TAF12;NFX1;AK1;TAF6;ZWINT
Apical Junction	7/200	0.635119	0.834727	0.0784554	0.922522	0.418773	TIAL1;ITGB1;TSPAN4;NEXN;MSN;WASL;PIK3CB
mTORC1 Signaling	7/200	0.635119	0.834727	0.0784554	0.922522	0.418773	PITPNB;DDIT3;CCNF;SORD;TCEA1;POLR3G;UCHL5
Myc Targets V1	7/200	0.635119	0.834727	0.0784554	0.922522	0.418773	HDAC2;SET;ORC2;SNRPB2;PA2G4;ILF2;SRM
Fatty Acid Metabolism	6/158	0.553515	0.795677	0.099263	1.00484	0.594331	CA2;NCAPH2;RAP1GDS1;HCCS;ACAT2;ALDH9A1
Androgen Response	4/100	0.525894	0.780358	0.107706	1.06095	0.681825	TSC22D1;KRT8;SORD;PA2G4
Bile Acid Metabolism	5/112	0.417667	0.745342	0.127645	1.19075	1.03961	ABCD3;SCP2;GCLM;SLC27A2;ALDH9A1
Unfolded Protein Response	5/113	0.425157	0.745342	0.127645	1.17966	1.00896	H2AX;CNOT6;SRPRA;PARN;ARFGAP1
UV Response Dn	6/144	0.463042	0.745342	0.127645	1.10759	0.852779	NOTCH2;ABCC1;WDR37;GRK5;ADORA2B;SERPINE1
Xenobiotic Metabolism	8/200	0.486092	0.745342	0.127645	1.06127	0.765557	CA2;CASP6;SLC35B1;SERPINE1;ACP2;AP4B1;PPARD;ALDH9A1
p53 Pathway	8/200	0.486092	0.745342	0.127645	1.06127	0.765557	TSC22D1;APAF1;SP1;DDIT3;EI24;AK1;CCP110;STOM
KRAS Signaling Up	8/200	0.486092	0.745342	0.127645	1.06127	0.765557	NIN;ACE;CDADC1;CA2;ZNF639;PLAUR;EPHB2;ETS1
Interferon Alpha Response	5/97	0.304888	0.684982	0.164321	1.38598	1.64628	SLC25A28;TRIM14;TRIM21;CMTR1;USP18
Hypoxia	9/200	0.34475	0.684982	0.164321	1.20185	1.2799	PFKFB3;SDC4;CASP6;ADORA2B;DDIT3;SERPINE1;PLAUR;IRS2;ETS1
Estrogen Response Late	9/200	0.34475	0.684982	0.164321	1.20185	1.2799	GALE;GAL;OPN3;CA2;XRCC3;SORD;SLC27A2;S100A9;BATF
Myogenesis	9/200	0.34475	0.684982	0.164321	1.20185	1.2799	MEF2A;ITGB1;FDPS;HDAC5;TNNT1;TPM3;AK1;KIFC3;EPHB3
Pperoxisome	5/104	0.357382	0.684982	0.164321	1.28751	1.32478	FDPS;ABCD3;SCP2;SLC27A2;ALDH9A1
Spermatogenesis	7/135	0.249926	0.605085	0.218184	1.39574	1.93531	ACE;PRKAR2A;CDK1;TALDO1;RAD17;TTK;NCAPH
PI3K/AKT/mTOR Signaling	6/105	0.206473	0.578509	0.23769	1.54707	2.44064	RALB;DDIT3;PRKAR2A;CDK1;TRAF2;IRAK4
Wnt-beta Catenin Signaling	3/42	0.211211	0.578509	0.23769	1.9619	3.05055	HDAC5;HDAC2;PPARD
TNF-alpha Signaling via NF-kB	10/200	0.226373	0.578509	0.23769	1.34429	1.99704	STAT5A;EHD1;PFKFB3;SDC4;TSC22D1;SERPINE1;IL18;PLAUR;IRS2;NFE2L2
Adipogenesis	10/200	0.226373	0.578509	0.23769	1.34429	1.99704	STAT5A;BCKDHA;COQ3;MTCH2;PFKFB3;SCP2;DBT;TALDO1;STOM;COQ9
Glycolysis	10/200	0.226373	0.578509	0.23769	1.34429	1.99704	GALE;CHST12;CASP6;ADORA2B;GMPPA;CDK1;TALDO1;IRS2;HMMR;ALDH9A1
Reactive Oxygen Species Pathway	4/49	0.113274	0.55538	0.25541	2.26939	4.9426	ABCC1;STK25;GLRX2;GCLM
Notch Signaling	3/32	0.119066	0.55538	0.25541	2.63979	5.61767	NOTCH2;TCF7L2;PPARD
Complement	11/200	0.137732	0.55538	0.25541	1.48862	2.95111	EHD1;CPM;CASP7;GMFB;CA2;SERPINE1;ANXA5;TIMP2;PLAUR;CTSH;S100A9
UV Response Up	9/158	0.145057	0.55538	0.25541	1.54403	2.98094	H2AX;APOM;GAL;STK25;CA2;PPT1;CLTB;AQP3;NUP58
Cholesterol Homeostasis	5/74	0.147875	0.55538	0.25541	1.85019	3.53643	FDPS;CBS;ANXA5;PLAUR;ACAT2
Apoptosis	9/161	0.156955	0.55538	0.25541	1.51332	2.80235	CASP7;GPX1;CASP6;DDIT3;PPT1;TIMP2;IL18;VDAC2;PLCB2
Protein Secretion	7/96	0.0713485	0.468862	0.328955	2.01145	5.31058	TMED10;RER1;STX16;ZW10;PPT1;STAM;NAPG
Mitotic Spindle	14/199	0.019284	0.153668	0.813417	1.9438	7.67507	NOTCH2;RABGAP1;KIF23;TTK;WASL;KIF22;BCR;NIN;PPP4R2;SASS6;CDK1;CEP250;WASF2;DLGAP5
Oxidative Phosphorylation	14/200	0.0200436	0.153668	0.813417	1.93325	7.55871	BCKDHA;NQO2;NDUFA2;HCCS;NDUFC1;TIMM10;TCIRG1;SUPV3L1;CASP7;BDH2;ATP5F1B;VDAC2;FXN;COX10
heme Metabolism	15/200	0.00919221	0.10571	0.975882	2.08546	9.77954	CAST;NARF;SLC10A3;GAPVD1;PPOX;AQP3;AGPAT4;RCL1;CA2;MKRN1;RANBP10;TCEA1;E2F2;GCLM;H4C3
G2-M Checkpoint	17/200	0.00159886	0.0245159	1.61055	2.39607	15.427	H2AX;NOTCH2;CCNF;KIF23;TTK;CTCF;KIF22;HMMR;MKI67;HOXC10;SMC2;H2BC12;EWSR1;RAD21;CDK1;E2F2;E2F3
Myc Targets V2	9/58	0.000303927	0.00699032	2.1555	4.7197	38.2235	SUPV3L1;RCL1;TCOF1;LAS1L;NOP2;SORD;PA2G4;DCTPP1;SRM
E2F Targets	21/200	2.4163e-05	0.0011115	2.95409	3.0431	32.3502	H2AX;HELLS;DNMT1;CCP110;PA2G4;CTCF;KIF22;HMMR;MKI67;DIAPH3;WDR90;ZW10;RAD21;UBE2T;EXOSC8;ORC2;CDK1;CNOT9;DCTPP1;DLGAP5;MXD3
