# Supplementary material for: Translation efficiency driven by CNOT3 subunit of the CCR4-NOT complex promotes leukemogenesis
Source: Nat Commun. 2024 Mar 15;15:2340. doi: 10.1038/s41467-024-46665-2 (PMC10943099; doi:10.1038/s41467-024-46665-2)
Supplement: Supplementary file 16 — Supplementary Data 13 [file 41467_2024_46665_MOESM16_ESM.xlsx]

## Sheet: CNOT3 interacting proteins
TOTAL 170 proteins
Unique in CNOT3	At leat 2 fold CNOT3/IgG
ADAR	ALDOC
AFM	ARGLU1
AHSA1	ASS1
AHSG	ATP5A1
ANXA2R	C12orf23
ARCN1	DDX17
ATP5C1	DDX5
BAG2	EIF4A1
C2orf29	EPRS
C4B	FLG
CAND1	GNB2L1
CAPZA1	H3F3B
CAPZA2	HIST1H2AH
CAPZB	HIST1H2BK
CAT	HIST1H4A
CCDC88A	HNRNPA1
CDC123	HNRNPU
CLTC	HRNR
CNOT1	HSP90B1
CNOT10	HSPA8
CNOT2	IGHG2
CNOT3	IGHV1-46
CNOT6	IGHV1-69
CNOT6L	LUC7L
CNOT7	LUC7L2
CNOT8	LUC7L3
COPB1	MCM4
COPB2	P4HA1
CP	PARP1
CPSF6	PHB
CPVL	RBM39
CS	RPL10
CTBP1	RPL12
DDX19A	RPL15
DHX9	RPL17
DLD	RPL19
DNAJA2	RPL23A
DNAJC13	RPL24
DSP	RPL28
EEF1E1	RPL3
EEF1G	RPL32
EFTUD2	RPL8
ERLIN1	RPLP0
ESYT1	RPS11
ETFA	RPS2
FBL	RPS23
FGG	RPS3A
GPATCH8	RPS4X
HNRNPR	RPS4Y2
HP	RPS8
HSD17B11	TRIM21
HSPA4	VDAC3
HTATIP2
IGHG4
IPO5
ITIH4
LARS
LBR
MARS
MTHFD1
MYH9
NCAPH
NDUFA4
NUCKS1
NUDT21
OAS2
OSBPL8
OXA1L
PIP
PNISR
PRKDC
PRSS1
PSMA7
PSMB4
PSMD2
PSMD3
RAB35
RBM15
RNF219
RPL13a
RPL18
RPL21
RPL23
RPL27A
RPL29
RPL37A
RPL4
RPL5
RPL6
RPL9
RPS26
RPS9
RQCD1
RSRC1
S100A8
S100A9
SBSN
SDHA
SDPR
SERF2
SKIV2L
SLC25A11
SMARCA2
SMC1A
SMC3
SMC4
SNRPE
SPRR2E
SUCLG1
THRAP3
TNKS1BP1
TRA2B
TTC37
UBB
USP7
VARS
VDAC2
YARS

## Sheet: All data
							CNOT3_1	CNOT3_2	IgG_control_1	IgG_control_2
Accession	Description	ΣCoverage	Σ# Proteins	Σ# Unique Peptides	Σ# Peptides	Σ# PSMs	A5: Area	B5: Area	C5: Area	D5: Area	Score A2	Coverage A2	# Peptides A2	# PSM A2	Score B2	Coverage B2	# Peptides B2	# PSM B2	Score C2	Score D2	Coverage C2	Coverage D2	# Peptides C2	# Peptides D2	# PSM C2	# PSM D2	# AAs	MW [kDa]	calc. pI
P04264	Keratin, type II cytoskeletal 1 OS=Homo sapiens GN=KRT1 PE=1 SV=6 - [K2C1_HUMAN]	66.61	4	51	58	259	1.23399e+10	3.41493e+09	4.37094e+09	3773867209	3081.61	58.23	44	73	1821.48	49.53	37	59	1791.25	2968.84	49.84	63.2	33	43	51	76	644	65.999	8.11865
	Sequence	# PSMs	# Proteins	# Protein Groups	Protein Group Accessions	Modifications	MH+ [Da]	A5: Area	q-Value	PEP	A2	IonScore A2	Exp Value A2	IonScore B2	B2	Exp Value B2	C2	IonScore C2	Exp Value C2	IonScore D2	Exp Value D2	# Missed Cleavages	B5: Area	C5: Area	D5: Area	D2
	SLVNLGGSK	3	2	1	P04264		874.498	4196228544	0	0.03246	High	45.26	0.00110801	47.31	High	0.000674383				30.54	0.0291416	0	2484460336	0	2066274746	High
	SEIDNVKK	3	4	1	P04264		932.507	1.47841e+08	0	0.02141	High	20.6	0.318337	18.26	High	0.717288	High	19.93	0.420219			1	4.56432e+06	303831948	0
	DVDGAYMTK	4	2	1	P04264		999.443	1927969628	0	0.02651	High	5.54	2.37366	38.05	High	0.00133174	High	31.16	0.00654585	30.17	0.0117317	0	399169940	2365316876	933315754	High
	TLLEGEESR	3	3	1	P04264		1033.51	10432159634	0	0.03072	High	35.25	0.00938903	34.67	High	0.0111911				54.88	0.000110692	0	2582094762	0	3400490040	High
	YEDEINKR	2	36	7	P02538;P04264;P13647;P35908;Q01546;CON_IPI00376379.3;CON_00021304.1		1066.51	0	0	0.01202	High	47.23	0.000474032				High	42.44	0.00165633			1	0	5.3139e+06	0
	GSGGGSSGGSIGGR	3	2	1	P04264		1092.5	0	0	0.005092	High	80.71	1.33746e-07	81.34	High	1.245e-07				91.45	1.12793e-08	0	4.3163e+07	0	2.48389e+07	High
	AEAESLYQSK	3	2	1	P04264		1125.54	7.32443e+08	0	0.00496	High	62.11	1.24573e-05	62.2	High	1.21717e-05	High	62.9	9.052e-06			0	1.48679e+07	464721629	0
	DYQELMNTK	2	4	1	P04264		1141.52	463689850	0	0.01276	High	13.8	0.600292							15.09	0.472356	0	0	0	159330312	High
	NKYEDEINK	5	23	3	P02538;P04264;P13647		1152.56	5.35782e+08	0	0.01428	High	24.77	0.0746875	33.58	High	0.00909951	High	51.4	0.00015032	45.53	0.000617175	1	9.19574e+07	701493557	124130912	High
	DYQELMNTK	3	4	1	P04264	M6(Oxidation)	1157.52	124285667	0	0.0436	High	36.99	0.00236984	26.31	High	0.0265458				21.41	0.0762522	0	2.0161e+07	0	0	High
	YEELQITAGR	4	3	1	P04264		1179.6	5655932112	0	0.00583	High	57.08	6.03324e-05	57.55	High	4.72881e-05	High	31.7	0.0214994	56.18	7.47071e-05	0	956412984	0	1444104528	High
	LRSEIDNVKK	5	4	1	P04264		1201.69	4.54547e+09	0	0.007501	High	41.78	0.00262842	42.98	High	0.0019133				42.42	0.00217662	2	1198152016	0	1962912372	High
	TNAENEFVTIK	3	2	1	P04264		1265.64	443021795	0	0.003359	High	53.29	0.000135253				High	57.22	5.57632e-05	13.15	1.38715	0	0	5.05998e+08	0	High
	SDQSRLDSELK	3	3	1	P04264		1277.63	3875114574	0	0.0008031	High	45.76	0.000857438				High	42.74	0.00163889	40.28	0.00291113	1	0	173550336	736213546	High
	NSKIEISELNR	8	2	1	P04264		1302.7	2947018880	0	0.003103	High	79.74	4.48036e-07	79.9	High	4.53319e-07	High	59.83	4.38846e-05	80.3	4.27897e-07	1	1026348217	1692940532	1288657792	High
	NKYEDEINKR	7	19	3	P02538;P04264;P13647		1308.66	2139915978	0	0.002014	High	35.86	0.00857376	42.28	High	0.00183088	High	28.11	0.0472075	49.87	0.000336936	2	4.63479e+08	1.30869e+09	638267574	High
	NMQDMVEDYR	4	2	1	P04264	M2(Oxidation); M5(Oxidation)	1332.52	7.58904e+07	0	0.005199	High	46.97	2.51137e-05	35.83	High	0.000287338	High	43.42	5.00487e-05	12.17	0.066741	0	5380177	48975494	0	High
	SKAEAESLYQSK	7	2	1	P04264		1340.67	2.88165e+09	0	0.00151	High	73	1.3081e-06	62.42	High	1.54655e-05	High	72.83	1.3942e-06	52.25	0.000161127	1	452902139	1.15636e+09	1031112208	High
	LNDLEDALQQAK	4	2	1	P04264		1357.7	3914736128	0	0.001099	High	70.67	3.16247e-06	47.32	High	0.000620933	High	79.48	4.05227e-07	30.56	0.0294473	0	491540916	2320534770	831672069	High
	SLNNQFASFIDK	5	3	1	P04264		1383.69	15681757372	0	0.007717	High	73.76	1.27059e-06	48.56	High	0.000455562	High	69.51	3.54302e-06	69.7	3.50387e-06	0	3784219182	1.33935e+07	3686777881	High
	TNAENEFVTIKK	7	2	1	P04264		1393.73	9210378776	0	0.0006866	High	85.45	8.8239e-08	67.29	High	6.06573e-06	High	68.72	4.36399e-06	71.74	2.07329e-06	1	113545596	0	345749557	High
	RTNAENEFVTIK	3	2	1	P04264		1421.74	1.19933e+08	0	0.005458	High	56.92	7.67215e-05				High	49.4	0.00044778			1	0	130778549	0
	WELLQQVDTSTR	3	2	1	P04264		1475.75	0	0	0.01468	High	30.03	0.032028				High	38.06	0.00541631			0	0	1.05116e+09	0
	FLEQQNQVLQTK	4	11	4	P04264;P35908;CON_IPI00376379.3;CON_00021304.1		1475.79	10905846784	0	0.000862	High	67.73	7.28591e-06	79.21	High	5.30778e-07	High	8	6.86259	85.25	1.2867e-07	0	3332766250	7.06255e+09	3633637904	High
	LLRDYQELMNTK	7	4	1	P04264		1523.78	1896598512	0	0.0001037	High	54.16	0.000119909	58.2	High	4.55582e-05				46.16	0.000765045	1	431801344	0	1399153220	High
	LLRDYQELMNTK	9	4	1	P04264	M9(Oxidation)	1539.78	1247265216	0	0.01089	High	53.91	0.000116852	49.87	High	0.000321996	High	26.93	0.0600194	57.23	5.80003e-05	1	272834098	63940788	397654616	High
	RTNAENEFVTIKK	11	2	1	P04264		1549.84	4935706365	0	0.0001164	High	71.94	2.00557e-06	33.01	High	0.0167262	High	65.91	7.80885e-06	60.69	2.49958e-05	2	1.04823e+09	1815393170	1.66064e+09	High
	NKLNDLEDALQQAK	13	2	1	P04264		1599.83	2967305541	0	0.0007635	High	87.3	6.6942e-08	66.25	High	8.73851e-06	High	71.84	2.35996e-06	60.37	3.36569e-05	1	676131790	1.61494e+08	1141604748	High
	SGGGFSSGSAGIINYQR	2	2	1	P04264		1657.79	51209098	0	2.692e-05	High	121.57	1.7555e-11							112.19	1.44344e-10	0	0	0	215346998	High
	QISNLQQSISDAEQR	5	2	1	P04264		1716.86	728601669	0	0.000628	High	67.1	6.06402e-06	67.4	High	5.38631e-06				68.51	4.84795e-06	0	99232764	0	194886321	High
	VRFLEQQNQVLQTK	10	11	4	P04264;P35908;CON_IPI00376379.3;CON_00021304.1		1730.96	3716440988	0	0.0005423	High	62.48	1.69764e-05	62.79	High	1.486e-05	High	79.37	3.26602e-07	78.58	3.70264e-07	1	1000004272	2121412816	1902095154	High
	FSSCGGGGGSFGAGGGFGSR	9	2	1	P04264	C4(Carbamidomethyl)	1765.74	5745414256	0	5.52e-06	High	152.19	2.08362e-15	143.96	High	1.22546e-14	High	122.1	1.69564e-12	133.76	1.26218e-13	0	595176550	3684964066	165697718	High
	KQISNLQQSISDAEQR	5	2	1	P04264		1844.94	105818704	0	9.165e-06	High	119.98	3.89289e-11	34.09	High	0.0152077	High	134.57	1.34943e-12			1	48764829	1.37672e+08	0
	GGSGGGGGGSSGGRGSGGGSSGGSIGGR	1	2	1	P04264		2079.91	109450187	0	0.01015	High	46.21	0.000166335									1	0	0	0
	AEAESLYQSKYEELQITAGR	2	2	1	P04264		2286.12	224263156	0	4.32e-06	High	132.3	2.02857e-12									1	0	0	0
	QISNLQQSISDAEQRGENALK	6	2	1	P04264		2329.17	4710273808	0	1.697e-05	High	91.43	3.10083e-08	52.29	High	0.000253786				70.34	3.90685e-06	1	2.66399e+07	0	3794001179	High
	GGGGGGYGSGGSSYGSGGGSYGSGGGGGGGR	9	2	1	P04264		2383.96	824400394	0	1.718e-05	High	149.7	1.28582e-15	151.97	High	6.98864e-16	High	155.05	3.43869e-16	169.54	1.2229e-17	0	1.13936e+08	648362412	293545373	High
	KQISNLQQSISDAEQRGENALK	7	2	1	P04264		2457.27	1999309477	0	1.498e-05	High	79.73	3.73514e-07	75.11	High	1.10532e-06				62.75	1.88464e-05	2	265641159	0	960583584	High
	SKAEAESLYQSKYEELQITAGR	5	2	1	P04264		2501.25	667578288	0	4.608e-07	High	127.93	5.57283e-12							58.38	5.16226e-05	2	0	0	956268190	High
	MSGECAPNVSVSVSTSHTTISGGGSR	5	2	1	P04264	M1(Oxidation); C5(Carbamidomethyl)	2581.16	1021440892	0	1.253e-06	High	49.72	0.000124258	9.62	High	1.28244	High	86.9	2.25612e-08	110.72	8.85353e-11	0	0	0	100715816	High
	NMQDMVEDYRNKYEDEINKR	2	2	1	P04264	M5(Oxidation)	2606.16	162186042	0	0.004945	High	14.05	0.452583									3	0	0	0
	GSYGSGGSSYGSGGGSYGSGGGGGGHGSYGSGSSSGGYR	3	2	1	P04264		3312.31	469343344	0	4.636e-06	High	82.4	5.74077e-09				High	116.33	2.32258e-12	73.89	4.07352e-08	0	0	288996435	123292837	High
	TLLEGEESRMSGECAPNVSVSVSTSHTTISGGGSR	1	2	1	P04264	M10(Oxidation); C14(Carbamidomethyl)	3595.66	114738850	0	3.218e-05	High	65.04	5.04459e-06									1	0	0	0
	GSYGSGGSSYGSGGGSYGSGGGGGGHGSYGSGSSSGGYRGGSGGGGGGSSGGR	1	2	1	P04264		4299.72	165861470	0	0.004629	High	10.35	0.0920386									1	0	0	0
	AQYEDIAQK	2	1	1	P04264		1065.52	0	0	0.0141				48.56	High	0.000367793				63.58	1.15114e-05	0	3.12781e+09	0	3306597400	High
	LRSEIDNVK	2	4	1	P04264		1073.59	0	0	0.04077				38.47	High	0.00642181				36.43	0.00974879	1	5.40559e+08	0	707696030	High
	LALDLEIATYR	5	15	3	P19013;Q6KB66;P04264		1277.71	0	0	0.001618				62.19	High	1.6065e-05	High	62.51	1.67192e-05	64.31	9.97131e-06	0	6.51827e+08	33486925	1.87703e+07	High
	SLDLDSIIAEVK	5	7	1	P04264		1302.71	0	0	0.003288				61.95	High	2.45412e-05				57.75	5.91778e-05	0	2545264952	0	3840822567	High
	LNDLEDALQQAKEDLAR	2	2	1	P04264		1941.99	0	0	3.581e-05				33.94	High	0.0145918				78.58	4.97152e-07	1	1.94245e+08	0	341300703	High
	THNLEPYFESFINNLR	4	2	1	P04264		1993.97	0	0	0.0002001				24.46	High	0.111726				39.71	0.00346374	0	5.19633e+07	0	0	High
	NKLNDLEDALQQAKEDLAR	2	2	1	P04264		2184.13	0	0	1.571e-05				28.33	High	0.0553051				63.91	1.56887e-05	2	157131684	0	6.89277e+07	High
	QISNLQQSISDAEQRGENALK	4	2	1	P04264	N-Term(Gln->pyro-Glu)	2312.15	0	0	6.06e-05				74.98	High	1.11191e-06				104.35	1.28549e-09	1	264279886	0	3.40615e+08	High
	MSGECAPNVSVSVSTSHTTISGGGSR	3	2	1	P04264	C5(Carbamidomethyl)	2565.17	0	0	9.3e-05							High	72.13	8.23611e-07	79.26	1.58893e-07	0	0	2.41596e+07	14061273	High
	NMQDMVEDYRNKYEDEINKR	2	2	1	P04264	M2(Oxidation); M5(Oxidation)	2622.15	0	0	0.001071							High	17.52	0.126563			3	0	117311874	0
	SLNNQFASFIDKVR	1	3	1	P04264		1638.86	0	0	0.01027										12.81	1.64411	1	0	0	0	High
	FLEQQNQVLQTKWELLQQVDTSTR	2	2	1	P04264		2932.51	0	0	7.549e-06										106.68	8.03289e-10	1	0	0	317133867	High
	GSGGGSSGGSIGGRGSSSGGVK	3	2	1	P04264		1751.83	1.96178e+07	0.001	0.04063	High	28.21	0.0302771				High	12.56	1.11202	17.11	0.365728	1	0	1.11079e+07	0	High
	SISISVAR	1	2	1	P04264		832.487	1010981708	0.002	0.02824	High	54.56	6.01906e-05									0	0	0	0
	DVDGAYMTK	3	2	1	P04264	M7(Oxidation)	1015.44	368695572	0.002	0.04797	High	16.57	0.125567	27.69	High	0.00978741				29.82	0.00766103	0	1.92509e+08	0	291235207	High
	NMQDMVEDYR	1	2	1	P04264	M5(Oxidation)	1316.52	0	0.002	0.02743							High	35.08	0.000900322			0	0	0	0
	NMQDMVEDYRNKYEDEINK	1	2	1	P04264	M2(Oxidation); M5(Oxidation)	2466.05	0	0.002	0.02798							High	16.01	0.13533			2	0	36839705	0
	SEIDNVK	1	4	1	P04264		804.409	0	0.003	0.09961				27.25	High	0.0411577						0	2.66653e+07	0	0
	KDVDGAYMTK	1	2	1	P04264		1127.54	0	0.004	0.06457							High	45.12	0.000536779			1	0	3.14737e+07	0
	QISNLQQSISDAEQR	1	2	1	P04264	N-Term(Gln->pyro-Glu)	1699.82	0	0.004	0.0495							High	64	9.2759e-06			0	0	1.08586e+07	0
	IEISELNR	1	4	3	P04264;P35908;CON_00021304.1		973.532	0	0.005	0.0999										60.56	2.61949e-05	0	0	0	1975659552	High
	THNLEPYFESFINNLRR	1	2	1	P04264		2150.08	0	0.005	0.1036										10.59	3.25182	1	0	0	113955754	High
P35908	Keratin, type II cytoskeletal 2 epidermal OS=Homo sapiens GN=KRT2 PE=1 SV=2 - [K22E_HUMAN]	79.66	7	1	56	215	6.29221e+09	1.66759e+09	3.71131e+09	2.5038e+09	2100.65	59.47	42	64	1503.69	64.63	34	46	1530.06	1915.81	42.72	66.2	31	41	46	59	639	65.3932	8.00146
	Sequence	# PSMs	# Proteins	# Protein Groups	Protein Group Accessions	Modifications	MH+ [Da]	A5: Area	q-Value	PEP	A2	IonScore A2	Exp Value A2	IonScore B2	B2	Exp Value B2	C2	IonScore C2	Exp Value C2	IonScore D2	Exp Value D2	# Missed Cleavages	B5: Area	C5: Area	D5: Area	D2
	SLVGLGGTK	3	2	2	P35908;CON_00021304.1		831.493	2108625134	0	0.03754	High	19.2	0.286139	46.62	High	0.000524828				30.11	0.0234973	0	3.94168e+08	0	715807776	High
	LQGEIAHVK	4	2	2	P35908;CON_00021304.1		994.568	446832639	0	0.02286	High	23.46	0.0757372	26.25	High	0.0385348	High	48.3	0.000240355	44.95	0.000719751	0	9.91397e+07	423581840	131755233	High
	LLEGEECR	3	32	7	Q7RTS7;P13647;P02538;P35908;Q01546;Q8N1N4;CON_00021304.1	C7(Carbamidomethyl)	1005.47	2035143410	0	0.007194	High	52.17	9.92014e-05	64.9	High	5.43637e-06				24.16	0.0644628	0	4.57811e+08	0	695443280	High
	YLDGLTAER	4	2	2	P35908;CON_00021304.1		1037.52	597621012	0	0.006786	High	38.87	0.00302243	56.13	High	5.94826e-05	High	65.04	7.30056e-06	51.8	0.000153942	0	108421684	1090755463	0	High
	KYEDEINK	3	8	3	P35908;Q01546;CON_00021304.1		1038.51	7.33187e+08	0	0.005057	High	62.09	1.35655e-05				High	61.42	2.05876e-05	39.31	0.00256125	1	0	1326874984	179906385	High
	VDPEIQNVK	4	4	2	P35908;CON_00021304.1		1041.56	1.52818e+08	0	0.01817	High	7.71	3.53269	36.34	High	0.00621332	High	19.99	0.178911	19.68	0.280957	0	1.38667e+07	442538957	0	High
	YEDEINKR	2	36	7	P02538;P04264;P13647;P35908;Q01546;CON_IPI00376379.3;CON_00021304.1		1066.51	0	0	0.01202	High	47.23	0.000474032				High	42.44	0.00165633			1	0	5.3139e+06	0
	LQGEIAHVKK	4	2	2	P35908;CON_00021304.1		1122.66	264451720	0	0.005007	High	47.61	0.000199387				High	47.78	0.000195068			1	0	2.16206e+08	0
	STSSFSCLSR	2	2	2	P35908;CON_00021304.1	C7(Carbamidomethyl)	1131.51	3043584812	0	0.002091	High	30.94	0.00728867	56.08	High	2.23177e-05						0	530442264	0	0
	EEAEALYHSK	4	2	2	P35908;CON_00021304.1		1176.55	5.92949e+07	0	0.003821	High	32.81	0.00955571				High	9.84	1.64967			0	0	6.05556e+07	0
	YEELQVTVGR	3	2	2	P35908;CON_00021304.1		1193.62	429153666	0	0.004401	High	65.25	1.04339e-05				High	54.34	0.00013179	50.46	0.000323819	0	0	7.28892e+08	26172092	High
	RYLDGLTAER	8	2	2	P35908;CON_00021304.1		1193.63	388689496	0	0.004446	High	49.16	0.000382824	49.38	High	0.000418704	High	35.24	0.0103233	44.21	0.00120433	1	199556934	215660386	561355128	High
	KYEDEINKR	4	8	3	P35908;Q01546;CON_00021304.1		1194.61	1.35318e+09	0	0.004588	High	8.08	5.29028				High	48.01	0.000525765	49.52	0.000443395	2	0	56354700	8.83428e+08	High
	GGSISGGGYGSGGGK	4	2	2	P35908;CON_00021304.1		1197.55	164987926	0	0.0003744	High	62.2	9.76147e-06	69.91	High	1.6335e-06	High	65.25	4.77661e-06	67.79	2.76958e-06	0	0	339547168	83104142	High
	GFSSGSAVVSGGSR	5	3	2	P35908;CON_00021304.1		1254.61	1177465808	0	0.001101	High	72.52	1.30703e-06	83.77	High	9.52853e-08	High	63.97	9.36024e-06	55.34	6.8279e-05	0	2.90106e+08	2.90503e+06	326536892	High
	RSTSSFSCLSR	6	2	2	P35908;CON_00021304.1	C8(Carbamidomethyl)	1287.61	405836738	0	0.0008285	High	42.21	0.00100095	42.78	High	0.00102283	High	34.51	0.00637195	21.37	0.123643	1	1.00248e+08	263532341	50608610	High
	HGGGGGGFGGGGFGSR	6	2	2	P35908;CON_00021304.1		1320.58	1899213384	0	3.867e-05	High	108.68	1.12481e-10	81.13	High	5.9745e-08	High	112.92	3.54801e-11	95.55	1.92242e-09	0	2.98235e+08	1484092735	155713230	High
	KKYEDEINKR	2	7	3	P35908;Q01546;CON_00021304.1		1322.71	3.40833e+07	0	0.0003488	High	49.04	0.000418497				High	25.47	0.0966311			3	0	2.21116e+07	0
	TAAENDFVTLKK	9	2	2	P35908;CON_00021304.1		1336.71	707777824	0	0.005464	High	85.14	8.34385e-08	84.61	High	9.59982e-08	High	84.68	9.0889e-08	77.16	5.09619e-07	1	610140737	1949976492	580488624	High
	LNDLEEALQQAK	6	2	2	P35908;CON_00021304.1		1371.71	3623647736	0	0.0005448	High	56.95	6.23675e-05	65.51	High	8.60442e-06	High	79.79	3.20635e-07	85.01	9.74896e-08	0	3.91271e+08	1.06504e+09	759851900	High
	SKEEAEALYHSK	8	2	2	P35908;CON_00021304.1		1391.69	8.01504e+08	0	0.001605	High	77.68	5.7495e-07	70.21	High	3.15376e-06	High	72.89	1.67578e-06	59.31	3.92099e-05	1	1.50834e+08	959724584	269052790	High
	GFSSGSAVVSGGSRR	6	3	2	P35908;CON_00021304.1		1410.71	973239748	0	0.006454	High	23.52	0.133167	25.21	High	0.0899382	High	53.14	0.000125447	50.4	0.000258099	1	1.88703e+08	734700992	2.55235e+08	High
	FLEQQNQVLQTK	4	11	4	P04264;P35908;CON_IPI00376379.3;CON_00021304.1		1475.79	10905846784	0	0.000862	High	67.73	7.28591e-06	79.21	High	5.30778e-07	High	8	6.86259	85.25	1.2867e-07	0	3332766250	7.06255e+09	3633637904	High
	RTAAENDFVTLKK	5	2	2	P35908;CON_00021304.1		1492.81	1204017816	0	0.001464	High	53.98	0.000136381	57.38	High	5.97789e-05	High	48.69	0.00045362			2	2.20169e+08	1.64258e+09	0
	LLRDYQELMNVK	7	9	3	P35908;Q01546;CON_00021304.1		1521.81	460061584	0	0.00064	High	36.64	0.00753277	45.51	High	0.000977136	High	22.33	0.199121	25.32	0.100908	1	84138954	141603318	359738620	High
	LLRDYQELMNVK	6	9	3	P35908;Q01546;CON_00021304.1	M9(Oxidation)	1537.8	83518088	0	0.002729	High	62.62	1.86806e-05				High	46.6	0.000765717	44.12	0.00132636	1	0	193347720	1.543e+07	High
	NKLNDLEEALQQAK	3	2	2	P35908;CON_00021304.1		1613.85	0	0	0.0002058	High	72.44	1.95281e-06							74.95	1.06203e-06	1	0	0	59093746	High
	VRFLEQQNQVLQTK	10	11	4	P04264;P35908;CON_IPI00376379.3;CON_00021304.1		1730.96	3716440988	0	0.0005423	High	62.48	1.69764e-05	62.79	High	1.486e-05	High	79.37	3.26602e-07	78.58	3.70264e-07	1	1000004272	2121412816	1902095154	High
	GSSSGGGYSSGSSSYGSGGR	4	2	2	P35908;CON_00021304.1		1740.7	5.83866e+07	0	0.0001463	High	114.87	5.53922e-12	101.8	High	1.12318e-10	High	134.59	5.73435e-14	83.88	6.7528e-09	0	2.37962e+07	5.89545e+07	3.81747e+07	High
	GGSGGGGSISGGGYGSGGGSGGR	5	2	2	P35908;CON_00021304.1		1741.75	2.557e+08	0	1.383e-05	High	104.49	2.13379e-10	70.71	High	4.62803e-07	High	98.58	7.48848e-10	90.63	4.88707e-09	0	1.77515e+07	163564944	4.49217e+07	High
	NVQDAIADAEQRGEHALK	6	2	2	P35908;CON_00021304.1		1964.98	2.00373e+09	0	0.0001315	High	89.42	4.45151e-08	33.16	High	0.018163						1	3.89714e+08	0	0
	TSQNSELNNMQDLVEDYKK	3	2	2	P35908;CON_00021304.1		2256.05	782384644	0	2.766e-05	High	106.25	4.84946e-10							42.2	0.00123826	1	0	0	400851652	High
	GGGFGGGSSFGGGSGFSGGGFGGGGFGGGR	5	1	1	P35908		2399.02	811309504	0	2.871e-08	High	158.03	9.2865e-16	154.88	High	1.47915e-15				162.4	3.42387e-16	0	0	0	7.14789e+07	High
	MSGDLSSNVTVSVTSSTISSNVASK	3	2	2	P35908;CON_00021304.1	M1(Oxidation)	2474.2	2.00224e+07	0	0.0003717	High	36	0.00698304				High	110.25	3.05404e-10			0	0	1.17443e+07	0
	NLDLDSIIAEVK	3	16	4	P13647;P02538;P35908;CON_00021304.1		1329.73	0	0	0.004593				33.6	High	0.0168932	High	26.68	0.0701267	57.95	6.22861e-05	0	619566176	13685253	1.5404e+07	High
	EIKIEISELNR	2	2	2	P35908;CON_00021304.1		1343.75	0	0	0.05285				57.43	High	6.045e-05				55.1	9.71898e-05	1	23968164	0	62999682	High
	LALDVEIATYRK	5	25	5	P13647;P35908;Q01546;CON_00021304.1;P02538		1391.79	0	0	0.0009159				43.63	High	0.00104043				40.24	0.00226624	1	223089507	0	449419100	High
	VDLLNQEIEFLK	3	2	2	P35908;CON_00021304.1		1460.8	0	0	0.0007531				24.99	High	0.121236				50.26	0.000293399	0	6.69996e+08	0	1.16061e+09	High
	LNDLEEALQQAKEDLAR	5	2	2	P35908;CON_00021304.1		1956	0	0	0.0001408				44.86	High	0.00126553				45.52	0.00114321	1	8.62618e+07	0	16786286	High
	SKEEAEALYHSKYEELQVTVGR	1	2	2	P35908;CON_00021304.1		2566.27	0	0	0.0001293				33.99	High	0.0137664						2	265838862	0	0
	VLYDAEISQIHQSVTDTNVILSMDNSR	2	2	2	P35908;CON_00021304.1		3048.51	0	0	0.0005078				77.78	High	6.17715e-07				29.9	0.037299	0	69838874	0	0	High
	VLYDAEISQIHQSVTDTNVILSMDNSR	2	2	2	P35908;CON_00021304.1	M23(Oxidation)	3064.5	0	0	0.0006364				19.78	High	0.370817				42.16	0.00213455	0	27540928	0	0	High
	FGGFGGPGGVGGLGGPGGFGPGGYPGGIHEVSVNQSLLQPLNVK	2	2	2	P35908;CON_00021304.1		4092.08	0	0	6.395e-06				48.46	High	0.000340007				32.17	0.014319	0	107734969	0	2.57052e+08	High
	TAAENDFVTLK	2	2	2	P35908;CON_00021304.1		1208.62	0	0	0.00843							High	45.33	0.000911508	52.51	0.000152044	0	0	0	48106386	High
	TSQNSELNNMQDLVEDYKK	2	2	2	P35908;CON_00021304.1	M10(Oxidation)	2272.04	0	0	0.0001222							High	51.28	0.000121764	14.54	0.638082	1	0	1.17275e+08	0	High
	LALDVEIATYR	1	27	5	P13647;P35908;Q01546;CON_00021304.1;P02538		1263.69	0	0	0.001273										63.46	1.44487e-05	0	0	0	0	High
	TSQNSELNNMQDLVEDYK	1	2	2	P35908;CON_00021304.1		2127.96	0	0	0.0002912										86.89	2.60922e-08	0	0	0	1.37468e+07	High
	VELQSKVDLLNQEIEFLK	1	2	2	P35908;CON_00021304.1		2145.18	0	0	0.0005981										32.06	0.0159309	1	0	0	182314698	High
	NKLNDLEEALQQAKEDLAR	1	2	2	P35908;CON_00021304.1		2198.14	0	0	0.0001121										23.6	0.168277	2	0	0	0	High
	DVDNAYMIK	2	2	2	P35908;CON_00021304.1		1068.5	150069920	0.001	0.0439	High	41.76	0.0010969							33.84	0.00890117	0	0	0	0	High
	SCQISCK	2	2	2	P35908;CON_00021304.1	N-Term(Acetyl); C2(Carbamidomethyl); C6(Carbamidomethyl)	924.394	1.77624e+07	0.002	0.06756	High	28.08	0.00832442	31.55	High	0.00423404						0	16663551	0	0
	DVDNAYMIK	2	2	2	P35908;CON_00021304.1	M7(Oxidation)	1084.5	627368224	0.002	0.05246	High	30.83	0.0121015	12.82	High	0.561576						0	71123674	0	0
	AQYEEIAQR	3	14	5	P02538;P19013;P35908;Q01546;CON_00021304.1		1107.54	4254344933	0.002	0.05285	High	30.85	0.0222006	30.47	High	0.0284934				37.53	0.00558951	0	666550400	0	1320803812	High
	DYQELMNVK	1	9	3	P35908;Q01546;CON_00021304.1		1139.54	26493210	0.002	0.0268	High	31.15	0.0137358									0	0	0	0
	KKYEDEINK	4	7	3	P35908;Q01546;CON_00021304.1		1166.6	8.14592e+07	0.002	0.05245	High	49.41	0.000262895				High	52.33	0.000178653	16.9	0.530852	2	0	1.4631e+07	20312823	High
	KDVDNAYMIK	1	2	2	P35908;CON_00021304.1		1196.6	10353548	0.002	0.0759	High	35.41	0.00614325									1	0	0	0
	GGSSSGGGYGSGGGGSSSVK	1	2	2	P35908;CON_00021304.1		1588.68	5.20993e+06	0.002	0.0603	High	59.94	5.7286e-06									0	0	0	0
	GGGGGGFRGFSSGSAVVSGGSRR	3	2	2	P35908;CON_00021304.1		2056.01	51826692	0.002	0.0241	High	27.91	0.0543675				High	6.28	7.79521			2	0	89584190	0
	IEISELNR	1	4	3	P04264;P35908;CON_00021304.1		973.532	0	0.005	0.0999										60.56	2.61949e-05	0	0	0	1975659552	High
	FASFIDK	1	54	8	CON_IPI00376379.3;P02538;P13647;Q7RTS7;P19013;P35908;Q01546;CON_00021304.1		827.429	1140014492	0.008	0.1311	High	37.52	0.00351367									0	0	0	0
CON_00021304.1	SWISS-PROT:P35908 Tax_Id=9606 Gene_Symbol=KRT2 Keratin, type II cytoskeletal 2 epidermal	79.84	7	1	56	212	6.29221e+09	1.66759e+09	3.71131e+09	2.5038e+09	1950.38	54.26	41	62	1368.35	59.38	33	45	1530.06	1861.41	42.33	66.51	31	41	46	59	645	65.8254	8.00146
	Sequence	# PSMs	# Proteins	# Protein Groups	Protein Group Accessions	Modifications	MH+ [Da]	A5: Area	q-Value	PEP	A2	IonScore A2	Exp Value A2	IonScore B2	B2	Exp Value B2	C2	IonScore C2	Exp Value C2	IonScore D2	Exp Value D2	# Missed Cleavages	B5: Area	C5: Area	D5: Area	D2
	SLVGLGGTK	3	2	2	P35908;CON_00021304.1		831.493	2108625134	0	0.03754	High	19.2	0.286139	46.62	High	0.000524828				30.11	0.0234973	0	3.94168e+08	0	715807776	High
	LQGEIAHVK	4	2	2	P35908;CON_00021304.1		994.568	446832639	0	0.02286	High	23.46	0.0757372	26.25	High	0.0385348	High	48.3	0.000240355	44.95	0.000719751	0	9.91397e+07	423581840	131755233	High
	LLEGEECR	3	32	7	Q7RTS7;P13647;P02538;P35908;Q01546;Q8N1N4;CON_00021304.1	C7(Carbamidomethyl)	1005.47	2035143410	0	0.007194	High	52.17	9.92014e-05	64.9	High	5.43637e-06				24.16	0.0644628	0	4.57811e+08	0	695443280	High
	YLDGLTAER	4	2	2	P35908;CON_00021304.1		1037.52	597621012	0	0.006786	High	38.87	0.00302243	56.13	High	5.94826e-05	High	65.04	7.30056e-06	51.8	0.000153942	0	108421684	1090755463	0	High
	KYEDEINK	3	8	3	P35908;Q01546;CON_00021304.1		1038.51	7.33187e+08	0	0.005057	High	62.09	1.35655e-05				High	61.42	2.05876e-05	39.31	0.00256125	1	0	1326874984	179906385	High
	VDPEIQNVK	4	4	2	P35908;CON_00021304.1		1041.56	1.52818e+08	0	0.01817	High	7.71	3.53269	36.34	High	0.00621332	High	19.99	0.178911	19.68	0.280957	0	1.38667e+07	442538957	0	High
	YEDEINKR	2	36	7	P02538;P04264;P13647;P35908;Q01546;CON_IPI00376379.3;CON_00021304.1		1066.51	0	0	0.01202	High	47.23	0.000474032				High	42.44	0.00165633			1	0	5.3139e+06	0
	LQGEIAHVKK	4	2	2	P35908;CON_00021304.1		1122.66	264451720	0	0.005007	High	47.61	0.000199387				High	47.78	0.000195068			1	0	2.16206e+08	0
	STSSFSCLSR	2	2	2	P35908;CON_00021304.1	C7(Carbamidomethyl)	1131.51	3043584812	0	0.002091	High	30.94	0.00728867	56.08	High	2.23177e-05						0	530442264	0	0
	EEAEALYHSK	4	2	2	P35908;CON_00021304.1		1176.55	5.92949e+07	0	0.003821	High	32.81	0.00955571				High	9.84	1.64967			0	0	6.05556e+07	0
	YEELQVTVGR	3	2	2	P35908;CON_00021304.1		1193.62	429153666	0	0.004401	High	65.25	1.04339e-05				High	54.34	0.00013179	50.46	0.000323819	0	0	7.28892e+08	26172092	High
	RYLDGLTAER	8	2	2	P35908;CON_00021304.1		1193.63	388689496	0	0.004446	High	49.16	0.000382824	49.38	High	0.000418704	High	35.24	0.0103233	44.21	0.00120433	1	199556934	215660386	561355128	High
	KYEDEINKR	4	8	3	P35908;Q01546;CON_00021304.1		1194.61	1.35318e+09	0	0.004588	High	8.08	5.29028				High	48.01	0.000525765	49.52	0.000443395	2	0	56354700	8.83428e+08	High
	GGSISGGGYGSGGGK	4	2	2	P35908;CON_00021304.1		1197.55	164987926	0	0.0003744	High	62.2	9.76147e-06	69.91	High	1.6335e-06	High	65.25	4.77661e-06	67.79	2.76958e-06	0	0	339547168	83104142	High
	GFSSGSAVVSGGSR	5	3	2	P35908;CON_00021304.1		1254.61	1177465808	0	0.001101	High	72.52	1.30703e-06	83.77	High	9.52853e-08	High	63.97	9.36024e-06	55.34	6.8279e-05	0	2.90106e+08	2.90503e+06	326536892	High
	RSTSSFSCLSR	6	2	2	P35908;CON_00021304.1	C8(Carbamidomethyl)	1287.61	405836738	0	0.0008285	High	42.21	0.00100095	42.78	High	0.00102283	High	34.51	0.00637195	21.37	0.123643	1	1.00248e+08	263532341	50608610	High
	HGGGGGGFGGGGFGSR	6	2	2	P35908;CON_00021304.1		1320.58	1899213384	0	3.867e-05	High	108.68	1.12481e-10	81.13	High	5.9745e-08	High	112.92	3.54801e-11	95.55	1.92242e-09	0	2.98235e+08	1484092735	155713230	High
	KKYEDEINKR	2	7	3	P35908;Q01546;CON_00021304.1		1322.71	3.40833e+07	0	0.0003488	High	49.04	0.000418497				High	25.47	0.0966311			3	0	2.21116e+07	0
	TAAENDFVTLKK	9	2	2	P35908;CON_00021304.1		1336.71	707777824	0	0.005464	High	85.14	8.34385e-08	84.61	High	9.59982e-08	High	84.68	9.0889e-08	77.16	5.09619e-07	1	610140737	1949976492	580488624	High
	LNDLEEALQQAK	6	2	2	P35908;CON_00021304.1		1371.71	3623647736	0	0.0005448	High	56.95	6.23675e-05	65.51	High	8.60442e-06	High	79.79	3.20635e-07	85.01	9.74896e-08	0	3.91271e+08	1.06504e+09	759851900	High
	SKEEAEALYHSK	8	2	2	P35908;CON_00021304.1		1391.69	8.01504e+08	0	0.001605	High	77.68	5.7495e-07	70.21	High	3.15376e-06	High	72.89	1.67578e-06	59.31	3.92099e-05	1	1.50834e+08	959724584	269052790	High
	GFSSGSAVVSGGSRR	6	3	2	P35908;CON_00021304.1		1410.71	973239748	0	0.006454	High	23.52	0.133167	25.21	High	0.0899382	High	53.14	0.000125447	50.4	0.000258099	1	1.88703e+08	734700992	2.55235e+08	High
	FLEQQNQVLQTK	4	11	4	P04264;P35908;CON_IPI00376379.3;CON_00021304.1		1475.79	10905846784	0	0.000862	High	67.73	7.28591e-06	79.21	High	5.30778e-07	High	8	6.86259	85.25	1.2867e-07	0	3332766250	7.06255e+09	3633637904	High
	RTAAENDFVTLKK	5	2	2	P35908;CON_00021304.1		1492.81	1204017816	0	0.001464	High	53.98	0.000136381	57.38	High	5.97789e-05	High	48.69	0.00045362			2	2.20169e+08	1.64258e+09	0
	LLRDYQELMNVK	7	9	3	P35908;Q01546;CON_00021304.1		1521.81	460061584	0	0.00064	High	36.64	0.00753277	45.51	High	0.000977136	High	22.33	0.199121	25.32	0.100908	1	84138954	141603318	359738620	High
	LLRDYQELMNVK	6	9	3	P35908;Q01546;CON_00021304.1	M9(Oxidation)	1537.8	83518088	0	0.002729	High	62.62	1.86806e-05				High	46.6	0.000765717	44.12	0.00132636	1	0	193347720	1.543e+07	High
	NKLNDLEEALQQAK	3	2	2	P35908;CON_00021304.1		1613.85	0	0	0.0002058	High	72.44	1.95281e-06							74.95	1.06203e-06	1	0	0	59093746	High
	VRFLEQQNQVLQTK	10	11	4	P04264;P35908;CON_IPI00376379.3;CON_00021304.1		1730.96	3716440988	0	0.0005423	High	62.48	1.69764e-05	62.79	High	1.486e-05	High	79.37	3.26602e-07	78.58	3.70264e-07	1	1000004272	2121412816	1902095154	High
	GSSSGGGYSSGSSSYGSGGR	4	2	2	P35908;CON_00021304.1		1740.7	5.83866e+07	0	0.0001463	High	114.87	5.53922e-12	101.8	High	1.12318e-10	High	134.59	5.73435e-14	83.88	6.7528e-09	0	2.37962e+07	5.89545e+07	3.81747e+07	High
	GGSGGGGSISGGGYGSGGGSGGR	5	2	2	P35908;CON_00021304.1		1741.75	2.557e+08	0	1.383e-05	High	104.49	2.13379e-10	70.71	High	4.62803e-07	High	98.58	7.48848e-10	90.63	4.88707e-09	0	1.77515e+07	163564944	4.49217e+07	High
	NVQDAIADAEQRGEHALK	6	2	2	P35908;CON_00021304.1		1964.98	2.00373e+09	0	0.0001315	High	89.42	4.45151e-08	33.16	High	0.018163						1	3.89714e+08	0	0
	TSQNSELNNMQDLVEDYKK	3	2	2	P35908;CON_00021304.1		2256.05	782384644	0	2.766e-05	High	106.25	4.84946e-10							42.2	0.00123826	1	0	0	400851652	High
	MSGDLSSNVTVSVTSSTISSNVASK	3	2	2	P35908;CON_00021304.1	M1(Oxidation)	2474.2	2.00224e+07	0	0.0003717	High	36	0.00698304				High	110.25	3.05404e-10			0	0	1.17443e+07	0
	NLDLDSIIAEVK	3	16	4	P13647;P02538;P35908;CON_00021304.1		1329.73	0	0	0.004593				33.6	High	0.0168932	High	26.68	0.0701267	57.95	6.22861e-05	0	619566176	13685253	1.5404e+07	High
	EIKIEISELNR	2	2	2	P35908;CON_00021304.1		1343.75	0	0	0.05285				57.43	High	6.045e-05				55.1	9.71898e-05	1	23968164	0	62999682	High
	LALDVEIATYRK	5	25	5	P13647;P35908;Q01546;CON_00021304.1;P02538		1391.79	0	0	0.0009159				43.63	High	0.00104043				40.24	0.00226624	1	223089507	0	449419100	High
	VDLLNQEIEFLK	3	2	2	P35908;CON_00021304.1		1460.8	0	0	0.0007531				24.99	High	0.121236				50.26	0.000293399	0	6.69996e+08	0	1.16061e+09	High
	LNDLEEALQQAKEDLAR	5	2	2	P35908;CON_00021304.1		1956	0	0	0.0001408				44.86	High	0.00126553				45.52	0.00114321	1	8.62618e+07	0	16786286	High
	SKEEAEALYHSKYEELQVTVGR	1	2	2	P35908;CON_00021304.1		2566.27	0	0	0.0001293				33.99	High	0.0137664						2	265838862	0	0
	VLYDAEISQIHQSVTDTNVILSMDNSR	2	2	2	P35908;CON_00021304.1		3048.51	0	0	0.0005078				77.78	High	6.17715e-07				29.9	0.037299	0	69838874	0	0	High
	VLYDAEISQIHQSVTDTNVILSMDNSR	2	2	2	P35908;CON_00021304.1	M23(Oxidation)	3064.5	0	0	0.0006364				19.78	High	0.370817				42.16	0.00213455	0	27540928	0	0	High
	FGGFGGPGGVGGLGGPGGFGPGGYPGGIHEVSVNQSLLQPLNVK	2	2	2	P35908;CON_00021304.1		4092.08	0	0	6.395e-06				48.46	High	0.000340007				32.17	0.014319	0	107734969	0	2.57052e+08	High
	TAAENDFVTLK	2	2	2	P35908;CON_00021304.1		1208.62	0	0	0.00843							High	45.33	0.000911508	52.51	0.000152044	0	0	0	48106386	High
	TSQNSELNNMQDLVEDYKK	2	2	2	P35908;CON_00021304.1	M10(Oxidation)	2272.04	0	0	0.0001222							High	51.28	0.000121764	14.54	0.638082	1	0	1.17275e+08	0	High
	LALDVEIATYR	1	27	5	P13647;P35908;Q01546;CON_00021304.1;P02538		1263.69	0	0	0.001273										63.46	1.44487e-05	0	0	0	0	High
	TSQNSELNNMQDLVEDYK	1	2	2	P35908;CON_00021304.1		2127.96	0	0	0.0002912										86.89	2.60922e-08	0	0	0	1.37468e+07	High
	VELQSKVDLLNQEIEFLK	1	2	2	P35908;CON_00021304.1		2145.18	0	0	0.0005981										32.06	0.0159309	1	0	0	182314698	High
	NKLNDLEEALQQAKEDLAR	1	2	2	P35908;CON_00021304.1		2198.14	0	0	0.0001121										23.6	0.168277	2	0	0	0	High
	GGGFGGGSGFGGGSGFGGGSGFSGGGFGGGGFGGGR	2	1	1	CON_00021304.1		2831.19	0	0	2.303e-08										142.11	1.69174e-14	0	0	0	69335869	High
	DVDNAYMIK	2	2	2	P35908;CON_00021304.1		1068.5	150069920	0.001	0.0439	High	41.76	0.0010969							33.84	0.00890117	0	0	0	0	High
	SCQISCK	2	2	2	P35908;CON_00021304.1	N-Term(Acetyl); C2(Carbamidomethyl); C6(Carbamidomethyl)	924.394	1.77624e+07	0.002	0.06756	High	28.08	0.00832442	31.55	High	0.00423404						0	16663551	0	0
	DVDNAYMIK	2	2	2	P35908;CON_00021304.1	M7(Oxidation)	1084.5	627368224	0.002	0.05246	High	30.83	0.0121015	12.82	High	0.561576						0	71123674	0	0
	AQYEEIAQR	3	14	5	P02538;P19013;P35908;Q01546;CON_00021304.1		1107.54	4254344933	0.002	0.05285	High	30.85	0.0222006	30.47	High	0.0284934				37.53	0.00558951	0	666550400	0	1320803812	High
	DYQELMNVK	1	9	3	P35908;Q01546;CON_00021304.1		1139.54	26493210	0.002	0.0268	High	31.15	0.0137358									0	0	0	0
	KKYEDEINK	4	7	3	P35908;Q01546;CON_00021304.1		1166.6	8.14592e+07	0.002	0.05245	High	49.41	0.000262895				High	52.33	0.000178653	16.9	0.530852	2	0	1.4631e+07	20312823	High
	KDVDNAYMIK	1	2	2	P35908;CON_00021304.1		1196.6	10353548	0.002	0.0759	High	35.41	0.00614325									1	0	0	0
	GGSSSGGGYGSGGGGSSSVK	1	2	2	P35908;CON_00021304.1		1588.68	5.20993e+06	0.002	0.0603	High	59.94	5.7286e-06									0	0	0	0
	GGGGGGFRGFSSGSAVVSGGSRR	3	2	2	P35908;CON_00021304.1		2056.01	51826692	0.002	0.0241	High	27.91	0.0543675				High	6.28	7.79521			2	0	89584190	0
	IEISELNR	1	4	3	P04264;P35908;CON_00021304.1		973.532	0	0.005	0.0999										60.56	2.61949e-05	0	0	0	1975659552	High
	FASFIDK	1	54	8	CON_IPI00376379.3;P02538;P13647;Q7RTS7;P19013;P35908;Q01546;CON_00021304.1		827.429	1140014492	0.008	0.1311	High	37.52	0.00351367									0	0	0	0
Q9C0C2	182 kDa tankyrase-1-binding protein OS=Homo sapiens GN=TNKS1BP1 PE=1 SV=4 - [TB182_HUMAN]	58.94	3	86	86	181	4.37007e+09	8.26045e+08	0	0	4587.5	56.28	83	124	2224.22	35.51	45	57									1729	181.685	4.85596
	Sequence	# PSMs	# Proteins	# Protein Groups	Protein Group Accessions	Modifications	MH+ [Da]	A5: Area	q-Value	PEP	A2	IonScore A2	Exp Value A2	IonScore B2	B2	Exp Value B2	C2	IonScore C2	Exp Value C2	IonScore D2	Exp Value D2	# Missed Cleavages	B5: Area	C5: Area	D5: Area	D2
	TYGTTTAPR	2	2	1	Q9C0C2		967.485	5.6275e+07	0	0.003864	High	46.03	0.000480209	26.51	High	0.049697						0	5.73184e+06	0	0
	VSGAGFSPSSK	2	1	1	Q9C0C2		1023.51	1510781255	0	0.004418	High	53.89	8.88095e-05	40.98	High	0.00171569						0	329234752	0	0
	DVSLGTYGSR	2	1	1	Q9C0C2		1054.52	438489648	0	0.007398	High	49.87	0.000185985	41.74	High	0.00104502						0	1.65617e+08	0	0
	YGQGAGEGSTR	2	1	1	Q9C0C2		1082.48	32953210	0	0.001566	High	67.13	2.89495e-06	56.33	High	3.39901e-05						0	0	0	0
	DFCIEASER	2	1	1	Q9C0C2	C3(Carbamidomethyl)	1126.48	1104886063	0	0.02455	High	31.11	0.00627314	15.59	High	0.176677						0	1.48758e+07	0	0
	LTFNHDGSSR	4	2	1	Q9C0C2		1133.54	750336096	0	0.002066	High	48.12	0.000256693	47.86	High	0.000367465						0	2.65346e+08	0	0
	GPLAELPSARK	1	3	1	Q9C0C2		1138.66	9.52926e+07	0	0.002944	High	55.53	4.54834e-05									1	0	0	0
	SAEEGELAESK	2	1	1	Q9C0C2		1149.53	289871765	0	0.000445	High	104.51	6.07105e-10	104.11	High	7.31663e-10						0	9.27225e+07	0	0
	MEGGHFVPPGK	3	1	1	Q9C0C2		1155.56	2.21437e+08	0	0.01254	High	17.42	0.335098									0	0	0	0
	MEGGHFVPPGK	2	1	1	Q9C0C2	M1(Oxidation)	1171.56	232884161	0	0.002137	High	24.31	0.0481885									0	0	0	0
	AASSELPADISK	2	1	1	Q9C0C2		1188.61	276544904	0	0.0014	High	62.97	1.80164e-05	37.83	High	0.00515051						0	0	0	0
	RDVSLGTYGSR	2	1	1	Q9C0C2		1210.62	1088710790	0	8.714e-05	High	62.87	1.33235e-05	68.3	High	4.20806e-06						1	162819441	0	0
	VSAPGVLTAQDR	2	1	1	Q9C0C2		1213.65	3632084152	0	0.0004628	High	59.15	3.59383e-05	59.03	High	3.90706e-05						0	859104104	0	0
	WSDQGPAQTSR	2	1	1	Q9C0C2		1232.57	1153900936	0	0.001057	High	41.95	0.00065422	59.73	High	1.3355e-05						0	1.55608e+08	0	0
	AAEPQEQEFGK	2	1	1	Q9C0C2		1233.57	0	0	0.005449	High	41.63	0.00130199	48.17	High	0.000256803						0	6.26032e+08	0	0
	DVSLGDWEFGK	1	1	1	Q9C0C2		1252.58	5.30372e+07	0	0.00734	High	46.96	0.000328237									0	0	0	0
	SYQFGIIGNDR	1	1	1	Q9C0C2		1269.62	1545413842	0	0.006397	High	41.92	0.00178346									0	0	0	0
	DAELQDQEFGK	1	1	1	Q9C0C2		1279.58	143907099	0	0.0054	High	32.16	0.00702396									0	0	0	0
	FAATTVEEILAK	2	2	1	Q9C0C2		1292.71	2303820747	0	0.0003173	High	102.36	2.21562e-09	39.37	High	0.00364753						0	0	0	0
	VNLFPGLSPSALK	2	1	1	Q9C0C2		1342.77	1331061114	0	0.0004448	High	50.63	0.000217539									0	0	0	0
	NMAPGAVCSPGESK	2	1	1	Q9C0C2	C8(Carbamidomethyl)	1404.63	1265069143	0	0.008027	High	12.07	0.474965	32.2	High	0.00460958						0	206662588	0	0
	DVSLGDWEFGKR	2	1	1	Q9C0C2		1408.69	111736896	0	0.002887	High	48.07	0.000492819									1	0	0	0
	GDPGLGERDWTSK	4	1	1	Q9C0C2		1417.67	771325024	0	0.0003253	High	65.46	6.04448e-06	61.18	High	1.55845e-05						1	176569916	0	0
	NRSAEEGELAESK	3	1	1	Q9C0C2		1419.67	145492023	0	7.056e-05	High	56.54	4.95767e-05	64.68	High	7.77833e-06						1	0	0	0
	NMAPGAVCSPGESK	2	1	1	Q9C0C2	M2(Oxidation); C8(Carbamidomethyl)	1420.62	1.46458e+08	0	0.005948	High	59.49	1.01777e-05	44.82	High	0.000298297						0	2.9624e+07	0	0
	DAELQDQEFGKR	4	1	1	Q9C0C2		1435.68	1.18851e+09	0	0.001141	High	62.36	1.40255e-05	66.45	High	5.66161e-06						1	3.69144e+08	0	0
	GDAHLRPTSLVQR	2	1	1	Q9C0C2		1449.79	443686110	0	0.0009288	High	32.24	0.0188365	28.17	High	0.0461788						1	62299504	0	0
	KIPSVEDSLGEGSR	2	1	1	Q9C0C2		1473.76	343438360	0	0.0002147	High	67.11	6.97412e-06									1	0	0	0
	EAAFSPGQQDWSR	2	1	1	Q9C0C2		1478.66	467840016	0	0.0001739	High	67.6	1.93765e-06	68.76	High	1.45685e-06						0	0	0	0
	DLAEVGEGGGHSQAR	4	1	1	Q9C0C2		1482.69	1995423160	0	9.268e-05	High	102.8	9.21037e-10	89.09	High	2.13944e-08						0	3.74663e+08	0	0
	GVGQADWTPDLGLR	2	1	1	Q9C0C2		1484.75	3208499256	0	0.004643	High	52.83	0.000156619	64.39	High	1.09175e-05						0	0	0	0
	SQEADVQDWEFR	2	1	1	Q9C0C2		1509.66	5.32204e+08	0	0.0004915	High	90.78	8.94095e-09	73.02	High	4.14074e-07						0	134869260	0	0
	SAWIRDYSSGGSSR	1	1	1	Q9C0C2		1528.71	0	0	0.001094	High	49.42	0.000215433									1	0	0	0
	TTAGSVDWTDQLGLR	2	1	1	Q9C0C2		1619.8	2295026660	0	1.633e-05	High	106.06	8.73291e-10	106.31	High	8.31457e-10						0	163933944	0	0
	ESAVGQMGWSGGLSLR	2	1	1	Q9C0C2		1634.79	207660722	0	0.0005481	High	60.77	2.54609e-05									0	0	0	0
	SSGSEGSSPNWLQALK	1	1	1	Q9C0C2		1647.8	1156784768	0	0.0002075	High	93.68	1.24065e-08									0	0	0	0
	FSEGVLQSPSQDQEK	2	1	1	Q9C0C2		1678.79	643214189	0	0.0001447	High	53.02	0.000125719	63.98	High	8.93877e-06						0	50741045	0	0
	EHGVGGVSQCPEPGLR	3	1	1	Q9C0C2	C10(Carbamidomethyl)	1678.8	9.70833e+08	0	0.0001046	High	38.78	0.00386708	77.13	High	5.10247e-07						0	2.17342e+08	0	0
	VPSSDEEVVEEPQSR	1	1	1	Q9C0C2		1686.78	37231890	0	7.759e-05	High	76.88	3.04598e-07									0	0	0	0
	NLEVSSCVGSGGSSEAR	3	1	1	Q9C0C2	C7(Carbamidomethyl)	1695.76	2460383373	0	0.0001249	High	86.7	2.28762e-08									0	0	0	0
	SKDLAEVGEGGGHSQAR	4	1	1	Q9C0C2		1697.82	115889064	0	4.666e-05	High	68.21	4.29618e-06	26.73	High	0.0645466						1	0	0	0
	WLDDLLASPPPSGGGAR	1	1	1	Q9C0C2		1708.87	80317444	0	0.0007518	High	65.03	1.25306e-05									0	0	0	0
	YGQGAGEGSTREWASR	2	1	1	Q9C0C2		1711.78	1.91062e+07	0	0.02832	High	38.51	0.0018814	14.87	High	0.434992						1	5.83017e+07	0	0
	ELGVGQMDWGNNLGLR	1	1	1	Q9C0C2		1758.86	159978126	0	0.0001137	High	95.37	9.10411e-09									0	0	0	0
	DLEVTCDPDSGGSQGLR	2	1	1	Q9C0C2	C6(Carbamidomethyl)	1805.8	0	0	0.0001806	High	96.31	2.08157e-09	70.49	High	7.14644e-07						0	0	0	0
	RFSEGVLQSPSQDQEK	2	1	1	Q9C0C2		1834.9	194341284	0	4.532e-05	High	74.37	1.26313e-06									1	0	0	0
	VPSSDEEVVEEPQSRR	1	1	1	Q9C0C2		1842.88	22776205	0	0.003452	High	36.4	0.00563553									1	0	0	0
	YSSQDADEQDWEFQK	2	1	1	Q9C0C2		1875.76	498797168	0	0.001992	High	67.79	3.49317e-07	76.6	High	3.93797e-08						0	68070670	0	0
	EMEEELVPTGSEPGDTR	2	3	1	Q9C0C2		1875.83	55581236	0	0.002202	High	69.37	1.3989e-06	47.38	High	0.000176412						0	25896175	0	0
	SPAECREEHSKTPEER	4	2	1	Q9C0C2	C5(Carbamidomethyl)	1941.86	4.84145e+08	0	0.0001965	High	39.83	0.00111271									2	0	0	0
	QQAGAQGPGSADLEDGEMGK	2	1	1	Q9C0C2		1945.85	555975594	0	1.383e-06	High	93.63	3.53311e-09	113.69	High	3.37775e-11						0	0	0	0
	QQAGAQGPGSADLEDGEMGK	3	1	1	Q9C0C2	M18(Oxidation)	1961.86	173912318	0	0.0005831	High	65.65	2.02841e-06	28.74	High	0.00842055						0	6592015	0	0
	CGIGQEEMEASSSQDQSK	3	1	1	Q9C0C2	C1(Carbamidomethyl)	1970.81	601162053	0	5.886e-06	High	110.79	1.08379e-11	87.14	High	3.09115e-09						0	48638862	0	0
	DTQSPSTCSEGLLGWSQK	3	1	1	Q9C0C2	C8(Carbamidomethyl)	1980.9	1448372546	0	9.215e-05	High	86.15	3.56712e-08									0	0	0	0
	CGIGQEEMEASSSQDQSK	4	1	1	Q9C0C2	C1(Carbamidomethyl); M8(Oxidation)	1986.81	5.37654e+07	0	0.001527	High	105.58	3.32033e-11	112.06	High	8.40105e-12						0	5378730	0	0
	TYGTTTAPRDEDGSTLFR	3	2	1	Q9C0C2		1987.93	1458781240	0	0.004107	High	51.83	0.000114825									1	0	0	0
	ESGVGQTDWSGVEAGEFLK	2	1	1	Q9C0C2		1995.93	2.49912e+09	0	0.0003654	High	62.6	1.21998e-05	39.9	High	0.00213357						0	45033715	0	0
	ASRVPSSDEEVVEEPQSR	2	1	1	Q9C0C2		2000.95	0	0	0.008289	High	5.14	8.5735	18.29	High	0.358769						1	1.35345e+07	0	0
	GSGGLFSPSTAHVPDGALGQR	2	1	1	Q9C0C2		2011	455822232	0	6.179e-05	High	24.24	0.137685	58.56	High	5.05716e-05						0	89290964	0	0
	YSSQDADEQDWEFQKR	1	1	1	Q9C0C2		2031.87	154005728	0	6.976e-05	High	90.36	4.41816e-09									1	0	0	0
	DSLGAYASQDANEQGQDLGK	1	1	1	Q9C0C2		2066.92	264346170	0	4.703e-05	High	101.26	9.05285e-10									0	0	0	0
	YESQEPLAGQESPLPLATR	1	1	1	Q9C0C2		2086.05	22132816	0	0.0002819	High	83.96	1.72971e-07									0	0	0	0
	ASRVPSSDEEVVEEPQSRR	1	1	1	Q9C0C2		2157.05	2.45767e+07	0	0.0004311	High	15.28	1.0036									2	0	0	0
	DSLGAYASQDANEQGQDLGKR	3	1	1	Q9C0C2		2223.03	334884420	0	1.114e-05	High	126.47	4.08017e-12	94.03	High	7.15614e-09						1	221250994	0	0
	DQSSWQNSDASQEVGGHQER	4	1	1	Q9C0C2		2244.95	1817677852	0	5.514e-06	High	112.66	2.168e-11	128.67	High	5.50117e-13						0	281519060	0	0
	SYQFGIIGNDRVSGAGFSPSSK	1	1	1	Q9C0C2		2274.11	142565988	0	0.001517	High	26.65	0.0747219									1	0	0	0
	RDSLGAYASQDANEQGQDLGKR	1	1	1	Q9C0C2		2379.13	0	0	6.124e-07	High	80.43	2.15111e-07									2	0	0	0
	DMNLTGCLESGGSEEPGGIGVGEK	3	1	1	Q9C0C2	C7(Carbamidomethyl)	2393.06	809181140	0	6.769e-07	High	142.15	6.49157e-14									0	0	0	0
	DSQGTYSSRDAELQDQEFGKR	2	1	1	Q9C0C2		2417.1	191898224	0	0.001108	High	9.39	1.61112	5.17	High	3.87713						2	56747989	0	0
	ALPAKPALPAKPSLLVPVGPRPPR	2	3	1	Q9C0C2		2442.51	369151032	0	0.0002159	High	49.35	1.1587e-05									3	0	0	0
	CPARPPPSGSQGLLEEMLAASSSK	2	1	1	Q9C0C2	C1(Carbamidomethyl)	2470.21	55787746	0	5.458e-06	High	90.67	2.69538e-08									1	0	0	0
	SFGTRPLSSGFSPEEAQQQDEEFEK	3	1	1	Q9C0C2		2830.28	6021164829	0	6.448e-05	High	83.39	6.11619e-08	43.86	High	0.000530383						1	992999506	0	0
	APVIRPGGTLGLSEAADSDAHLFQDSTEPR	5	1	1	Q9C0C2		3107.55	3456955080	0	1.56953e-08	High	79.25	4.37369e-07	59.48	High	4.05791e-05						1	494500864	0	0
	VSAPGVLTAQDRVVGKPAQLGTQR	1	1	1	Q9C0C2		2448.36	0	0	0.01714				34.73	High	0.00410544						2	0	0	0
	DLQSEFGITGDPQPSSFSPSSWCQGASQDYGLGGASPR	1	1	1	Q9C0C2	C23(Carbamidomethyl)	3973.75	0	0	0.000451				99.94	High	7.70573e-10						0	0	0	0
	VVGKPAQLGTQR	2	1	1	Q9C0C2		1253.73	1578347564	0.001	0.01619	High	46.69	0.000311791									1	0	0	0
	CAAPGGVR	2	3	1	Q9C0C2	C1(Carbamidomethyl)	787.39	6.93595e+07	0.002	0.05707	High	29.24	0.0118529	28.41	High	0.0134838						0	0	0	0
	TLDAQDR	2	1	1	Q9C0C2		818.401	5.69803e+07	0.002	0.02239	High	38.89	0.00271156	21.34	High	0.154248						0	0	0	0
	EVLASPDR	1	2	1	Q9C0C2		886.462	145751146	0.002	0.04442	High	31.16	0.0149674									0	0	0	0
	DSLGTYSSR	1	1	1	Q9C0C2		985.456	1043638774	0.002	0.07518	High	13.76	0.435452									0	0	0	0
	ESSAMASPLPR	1	3	1	Q9C0C2		1145.56	55577163	0.002	0.0573	High	18.43	0.312219									0	0	0	0
	ASPEPPGPESSSR	1	1	1	Q9C0C2		1297.6	3.94349e+08	0.002	0.02788	High	33.67	0.00693701									0	0	0	0
	KIPSVEDSLGEGSRDAGRPGER	2	1	1	Q9C0C2		2312.16	444229316	0.002	0.05469	High	13.84	1.49523									3	0	0	0
	TEAQDLCR	1	1	1	Q9C0C2	C7(Carbamidomethyl)	992.443	0	0.002	0.06496				47.59	High	0.000217726						0	1.14711e+07	0	0
	PAQLGTQR	1	1	1	Q9C0C2		870.478	1.53956e+07	0.003	0.07798	High	28.41	0.0274723									0	0	0	0
	DWTSDVNVK	1	1	1	Q9C0C2		1063.5	31651096	0.003	0.07976	High	25.64	0.06263									0	0	0	0
	TFPSGGEEEAK	1	1	1	Q9C0C2		1151.52	76152458	0.004	0.08687	High	10.38	0.962032									0	0	0	0
	APAPFRPASER	1	2	1	Q9C0C2		1198.63	804900388	0.006	0.1169	High	21.74	0.17484									1	0	0	0
	EVLASPDRLWGSR	1	2	1	Q9C0C2		1485.78	0	0.006	0.1047	High	5.21	10.0936									1	0	0	0
	VPGLGKPLTLPPKPEK	1	1	1	Q9C0C2		1671.02	0	0.008	0.1307	High	5.8	1.03896									2	0	0	0
A5YKK6	CCR4-NOT transcription complex subunit 1 OS=Homo sapiens GN=CNOT1 PE=1 SV=2 - [CNOT1_HUMAN]	40.4	10	96	96	174	1.66787e+10	1.54366e+08	0	0	4765.9	35.82	87	148	656.527	10.73	21	26									2376	266.768	7.10791
	Sequence	# PSMs	# Proteins	# Protein Groups	Protein Group Accessions	Modifications	MH+ [Da]	A5: Area	q-Value	PEP	A2	IonScore A2	Exp Value A2	IonScore B2	B2	Exp Value B2	C2	IonScore C2	Exp Value C2	IonScore D2	Exp Value D2	# Missed Cleavages	B5: Area	C5: Area	D5: Area	D2
	AAANFSDR	2	1	1	A5YKK6		851.401	1859374622	0	0.005341	High	59.39	1.5133e-05	65.91	High	4.116e-06						0	13890728	0	0
	NSFASALR	2	3	1	A5YKK6		865.451	11499833680	0	0.03962	High	43.85	0.000997276	29.89	High	0.0210259						0	31497311	0	0
	EVTAAQVAR	2	1	1	A5YKK6		944.518	2511904860	0	0.008002	High	47.04	0.00063955	57.24	High	8.42044e-05						0	3.94416e+07	0	0
	ILPDSGGVAK	1	1	1	A5YKK6		956.545	3.4186e+09	0	0.009294	High	46.1	0.000683636									0	0	0	0
	SLLLEAYVK	1	2	1	A5YKK6		1035.61	274540122	0	0.01304	High	52.23	6.76205e-05									0	0	0	0
	EVFNCMLR	1	1	1	A5YKK6	C5(Carbamidomethyl)	1068.5	2092824230	0	0.01077	High	49.64	0.000181433									0	0	0	0
	MLAHTPQQK	1	3	1	A5YKK6	M1(Oxidation)	1069.55	0	0	0.01165	High	43.84	0.000879791									0	0	0	0
	AYGSPWCNK	1	2	1	A5YKK6	C7(Carbamidomethyl)	1082.47	2082777442	0	0.01132	High	58.6	1.0698e-05									0	0	0	0
	SNYEAMIDR	1	2	1	A5YKK6		1098.49	4065521280	0	0.01236	High	51.32	8.41211e-05									0	0	0	0
	DAIAALGLLQK	2	2	1	A5YKK6		1112.67	1409126689	0	0.005226	High	57.66	2.63092e-05									0	0	0	0
	SLLEVVVLSR	2	2	1	A5YKK6		1114.68	27503189	0	0.002337	High	23.33	0.084774	48.61	High	0.000183169						0	48108489	0	0
	SPVTFLSDLR	1	2	1	A5YKK6		1134.62	746254144	0	0.002093	High	56.7	8.15633e-05									0	0	0	0
	LPDPFTPNLK	1	2	1	A5YKK6		1141.62	0	0	0.01123	High	35.64	0.00635852									0	0	0	0
	DFALDSEESR	1	3	1	A5YKK6		1168.51	4352864032	0	0.01295	High	32.57	0.0054505									0	0	0	0
	QLAVYEEFAR	1	1	1	A5YKK6	N-Term(Gln->pyro-Glu)	1208.59	1093012132	0	0.003624	High	48.4	0.000433632									0	0	0	0
	CPSILGGLAPEK	1	2	1	A5YKK6	C1(Carbamidomethyl)	1241.65	3202907458	0	0.000541	High	38.41	0.00367739									0	0	0	0
	NLDEQLSAPKK	4	2	1	A5YKK6		1242.67	7942188092	0	0.001348	High	52.59	0.000213713	49.33	High	0.000452722						1	6.66391e+07	0	0
	GLHNVVYGIQR	2	1	1	A5YKK6		1255.69	3649983424	0	0.002209	High	46.12	0.000714703									0	0	0	0
	RLATEFELRK	1	1	1	A5YKK6		1262.72	515066680	0	0.001084	High	43.26	0.00124625									2	0	0	0
	LAEVGQYEQVK	2	1	1	A5YKK6		1263.66	7741139020	0	0.0003097	High	78.63	4.5102e-07									0	0	0	0
	CYHNLDAFVR	2	2	1	A5YKK6	C1(Carbamidomethyl)	1294.6	215391440	0	0.003087	High	54.31	6.65372e-05									0	0	0	0
	IVEPPENIQEK	3	2	1	A5YKK6		1295.68	19062811296	0	0.009109	High	67.62	4.93863e-06	20.63	High	0.246083						0	7.67049e+07	0	0
	KDFALDSEESR	2	3	1	A5YKK6		1296.61	1.02538e+07	0	0.004509	High	58.21	2.53693e-05									1	0	0	0
	HGPEADRHLLR	2	3	1	A5YKK6		1300.69	24190809	0	0.00969	High	22.66	0.196746									1	0	0	0
	SNLQVSNEPGNR	1	2	1	A5YKK6		1314.64	811709052	0	0.001876	High	64.3	7.04059e-06									0	0	0	0
	IAMTTCEQIVR	1	3	1	A5YKK6	C6(Carbamidomethyl)	1321.66	1591172542	0	0.003323	High	42.8	0.00162428									0	0	0	0
	IAMTTCEQIVR	1	3	1	A5YKK6	M3(Oxidation); C6(Carbamidomethyl)	1337.66	118289899	0	0.006392	High	31.8	0.017145									0	0	0	0
	EREVFNCMLR	2	1	1	A5YKK6	C7(Carbamidomethyl)	1353.64	229027458	0	0.01322	High	46.04	0.000506482									1	0	0	0
	VDMLSEINIAPR	2	2	1	A5YKK6		1357.72	4026965920	0	0.0004095	High	93.91	1.38597e-08									0	0	0	0
	AVQELVHPVVDR	3	2	1	A5YKK6		1361.75	10674566384	0	0.0005955	High	60.65	2.67339e-05	33.59	High	0.0134319						0	76809166	0	0
	VDMLSEINIAPR	1	2	1	A5YKK6	M3(Oxidation)	1373.71	207411026	0	0.002274	High	53.13	0.000176079									0	0	0	0
	CLIECRDEYK	2	2	1	A5YKK6	C1(Carbamidomethyl); C5(Carbamidomethyl)	1385.62	1292375608	0	0.006166	High	50.85	0.000105247									1	0	0	0
	TRSPVTFLSDLR	2	2	1	A5YKK6		1391.76	1208048912	0	0.000358	High	55.71	7.96205e-05									1	0	0	0
	TVTVTRPTGVSFK	2	2	1	A5YKK6		1392.78	1705262944	0	0.0001009	High	66.02	5.71329e-06									1	0	0	0
	NKPILHTDLDVK	2	1	1	A5YKK6		1392.79	11586071160	0	0.003545	High	49.43	0.000212657									1	0	0	0
	ASQQEIQHIVNR	2	3	1	A5YKK6		1422.75	3177179864	0	0.0001412	High	114.54	1.30077e-10									0	0	0	0
	IAMTTCEQIVRK	1	3	1	A5YKK6	C6(Carbamidomethyl)	1449.75	1599304096	0	0.002387	High	76.54	7.28678e-07									1	0	0	0
	IAMTTCEQIVRK	3	3	1	A5YKK6	M3(Oxidation); C6(Carbamidomethyl)	1465.75	1.52417e+08	0	0.001246	High	54.68	0.000107909									1	0	0	0
	CLFSHVDFSGDGK	1	3	1	A5YKK6	C1(Carbamidomethyl)	1468.66	889159238	0	0.0001217	High	61.12	8.46085e-06									0	0	0	0
	NSRDAIAALGLLQK	3	2	1	A5YKK6		1469.84	962046028	0	0.0002904	High	71.54	1.7361e-06									1	0	0	0
	EWVNLYHSAAAGR	2	2	1	A5YKK6		1473.72	4.05364e+07	0	0.001952	High	64.05	1.17081e-05									0	0	0	0
	EIDDEANSYFQR	2	3	1	A5YKK6		1486.64	6690153151	0	0.003337	High	51.51	5.1208e-05	38.78	High	0.000940282						0	0	0	0
	CPVVLAPLLYPEK	1	1	1	A5YKK6	C1(Carbamidomethyl)	1498.83	1676027764	0	0.005137	High	43.32	0.00148755									0	0	0	0
	NMRLPDPFTPNLK	3	2	1	A5YKK6		1542.81	1380276448	0	0.007987	High	58.85	4.63276e-05									1	0	0	0
	RRCPSILGGLAPEK	2	2	1	A5YKK6	C3(Carbamidomethyl)	1553.86	348955934	0	0.002448	High	41.95	0.00168502									2	0	0	0
	LFQSVAQCCMGQK	3	1	1	A5YKK6	C8(Carbamidomethyl); C9(Carbamidomethyl)	1556.7	6807411344	0	0.001271	High	70.37	9.59658e-07									0	0	0	0
	LFQSVAQCCMGQK	1	1	1	A5YKK6	C8(Carbamidomethyl); C9(Carbamidomethyl); M10(Oxidation)	1572.7	512565830	0	0.001125	High	50.79	8.8787e-05									0	0	0	0
	LCTEMCVEISYR	1	2	1	A5YKK6	C2(Carbamidomethyl); M5(Oxidation); C6(Carbamidomethyl)	1576.68	2.03522e+06	0	0.0005735	High	75.92	8.18747e-08									0	0	0	0
	GQQELLYVVPFVAK	2	2	1	A5YKK6		1590.89	9768956356	0	0.0006545	High	57.97	3.79819e-05									0	0	0	0
	ILTNFTGVMPPQFK	3	2	1	A5YKK6		1592.85	3761098208	0	0.0005836	High	63.85	1.51858e-05									0	0	0	0
	LGTSGLNQPTFQQSK	1	3	1	A5YKK6		1605.82	14430187264	0	0.003919	High	17.82	0.658307									0	0	0	0
	QAWATDDVAQIYDK	2	1	1	A5YKK6	N-Term(Gln->pyro-Glu)	1606.74	1054825388	0	0.0002202	High	96.05	3.57571e-09									0	0	0	0
	GNAPEGLPQLMEVVR	2	2	1	A5YKK6		1609.84	16542993616	0	0.0002224	High	89.07	4.29862e-08	10.83	High	2.96548						0	0	0	0
	YCDPVVLTYQAER	2	1	1	A5YKK6	C2(Carbamidomethyl)	1613.77	4.87579e+09	0	0.0001101	High	71.31	1.44223e-06									0	0	0	0
	QAWATDDVAQIYDK	1	1	1	A5YKK6		1623.76	5914452624	0	6.267e-05	High	109.78	2.35113e-10									0	0	0	0
	GNAPEGLPQLMEVVR	1	2	1	A5YKK6	M11(Oxidation)	1625.84	683085552	0	0.003048	High	37.1	0.00670747									0	0	0	0
	APPEDDNREIATWK	2	1	1	A5YKK6		1641.79	1512045920	0	0.00228	High	52.54	0.000120074									1	0	0	0
	CPVVLAPLLYPEKR	1	1	1	A5YKK6	C1(Carbamidomethyl)	1654.93	90094204	0	4.667e-05	High	62.72	1.15733e-05									1	0	0	0
	EVTYELDHPGFQIR	2	1	1	A5YKK6		1703.84	1468280878	0	8.09e-05	High	66.2	7.23248e-06									0	0	0	0
	CPSILGGLAPEKDQPK	3	2	1	A5YKK6	C1(Carbamidomethyl)	1709.89	2385220694	0	2.706e-05	High	77.23	5.99873e-07									1	0	0	0
	ILTNFTGVMPPQFKK	4	2	1	A5YKK6		1720.94	670202781	0	0.0001232	High	81.48	2.12653e-07									1	0	0	0
	ILTNFTGVMPPQFKK	1	2	1	A5YKK6	M9(Oxidation)	1736.94	98129248	0	0.003437	High	29.77	0.0294174									1	0	0	0
	AFSAFVGQMHQQGILK	2	1	1	A5YKK6		1761.91	972648104	0	3.33e-05	High	78.21	6.34989e-07									0	0	0	0
	NLALDINELKPGNLLK	1	1	1	A5YKK6		1765.02	1.71544e+08	0	0.00456	High	43.18	0.000483244									1	0	0	0
	RYCDPVVLTYQAER	2	1	1	A5YKK6	C3(Carbamidomethyl)	1769.87	1818703704	0	8.706e-06	High	65.99	7.91809e-06									1	0	0	0
	AQAEQQHNPAANPTMIR	4	2	1	A5YKK6		1876.9	3542781360	0	3.33e-05	High	89.22	3.1594e-08	14.27	High	1.20838						0	8.04761e+06	0	0
	AQAEQQHNPAANPTMIR	2	2	1	A5YKK6	M15(Oxidation)	1892.9	4.5416e+08	0	0.001281	High	56.73	5.5629e-05									0	0	0	0
	RRCPSILGGLAPEKDQPK	1	2	1	A5YKK6	C3(Carbamidomethyl)	2022.1	199160449	0	0.00561	High	26.48	0.0685962									3	0	0	0
	EVTYELDHPGFQIRDSK	1	1	1	A5YKK6		2034	166806658	0	0.006189	High	29.11	0.0368845									1	0	0	0
	MKPSDLSQVWPEANQHFSK	1	3	1	A5YKK6	M1(Oxidation)	2245.07	81021140	0	0.0003615	High	26.96	0.0587001									1	0	0	0
	MQGSITTPGSIALAQAQAQAQVPAK	3	1	1	A5YKK6		2467.3	415571936	0	5.629e-06	High	125.4	9.05586e-12									0	0	0	0
	MQGSITTPGSIALAQAQAQAQVPAK	2	1	1	A5YKK6	M1(Oxidation)	2483.3	451041440	0	7.637e-06	High	112.26	1.94631e-10									0	0	0	0
	CITELEQHLHAIPPTLAMNPQAQALR	2	1	1	A5YKK6	C1(Carbamidomethyl)	2952.51	267161192	0	1.406e-06	High	64.04	1.34313e-05									0	0	0	0
	VLESSIR	1	2	1	A5YKK6		803.462	0	0	0.03956				10.72	High	1.63939						0	1.92349e+07	0	0
	NLDEQLSAPK	1	2	1	A5YKK6		1114.57	0	0	0.008907				52.71	High	0.000126984						0	48777178	0	0
	SLDLIESLLR	1	1	1	A5YKK6		1158.67	0	0	0.0168				40.1	High	0.0023698						0	24436755	0	0
	VLGIVVGVLLQDHDVR	1	2	1	A5YKK6		1732.02	0	0	0.0006417				48.63	High	0.000108985						0	0	0	0
	SDGAQAHTWNVEVLIDVLK	2	1	1	A5YKK6		2095.08	0	0	3.2e-05				63.55	High	1.66251e-05						0	1.06798e+08	0	0
	DKSDGAQAHTWNVEVLIDVLK	2	1	1	A5YKK6		2338.2	0	0	8.829e-05				60.23	High	3.37163e-05						1	1.94536e+08	0	0
	IAFIFNNLSQSNMTQKVEELK	1	2	1	A5YKK6		2454.27	0	0	0.004354				52.87	High	0.000199337						1	47274525	0	0
	NVPGFLPTNDLSQPTGFLAQPMK	1	1	1	A5YKK6		2472.26	0	0	0.04532				8.9	High	4.86314						0	0	0	0
	CLIECRDEYKYNVEAVELLIR	3	2	1	A5YKK6	C1(Carbamidomethyl); C5(Carbamidomethyl)	2685.33	0	0	4.295e-06				67.1	High	6.94145e-06						2	161765339	0	0
	ARQPPPGVMPK	2	2	1	A5YKK6	M9(Oxidation)	1193.64	1.88519e+08	0.001	0.01417	High	40.01	0.00286839									1	0	0	0
	EPLLMSISTNLK	1	3	1	A5YKK6		1345.74	25515755	0.001	0.01523	High	36.82	0.00771567									0	0	0	0
	VLLTSDK	1	1	1	A5YKK6		775.455	5811752260	0.002	0.04853	High	29.58	0.0112908									0	0	0	0
	TDDLITR	1	2	1	A5YKK6		833.435	1674059094	0.002	0.04917	High	39.62	0.00306695									0	0	0	0
	IAAHHMMR	1	3	1	A5YKK6		966.474	0	0.002	0.03609	High	17.78	0.383467									0	0	0	0
	NLFEEYR	1	1	1	A5YKK6		970.462	565144140	0.002	0.06537	High	21.24	0.101093									0	0	0	0
	QLFSFPIK	1	1	1	A5YKK6		979.562	121260812	0.002	0.05029	High	36.13	0.00496095									0	0	0	0
	ILDVAQDLK	1	1	1	A5YKK6		1014.58	0	0.002	0.02884	High	46.08	0.000975319									0	0	0	0
	MVLNETYR	1	2	1	A5YKK6		1025.51	1560191546	0.002	0.0179	High	37.63	0.00380547									0	0	0	0
	NLILSAFPR	1	2	1	A5YKK6		1030.6	6973379108	0.002	0.05768	High	30.61	0.0223757									0	0	0	0
	FEIEVLCK	1	1	1	A5YKK6	C7(Carbamidomethyl)	1037.53	42572354	0.002	0.023	High	23.58	0.129147									0	0	0	0
	ELNPSLNFK	1	1	1	A5YKK6		1061.56	5086806744	0.002	0.07407	High	12.52	1.69047									0	0	0	0
	EVFNCMLR	1	1	1	A5YKK6	C5(Carbamidomethyl); M6(Oxidation)	1084.49	264395144	0.002	0.02606	High	29.14	0.0137746									0	0	0	0
	SNYEAMIDR	2	2	1	A5YKK6	M6(Oxidation)	1114.48	695603205	0.002	0.02105	High	34.51	0.00297358	4.06	High	3.61233						0	0	0	0
	ARQPPPGVMPK	1	2	1	A5YKK6		1177.65	2824789296	0.002	0.03402	High	15.39	0.877321									1	0	0	0
	GAFGVGQEQIDAFLK	1	1	1	A5YKK6		1579.81	2.67646e+06	0.002	0.03845	High	44.67	0.00121465									0	0	0	0
	DVPPSINTTNIDTLLVATDQTER	1	2	1	A5YKK6		2513.28	177683488	0.002	0.03003	High	18.2	0.525206									0	0	0	0
	LIALLVK	1	2	1	A5YKK6		769.554	562310792	0.003	0.07973	High	49.79	1.04706e-05									0	0	0	0
	DLDSYLK	1	2	1	A5YKK6		853.432	1978884248	0.003	0.08468	High	37.97	0.00193101									0	0	0	0
	QAQQVMEGTGAS	1	1	1	A5YKK6	M6(Oxidation)	1222.54	3.93391e+07	0.003	0.08184	High	64.82	2.55448e-06									0	0	0	0
	TVTVTRPTGVSFKK	2	2	1	A5YKK6		1520.88	4.12537e+09	0.003	0.09312	High	17.13	0.284654	13.85	High	0.597541						2	7.32103e+07	0	0
	VLGMMAR	1	1	1	A5YKK6		777.411	540693848	0.004	0.08689	High	47.58	0.00018593									0	0	0	0
	EKAEYLLR	1	2	1	A5YKK6		1021.57	115222826	0.005	0.09394	High	20.44	0.21055									1	0	0	0
	NIIVQFGVR	1	1	1	A5YKK6		1045.62	67250074	0.005	0.09137	High	34.86	0.00809938									0	0	0	0
	ILLVDER	1	2	1	A5YKK6		857.509	731423876	0.006	0.1008	High	54.8	6.20871e-05									0	0	0	0
	QPPPGVMPK	1	2	1	A5YKK6		950.512	9795838	0.008	0.1388	High	23.46	0.134118									0	0	0	0
	QAQQVMEGTGAS	1	1	1	A5YKK6		1206.54	7.26911e+08	0.008	0.1369	High	29.83	0.0122711									0	0	0	0
P13645	Keratin, type I cytoskeletal 10 OS=Homo sapiens GN=KRT10 PE=1 SV=6 - [K1C10_HUMAN]	63.7	33	31	38	173	1.13237e+10	2788281314	7.81331e+09	3.4558e+09	1417.3	40.24	26	35	1590.55	54.28	28	43	1170.05	2231.54	31.85	62.5	18	33	27	68	584	58.7917	5.21143
	Sequence	# PSMs	# Proteins	# Protein Groups	Protein Group Accessions	Modifications	MH+ [Da]	A5: Area	q-Value	PEP	A2	IonScore A2	Exp Value A2	IonScore B2	B2	Exp Value B2	C2	IonScore C2	Exp Value C2	IonScore D2	Exp Value D2	# Missed Cleavages	B5: Area	C5: Area	D5: Area	D2
	YENEVALR	4	2	1	P13645		993.5	4693104461	0	0.03011	High	44.83	0.000899409	44.69	High	0.00106812	High	47.81	0.000485968	47.34	0.000504612	0	1168482534	3.82355e+06	1.39834e+09	High
	VLDELTLTK	3	3	1	P13645		1031.6	7252519680	0	0.04793	High	38.13	0.00380693	27.88	High	0.0403251				28.29	0.0392867	0	2691763504	0	3741056133	High
	VTMQNLNDR	4	17	4	CON_00384444.5;P08779;P13645;CON_00721270.3		1090.53	5300746602	0	0.03291	High	53.13	0.000139599	32.86	High	0.0148553	High	48.65	0.000389588	63.59	1.24913e-05	0	0	5125129924	3.09152e+08	High
	VTMQNLNDR	4	17	4	CON_00384444.5;P08779;P13645;CON_00721270.3	M3(Oxidation)	1106.52	90458580	0	0.003677	High	42.86	0.00136131	43.06	High	0.00128768	High	51.98	0.000165123	60.85	2.14194e-05	0	397891916	115941710	5.70372e+07	High
	DAEAWFNEK	3	9	1	P13645		1109.49	2527550832	0	0.01271	High	43.22	0.00055266	42.98	High	0.000579026				18.83	0.151865	0	292354005	0	817192408	High
	LENEIQTYR	4	4	1	P13645		1165.59	3.4528e+08	0	0.01185	High	57.4	5.74116e-05	59.94	High	3.17354e-05	High	75.91	8.55255e-07	69.78	3.24004e-06	0	90686456	1.71257e+08	155166028	High
	QSVEADINGLR	2	11	3	K7ERE3;P13645;Q2M2I5		1201.62	56341050	0	0.002968	High	71.85	2.10308e-06							40.04	0.00316075	0	0	0	0	High
	LKYENEVALR	6	2	1	P13645		1234.68	1437962556	0	0.01281	High	11.79	1.66879	22.18	High	0.173127	High	21.9	0.162705	23.61	0.124556	1	979428096	2517524902	1958759288	High
	SLLEGEGSSGGGGR	4	2	1	P13645		1262.6	2582388968	0	0.007412	High	60.34	1.90025e-05	57.63	High	3.78821e-05	High	56	5.14937e-05	33.67	0.00960014	0	853862876	1.55801e+09	8.58663e+08	High
	QSVEADINGLRR	7	10	2	K7ERE3;P13645		1357.72	485935053	0	0.01466	High	33.71	0.0143427	15.16	High	1.06372	High	26.03	0.0864377	29	0.0463914	1	0	3801694896	1179044482	High
	SQYEQLAEQNR	2	2	1	P13645		1365.64	114369567	0	0.002198	High	62.02	1.4885e-05							44.63	0.000790283	0	0	0	46253537	High
	ALEESNYELEGK	4	3	1	P13645		1381.65	5167404726	0	0.0003813	High	64.29	6.87063e-06	82.62	High	9.68218e-08	High	69.25	2.35323e-06			0	1598805180	4997572600	0
	QSLEASLAETEGR	3	4	1	P13645		1390.68	0	0	0.0002678	High	87.87	4.2541e-08	65.11	High	8.32461e-06				77.97	5.24246e-07	0	1651418732	0	2483471540	High
	IRLENEIQTYR	8	3	1	P13645		1434.77	4091308576	0	0.0002061	High	83.07	1.87653e-07	77.46	High	6.66744e-07	High	45.28	0.00106289	70.98	2.94859e-06	1	2010900676	2739213532	1526812308	High
	SQYEQLAEQNRK	9	2	1	P13645		1493.74	13984124294	0	0.01705	High	35.68	0.00794964	40.64	High	0.00253716	High	56.65	6.31514e-05	43.47	0.00127737	1	2935743362	9316260384	3680337568	High
	SGGGGGGGGCGGGGGVSSLR	4	2	1	P13645	C10(Carbamidomethyl)	1549.68	435785684	0	6.925e-07	High	124.47	2.09005e-12	134.48	High	1.8179e-13	High	116.18	1.43389e-11	141.54	5.01541e-14	0	1.17751e+08	194068618	1.21119e+08	High
	VRALEESNYELEGK	8	3	1	P13645		1636.82	3840278800	0	2.792e-06	High	74.24	1.43147e-06	75.62	High	1.01987e-06	High	75.15	1.1349e-06	75.55	1.0434e-06	1	1170691096	3628108998	1390062908	High
	GSLGGGFSSGGFSGGSFSR	6	2	1	P13645		1707.77	2161215525	0	0.0001067	High	96.77	3.14515e-09	80.66	High	1.15967e-07	High	128.41	2.06222e-12	66.28	3.46192e-06	0	1.1248e+09	6.83088e+08	0	High
	VTMQNLNDRLASYLDK	4	7	4	CON_00384444.5;P08779;P13645;CON_00721270.3		1880.96	509440276	0	5.417e-05	High	46.34	0.00088264							31.2	0.0277639	1	0	0	199141916	High
	ELTTEIDNNIEQISSYK	3	2	1	P13645		1996.97	4.29766e+09	0	3.657e-05	High	104.51	1.00535e-09							81.25	2.1297e-07	0	0	0	692250914	High
	AETECQNTEYQQLLDIK	7	2	1	P13645	C5(Carbamidomethyl)	2082.96	1056759424	0	7.752e-06	High	108.39	2.89754e-10	115.23	High	5.59344e-11	High	72.05	1.18198e-06	83.05	9.63651e-08	0	1129324304	5.85584e+06	1.38727e+09	High
	GSSGGGCFGGSSGGYGGLGGFGGGSFR	5	2	1	P13645	C7(Carbamidomethyl)	2342.98	2634593584	0	9.561e-05	High	159.55	4.15941e-16	165.69	High	1.01165e-16				124.69	1.22265e-12	0	2.23814e+08	0	558670640	High
	NVQALEIELQSQLALK	18	2	1	P13645		1797.01	0	0	0.000133				74.21	High	7.20698e-07				104.64	6.51042e-10	0	121281974	0	495369341	High
	NQILNLTTDNANILLQIDNAR	9	2	1	P13645		2367.26	0	0	3.285e-07				124.96	High	1.1697e-11	High	86.11	1.02371e-07	138.77	5.6547e-13	0	1.08012e+09	4.77944e+07	2.4425e+09	High
	NVSTGDVNVEMNAAPGVDLTQLLNNMR	4	2	1	P13645		2872.39	0	0	8.393e-06				73.04	High	1.75545e-06				119.12	4.35351e-11	0	220461788	0	2.90232e+08	High
	NVSTGDVNVEMNAAPGVDLTQLLNNMR	3	2	1	P13645	M11(Oxidation)	2888.39	0	0	0.0002245				60.9	High	2.78394e-05				84.12	1.29538e-07	0	95237546	0	194939948	High
	ELTTEIDNNIEQISSYKSEITELRR	4	2	1	P13645		2981.51	0	0	6.782e-06				10.81	High	2.87128				55.57	9.66502e-05	2	0	0	1.3771e+08	High
	DLRNVSTGDVNVEMNAAPGVDLTQLLNNMR	1	2	1	P13645	M14(Oxidation)	3272.6	0	0	0.01999				39.47	High	0.00373962						1	3.03383e+07	0	0
	QSLEASLAETEGR	1	4	1	P13645	N-Term(Gln->pyro-Glu)	1373.65	0	0	0.01095							High	60.17	1.87034e-05			0	0	0	0
	HGNSHQGEPRDYSK	1	2	1	P13645		1611.73	0	0	0.00995										16.53	0.233448	1	0	0	0	High
	RNVQALEIELQSQLALK	1	2	1	P13645		1953.12	0	0	0.02395										20.73	0.0895996	1	0	0	12978314	High
	ADLEMQIESLTEELAYLKK	1	2	1	P13645		2224.14	0	0	0.0002735										34.79	0.0132426	1	0	0	4.41274e+07	High
	ADLEMQIESLTEELAYLKK	1	2	1	P13645	M5(Oxidation)	2240.14	0	0	0.0001587										70.03	4.09164e-06	1	0	0	187163035	High
	YCVQLSQIQAQISALEEQLQQIR	2	2	1	P13645	C2(Carbamidomethyl)	2746.42	0	0	0.0006242										52.62	0.000190362	0	0	0	0	High
	NVSTGDVNVEMNAAPGVDLTQLLNNMR	2	2	1	P13645	M11(Oxidation); M26(Oxidation)	2904.39	0	0	0.001419										54.63	0.000107093	0	0	0	7.43863e+07	High
	DLRNVSTGDVNVEMNAAPGVDLTQLLNNMR	1	2	1	P13645		3256.6	0	0	3.612e-06										78.42	5.28758e-07	1	0	0	4.66504e+07	High
	LASYLDK	5	23	6	Q04695;CON_00384444.5;P08779;P13645;P35527;CON_00721270.3		809.44	1.27345e+10	0.001	0.05781	High	33.32	0.00377125	19.31	High	0.0949478	High	34.48	0.00288725	34.72	0.00315364	0	1953513462	22181682	1030391496	High
	VTMQNLNDRLASYLDK	2	7	4	CON_00384444.5;P08779;P13645;CON_00721270.3	M3(Oxidation)	1896.96	0	0.001	0.03615							High	6.04	8.91011	10.83	2.96961	1	0	28317417	6.94676e+07	High
	LAADDFR	4	54	7	K7ERE3;P08779;P13645;Q04695;Q2M2I5;CON_00384444.5;CON_00721270.3		807.398	72503111	0.002	0.06398	High	6.4	3.84866	43.51	High	0.000971531	High	50.27	0.000205799	40.51	0.00199181	0	2737337076	8998545748	2946004317	High
	SEITELR	3	4	1	P13645		847.452	1.10083e+08	0.002	0.06407	High	48.16	0.000471254	27.1	High	0.0601527				34.51	0.0109562	0	28880247	0	24850873	High
	SEITELRR	2	4	1	P13645		1003.55	1.88955e+09	0.002	0.06208	High	28.83	0.0422866	21.54	High	0.22657						1	821302452	0	0
	RVLDELTLTK	1	3	1	P13645		1187.7	259025856	0.002	0.03611	High	41.95	0.00156375									1	0	0	0
	IKEWYEK	1	5	1	P13645		995.522	0	0.003	0.09415				22.77	High	0.136075						1	0	0	0
	KNHEEEMK	1	20	3	K7ERE3;P13645;Q2M2I5		1044.48	0	0.003	0.08995				26.22	High	0.0230424						1	211288	0	0
	NHEEEMKDLR	1	2	1	P13645	M6(Oxidation)	1316.59	0	0.005	0.1016										5.47	2.83792	1	0	0	1.45843e+07	High
P19474	E3 ubiquitin-protein ligase TRIM21 OS=Homo sapiens GN=TRIM21 PE=1 SV=1 - [RO52_HUMAN]	67.79	3	46	46	149	2.42955e+10	12667168420	7877364732	6.43583e+07	1239.25	52	32	54	1435.67	55.37	38	70	606.49	68.9667	30.74	10.74	14	3	22	3	475	54.1351	6.37939
	Sequence	# PSMs	# Proteins	# Protein Groups	Protein Group Accessions	Modifications	MH+ [Da]	A5: Area	q-Value	PEP	A2	IonScore A2	Exp Value A2	IonScore B2	B2	Exp Value B2	C2	IonScore C2	Exp Value C2	IonScore D2	Exp Value D2	# Missed Cleavages	B5: Area	C5: Area	D5: Area	D2
	KQELAEK	1	1	1	P19474		845.472	4.73445e+06	0	0.00944	High	32.39	0.0188891									1	0	0	0
	LEVEIAIK	4	2	1	P19474		914.555	0	0	0.01315	High	46.67	0.000393959	46.42	High	0.000417303						0	4.31384e+08	0	0
	LHLFCEK	2	1	1	P19474	C5(Carbamidomethyl)	946.479	6530234606	0	0.0384	High	26.06	0.086462	22.71	High	0.207085						0	7990500864	0	0
	SVCHVPGLK	3	1	1	P19474	C3(Carbamidomethyl)	996.529	0	0	0.01247	High	35.5	0.00614407	24.29	High	0.0642376	High	38.83	0.00285402			0	2989869580	8.29619e+08	0
	LQVALGELR	2	1	1	P19474		998.598	25061383584	0	0.03858	High	48.9	0.000163608	48.81	High	0.000188077						0	8979647268	0	0
	KGHFLLSSK	2	1	1	P19474		1016.59	0	0	0.01334	High	34.64	0.0101006	44.89	High	0.000924368						1	2.14503e+08	0	0
	GGGSVCPVCR	3	1	1	P19474	C6(Carbamidomethyl); C9(Carbamidomethyl)	1048.47	19042101770	0	0.01557	High	34.7	0.00265993	27.23	High	0.0150441	High	40.15	0.000777671			0	9101410177	9333576044	0
	IHAEFVQQK	3	1	1	P19474		1099.59	8.19418e+09	0	0.0005566	High	42.99	0.00144675	49.17	High	0.000345626				39.69	0.00296421	0	3.36514e+09	0	1.85279e+07	High
	EAWDLGVCR	2	1	1	P19474	C8(Carbamidomethyl)	1105.51	0	0	0.002565	High	41.15	0.00103594	44.28	High	0.000503888						0	2330538952	0	0
	SVCHVPGLKK	6	1	1	P19474	C3(Carbamidomethyl)	1124.63	17462574	0	0.002762	High	42.16	0.00141695	37.54	High	0.00496877						1	1012310304	0	0
	QLANMVNNLK	5	1	1	P19474	N-Term(Gln->pyro-Glu)	1127.59	484070912	0	0.01005	High	45.85	0.000634439	30.98	High	0.0174362	High	50.35	0.000219572			0	448395748	1.75521e+07	0
	QLANMVNNLK	2	1	1	P19474		1144.61	15575813892	0	0.008806	High	53.94	0.000151972	54.71	High	0.000125422						0	3148910064	0	0
	LQVALGELRR	3	1	1	P19474		1154.7	5209165120	0	0.002648	High	36.17	0.00269324	34.2	High	0.00423911	High	21.43	0.0802186			1	3732721032	440112832	0
	DLDITSPELR	2	1	1	P19474		1158.6	0	0	0.04165	High	13.68	1.39493	10.84	High	3.42429						0	0	0	0
	QLANMVNNLK	3	1	1	P19474	M5(Oxidation)	1160.61	6.33331e+08	0	0.006773	High	59.35	4.34382e-05	59.49	High	4.24538e-05	High	59.53	4.16746e-05			0	668743769	1.0326e+08	0
	NFLVEEEQR	3	1	1	P19474		1163.57	23084843002	0	0.001363	High	41.76	0.00174037	50.22	High	0.000239552	High	21.87	0.171634			0	9802160576	0	0
	HYWEVDVTGK	3	1	1	P19474		1233.59	10066748812	0	0.0004296	High	55.97	5.51387e-05	54.05	High	7.67423e-05	High	22.97	0.107493			0	3587831624	669147650	0
	QLQELEKDER	2	1	1	P19474	N-Term(Gln->pyro-Glu)	1270.63	92796184	0	0.01852	High	18.26	0.31274	9.45	High	2.04302						1	0	0	0
	QLQELEKDER	5	1	1	P19474		1287.65	673663964	0	0.002628	High	63.6	1.35756e-05	55.1	High	9.07002e-05	High	68.57	4.07951e-06			1	2.78345e+08	38823977	0
	SRIHAEFVQQK	6	1	1	P19474		1342.72	24740294578	0	0.005745	High	43.4	0.00166152	17.25	High	0.703543	High	46.03	0.00101031			1	16464395388	3502808496	0
	ALCWVCAQSRK	5	1	1	P19474	C3(Carbamidomethyl); C6(Carbamidomethyl)	1378.67	1101972088	0	0.01061	High	30.89	0.0232598	38	High	0.0040177	High	24.88	0.0902117			1	224429710	148949208	0
	LGDTQQSIPGNEER	2	2	1	P19474		1543.74	4.94128e+09	0	0.0002177	High	78.31	3.60072e-07	39.37	High	0.00276889						0	2688368118	0	0
	EAWDLGVCRDSVR	4	1	1	P19474	C8(Carbamidomethyl)	1562.74	1250320760	0	0.04092	High	21.72	0.142335	25.39	High	0.061716						1	154031768	0	0
	EISQEAREGTQGER	3	1	1	P19474		1589.75	3334553540	0	0.008327	High	53	0.000111514				High	25.75	0.0529484			1	0	476172979	0
	QLQELEKDEREQLR	4	1	1	P19474	N-Term(Gln->pyro-Glu)	1796.91	395785244	0	0.001855	High	44.22	0.00127535	29.65	High	0.0350108	High	5.68	9.16642			2	1.13491e+09	10795709656	0
	NFLVEEEQRQLQELEK	6	1	1	P19474		2032.03	4050938640	0	7.727e-06	High	100.9	3.21474e-09	104.76	High	1.31506e-09						1	3123929192	0	0
	HRDHAMVPLEEAAQEYQEK	4	1	1	P19474		2281.07	1496414656	0	3.493e-05	High	87.54	4.48423e-08	41.79	High	0.00143039						1	76053792	0	0
	HRDHAMVPLEEAAQEYQEK	4	1	1	P19474	M6(Oxidation)	2297.06	439118806	0	7.101e-06	High	54.18	6.95139e-05	67.38	High	3.01637e-06						1	619696102	0	0
	LGDTQQSIPGNEERFDSYPMVLGAQHFHSGK	6	2	1	P19474		3445.62	14426246416	0	2.073e-05	High	47.79	0.000363456	43.1	High	0.001102						1	779095896	0	0
	LGDTQQSIPGNEERFDSYPMVLGAQHFHSGK	4	2	1	P19474	M20(Oxidation)	3461.62	987478030	0	0.0005213	High	31.57	0.0166494	18.58	High	0.323807						1	0	0	0
	QLANMVNNLK	2	1	1	P19474	N-Term(Gln->pyro-Glu); M5(Oxidation)	1143.58	0	0	0.01428				35.15	High	0.0087218	High	74.57	8.60631e-07			0	52164953	1.07113e+06	0
	RKGHFLLSSK	2	1	1	P19474		1172.69	0	0	0.001079				32.49	High	0.0142319						2	9.09149e+06	0	0
	LHLFCEKDGK	1	1	1	P19474	C5(Carbamidomethyl)	1246.62	0	0	0.01402				18.87	High	0.396288						1	17236616	0	0
	ALCWVCAQSR	2	1	1	P19474	C3(Carbamidomethyl); C6(Carbamidomethyl)	1250.58	0	0	0.01314				10.54	High	1.42176	High	40.88	0.0014086			0	0	475668756	0
	SGFWTIWLWNK	1	1	1	P19474		1437.73	0	0	0.0226				33.27	High	0.015401						0	20305282	0	0
	QELAEKLEVEIAIK	1	1	1	P19474		1612.92	0	0	0.0006789				50.97	High	0.000172364						1	40003530	0	0
	KQELAEKLEVEIAIK	4	1	1	P19474		1741.01	0	0	0.0002005				69.17	High	1.67063e-06						2	244941060	0	0
	QLQELEKDEREQLR	4	1	1	P19474		1813.94	0	0	0.01166				38.34	High	0.00456518	High	20.73	0.314021			2	5232583444	1023531452	0
	RKQELAEKLEVEIAIK	3	1	1	P19474		1897.11	0	0	0.0001881				48.91	High	0.000129814						3	0	0	0
	LAQQSQALQELISELDR	1	1	1	P19474		1942.02	0	0	1.355e-05				78.8	High	4.6139e-07						0	1.53708e+08	0	0
	SESWNLKDLDITSPELR	1	1	1	P19474		2003.01	0	0	0.001325				39.55	High	0.00371019						1	5.62279e+07	0	0
	LAQQSQALQELISELDRR	4	1	1	P19474		2098.13	0	0	0.02631				67.08	High	5.45538e-06				44.37	0.00101087	1	11734949296	0	131106368	High
	NFLVEEEQRQLQELEKDER	2	1	1	P19474		2432.2	0	0	0.001689				27.39	High	0.0641099						2	71666192	0	0
	TCAVHITLDPDTANPWLILSEDR	1	2	1	P19474	C2(Carbamidomethyl)	2637.3	0	0	0.000957				41.55	High	0.0022185						0	76123736	0	0
	TCAVHITLDPDTANPWLILSEDRR	3	2	1	P19474	C2(Carbamidomethyl)	2793.4	0	0	0.0005708				46.23	High	0.000918384				16.24	0.906765	1	5012216120	0	4.34407e+07	High
	CHSSALELLQEVIIVLER	2	1	1	P19474	C1(Carbamidomethyl)	2109.13	0	0	5.69e-05							High	116.55	7.62411e-11			0	0	112146614	0
	NTAPLTLCPLNIGSQGSTDY	2	1	1	P19474	C8(Carbamidomethyl)	2122.01	1657183268	0.001	0.01656	High	19.67	0.32746				High	27.73	0.0521145			0	0	1.23185e+08	0
	CAVHGER	2	1	1	P19474	C1(Carbamidomethyl)	828.378	3.58603e+07	0.002	0.02209	High	39.57	0.00055756									0	0	0	0
	EISQEAR	1	1	1	P19474		832.416	353138892	0.002	0.06174	High	49.46	0.000230443									0	0	0	0
	GHFLLSSK	2	1	1	P19474		888.495	13688219666	0.002	0.02394	High	25.52	0.133398	34.26	High	0.01783						0	2928640061	0	0
	RKQELAEK	1	1	1	P19474		1001.57	2.05429e+06	0.002	0.0578	High	32.7	0.0150637									2	0	0	0
	QLQELEK	2	1	1	P19474		887.481	6765937088	0.003	0.09133	High	41.74	0.00211684	39.62	High	0.00377093						0	1745858380	0	0
	SESWNLK	1	1	1	P19474		863.426	12788175352	0.005	0.09305	High	30.5	0.0231725									0	0	0	0
P35527	Keratin, type I cytoskeletal 9 OS=Homo sapiens GN=KRT9 PE=1 SV=3 - [K1C9_HUMAN]	74.8	4	34	35	148	8.0006e+09	1.19021e+09	2199992353	2.10294e+09	1913.29	56.5	28	44	1146.15	45.75	23	30	1093.24	1819.22	45.26	59.71	18	27	26	48	623	62.0268	5.23682
	Sequence	# PSMs	# Proteins	# Protein Groups	Protein Group Accessions	Modifications	MH+ [Da]	A5: Area	q-Value	PEP	A2	IonScore A2	Exp Value A2	IonScore B2	B2	Exp Value B2	C2	IonScore C2	Exp Value C2	IonScore D2	Exp Value D2	# Missed Cleavages	B5: Area	C5: Area	D5: Area	D2
	IQDWYDK	3	2	1	P35527		967.451	655859020	0	0.03465	High	39.77	0.0015974	39.51	High	0.00184707	High	39.2	0.00202582			0	108519156	1.99289e+07	0
	TLLDIDNTR	3	2	1	P35527		1060.56	4138627248	0	0.01828	High	55.67	0.000106646	55.1	High	0.000121603				38.88	0.00518325	0	537474632	0	1821925240	High
	STMQELNSR	2	2	1	P35527		1065.5	2395492084	0	0.02561	High	44	0.000897732	46.3	High	0.000518075						0	5.19722e+08	0	0
	QFSSSYLSR	4	2	1	P35527		1074.52	393479744	0	0.01868	High	41.52	0.00131425	38.83	High	0.00238271	High	44.64	0.000628711	41.95	0.00116802	0	0	105310984	272209152	High
	STMQELNSR	5	2	1	P35527	M3(Oxidation)	1081.49	2.65282e+08	0	0.01033	High	30.29	0.0135634	44.51	High	0.000527456	High	52.43	9.00079e-05	57.07	3.09229e-05	0	4.54668e+07	132278242	1.37439e+08	High
	IQDWYDKK	2	2	1	P35527		1095.54	26786856	0	0.02923	High	34.99	0.0065927	24.55	High	0.0782177						1	8.26117e+06	0	0
	QEYEQLIAK	1	3	1	P35527		1121.58	52817576	0	0.008405	High	43.32	0.0013665									0	0	0	0
	QGVDADINGLR	4	3	1	P35527		1157.59	2055584976	0	0.0004592	High	70.47	2.2346e-06	70.91	High	1.93009e-06	High	56.02	5.75079e-05	63.94	9.26366e-06	0	184774086	1317304924	962335988	High
	QVLDNLTMEK	1	3	1	P35527		1190.61	0	0	0.006902	High	55.63	9.47771e-05									0	0	0	0
	SGGGGGGGLGSGGSIR	5	2	1	P35527		1232.6	3707119012	0	9.516e-05	High	101.2	1.86989e-09	86.67	High	5.13438e-08	High	99.8	2.52882e-09	97.52	4.57573e-09	0	9.07448e+08	2191517340	2385649480	High
	FSSSSGYGGGSSR	4	2	1	P35527		1235.53	2775521751	0	0.01252	High	66.34	1.33557e-06	69.84	High	6.12142e-07	High	86.05	1.4278e-08	69.68	6.35114e-07	0	7.09666e+08	1755265367	1225483851	High
	IKFEMEQNLR	5	3	1	P35527		1307.68	634542680	0	0.005569	High	60.42	2.72346e-05				High	17.19	0.593964	45.46	0.000843383	1	0	0	4.93689e+07	High
	DQIVDLTVGNNK	3	2	1	P35527		1315.68	87571036	0	0.003378	High	43.89	0.00154957	57.44	High	6.88753e-05				39.29	0.0048694	0	0	0	208819896	High
	IKFEMEQNLR	7	3	1	P35527	M5(Oxidation)	1323.67	953232551	0	0.03967	High	39.86	0.00321705	54.89	High	0.00010168	High	54.14	0.000129713	30.02	0.0326493	1	196460598	1.84911e+08	617178044	High
	VQALEEANNDLENK	6	2	1	P35527		1586.77	6587151712	0	0.0002832	High	82.96	1.29744e-07	55.57	High	6.87783e-05	High	55.73	6.94982e-05	62.7	1.39628e-05	0	0	2653194352	661127558	High
	NYSPYYNTIDDLK	4	2	1	P35527		1605.74	1471098164	0	0.004924	High	65.96	4.39845e-06				High	66	4.42092e-06	57.42	2.76229e-05	0	0	236252829	324095836	High
	GGSGGSYGGGGSGGGYGGGSGSR	5	3	1	P35527		1791.73	259520982	0	1.819e-05	High	129.66	2.21694e-13	112.23	High	1.28658e-11	High	119.73	2.18149e-12	124.28	7.09175e-13	0	28577405	4.07325e+08	196200412	High
	HGVQELEIELQSQLSK	7	3	1	P35527		1837.97	316525512	0	4.79e-06	High	121.73	2.25936e-11	124.72	High	1.13497e-11				130.25	3.17676e-12	0	162528026	0	110967720	High
	TLNDMRQEYEQLIAK	7	3	1	P35527		1851.93	631734176	0	0.0002428	High	64.11	1.43227e-05	15.89	High	0.973849				69.16	4.48954e-06	1	70599308	0	509557358	High
	HGVQELEIELQSQLSKK	4	3	1	P35527		1966.06	704895054	0	1.097e-05	High	54.19	0.000124418	51.14	High	0.000256505				57.23	6.19743e-05	1	425010828	0	682099435	High
	FSSSGGGGGGGRFSSSSGYGGGSSR	1	1	1	P35527		2198.94	6817888	0	0.004238	High	51.92	3.05277e-05									1	0	0	0
	EIETYHNLLEGGQEDFESSGAGK	5	3	1	P35527		2510.13	4.68018e+09	0	1.511e-06	High	114.72	3.50779e-11	114.74	High	3.4581e-11				112.99	5.19925e-11	0	55742108	0	1.04524e+09	High
	EEMSQLTGQNSGDVNVEINVAPGK	3	3	1	P35527		2516.19	8283056	0	0.01188	High	56.34	5.52811e-05				High	48.54	0.000357595			0	0	6.80166e+07	0
	GGGGSFGYSYGGGSGGGFSASSLGGGFGGGSR	4	2	1	P35527		2705.16	1101220523	0	4.955e-07	High	163.15	2.5419e-16							149.77	4.27027e-15	0	0	0	3.51118e+08	High
	NHKEEMSQLTGQNSGDVNVEINVAPGK	2	3	1	P35527		2895.38	23493417	0	0.0009864	High	78.67	3.91873e-07							67.39	5.82735e-06	1	0	0	28991347	High
	GGSGGSHGGGSGFGGESGGSYGGGEEASGSGGGYGGGSGK	6	3	1	P35527		3223.29	895797649	0	1.116e-06	High	156.11	2.44326e-16	134.72	High	3.36488e-14	High	158.95	1.27049e-16	161.35	7.31089e-17	0	128065067	6.31834e+08	2.79031e+08	High
	MTLDDFR	4	3	1	P35527	M1(Oxidation)	913.407	0	0	0.02999				26.83	High	0.0136944	High	38.95	0.000815042	12.85	0.332032	0	1.96862e+08	63627684	361645870	High
	QVLDNLTMEK	3	3	1	P35527	M8(Oxidation)	1206.6	0	0	0.005761				57.55	High	6.06484e-05	High	33.73	0.015463	23.1	0.182932	0	185563960	398062894	476937001	High
	QGVDADINGLRQVLDNLTMEK	2	3	1	P35527		2329.19	0	0	0.0005747				33.56	High	0.0173358				43.62	0.0017728	1	1.63006e+07	0	9.60294e+07	High
	SDLEMQYETLQEELMALKK	3	3	1	P35527	M5(Oxidation); M15(Oxidation)	2331.11	0	0	0.0002584				11.14	High	2.00743				33.14	0.0124962	1	87441754	0	19370053	High
	QGVDADINGLRQVLDNLTMEK	3	3	1	P35527	M19(Oxidation)	2345.17	0	0	0.006448				31.98	High	0.0229144				25.92	0.0921091	1	92808120	0	3.40353e+08	High
	NYSPYYNTIDDLKDQIVDLTVGNNK	3	2	1	P35527		2902.41	0	0	8.26e-07				54.85	High	0.000106713				93.8	1.39443e-08	1	623339049	0	1219275823	High
	NHKEEMSQLTGQNSGDVNVEINVAPGK	1	3	1	P35527	M6(Oxidation)	2911.38	0	0	0.0003713							High	51.27	0.000197809			1	0	3.2296e+07	0
	GGSGGSYGGGSGSGGGSGGGYGGGSGGGHSGGSGGGHSGGSGGNYGGGSGSGGGSGGGYGGGSGSR	1	3	1	P35527		4972.96	0	0	0.002203							High	53.68	4.27533e-06			0	0	2.71445e+08	0
	SDLEMQYETLQEELMALK	3	3	1	P35527	M5(Oxidation); M15(Oxidation)	2203.01	0	0	3.166e-05										54.91	5.60144e-05	0	0	0	54255641	High
	SDLEMQYETLQEELMALKK	1	3	1	P35527		2299.12	0	0	0.000129										19.54	0.353531	1	0	0	4.46152e+07	High
	SDLEMQYETLQEELMALKK	2	3	1	P35527	M5(Oxidation)	2315.12	0	0	0.0005318										36.24	0.00741574	1	0	0	3.67573e+07	High
	VQALEEANNDLENKIQDWYDK	1	2	1	P35527		2535.2	0	0	2.976e-05										43.93	0.00106201	1	0	0	374771350	High
	DIENQYETQITQIEHEVSSSGQEVQSSAK	3	3	1	P35527		3264.52	0	0	1.306e-06										78.81	2.69621e-07	0	0	0	2101230770	High
	LASYLDK	5	23	6	Q04695;CON_00384444.5;P08779;P13645;P35527;CON_00721270.3		809.44	1.27345e+10	0.001	0.05781	High	33.32	0.00377125	19.31	High	0.0949478	High	34.48	0.00288725	34.72	0.00315364	0	1953513462	22181682	1030391496	High
	FEMEQNLR	1	3	1	P35527		1066.5	123384008	0.001	0.01687	High	42.72	0.00109586									0	0	0	0
	MTLDDFR	2	3	1	P35527		897.413	248802692	0.002	0.03747	High	42.72	0.000652169							38.14	0.00187223	0	0	0	485054758	High
	FEMEQNLR	2	3	1	P35527	M3(Oxidation)	1082.49	155910638	0.002	0.06791	High	4.72	5.46405				High	32.82	0.00799266			0	0	0	0
	QGVDADINGLR	2	3	1	P35527	N-Term(Gln->pyro-Glu)	1140.56	0	0.002	0.02076	High	27.59	0.0459837				High	31.31	0.0171588			0	0	1.32567e+07	0
	TLNDMRQEYEQLIAK	2	3	1	P35527	M5(Oxidation)	1867.92	196478268	0.002	0.05259	High	39.09	0.00386578									1	0	0	0
	IGLGGRGGSGGSYGR	1	3	1	P35527		1350.69	47631800	0.008	0.1318	High	7.77	5.99922									1	0	0	0
CON_LysC	SWISS-PROT:P15636 Protease I precursor Lysyl endopeptidase Achromobacter lyticus.	27.72	1	13	13	137	7.12554e+09	2.00128e+10	8.43159e+09	1.3772e+10	1083.33	15.93	9	27	1160.11	23.12	11	38	1094.32	1364.39	15.93	27.72	10	11	29	43	653	68.0834	7.23975
	Sequence	# PSMs	# Proteins	# Protein Groups	Protein Group Accessions	Modifications	MH+ [Da]	A5: Area	q-Value	PEP	A2	IonScore A2	Exp Value A2	IonScore B2	B2	Exp Value B2	C2	IonScore C2	Exp Value C2	IonScore D2	Exp Value D2	# Missed Cleavages	B5: Area	C5: Area	D5: Area	D2
	VFTSWTGGGAAASR	30	1	1	CON_LysC		1367.67	205633912	0	0.0004991	High	61.43	1.6979e-05	67.77	High	3.91035e-06	High	72.02	1.45081e-06	75.13	7.73394e-07	0	46241549984	18412190592	31233104308	High
	VLGQLHGGPSSCSATGTNR	7	1	1	CON_LysC	C12(Carbamidomethyl)	1898.92	0	0	0.0008419	High	22.85	0.127365	26.8	High	0.0551574	High	42.6	0.00152772	33.8	0.0112972	0	31300917	1.3482e+08	0	High
	DQNYPGAIAIHHPNVAEK	18	1	1	CON_LysC		1973.99	10315665956	0	1.581e-05	High	90.59	3.07722e-08	76.16	High	8.11045e-07	High	88.04	5.47271e-08	89.43	3.82554e-08	0	4032373504	1132884162	516817240	High
	SGTLACTGSLVNNTANDRK	8	1	1	CON_LysC	C6(Carbamidomethyl)	1978.96	391958997	0	2.08e-05	High	117.07	5.55631e-11	95.63	High	7.78184e-09	High	114.58	1.03805e-10	62.83	1.48019e-05	1	2.28284e+09	4932500320	2730600020	High
	RVLGQLHGGPSSCSATGTNR	6	1	1	CON_LysC	C13(Carbamidomethyl)	2055.02	109988796	0	0.0142	High	63.29	1.67835e-05	74.36	High	1.30635e-06	High	78.6	5.12813e-07			1	486739270	1367994570	0
	DQNYPGAIAIHHPNVAEKR	12	1	1	CON_LysC		2130.08	60953048	0	3.003e-05	High	36.46	0.00856326	70.3	High	3.44371e-06	High	41.37	0.00264064	39.29	0.00445724	1	41438984	707137722	1776175440	High
	RDQNYPGAIAIHHPNVAEK	18	1	1	CON_LysC		2130.09	9872213214	0	2.106e-07	High	70.85	3.0053e-06	67.26	High	7.06623e-06	High	66.54	8.54006e-06	63.99	1.51629e-05	1	9764389385	1950083077	1793951016	High
	APNTPASGANGDGSMSQTQSGSTVK	10	1	1	CON_LysC		2350.06	741795886	0	2.415e-07	High	155.08	4.12906e-15	95.28	High	4.04699e-09	High	118.2	1.7633e-11	134.43	4.74161e-13	0	498146802	5.15771e+08	665581138	High
	APNTPASGANGDGSMSQTQSGSTVK	10	1	1	CON_LysC	M15(Oxidation)	2366.06	1.18873e+09	0	6.4e-05	High	102.43	5.62906e-10	93.35	High	3.72217e-09	High	125.23	2.8492e-12	109.45	8.73958e-11	0	1.44801e+09	516583831	1044788433	High
	RVLGQLHGGPSSCSATGTNRSDQYGR	4	1	1	CON_LysC	C13(Carbamidomethyl)	2761.32	151385580	0	0.0009834	High	20.98	0.221444				High	4.25	10.4859	16.73	0.573276	2	0	9.98874e+06	80133580	High
	RDQNYPGAIAIHHPNVAEKR	6	1	1	CON_LysC		2286.19	0	0	0.0242				42.86	High	0.00193067	High	2.09	23.0829	42.58	0.00200128	2	3.55393e+07	0	156173878	High
	RISNSTSPTSFVAWGGGAGTTHLNVQWQPSGGVTEPGSSGSPIYSPEK	6	1	1	CON_LysC		4873.35	0	0	1.423e-05				40.26	High	0.00158708				72.29	1.10958e-06	1	180531922	0	7352267612	High
	ATYATSDFTLLELNNAANPAFNLFWAGWDRR	1	1	1	CON_LysC		3545.73	0	0.004	0.06602										12.14	1.79922	1	0	0	0	High
	SDQYGRVFTSWTGGGAAASR	1	1	1	CON_LysC		2073.98	0	0.006	0.1161				18.61	High	0.298854						1	0	0	0
P13647	Keratin, type II cytoskeletal 5 OS=Homo sapiens GN=KRT5 PE=1 SV=3 - [K2C5_HUMAN]	43.39	27	21	34	101	1.77169e+09	5.13619e+08	9.45759e+08	5.94377e+08	721.353	37.46	27	32	441.889	28.81	18	21	460.993	560.557	22.37	31.53	17	21	23	25	590	62.34	7.73779
	Sequence	# PSMs	# Proteins	# Protein Groups	Protein Group Accessions	Modifications	MH+ [Da]	A5: Area	q-Value	PEP	A2	IonScore A2	Exp Value A2	IonScore B2	B2	Exp Value B2	C2	IonScore C2	Exp Value C2	IonScore D2	Exp Value D2	# Missed Cleavages	B5: Area	C5: Area	D5: Area	D2
	TSFTSVSR	3	4	1	P13647		884.445	118140555	0	0.03111	High	38.28	0.00241465	13.06	High	0.793369				22.87	0.0772042	0	4.69556e+07	0	38794258	High
	LLEGEECR	3	32	7	Q7RTS7;P13647;P02538;P35908;Q01546;Q8N1N4;CON_00021304.1	C7(Carbamidomethyl)	1005.47	2035143410	0	0.007194	High	52.17	9.92014e-05	64.9	High	5.43637e-06				24.16	0.0644628	0	4.57811e+08	0	695443280	High
	HEISEMNR	3	4	1	P13647		1015.46	1.39258e+08	0	0.002838	High	44.65	0.000270787	47.03	High	0.000160504				28.86	0.0144319	0	1.7861e+07	0	2.98806e+07	High
	QLDSIVGER	4	5	2	P13647;P02538		1016.54	1040225560	0	0.03307	High	57.73	5.4813e-05	19.64	High	0.30094	High	30.22	0.0308947	53	0.000162886	0	136455576	827093488	187005536	High
	YEDEINKR	2	36	7	P02538;P04264;P13647;P35908;Q01546;CON_IPI00376379.3;CON_00021304.1		1066.51	0	0	0.01202	High	47.23	0.000474032				High	42.44	0.00165633			1	0	5.3139e+06	0
	AQYEEIANR	4	4	1	P13647		1093.53	1006015074	0	0.03288	High	38.19	0.0045284	14.8	High	0.912266	High	47.73	0.000464645	44.74	0.000983711	0	161729504	514320212	246845270	High
	LAELEEALQK	4	2	1	P13647		1143.62	293998556	0	0.002183	High	69.26	4.13833e-06	64.26	High	1.4399e-05				54.3	0.000127065	0	0	0	425290005	High
	NKYEDEINK	5	23	3	P02538;P04264;P13647		1152.56	5.35782e+08	0	0.01428	High	24.77	0.0746875	33.58	High	0.00909951	High	51.4	0.00015032	45.53	0.000617175	1	9.19574e+07	701493557	124130912	High
	VRFLEQQNK	3	53	5	B0YJC4;P02538;P13647;Q01546;Q8N1N4		1161.64	339006820	0	0.02599	High	21.44	0.267378	32.08	High	0.0241272				33.91	0.0152213	1	66090012	0	123943450	High
	YEELQQTAGR	4	5	1	P13647		1194.57	556661160	0	0.005975	High	54.94	8.19202e-05	40.44	High	0.00204225	High	59.34	2.97434e-05	56.68	5.33736e-05	0	59748360	344601829	117109030	High
	NMQDLVEDFK	3	3	1	P13647		1238.57	5.95086e+07	0	0.01269	High	42.09	0.00100428				High	30.78	0.0123669	20.87	0.131773	0	0	2.01539e+08	70763593	High
	RISISTSGGSFR	4	2	1	P13647		1267.67	4.51211e+08	0	0.002073	High	34.74	0.00778911	12.28	High	1.43158	High	19.32	0.271324			1	90442903	226157066	0
	NKYEDEINKR	7	19	3	P02538;P04264;P13647		1308.66	2139915978	0	0.002014	High	35.86	0.00857376	42.28	High	0.00183088	High	28.11	0.0472075	49.87	0.000336936	2	4.63479e+08	1.30869e+09	638267574	High
	NTKHEISEMNR	5	4	1	P13647		1358.65	1.54819e+08	0	0.005386	High	21.79	0.14635				High	64.61	6.81501e-06	49.17	0.000256042	1	0	104493759	0	High
	VSLAGACGVGGYGSR	4	2	1	P13647	C7(Carbamidomethyl)	1410.68	573300492	0	9.389e-05	High	78.15	3.27653e-07	79.52	High	2.31191e-07	High	73.81	9.08765e-07	72.72	1.24019e-06	0	102795568	350594830	172103356	High
	TTAENEFVMLKK	3	5	1	P13647	M9(Oxidation)	1426.72	310822786	0	0.001424	High	69.3	3.78317e-06				High	30.49	0.0288091	62.1	1.98852e-05	1	0	0	0	High
	SRTEAESWYQTK	3	5	1	P13647		1485.7	7.02123e+07	0	0.009762	High	60.38	1.66752e-05				High	8.83	2.38271			1	0	0	0
	LLREYQELMNTK	2	4	1	P13647		1537.81	66475460	0	0.0002931	High	38.65	0.00477604									1	0	0	0
	RTTAENEFVMLKK	1	5	1	P13647	M10(Oxidation)	1582.83	77350783	0	0.003119	High	81.29	2.08045e-07									2	0	0	0
	QCANLQNAIADAEQRGELALK	3	3	1	P13647	C2(Carbamidomethyl)	2313.16	0	0	0.000157	High	47.5	0.000659742	37.22	High	0.00707471				38.74	0.00475828	1	2.54912e+07	0	90599300	High
	LRAEIDNVKK	3	3	1	P13647		1185.7	0	0	0.00987				35.14	High	0.0100585	High	26.66	0.0569645	11.09	2.55196	2	7.04699e+07	203833970	9.19208e+07	High
	NLDLDSIIAEVK	3	16	4	P13647;P02538;P35908;CON_00021304.1		1329.73	0	0	0.004593				33.6	High	0.0168932	High	26.68	0.0701267	57.95	6.22861e-05	0	619566176	13685253	1.5404e+07	High
	LALDVEIATYRK	5	25	5	P13647;P35908;Q01546;CON_00021304.1;P02538		1391.79	0	0	0.0009159				43.63	High	0.00104043				40.24	0.00226624	1	223089507	0	449419100	High
	TTAENEFVMLKK	1	5	1	P13647		1410.73	0	0	0.006511							High	67.42	5.65138e-06			1	0	51945064	0
	WTLLQEQGTK	1	7	2	P13647;P02538		1203.64	0	0	0.02782										38.29	0.00601161	0	0	0	143059564	High
	LALDVEIATYR	1	27	5	P13647;P35908;Q01546;CON_00021304.1;P02538		1263.69	0	0	0.001273										63.46	1.44487e-05	0	0	0	0	High
	EYQELMNTK	1	4	1	P13647		1155.54	107791808	0.001	0.01551	High	26.36	0.0424264									0	0	0	0
	EYQELMNTK	1	4	1	P13647	M6(Oxidation)	1171.53	0	0.001	0.01368	High	20.66	0.100075									0	0	0	0
	NMQDLVEDFK	2	3	1	P13647	M2(Oxidation)	1254.57	44085688	0.001	0.01694	High	42.41	0.000780798				High	27.99	0.01803			0	0	0	0
	QSSVSFR	2	5	1	P13647		810.409	2.06693e+07	0.002	0.04255	High	42.05	0.000480276	15.46	High	0.219024						0	0	0	0
	SLYNLGGSK	1	3	1	P13647		938.495	91707664	0.002	0.04119	High	25.96	0.0523504									0	0	0	0
	LRAEIDNVK	4	3	1	P13647		1057.6	151938498	0.002	0.08346	High	38.11	0.00548565	35.06	High	0.00845219	High	36.31	0.00733225	39.12	0.00434126	1	41361773	98053103	4.30998e+07	High
	VRTEEREQIK	1	11	2	P13647;P19013		1287.7	83232332	0.002	0.06607	High	30.31	0.0367788									2	0	0	0
	ISISTSGGSFR	1	2	1	P13647		1111.57	0	0.004	0.04948							High	44.71	0.00101081			0	0	34701478	0
	TTAENEFVMLK	1	5	1	P13647		1282.63	0	0.004	0.03524							High	27.89	0.0388506			0	0	5.53657e+06	0
	RQLDSIVGER	1	5	2	P13647;P02538		1172.64	44202403	0.005	0.09412	High	32.26	0.0173533									1	0	0	0
	FASFIDK	1	54	8	CON_IPI00376379.3;P02538;P13647;Q7RTS7;P19013;P35908;Q01546;CON_00021304.1		827.429	1140014492	0.008	0.1311	High	37.52	0.00351367									0	0	0	0
	QLDSIVGER	1	5	2	P13647;P02538	N-Term(Gln->pyro-Glu)	999.511	0	0.008	0.1356							High	37.53	0.00372634			0	0	2.28478e+07	0
CON_00384444.5	SWISS-PROT:P02533 Tax_Id=9606 Gene_Symbol=KRT14 Keratin, type I cytoskeletal 14	61.02	29	4	29	95	6.6172e+09	1.69625e+09	4.94507e+09	1.42852e+09	858.573	46.82	24	34	219.688	19.7	9	10	726.67	609.591	40.68	43.22	19	19	24	27	472	51.5894	5.16064
	Sequence	# PSMs	# Proteins	# Protein Groups	Protein Group Accessions	Modifications	MH+ [Da]	A5: Area	q-Value	PEP	A2	IonScore A2	Exp Value A2	IonScore B2	B2	Exp Value B2	C2	IonScore C2	Exp Value C2	IonScore D2	Exp Value D2	# Missed Cleavages	B5: Area	C5: Area	D5: Area	D2
	QFTSSSSMK	2	6	2	P08779;CON_00384444.5		1002.46	2.5592e+07	0	0.01907	High	31.25	0.00746145				High	35.2	0.00382024			0	0	2.49663e+07	0
	VLDELTLAR	3	20	4	Q04695;CON_00384444.5;P08779;CON_00721270.3		1029.59	1816390568	0	0.01283	High	26.41	0.067768	30.48	High	0.0258313				25.66	0.0783693	0	126814876	0	294426800	High
	VTMQNLNDR	4	17	4	CON_00384444.5;P08779;P13645;CON_00721270.3		1090.53	5300746602	0	0.03291	High	53.13	0.000139599	32.86	High	0.0148553	High	48.65	0.000389588	63.59	1.24913e-05	0	0	5125129924	3.09152e+08	High
	VTMQNLNDR	4	17	4	CON_00384444.5;P08779;P13645;CON_00721270.3	M3(Oxidation)	1106.52	90458580	0	0.003677	High	42.86	0.00136131	43.06	High	0.00128768	High	51.98	0.000165123	60.85	2.14194e-05	0	397891916	115941710	5.70372e+07	High
	ISSVLAGGSCR	4	5	3	P08779;CON_00384444.5;CON_00721270.3	C10(Carbamidomethyl)	1106.56	9.52229e+08	0	0.006296	High	39.85	0.00375757	32.05	High	0.0217372	High	26.23	0.0864782	34.59	0.0115556	0	106852452	3.15221e+08	272302094	High
	ASLENSLEETK	4	7	3	P08779;CON_00384444.5;CON_00721270.3		1220.6	1292848992	0	0.002496	High	66.52	6.93043e-06	66.39	High	6.36033e-06	High	54.37	8.99363e-05	43.22	0.00153649	0	129498176	711541877	303609636	High
	ALEEANADLEVK	2	12	4	K7ERE3;CON_00384444.5;P08779;CON_00721270.3		1301.66	80630028	0	0.01026	High	75.99	7.25091e-07				High	89.83	3.36934e-08			0	0	280204852	0
	EVATNSELVQSGK	4	7	3	Q04695;CON_00384444.5;CON_00721270.3		1361.69	196327668	0	0.009481	High	78.92	4.39839e-07	78.82	High	5.17663e-07	High	99.97	3.97738e-09	78.58	5.36675e-07	0	2.53822e+07	9.11632e+07	32852832	High
	TRLEQEIATYR	4	23	5	K7ERE3;CON_00384444.5;P08779;Q04695;CON_00721270.3		1379.73	144954008	0	0.01198	High	34.52	0.0117433				High	33.26	0.0160265	28.94	0.0420587	1	0	59260455	49512958	High
	KNHEEEMNALR	4	9	2	Q04695;CON_00384444.5	M7(Oxidation)	1386.64	34934921	0	0.02479	High	11.49	1.10339				High	4.19	6.078	31.24	0.0122139	1	0	1.15933e+07	6.16997e+06	High
	APSTYGGGLSVSSSR	4	2	1	CON_00384444.5		1425.7	492182662	0	1.599e-05	High	29.52	0.0304904				High	51.49	0.00022671	80.6	2.37773e-07	0	0	240206183	93230586	High
	ILNEMRDQYEK	4	9	3	Q04695;CON_00384444.5;CON_00721270.3		1438.7	191698544	0	0.002616	High	58.11	4.39625e-05	4.5	High	8.78163	High	51.16	0.00019561			1	0	8.68577e+07	0
	ILNEMRDQYEK	3	9	3	Q04695;CON_00384444.5;CON_00721270.3	M5(Oxidation)	1454.69	131948984	0	0.007849	High	44.98	0.000748154									1	0	0	0
	CEMEQQNQEYK	4	8	3	CON_00384444.5;Q04695;CON_00721270.3	C1(Carbamidomethyl)	1486.59	8.8608e+07	0	0.0001911	High	72.13	2.08199e-07				High	58.18	5.16986e-06	59.96	3.33053e-06	0	0	70266927	23419592	High
	CEMEQQNQEYK	1	8	3	CON_00384444.5;Q04695;CON_00721270.3	C1(Carbamidomethyl); M3(Oxidation)	1502.59	2.09536e+06	0	0.000328	High	65.18	8.79828e-07									0	0	0	0
	VRALEEANADLEVK	3	12	4	K7ERE3;CON_00384444.5;P08779;CON_00721270.3		1556.83	189626368	0	5.109e-05	High	89.78	4.02901e-08				High	29.91	0.039102			1	0	1.01127e+08	0
	VTMQNLNDRLASYLDK	4	7	4	CON_00384444.5;P08779;P13645;CON_00721270.3		1880.96	509440276	0	5.417e-05	High	46.34	0.00088264							31.2	0.0277639	1	0	0	199141916	High
	GQVGGDVNVEMDAAPGVDLSR	2	5	2	CON_00384444.5;CON_00721270.3		2085.99	40191576	0	7.118e-06	High	113.54	1.13303e-10									0	0	0	0
	TEELNREVATNSELVQSGK	3	7	3	Q04695;CON_00384444.5;CON_00721270.3		2104.05	172359698	0	5.377e-05	High	54.93	0.000107818				High	72.86	1.73657e-06			1	0	350912533	0
	TEELNREVATNSELVQSGKSEISELRR	1	6	3	CON_00384444.5;Q04695;CON_00721270.3		3074.57	0	0	0.0002214	High	29.02	0.0414163									3	0	0	0
	KNHEEEMNALR	1	9	2	Q04695;CON_00384444.5		1370.65	0	0	0.008309							High	24.81	0.0629354			1	0	21784016	0
	LLEGEDAHLSSSQFSSGSQSSR	2	4	2	CON_00384444.5;CON_00721270.3		2309.06	0	0	0.000205							High	110.89	1.662e-10	68.73	2.8937e-06	0	0	154708472	109336338	High
	TRLEQEIATYRR	1	14	4	CON_00384444.5;P08779;Q04695;CON_00721270.3		1535.83	0	0	0.001187										19.62	0.339438	2	0	0	67143110	High
	TMQNLEIELQSQLSMK	1	2	1	CON_00384444.5	M15(Oxidation)	1908.94	0	0	0.01481										9.04	4.17873	0	0	0	0	High
	ILTATVDNANVLLQIDNAR	1	2	1	CON_00384444.5		2054.13	0	0	0.002882										52.46	0.000135076	0	0	0	55043665	High
	LASYLDK	5	23	6	Q04695;CON_00384444.5;P08779;P13645;P35527;CON_00721270.3		809.44	1.27345e+10	0.001	0.05781	High	33.32	0.00377125	19.31	High	0.0949478	High	34.48	0.00288725	34.72	0.00315364	0	1953513462	22181682	1030391496	High
	GSCGIGGGIGGGSSR	4	4	2	P08779;CON_00384444.5	C3(Carbamidomethyl)	1278.58	8.06934e+08	0.001	0.03451	High	10.58	1.46997	15.43	High	0.481182	High	9.93	1.41767	11.09	1.07758	0	8.12275e+07	348200730	1.60437e+08	High
	VTMQNLNDRLASYLDK	2	7	4	CON_00384444.5;P08779;P13645;CON_00721270.3	M3(Oxidation)	1896.96	0	0.001	0.03615							High	6.04	8.91011	10.83	2.96961	1	0	28317417	6.94676e+07	High
	LAADDFR	4	54	7	K7ERE3;P08779;P13645;Q04695;Q2M2I5;CON_00384444.5;CON_00721270.3		807.398	72503111	0.002	0.06398	High	6.4	3.84866	43.51	High	0.000971531	High	50.27	0.000205799	40.51	0.00199181	0	2737337076	8998545748	2946004317	High
	DYSPYFK	3	8	3	CON_00384444.5;P08779;CON_00721270.3		919.422	216558552	0.002	0.02836	High	18.72	0.163146							15.38	0.378103	0	0	0	127248558	High
	TIEDLRNK	1	6	3	CON_00384444.5;P08779;CON_00721270.3		988.542	1.06647e+08	0.002	0.02815	High	39.95	0.00387435									1	0	0	0
	DAEEWFFTK	3	3	1	CON_00384444.5		1172.52	0	0.002	0.05989							High	40.06	0.00124271	10.96	0.978047	0	0	420775	0	High
	EELAYLKK	1	13	2	Q04695;CON_00384444.5		993.562	0	0.006	0.1194	High	2.68	6.93271									1	0	0	0
	NHEEEMNALR	2	9	2	Q04695;CON_00384444.5	M6(Oxidation)	1258.54	2.07245e+07	0.006	0.1181	High	31.19	0.00805946									0	0	0	0
P38646	Stress-70 protein, mitochondrial OS=Homo sapiens GN=HSPA9 PE=1 SV=2 - [GRP75_HUMAN]	43	5	30	30	93	741339039	1.17879e+08	6.03656e+08	1.23064e+08	770.412	32.99	20	24	528.443	26.51	17	23	696.695	527.154	26.51	29.31	17	17	27	19	679	73.6348	6.16357
	Sequence	# PSMs	# Proteins	# Protein Groups	Protein Group Accessions	Modifications	MH+ [Da]	A5: Area	q-Value	PEP	A2	IonScore A2	Exp Value A2	IonScore B2	B2	Exp Value B2	C2	IonScore C2	Exp Value C2	IonScore D2	Exp Value D2	# Missed Cleavages	B5: Area	C5: Area	D5: Area	D2
	VLENAEGAR	3	3	1	P38646		958.496	508120770	0	0.004599	High	61.86	1.12406e-05	32.05	High	0.0107906				33.72	0.00732469	0	4.65186e+06	0	132766536	High
	AMQDAEVSK	3	2	1	P38646		978.457	1.06502e+07	0	0.007255	High	41.02	0.00132043	13.28	High	0.784723	High	40	0.001825			0	0	4.27281e+07	0
	YDDPEVQK	1	2	1	P38646		993.453	2.67792e+07	0	0.01123	High	31.38	0.00997058									0	0	0	0
	DQLPADECNK	4	1	1	P38646	C8(Carbamidomethyl)	1189.51	0	0	0.01684	High	22.63	0.0414776	38.94	High	0.000925418	High	37.29	0.00145578	14.69	0.239436	0	0	1.41264e+08	0	High
	QAASSLQQASLK	4	1	1	P38646		1231.67	4.42008e+08	0	0.00109	High	74.34	1.44122e-06	79.38	High	4.04285e-07	High	74.79	1.20976e-06	77.34	7.21401e-07	0	6.56112e+07	834426032	0	High
	VQQTVQDLFGR	4	1	1	P38646		1290.68	0	0	0.01957	High	23.86	0.191185	14.73	High	1.52271	High	62.32	2.61711e-05	4.81	14.9492	0	63839034	352364856	21710695	High
	ETAENYLGHTAK	3	1	1	P38646		1333.64	0	0	0.003623	High	29.56	0.0258397				High	31.21	0.0182775			0	0	271613470	0
	ASNGDAWVEAHGK	6	2	1	P38646		1341.62	2.93455e+08	0	0.001041	High	72.18	1.07145e-06	12.39	High	0.919943	High	65.62	4.45506e-06	18.95	0.220953	0	3.56299e+07	8.76436e+07	14391912	High
	AQFEGIVTDLIR	2	2	1	P38646		1361.74	1.0206e+08	0	0.001746	High	54.87	0.000121211	28.43	High	0.0557688						0	1.74213e+07	0	0
	TTPSVVAFTADGER	2	3	1	P38646		1450.72	1085442229	0	0.00144	High	81.15	2.24453e-07							80.71	2.55603e-07	0	0	0	6.8411e+07	High
	VCQGEREMAGDNK	5	2	1	P38646	C2(Carbamidomethyl)	1493.65	1.11631e+08	0	0.01987	High	53.13	2.65092e-05				High	42.98	0.000307135	1.06	3.72129	1	0	1.33708e+08	0	High
	VQQTVQDLFGRAPSK	4	1	1	P38646		1673.9	537518440	0	0.0001752	High	87.12	6.61842e-08	35.33	High	0.0101702				46.12	0.000811219	1	1.58701e+07	0	9.29726e+07	High
	NAVITVPAYFNDSQR	4	1	1	P38646		1694.85	98770972	0	0.001786	High	56.61	7.15935e-05				High	62.94	1.67184e-05	50.59	0.000309468	0	0	17996599	14239097	High
	RQAVTNPNNTFYATK	6	3	1	P38646		1724.88	325287843	0	8.771e-07	High	81.42	2.92049e-07	63.73	High	1.67551e-05	High	70.28	3.62368e-06	70	3.955e-06	1	1.35063e+08	624175919	3.59044e+07	High
	VINEPTAAALAYGLDKSEDK	4	1	1	P38646		2105.08	601056448	0	7.192e-05	High	102.9	1.95657e-09	76.07	High	9.26897e-07						1	58814850	0	0
	EGSGSSGTGEQKEDQKEEKQ	3	1	1	P38646		2137.95	5.55687e+06	0	0.008819	High	10.63	0.756847				High	42.86	0.000450318			3	0	2.23629e+07	0
	TIAPCQK	3	2	1	P38646	C5(Carbamidomethyl)	817.423	0	0	0.04511				18.47	High	0.371228						0	1.65029e+06	0	0
	RYDDPEVQK	2	2	1	P38646		1149.55	0	0	0.002354				28.39	High	0.0382476				55.75	6.87797e-05	1	30076230	0	143452131	High
	DAGQISGLNVLR	4	1	1	P38646		1242.68	0	0	0.008696				45.59	High	0.000986907	High	29.66	0.0403375	56.95	7.52851e-05	0	152962194	1.28161e+06	41528747	High
	AQFEGIVTDLIRR	2	2	1	P38646		1517.84	0	0	0.00367				27.54	High	0.0476615				29.51	0.029945	1	20785114	0	32525607	High
	LYSPSQIGAFVLMK	1	1	1	P38646		1553.84	0	0	0.0284				31.46	High	0.0220422						0	1.54163e+07	0	0
	LLGQFTLIGIPPAPR	6	2	1	P38646		1592.96	0	0	0.0007468				61.72	High	2.99475e-06				54.3	1.65333e-05	0	3.20547e+07	0	15781745	High
	SQVFSTAADGQTQVEIK	2	1	1	P38646		1808.9	0	0	0.006548							High	50.05	0.000322763			0	0	9.39617e+06	0
	KSQVFSTAADGQTQVEIK	2	1	1	P38646		1936.99	0	0	0.0009831							High	101.35	2.65649e-09			1	0	44985474	0
	VINEPTAAALAYGLDK	1	1	1	P38646		1645.88	0	0	0.0002681										55.63	9.54609e-05	0	0	0	5.00733e+07	High
	LKEEISK	2	1	1	P38646		846.492	2.47044e+08	0.002	0.07368	High	36.06	0.0062431	21.56	High	0.175955						1	2.18224e+07	0	0
	ETGVDLTK	3	1	1	P38646		862.45	213242336	0.002	0.03073	High	35.88	0.0102387				High	29.39	0.0384943	36.16	0.00809834	0	0	214307525	38281981	High
	KDSETGENIR	3	1	1	P38646		1148.56	8.94321e+06	0.002	0.06095	High	18.09	0.402844				High	48.15	0.000397317	18.21	0.38205	1	0	9.61512e+06	2.15935e+06	High
	MKETAENYLGHTAK	2	1	1	P38646		1592.77	3.35498e+07	0.002	0.04459	High	9.28	3.36982				High	8.64	4.09635			1	0	29885314	0
	DSETGENIR	1	1	1	P38646		1020.46	0	0.004	0.05115							High	11.25	0.809886			0	0	3.32575e+07	0
	MKETAENYLGHTAK	1	1	1	P38646	M1(Oxidation)	1608.76	0	0.004	0.05014							High	8.57	3.12044			1	0	20133423	0
P02538	Keratin, type II cytoskeletal 6A OS=Homo sapiens GN=KRT6A PE=1 SV=3 - [K2C6A_HUMAN]	45.39	28	17	30	84	2.8098e+09	5.83198e+08	9.45759e+08	884838222	819.821	37.59	24	30	412.012	18.79	12	17	586.2	377.236	24.29	22.87	15	14	20	17	564	60.0083	8.00146
	Sequence	# PSMs	# Proteins	# Protein Groups	Protein Group Accessions	Modifications	MH+ [Da]	A5: Area	q-Value	PEP	A2	IonScore A2	Exp Value A2	IonScore B2	B2	Exp Value B2	C2	IonScore C2	Exp Value C2	IonScore D2	Exp Value D2	# Missed Cleavages	B5: Area	C5: Area	D5: Area	D2
	QEIAEINR	2	5	1	P02538		972.509	248159838	0	0.01739	High	37.45	0.00501885	16.69	High	0.595724						0	0	0	0
	LLEGEECR	3	32	7	Q7RTS7;P13647;P02538;P35908;Q01546;Q8N1N4;CON_00021304.1	C7(Carbamidomethyl)	1005.47	2035143410	0	0.007194	High	52.17	9.92014e-05	64.9	High	5.43637e-06				24.16	0.0644628	0	4.57811e+08	0	695443280	High
	QLDSIVGER	4	5	2	P13647;P02538		1016.54	1040225560	0	0.03307	High	57.73	5.4813e-05	19.64	High	0.30094	High	30.22	0.0308947	53	0.000162886	0	136455576	827093488	187005536	High
	YEDEINKR	2	36	7	P02538;P04264;P13647;P35908;Q01546;CON_IPI00376379.3;CON_00021304.1		1066.51	0	0	0.01202	High	47.23	0.000474032				High	42.44	0.00165633			1	0	5.3139e+06	0
	NKYEDEINK	5	23	3	P02538;P04264;P13647		1152.56	5.35782e+08	0	0.01428	High	24.77	0.0746875	33.58	High	0.00909951	High	51.4	0.00015032	45.53	0.000617175	1	9.19574e+07	701493557	124130912	High
	VRFLEQQNK	3	53	5	B0YJC4;P02538;P13647;Q01546;Q8N1N4		1161.64	339006820	0	0.02599	High	21.44	0.267378	32.08	High	0.0241272				33.91	0.0152213	1	66090012	0	123943450	High
	YEELQVTAGR	2	8	1	P02538		1165.58	159105244	0	0.003748	High	48.52	0.000403536				High	52.26	0.000185716			0	0	168380008	0
	LRSEIDHVKK	2	7	1	P02538		1224.7	6.13417e+07	0	0.02404	High	9.45	1.96924							21.35	0.126046	2	0	0	2.04774e+07	High
	NKYEDEINKR	7	19	3	P02538;P04264;P13647		1308.66	2139915978	0	0.002014	High	35.86	0.00857376	42.28	High	0.00183088	High	28.11	0.0472075	49.87	0.000336936	2	4.63479e+08	1.30869e+09	638267574	High
	NTKQEIAEINR	3	5	1	P02538		1315.7	141465862	0	0.00542	High	55.54	0.000109188				High	60.41	3.92628e-05			1	0	30687951	0
	TAAENEFVTLKK	4	8	1	P02538		1350.73	408609284	0	0.002029	High	72.24	1.79111e-06				High	78.15	4.59326e-07			1	0	312526544	0
	ADTLTDEINFLR	2	4	1	P02538		1407.71	397551268	0	0.0008462	High	83.56	1.52873e-07							66.33	8.02027e-06	0	0	0	1.32377e+08	High
	GSGGLGGACGGAGFGSR	4	4	1	P02538	C9(Carbamidomethyl)	1424.63	0	0	0.0008763	High	76.77	2.46142e-07	45.18	High	0.00028822	High	105.08	3.38397e-10			0	0	126924876	0
	AIGGGLSSVGGGSSTIK	2	2	1	P02538		1447.78	201213232	0	4.698e-05	High	106.17	8.81643e-10				High	76.51	8.11904e-07			0	0	161811596	0
	SRGSGGLGGACGGAGFGSR	7	4	1	P02538	C11(Carbamidomethyl)	1667.77	229452198	0	6.47e-05	High	96.54	3.42711e-09	53.93	High	5.74498e-05	High	57.72	2.2821e-05	36.64	0.0029264	1	2.74968e+07	0	69396376	High
	RISIGGGSCAISGGYGSR	2	4	1	P02538	C9(Carbamidomethyl)	1754.86	0	0	0.015	High	38.46	0.00431246				High	21.02	0.250645			1	0	25056038	0
	SGFSSVSVSR	2	1	1	P02538		1012.51	0	0	0.01177				79.93	High	1.59551e-07	High	23.14	0.0761903			0	31312917	7.57754e+07	0
	NLDLDSIIAEVK	3	16	4	P13647;P02538;P35908;CON_00021304.1		1329.73	0	0	0.004593				33.6	High	0.0168932	High	26.68	0.0701267	57.95	6.22861e-05	0	619566176	13685253	1.5404e+07	High
	LALDVEIATYRK	5	25	5	P13647;P35908;Q01546;CON_00021304.1;P02538		1391.79	0	0	0.0009159				43.63	High	0.00104043				40.24	0.00226624	1	223089507	0	449419100	High
	RTAAENEFVTLKK	1	8	1	P02538		1506.83	0	0	0.005765							High	53.24	0.00014986			2	0	143908490	0
	WTLLQEQGTK	1	7	2	P13647;P02538		1203.64	0	0	0.02782										38.29	0.00601161	0	0	0	143059564	High
	LALDVEIATYR	1	27	5	P13647;P35908;Q01546;CON_00021304.1;P02538		1263.69	0	0	0.001273										63.46	1.44487e-05	0	0	0	0	High
	EYQELMNVK	3	11	1	P02538		1153.56	0	0.001	0.01539	High	27.78	0.0400139				High	40.85	0.00162804	6.01	5.77658	0	0	9.26191e+07	0	High
	ASTSTTIR	1	4	1	P02538	N-Term(Acetyl)	878.458	0	0.002	0.03044	High	36.3	0.00597778									0	0	0	0
	SLYGLGGSK	1	6	1	P02538		881.473	76446412	0.002	0.0391	High	43.01	0.000705049									0	0	0	0
	AQYEEIAQR	3	14	5	P02538;P19013;P35908;Q01546;CON_00021304.1		1107.54	4254344933	0.002	0.05285	High	30.85	0.0222006	30.47	High	0.0284934				37.53	0.00558951	0	666550400	0	1320803812	High
	NKLEGLEDALQK	2	4	1	P02538		1357.73	156000864	0.002	0.07353	High	25.88	0.0928323									1	0	0	0
	SRAEAESWYQTK	2	10	1	P02538		1455.68	98187815	0.002	0.02411	High	49.89	0.000204618									1	0	0	0
	EYQELMNVK	2	11	1	P02538	M6(Oxidation)	1169.55	117765488	0.004	0.06261	High	18.59	0.341049				High	23.02	0.127465			0	0	1.95839e+07	0
	RQLDSIVGER	1	5	2	P13647;P02538		1172.64	44202403	0.005	0.09412	High	32.26	0.0173533									1	0	0	0
	FASFIDK	1	54	8	CON_IPI00376379.3;P02538;P13647;Q7RTS7;P19013;P35908;Q01546;CON_00021304.1		827.429	1140014492	0.008	0.1311	High	37.52	0.00351367									0	0	0	0
	QLDSIVGER	1	5	2	P13647;P02538	N-Term(Gln->pyro-Glu)	999.511	0	0.008	0.1356							High	37.53	0.00372634			0	0	2.28478e+07	0
P08779	Keratin, type I cytoskeletal 16 OS=Homo sapiens GN=KRT16 PE=1 SV=4 - [K1C16_HUMAN]	54.55	30	10	26	82	6.6172e+09	1.69625e+09	4.94507e+09	1.42852e+09	800.497	50.32	23	29	181.088	17.34	8	9	434.008	531.961	37.84	34.46	18	17	20	24	473	51.2362	5.04639
	Sequence	# PSMs	# Proteins	# Protein Groups	Protein Group Accessions	Modifications	MH+ [Da]	A5: Area	q-Value	PEP	A2	IonScore A2	Exp Value A2	IonScore B2	B2	Exp Value B2	C2	IonScore C2	Exp Value C2	IonScore D2	Exp Value D2	# Missed Cleavages	B5: Area	C5: Area	D5: Area	D2
	QFTSSSSMK	2	6	2	P08779;CON_00384444.5		1002.46	2.5592e+07	0	0.01907	High	31.25	0.00746145				High	35.2	0.00382024			0	0	2.49663e+07	0
	VLDELTLAR	3	20	4	Q04695;CON_00384444.5;P08779;CON_00721270.3		1029.59	1816390568	0	0.01283	High	26.41	0.067768	30.48	High	0.0258313				25.66	0.0783693	0	126814876	0	294426800	High
	VTMQNLNDR	4	17	4	CON_00384444.5;P08779;P13645;CON_00721270.3		1090.53	5300746602	0	0.03291	High	53.13	0.000139599	32.86	High	0.0148553	High	48.65	0.000389588	63.59	1.24913e-05	0	0	5125129924	3.09152e+08	High
	DAETWFLSK	3	2	1	P08779		1096.53	0	0	0.009574	High	48.82	0.000230291				High	16.22	0.450102	9.94	1.95178	0	0	2.51256e+07	4676834	High
	VTMQNLNDR	4	17	4	CON_00384444.5;P08779;P13645;CON_00721270.3	M3(Oxidation)	1106.52	90458580	0	0.003677	High	42.86	0.00136131	43.06	High	0.00128768	High	51.98	0.000165123	60.85	2.14194e-05	0	397891916	115941710	5.70372e+07	High
	ISSVLAGGSCR	4	5	3	P08779;CON_00384444.5;CON_00721270.3	C10(Carbamidomethyl)	1106.56	9.52229e+08	0	0.006296	High	39.85	0.00375757	32.05	High	0.0217372	High	26.23	0.0864782	34.59	0.0115556	0	106852452	3.15221e+08	272302094	High
	ASLENSLEETK	4	7	3	P08779;CON_00384444.5;CON_00721270.3		1220.6	1292848992	0	0.002496	High	66.52	6.93043e-06	66.39	High	6.36033e-06	High	54.37	8.99363e-05	43.22	0.00153649	0	129498176	711541877	303609636	High
	TKYEHELALR	3	1	1	P08779		1259.67	9.95388e+07	0	0.004395	High	42.79	0.0020015				High	12.93	1.98384	25.75	0.103502	1	0	0	44365382	High
	EVFTSSSSSSSR	3	1	1	P08779		1260.57	31684913	0	0.001318	High	37.9	0.00198672				High	42.35	0.000710166	31.7	0.00828202	0	0	1.15242e+08	8.61573e+06	High
	ALEEANADLEVK	2	12	4	K7ERE3;CON_00384444.5;P08779;CON_00721270.3		1301.66	80630028	0	0.01026	High	75.99	7.25091e-07				High	89.83	3.36934e-08			0	0	280204852	0
	APSTYGGGLSVSSR	2	1	1	P08779		1338.66	138687020	0	0.01215	High	57.91	4.15847e-05				High	59.61	2.76771e-05			0	0	214888282	0
	TRLEQEIATYR	4	23	5	K7ERE3;CON_00384444.5;P08779;Q04695;CON_00721270.3		1379.73	144954008	0	0.01198	High	34.52	0.0117433				High	33.26	0.0160265	28.94	0.0420587	1	0	59260455	49512958	High
	EVASNSELVQSSR	3	2	1	P08779		1405.69	556975385	0	0.0007018	High	75.04	1.01518e-06	40.22	High	0.00296589				51.53	0.000234826	0	18510599	0	1.04356e+08	High
	VRALEEANADLEVK	3	12	4	K7ERE3;CON_00384444.5;P08779;CON_00721270.3		1556.83	189626368	0	5.109e-05	High	89.78	4.02901e-08				High	29.91	0.039102			1	0	1.01127e+08	0
	VTMQNLNDRLASYLDK	4	7	4	CON_00384444.5;P08779;P13645;CON_00721270.3		1880.96	509440276	0	5.417e-05	High	46.34	0.00088264							31.2	0.0277639	1	0	0	199141916	High
	IIAATIENAQPILQIDNAR	5	1	1	P08779		2064.15	289702614	0	3.991e-06	High	145	5.45493e-14							111.55	1.36819e-10	0	0	0	9.04793e+07	High
	GQTGGDVNVEMDAAPGVDLSR	2	4	1	P08779		2087.96	0	0	0.0003611	High	135.3	5.16462e-13				High	77.14	3.6321e-07			0	0	2.54306e+06	0
	TRLEQEIATYRR	1	14	4	CON_00384444.5;P08779;Q04695;CON_00721270.3		1535.83	0	0	0.001187										19.62	0.339438	2	0	0	67143110	High
	LASYLDK	5	23	6	Q04695;CON_00384444.5;P08779;P13645;P35527;CON_00721270.3		809.44	1.27345e+10	0.001	0.05781	High	33.32	0.00377125	19.31	High	0.0949478	High	34.48	0.00288725	34.72	0.00315364	0	1953513462	22181682	1030391496	High
	GSCGIGGGIGGGSSR	4	4	2	P08779;CON_00384444.5	C3(Carbamidomethyl)	1278.58	8.06934e+08	0.001	0.03451	High	10.58	1.46997	15.43	High	0.481182	High	9.93	1.41767	11.09	1.07758	0	8.12275e+07	348200730	1.60437e+08	High
	VTMQNLNDRLASYLDK	2	7	4	CON_00384444.5;P08779;P13645;CON_00721270.3	M3(Oxidation)	1896.96	0	0.001	0.03615							High	6.04	8.91011	10.83	2.96961	1	0	28317417	6.94676e+07	High
	LAADDFR	4	54	7	K7ERE3;P08779;P13645;Q04695;Q2M2I5;CON_00384444.5;CON_00721270.3		807.398	72503111	0.002	0.06398	High	6.4	3.84866	43.51	High	0.000971531	High	50.27	0.000205799	40.51	0.00199181	0	2737337076	8998545748	2946004317	High
	DYSPYFK	3	8	3	CON_00384444.5;P08779;CON_00721270.3		919.422	216558552	0.002	0.02836	High	18.72	0.163146							15.38	0.378103	0	0	0	127248558	High
	TIEDLRNK	1	6	3	CON_00384444.5;P08779;CON_00721270.3		988.542	1.06647e+08	0.002	0.02815	High	39.95	0.00387435									1	0	0	0
	NHEEEMLALR	2	5	1	P08779	M6(Oxidation)	1257.59	0	0.002	0.02334	High	32.97	0.00948763									0	0	0	0
	QTVEADVNGLRR	3	1	1	P08779		1357.72	7.60173e+07	0.002	0.06015	High	29.71	0.0415862							5.4	10.5988	1	0	0	43275473	High
	EELAYLRK	1	5	2	P08779;CON_00721270.3		1021.57	0	0.004	0.03615							High	27.56	0.0434085			1	0	22945980	0
	TDLEMQIEGLK	1	6	1	P08779		1276.65	0	0.004	0.0635							High	19.73	0.402246			0	0	7.60234e+06	0
O75175	CCR4-NOT transcription complex subunit 3 OS=Homo sapiens GN=CNOT3 PE=1 SV=1 - [CNOT3_HUMAN]	32.8	6	20	28	74	9841158664	1.18075e+09	0	0	1137.26	30.41	26	39	983.392	22.71	17	35									753	81.8217	6.20166
	Sequence	# PSMs	# Proteins	# Protein Groups	Protein Group Accessions	Modifications	MH+ [Da]	A5: Area	q-Value	PEP	A2	IonScore A2	Exp Value A2	IonScore B2	B2	Exp Value B2	C2	IonScore C2	Exp Value C2	IonScore D2	Exp Value D2	# Missed Cleavages	B5: Area	C5: Area	D5: Area	D2
	AQYLAAK	2	5	1	O75175		764.431	1.292e+09	0	0.04144	High	36.81	0.00145914	46.74	High	0.000148285						0	7.73983e+07	0	0
	APEPLSSLK	2	3	1	O75175		941.528	10561621632	0	0.02143	High	45.56	0.000475331	36.83	High	0.00385934						0	265986232	0	0
	LIETQMER	2	2	2	H7C148;O75175	M6(Oxidation)	1035.51	479794097	0	0.008822	High	27.2	0.0624038	32.7	High	0.0135869						0	116200092	0	0
	RQLIDNRK	2	1	1	O75175		1042.61	651360204	0	0.01861	High	26.72	0.0375617	27.24	High	0.033323						2	195028879	0	0
	TWVASNEIK	2	1	1	O75175		1047.55	8411770976	0	0.03959	High	31.06	0.0278901	27.85	High	0.0594714						0	1146904183	0	0
	EGFTFEYR	2	3	1	O75175		1048.47	3571928920	0	0.009789	High	48.69	0.000113574	48.36	High	0.00012254						0	45075308	0	0
	LHNAANANQK	2	1	1	O75175		1080.56	8.52366e+07	0	0.002137	High	56.85	5.17378e-05									0	0	0	0
	DKQDRIEGLK	1	1	1	O75175		1201.65	981649635	0	0.00394	High	61.22	3.15251e-05									2	0	0	0
	STDSEVSQSPAK	8	3	2	H7C148;O75175		1235.58	1086460393	0	0.00529	High	4.09	6.7265	80.63	High	1.38395e-07						0	1.59542e+07	0	0
	TWVASNEIKDK	2	1	1	O75175		1290.67	256996028	0	0.003878	High	45.17	0.00127109	14.67	High	1.36477						1	72586302	0	0
	EGLGLAQKVDPAQK	4	3	3	H7C148;H7C3F5;O75175		1453.8	7237145776	0	0.0005692	High	63.84	1.00577e-05	38.85	High	0.00325792						1	1221923650	0	0
	MLDNDSILVDAIR	1	3	2	H7C148;O75175		1474.76	72788714	0	0.002531	High	46.18	0.0010218									0	0	0	0
	MLDNDSILVDAIRK	3	3	2	H7C148;O75175		1602.85	3788973520	0	0.0002292	High	84.57	1.29706e-07	35.31	High	0.0115274						1	0	0	0
	MLDNDSILVDAIRK	5	3	2	H7C148;O75175	M1(Oxidation)	1618.85	3293102914	0	0.0001387	High	84.32	1.53294e-07	58.8	High	5.66191e-05						1	8.17259e+07	0	0
	VSEGVEQFEDIWQK	3	1	1	O75175		1693.81	0	0	3.23e-05	High	48.2	0.000374606	67.56	High	4.34962e-06						0	445561916	0	0
	KVSEGVEQFEDIWQK	4	1	1	O75175		1821.9	3844916712	0	2.184e-07	High	83.83	1.449e-07	86.14	High	7.90466e-08						1	431293366	0	0
	AAGALLNGPPQFSTAPEIK	4	3	1	O75175		1882	0	0	0.001714	High	86.78	6.63265e-08	94.03	High	1.21971e-08						0	1173422720	0	0
	AAISSGIEDPVPTLHLTER	2	3	1	O75175		2006.06	9985382112	0	5.866e-05	High	63.04	1.77035e-05	43.85	High	0.00146089						0	0	0	0
	EQLYQQAMEEAAWHHMPHPSDSER	2	3	1	O75175		2907.27	0	0	0.0008865	High	31.97	0.00368492									0	0	0	0
	NPCPTPPYHHQMPPPHSDTVEFYQR	2	3	1	O75175	C3(Carbamidomethyl)	3032.36	1852124236	0	0.000731	High	42.66	0.000571811									0	0	0	0
	EKYEADLKK	2	1	1	O75175		1123.6	0	0	0.006369				31	High	0.0175944						2	3.24038e+08	0	0
	TITDEFEQGTYIYFDYEK	6	2	1	O75175		2262.01	0	0	0.0002856				66.45	High	2.27597e-06						0	9.15209e+07	0	0
	EGLGLAQK	2	3	3	H7C148;H7C3F5;O75175		815.462	5.64667e+09	0.002	0.04249	High	44.81	0.000675606	10.14	High	1.98013						0	8.00082e+08	0	0
	YEADLKK	1	1	1	O75175		866.462	2.21145e+08	0.002	0.0239	High	39.03	0.00185038									1	0	0	0
	RQLIDNR	1	1	1	O75175		914.516	108047296	0.002	0.0583	High	26.36	0.0512122									1	0	0	0
	EKYEADLK	1	1	1	O75175		995.505	419650632	0.002	0.04077	High	42.82	0.00104479									1	0	0	0
	LIETQMER	2	2	2	H7C148;O75175		1019.52	8976472248	0.002	0.04406	High	52.16	0.000196428	27.09	High	0.0542329						0	1069431418	0	0
	QDRIEGLK	1	2	2	H7C148;O75175		958.531	4.14692e+08	0.003	0.07969	High	43.15	0.00162198									1	0	0	0
	QLIDNRK	1	1	1	O75175		886.509	1.89402e+09	0.005	0.08929	High	32.56	0.0149194									1	0	0	0
	MLETILR	1	3	2	H7C148;O75175		875.502	1652522752	0.006	0.1052	High	33.48	0.016626									0	0	0	0
	MLETILR	1	3	2	H7C148;O75175	M1(Oxidation)	891.495	0	0.006	0.09964	High	32.51	0.0140543									0	0	0	0
CON_00721270.3	(Bos taurus) Gene_Symbol=KRT14 keratin 19 isoform 8 - [SWISS-PROT:P05785|ENSEMBL:ENSBTAP00000036252|REFSEQ:XP_881090]	42.98	27	1	22	74	6.6172e+09	1.69625e+09	4.94507e+09	1.42852e+09	820.346	36.48	19	28	217.855	16.35	8	9	645.593	431.259	29.56	24.95	15	13	18	19	477	51.8487	5.16064
	Sequence	# PSMs	# Proteins	# Protein Groups	Protein Group Accessions	Modifications	MH+ [Da]	A5: Area	q-Value	PEP	A2	IonScore A2	Exp Value A2	IonScore B2	B2	Exp Value B2	C2	IonScore C2	Exp Value C2	IonScore D2	Exp Value D2	# Missed Cleavages	B5: Area	C5: Area	D5: Area	D2
	VLDELTLAR	3	20	4	Q04695;CON_00384444.5;P08779;CON_00721270.3		1029.59	1816390568	0	0.01283	High	26.41	0.067768	30.48	High	0.0258313				25.66	0.0783693	0	126814876	0	294426800	High
	VTMQNLNDR	4	17	4	CON_00384444.5;P08779;P13645;CON_00721270.3		1090.53	5300746602	0	0.03291	High	53.13	0.000139599	32.86	High	0.0148553	High	48.65	0.000389588	63.59	1.24913e-05	0	0	5125129924	3.09152e+08	High
	VTMQNLNDR	4	17	4	CON_00384444.5;P08779;P13645;CON_00721270.3	M3(Oxidation)	1106.52	90458580	0	0.003677	High	42.86	0.00136131	43.06	High	0.00128768	High	51.98	0.000165123	60.85	2.14194e-05	0	397891916	115941710	5.70372e+07	High
	ISSVLAGGSCR	4	5	3	P08779;CON_00384444.5;CON_00721270.3	C10(Carbamidomethyl)	1106.56	9.52229e+08	0	0.006296	High	39.85	0.00375757	32.05	High	0.0217372	High	26.23	0.0864782	34.59	0.0115556	0	106852452	3.15221e+08	272302094	High
	ASLENSLEETK	4	7	3	P08779;CON_00384444.5;CON_00721270.3		1220.6	1292848992	0	0.002496	High	66.52	6.93043e-06	66.39	High	6.36033e-06	High	54.37	8.99363e-05	43.22	0.00153649	0	129498176	711541877	303609636	High
	ALEEANADLEVK	2	12	4	K7ERE3;CON_00384444.5;P08779;CON_00721270.3		1301.66	80630028	0	0.01026	High	75.99	7.25091e-07				High	89.83	3.36934e-08			0	0	280204852	0
	EVATNSELVQSGK	4	7	3	Q04695;CON_00384444.5;CON_00721270.3		1361.69	196327668	0	0.009481	High	78.92	4.39839e-07	78.82	High	5.17663e-07	High	99.97	3.97738e-09	78.58	5.36675e-07	0	2.53822e+07	9.11632e+07	32852832	High
	TRLEQEIATYR	4	23	5	K7ERE3;CON_00384444.5;P08779;Q04695;CON_00721270.3		1379.73	144954008	0	0.01198	High	34.52	0.0117433				High	33.26	0.0160265	28.94	0.0420587	1	0	59260455	49512958	High
	ILNEMRDQYEK	4	9	3	Q04695;CON_00384444.5;CON_00721270.3		1438.7	191698544	0	0.002616	High	58.11	4.39625e-05	4.5	High	8.78163	High	51.16	0.00019561			1	0	8.68577e+07	0
	ILNEMRDQYEK	3	9	3	Q04695;CON_00384444.5;CON_00721270.3	M5(Oxidation)	1454.69	131948984	0	0.007849	High	44.98	0.000748154									1	0	0	0
	CEMEQQNQEYK	4	8	3	CON_00384444.5;Q04695;CON_00721270.3	C1(Carbamidomethyl)	1486.59	8.8608e+07	0	0.0001911	High	72.13	2.08199e-07				High	58.18	5.16986e-06	59.96	3.33053e-06	0	0	70266927	23419592	High
	CEMEQQNQEYK	1	8	3	CON_00384444.5;Q04695;CON_00721270.3	C1(Carbamidomethyl); M3(Oxidation)	1502.59	2.09536e+06	0	0.000328	High	65.18	8.79828e-07									0	0	0	0
	VRALEEANADLEVK	3	12	4	K7ERE3;CON_00384444.5;P08779;CON_00721270.3		1556.83	189626368	0	5.109e-05	High	89.78	4.02901e-08				High	29.91	0.039102			1	0	1.01127e+08	0
	VTMQNLNDRLASYLDK	4	7	4	CON_00384444.5;P08779;P13645;CON_00721270.3		1880.96	509440276	0	5.417e-05	High	46.34	0.00088264							31.2	0.0277639	1	0	0	199141916	High
	GQVGGDVNVEMDAAPGVDLSR	2	5	2	CON_00384444.5;CON_00721270.3		2085.99	40191576	0	7.118e-06	High	113.54	1.13303e-10									0	0	0	0
	TEELNREVATNSELVQSGK	3	7	3	Q04695;CON_00384444.5;CON_00721270.3		2104.05	172359698	0	5.377e-05	High	54.93	0.000107818				High	72.86	1.73657e-06			1	0	350912533	0
	TEELNREVATNSELVQSGKSEISELRR	1	6	3	CON_00384444.5;Q04695;CON_00721270.3		3074.57	0	0	0.0002214	High	29.02	0.0414163									3	0	0	0
	LLEGEDAHLSSSQFSSGSQSSR	2	4	2	CON_00384444.5;CON_00721270.3		2309.06	0	0	0.000205							High	110.89	1.662e-10	68.73	2.8937e-06	0	0	154708472	109336338	High
	TRLEQEIATYRR	1	14	4	CON_00384444.5;P08779;Q04695;CON_00721270.3		1535.83	0	0	0.001187										19.62	0.339438	2	0	0	67143110	High
	LASYLDK	5	23	6	Q04695;CON_00384444.5;P08779;P13645;P35527;CON_00721270.3		809.44	1.27345e+10	0.001	0.05781	High	33.32	0.00377125	19.31	High	0.0949478	High	34.48	0.00288725	34.72	0.00315364	0	1953513462	22181682	1030391496	High
	VVSTHEQIVR	1	2	1	CON_00721270.3		1167.65	64935902	0.001	0.01667	High	18	0.32728									0	0	0	0
	VTMQNLNDRLASYLDK	2	7	4	CON_00384444.5;P08779;P13645;CON_00721270.3	M3(Oxidation)	1896.96	0	0.001	0.03615							High	6.04	8.91011	10.83	2.96961	1	0	28317417	6.94676e+07	High
	LAADDFR	4	54	7	K7ERE3;P08779;P13645;Q04695;Q2M2I5;CON_00384444.5;CON_00721270.3		807.398	72503111	0.002	0.06398	High	6.4	3.84866	43.51	High	0.000971531	High	50.27	0.000205799	40.51	0.00199181	0	2737337076	8998545748	2946004317	High
	DYSPYFK	3	8	3	CON_00384444.5;P08779;CON_00721270.3		919.422	216558552	0.002	0.02836	High	18.72	0.163146							15.38	0.378103	0	0	0	127248558	High
	TIEDLRNK	1	6	3	CON_00384444.5;P08779;CON_00721270.3		988.542	1.06647e+08	0.002	0.02815	High	39.95	0.00387435									1	0	0	0
	EELAYLRK	1	5	2	P08779;CON_00721270.3		1021.57	0	0.004	0.03615							High	27.56	0.0434085			1	0	22945980	0
P28799	Granulins OS=Homo sapiens GN=GRN PE=1 SV=2 - [GRN_HUMAN]	31.37	6	17	18	72	3.53567e+09	1.50123e+09	4.45414e+09	1.02637e+09	570.1	25.8	13	21	390.145	22.93	11	17	575.556	377.043	21.75	23.27	11	10	21	13	593	63.4998	6.82959
	Sequence	# PSMs	# Proteins	# Protein Groups	Protein Group Accessions	Modifications	MH+ [Da]	A5: Area	q-Value	PEP	A2	IonScore A2	Exp Value A2	IonScore B2	B2	Exp Value B2	C2	IonScore C2	Exp Value C2	IonScore D2	Exp Value D2	# Missed Cleavages	B5: Area	C5: Area	D5: Area	D2
	LPAHTVGDVK	1	2	1	P28799		1036.58	1.59087e+07	0	0.001894	High	36.24	0.00433773									0	0	0	0
	QGWACCPYR	4	4	1	P28799	C5(Carbamidomethyl); C6(Carbamidomethyl)	1197.49	2759682184	0	0.01635	High	40.91	0.00030411	33.1	High	0.00144485	High	26.02	0.00875121	41	0.00028993	0	911659515	0	541749104	High
	CITPTGTHPLAK	4	2	1	P28799	C1(Carbamidomethyl)	1295.68	178068454	0	0.002168	High	43.43	0.00131416	8.83	High	3.94064	High	46.41	0.000668538			0	3.79922e+07	366324496	0
	EVVSAQPATFLAR	2	4	1	P28799		1388.75	315895460	0	0.002712	High	43.15	0.00186891				High	46.53	0.000923785			0	0	317039704	0
	CPDGSTCCELPSGK	3	3	1	P28799	C1(Carbamidomethyl); C7(Carbamidomethyl); C8(Carbamidomethyl)	1567.62	0	0	3.914e-06	High	62.23	1.1669e-06	66.74	High	5.82549e-07				78.06	3.75155e-08	0	317952947	0	74866010	High
	QHCCPAGYTCNVK	8	5	2	P28799;CON_00904166.1	N-Term(Gln->pyro-Glu); C3(Carbamidomethyl); C4(Carbamidomethyl); C10(Carbamidomethyl)	1577.63	1.33125e+09	0	9.341e-05	High	55.63	4.23967e-06	58.81	High	2.76197e-06	High	40.81	0.000157672	61.37	1.02124e-06	0	4.62293e+08	1.44681e+09	1.38991e+08	High
	DNRQGWACCPYR	2	4	1	P28799	C8(Carbamidomethyl); C9(Carbamidomethyl)	1582.66	17118016	0	0.02286	High	4.04	1.637	8.13	High	0.584499						1	9.71438e+06	0	0
	QHCCPAGYTCNVK	4	5	2	P28799;CON_00904166.1	C3(Carbamidomethyl); C4(Carbamidomethyl); C10(Carbamidomethyl)	1594.66	3106366622	0	0.004452	High	50.5	2.40638e-05	32.59	High	0.00126686	High	46.95	5.44959e-05	49.44	3.356e-05	0	479148676	3597973302	3.51211e+08	High
	SRCPDGSTCCELPSGK	8	3	1	P28799	C3(Carbamidomethyl); C9(Carbamidomethyl); C10(Carbamidomethyl)	1810.75	4740970916	0	0.0005819	High	61.79	2.4502e-06	55.2	High	1.07208e-05	High	72.16	2.15888e-07	41.84	0.000265128	1	2.64497e+09	3560562531	1604746515	High
	CDMEVSCPDGYTCCR	2	2	1	P28799	C1(Carbamidomethyl); C7(Carbamidomethyl); C13(Carbamidomethyl); C14(Carbamidomethyl)	1909.66	410715243	0	0.0002668	High	105.67	2.70377e-11				High	105.58	2.76039e-11			0	0	0	0
	CDMEVSCPDGYTCCR	4	2	1	P28799	C1(Carbamidomethyl); M3(Oxidation); C7(Carbamidomethyl); C13(Carbamidomethyl); C14(Carbamidomethyl)	1925.66	360299824	0	0.0002061	High	73.41	4.54957e-08	66.54	High	2.21294e-07	High	58.19	1.51346e-06	61.93	6.39691e-07	0	1.57704e+08	309148776	175977361	High
	DVECGEGHFCHDNQTCCR	10	4	1	P28799	C4(Carbamidomethyl); C10(Carbamidomethyl); C16(Carbamidomethyl); C17(Carbamidomethyl)	2280.83	6.2553e+08	0	0.008991	High	58.68	1.35198e-06	30.35	High	0.000920386	High	73.7	4.25569e-08	28.26	0.00148926	0	32886375	349491531	2.15774e+08	High
	DVECGEGHFCHDNQTCCRDNR	5	4	1	P28799	C4(Carbamidomethyl); C10(Carbamidomethyl); C16(Carbamidomethyl); C17(Carbamidomethyl)	2666	243289504	0	0.003375	High	35.54	0.000278593	17.88	High	0.0162544						1	45187504	0	0
	LQSGAWGCCPFTQAVCCEDHIHCCPAGFTCDTQK	4	2	1	P28799	C8(Carbamidomethyl); C9(Carbamidomethyl); C16(Carbamidomethyl); C17(Carbamidomethyl); C23(Carbamidomethyl); C24(Carbamidomethyl); C30(Carbamidomethyl)	4058.63	0	0	0.0009312	High	38.96	0.000126756	47.05	High	1.96775e-05				33.67	0.000428519	0	947068304	0	914538393	High
	VHCCPHGAFCDLVHTR	4	3	1	P28799	C3(Carbamidomethyl); C4(Carbamidomethyl); C10(Carbamidomethyl)	1965.86	0	0	1.077e-05				59.52	High	8.26479e-06	High	21.17	0.0591973	42.8	0.000364741	0	144848380	39759643	559818344	High
	RHCCPAGFR	2	2	1	P28799	C3(Carbamidomethyl); C4(Carbamidomethyl)	1160.52	0	0	0.01036							High	28.13	0.0111516	13.01	0.367525	1	0	1.67654e+07	4.11064e+06	High
	QGVCCADR	1	2	1	P28799	C4(Carbamidomethyl); C5(Carbamidomethyl)	965.394	0	0	0.00983										50.47	3.4551e-05	0	0	0	1.4396e+06	High
	GSEIVAGLEK	1	3	1	P28799		1002.55	0	0.002	0.02617	High	21.62	0.231043									0	0	0	0
	QGWACCPYR	1	4	1	P28799	N-Term(Gln->pyro-Glu); C5(Carbamidomethyl); C6(Carbamidomethyl)	1180.47	113439487	0.002	0.02488	High	20.35	0.0115321									0	0	0	0
	QGVCCADRR	1	2	1	P28799	C4(Carbamidomethyl); C5(Carbamidomethyl)	1121.49	0	0.004	0.05354							High	27.54	0.0170031			1	0	0	0
	HCCPAGFR	1	2	1	P28799	C2(Carbamidomethyl); C3(Carbamidomethyl)	1004.42	0	0.008	0.1392							High	24.67	0.0117712			0	0	6.20389e+09	0
P60709	Actin, cytoplasmic 1 OS=Homo sapiens GN=ACTB PE=1 SV=1 - [ACTB_HUMAN]	65.6	13	1	20	69	1.22176e+09	1.96734e+08	2.39909e+08	1.72827e+09	619.298	39.2	13	19	131.441	20	6	6	272.47	903.429	21.6	65.6	8	19	10	34	375	41.7097	5.47803
	Sequence	# PSMs	# Proteins	# Protein Groups	Protein Group Accessions	Modifications	MH+ [Da]	A5: Area	q-Value	PEP	A2	IonScore A2	Exp Value A2	IonScore B2	B2	Exp Value B2	C2	IonScore C2	Exp Value C2	IonScore D2	Exp Value D2	# Missed Cleavages	B5: Area	C5: Area	D5: Area	D2
	CDVDIRK	2	3	2	P60709;P63261	C1(Carbamidomethyl)	905.451	1.23128e+08	0	0.01028	High	33.84	0.0123914							34.42	0.0108423	1	0	0	176535728	High
	AGFAGDDAPR	4	27	3	P60709;P63261;P68032		976.449	1306196852	0	0.003355	High	50.8	0.000105634	51.95	High	8.52082e-05	High	51.11	0.000113846	52.5	9.44733e-05	0	284377671	421792264	1.39269e+09	High
	GYSFTTTAER	3	4	2	P63261;P60709		1132.53	0	0	0.004939	High	56.94	2.93338e-05				High	23.32	0.0679756	56.08	4.17994e-05	0	0	67815456	125046444	High
	EITALAPSTMK	2	8	3	P60709;P68032;P63261		1161.62	463373769	0	0.005468	High	48.06	0.000622133							36.1	0.00974519	0	0	0	459663888	High
	HQGVMVGMGQK	3	22	3	P68032;P60709;P63261		1171.57	0	0	8.597e-05	High	59.44	2.16149e-05							64.45	7.19638e-06	0	0	0	92658374	High
	HQGVMVGMGQK	4	22	3	P68032;P60709;P63261	M5(Oxidation)	1187.56	8243627	0	0.003078	High	35.21	0.00632731				High	36.63	0.00384568	54.03	6.58285e-05	0	0	0	1.37483e+07	High
	DSYVGDEAQSK	4	21	3	P68032;P60709;P63261		1198.52	3.24722e+08	0	0.004437	High	47.82	0.000147025	39.27	High	0.00106474	High	43.57	0.000336249	45.46	0.000253157	0	7.69868e+07	203621819	5.72701e+08	High
	AVFPSIVGRPR	3	26	3	P60709;P63261;P68032		1198.7	389799504	0	0.01131	High	34.89	0.00655166	32.01	High	0.0136288				29.94	0.0200754	1	58478631	0	0	High
	QEYDESGPSIVHRK	2	7	2	P60709;P63261	N-Term(Gln->pyro-Glu)	1627.77	6.91632e+07	0	0.003101	High	44.55	0.000824267									1	0	0	0
	GYSFTTTAEREIVR	4	4	2	P63261;P60709		1629.83	128715046	0	0.00377	High	14.7	1.23509							41.46	0.00277225	1	0	0	153642274	High
	QEYDESGPSIVHRK	9	7	2	P60709;P63261		1644.8	2.59927e+08	0	1.191e-05	High	59.87	2.96751e-05	38.5	High	0.00459781	High	54.67	8.78572e-05	67.18	6.02033e-06	1	1.27075e+07	9.43119e+07	214702067	High
	SYELPDGQVITIGNER	3	11	3	P60709;P63261;P68032		1790.89	120555090	0	0.0003761	High	76.78	7.17837e-07							89.51	3.94602e-08	0	0	0	1572601414	High
	DDDIAALVVDNGSGMCK	3	5	1	P60709	N-Term(Acetyl); C16(Carbamidomethyl)	1821.8	204770244	0	0.0001144	High	106.05	2.30931e-10				High	75.06	2.74462e-07	74.21	3.92591e-07	0	0	2.04825e+06	32447779	High
	DDDIAALVVDNGSGMCK	1	5	1	P60709	N-Term(Acetyl); M15(Oxidation); C16(Carbamidomethyl)	1837.79	0	0	0.0001402	High	95.93	1.40399e-09									0	0	0	0
	VAPEEHPVLLTEAPLNPK	5	9	2	P60709;P63261		1954.06	1895707767	0	0.0001283	High	65.41	8.02794e-06	32.13	High	0.0170846				63.25	1.10008e-05	0	2.28837e+08	0	2219505368	High
	EITALAPSTMK	2	8	3	P60709;P68032;P63261	M10(Oxidation)	1177.61	0	0	0.01479				22.97	High	0.144081				34.54	0.0100371	0	16603593	0	157568340	High
	HQGVMVGMGQK	1	22	3	P68032;P60709;P63261	M5(Oxidation); M8(Oxidation)	1203.56	0	0	0.01759										22.34	0.0948098	0	0	0	0	High
	IWHHTFYNELR	2	20	3	P60709;P63261;P68032		1515.75	0	0	0.0006674										36.8	0.00603807	0	0	0	84238859	High
	LDLAGRDLTDYLMK	1	10	3	P63261;P60709;P68032		1623.84	0	0	0.01267										14.58	1.2157	1	0	0	70425828	High
	LDLAGRDLTDYLMK	1	10	3	P63261;P60709;P68032	M13(Oxidation)	1639.84	0	0	0.02418										4.53	11.8925	1	0	0	33910941	High
	DLYANTVLSGGTTMYPGIADR	1	2	2	P60709;P63261		2215.07	0	0	1.653e-06										119.5	3.28751e-11	0	0	0	142052732	High
	DLYANTVLSGGTTMYPGIADR	1	2	2	P60709;P63261	M14(Oxidation)	2231.05	0	0	1.021e-05										82.85	1.3411e-07	0	0	0	0	High
	LCYVALDFEQEMATAASSSSLEK	2	4	2	P63261;P60709	C2(Carbamidomethyl)	2550.17	0	0	0.0001952										73.42	6.66558e-07	0	0	0	71338792	High
	TTGIVMDSGDGVTHTVPIYEGYALPHAILR	1	4	2	P63261;P60709		3183.62	0	0	0.0002763										37.4	0.00625067	0	0	0	0	High
	IIAPPER	2	9	3	P60709;P68032;P63261		795.472	4.91379e+07	0.002	0.04348	High	40.38	0.000655098							41.25	0.000536174	0	0	0	112390884	High
	DLTDYLMK	2	10	3	P63261;P60709;P68032		998.486	0	0.002	0.03049							High	18.61	0.259604	24.73	0.0634324	0	0	1.8389e+07	65038829	High
	QEYDESGPSIVHR	1	7	2	P60709;P63261		1516.7	0	0.002	0.02487							High	30.93	0.0157411			0	0	3.86763e+07	0
CON_MSA	SWISS-PROT:P07724 Serum albumin - Mus musculus (Mouse).	59.7	1	29	30	69	6.19679e+08	3.76456e+08	0	9.31881e+07	811.673	38.82	21	27	823.091	51.32	24	32		321.688		19.9		10		10	608	68.6477	6.07471
	Sequence	# PSMs	# Proteins	# Protein Groups	Protein Group Accessions	Modifications	MH+ [Da]	A5: Area	q-Value	PEP	A2	IonScore A2	Exp Value A2	IonScore B2	B2	Exp Value B2	C2	IonScore C2	Exp Value C2	IonScore D2	Exp Value D2	# Missed Cleavages	B5: Area	C5: Area	D5: Area	D2
	QTALAELVK	2	1	1	CON_MSA		972.572	72860796	0	0.0179	High	22.51	0.137457	46.18	High	0.000695258						0	0	0	0
	KYEATLEK	3	1	1	CON_MSA		981.524	4.97456e+08	0	0.015	High	25.38	0.0695362	50.14	High	0.000210116						1	5.83295e+06	0	0
	TPVSEHVTK	5	1	1	CON_MSA		997.531	255599842	0	0.007744	High	32.76	0.00866	50.39	High	0.000170025				49.87	0.000191652	0	18054618	0	17882864	High
	CCSGSLVER	3	1	1	CON_MSA	C1(Carbamidomethyl); C2(Carbamidomethyl)	1067.46	2.54685e+08	0	0.007141	High	52.11	4.67534e-05	27.79	High	0.0119766				29.91	0.00775914	0	151680858	0	3.57499e+07	High
	KQTALAELVK	2	1	1	CON_MSA		1100.67	0	0	0.006506	High	60.28	1.38759e-05	46.69	High	0.000313933						1	0	0	0
	LVQEVTDFAK	3	1	1	CON_MSA		1149.61	880543700	0	0.01785	High	61.5	2.02119e-05	65.14	High	8.74191e-06				50.9	0.000271079	0	124919189	0	148905917	High
	EAHKSEIAHR	1	1	1	CON_MSA		1177.61	1.45223e+07	0	0.004348	High	30.66	0.0306668									1	0	0	0
	YNDLGEQHFK	4	1	1	CON_MSA		1250.58	117374392	0	0.002425	High	51.62	0.000121547	40.09	High	0.00177777						0	102425349	0	0
	LQTCCDKPLLK	3	1	1	CON_MSA	C4(Carbamidomethyl); C5(Carbamidomethyl)	1375.71	3.40921e+08	0	0.002403	High	59.44	4.63014e-05	46.99	High	0.000713951						1	2.18773e+08	0	0
	YMCENQATISSK	4	1	1	CON_MSA	C3(Carbamidomethyl)	1431.62	152576112	0	0.0002757	High	78.73	1.12533e-07	78.14	High	1.38883e-07				13.87	0.336367	0	11063535	0	0	High
	TCVADESAANCDK	3	1	1	CON_MSA	C2(Carbamidomethyl); C11(Carbamidomethyl)	1440.57	405120208	0	0.001224	High	74.45	5.56329e-08	61.09	High	1.05035e-06				61.78	8.96053e-07	0	413715219	0	5.59823e+07	High
	YMCENQATISSK	1	1	1	CON_MSA	M2(Oxidation); C3(Carbamidomethyl)	1447.62	3.15972e+07	0	0.0008138	High	65.66	1.68419e-06									0	0	0	0
	LGEYGFQNAILVR	3	3	2	CON_MSA;CON_00708398.1		1479.8	289640288	0	5.874e-05	High	105.4	9.69035e-10	105.27	High	9.46476e-10				112.27	1.99223e-10	0	170674156	0	74676232	High
	LQTCCDKPLLKK	2	1	1	CON_MSA	C4(Carbamidomethyl); C5(Carbamidomethyl)	1503.8	7.65728e+07	0	0.0119	High	38.89	0.00443534									2	0	0	0
	LSQTFPNADFAEITK	2	1	1	CON_MSA		1681.85	0	0	0.0009382	High	63.77	1.49224e-05	48.97	High	0.000430368						0	163584552	0	0
	RPCFSALTVDETYVPK	5	1	1	CON_MSA	C3(Carbamidomethyl)	1882.94	481037478	0	0.01237	High	56.18	8.50697e-05	52.09	High	0.000209817						1	138848093	0	0
	AETFTFHSDICTLPEK	2	1	1	CON_MSA	C11(Carbamidomethyl)	1895.88	83611703	0	0.0002857	High	29.7	0.0189659	28.55	High	0.0240874						0	39140907	0	0
	AADKDTCFSTEGPNLVTR	2	1	1	CON_MSA	C7(Carbamidomethyl)	1981.92	35327591	0	0.0007593	High	73.43	8.28443e-07							37.59	0.0037623	1	0	0	28816622	High
	ECCHGDLLECADDRAELAK	3	1	1	CON_MSA	C2(Carbamidomethyl); C3(Carbamidomethyl); C10(Carbamidomethyl)	2261.95	75480668	0	7.089e-05	High	31.93	0.00224423	28.27	High	0.00521276						1	81384008	0	0
	TNCDLYEK	2	1	1	CON_MSA	C3(Carbamidomethyl)	1042.45	0	0	0.01191				50.37	High	6.061e-05				31.77	0.003659	0	115952491	0	24766395	High
	APQVSTPTLVEAAR	2	1	1	CON_MSA		1439.79	0	0	0.002653				6.42	High	5.70086				36.84	0.00517535	0	496878899	0	1.97782e+07	High
	GLVLIAFSQYLQK	1	1	1	CON_MSA		1479.86	0	0	0.0005273				62.51	High	6.03127e-06						0	65817169	0	0
	DTCFSTEGPNLVTR	1	1	1	CON_MSA	C3(Carbamidomethyl)	1596.73	0	0	0.03443				41.83	High	0.000918603						0	25752434	0	0
	DVFLGTFLYEYSR	1	1	1	CON_MSA		1609.79	0	0	0.0007031				66.17	High	7.37923e-06						0	25974758	0	0
	TVMDDFAQFLDTCCK	2	1	1	CON_MSA	C13(Carbamidomethyl); C14(Carbamidomethyl)	1850.78	0	0	4.4e-05				67.25	High	8.75897e-07				49.27	5.50114e-05	0	5.88487e+07	0	0	High
	AHCLSEVEHDTMPADLPAIAADFVEDQEVCK	1	1	1	CON_MSA	C3(Carbamidomethyl); C30(Carbamidomethyl)	3497.55	0	0	0.0001669				6.65	High	1.37333						0	33359842	0	0
	CCTLPEDQR	1	1	1	CON_MSA	C1(Carbamidomethyl); C2(Carbamidomethyl)	1178.49	1.84521e+07	0.001	0.0144	High	10.12	0.379371									0	0	0	0
	LCAIPNLRENYGELADCCTK	2	1	1	CON_MSA	C2(Carbamidomethyl); C17(Carbamidomethyl); C18(Carbamidomethyl)	2397.1	330754952	0.001	0.01417	High	31.94	0.0111954									1	0	0	0
	LATDLTK	1	1	1	CON_MSA		761.44	279999928	0.002	0.0294	High	54.43	3.40747e-05									0	0	0	0
	CCAEANPPACYGTVLAEFQPLVEEPK	1	1	1	CON_MSA	C1(Carbamidomethyl); C2(Carbamidomethyl); C10(Carbamidomethyl)	2950.34	0	0.003	0.08747				12.87	High	0.580968						0	0	0	0
	VCLLHEK	1	1	1	CON_MSA	C2(Carbamidomethyl)	898.482	0	0.009	0.1273				23.34	High	0.106825						0	1.27756e+08	0	0
P63261	Actin, cytoplasmic 2 OS=Homo sapiens GN=ACTG1 PE=1 SV=1 - [ACTG_HUMAN]	65.6	14	1	20	66	1.22176e+09	1.96734e+08	2.39909e+08	1.72827e+09	454.294	34.67	12	17	131.441	20	6	6	214.243	909.211	17.07	65.6	7	19	9	34	375	41.7658	5.47803
	Sequence	# PSMs	# Proteins	# Protein Groups	Protein Group Accessions	Modifications	MH+ [Da]	A5: Area	q-Value	PEP	A2	IonScore A2	Exp Value A2	IonScore B2	B2	Exp Value B2	C2	IonScore C2	Exp Value C2	IonScore D2	Exp Value D2	# Missed Cleavages	B5: Area	C5: Area	D5: Area	D2
	CDVDIRK	2	3	2	P60709;P63261	C1(Carbamidomethyl)	905.451	1.23128e+08	0	0.01028	High	33.84	0.0123914							34.42	0.0108423	1	0	0	176535728	High
	AGFAGDDAPR	4	27	3	P60709;P63261;P68032		976.449	1306196852	0	0.003355	High	50.8	0.000105634	51.95	High	8.52082e-05	High	51.11	0.000113846	52.5	9.44733e-05	0	284377671	421792264	1.39269e+09	High
	GYSFTTTAER	3	4	2	P63261;P60709		1132.53	0	0	0.004939	High	56.94	2.93338e-05				High	23.32	0.0679756	56.08	4.17994e-05	0	0	67815456	125046444	High
	EITALAPSTMK	2	8	3	P60709;P68032;P63261		1161.62	463373769	0	0.005468	High	48.06	0.000622133							36.1	0.00974519	0	0	0	459663888	High
	HQGVMVGMGQK	3	22	3	P68032;P60709;P63261		1171.57	0	0	8.597e-05	High	59.44	2.16149e-05							64.45	7.19638e-06	0	0	0	92658374	High
	HQGVMVGMGQK	4	22	3	P68032;P60709;P63261	M5(Oxidation)	1187.56	8243627	0	0.003078	High	35.21	0.00632731				High	36.63	0.00384568	54.03	6.58285e-05	0	0	0	1.37483e+07	High
	DSYVGDEAQSK	4	21	3	P68032;P60709;P63261		1198.52	3.24722e+08	0	0.004437	High	47.82	0.000147025	39.27	High	0.00106474	High	43.57	0.000336249	45.46	0.000253157	0	7.69868e+07	203621819	5.72701e+08	High
	AVFPSIVGRPR	3	26	3	P60709;P63261;P68032		1198.7	389799504	0	0.01131	High	34.89	0.00655166	32.01	High	0.0136288				29.94	0.0200754	1	58478631	0	0	High
	QEYDESGPSIVHRK	2	7	2	P60709;P63261	N-Term(Gln->pyro-Glu)	1627.77	6.91632e+07	0	0.003101	High	44.55	0.000824267									1	0	0	0
	GYSFTTTAEREIVR	4	4	2	P63261;P60709		1629.83	128715046	0	0.00377	High	14.7	1.23509							41.46	0.00277225	1	0	0	153642274	High
	QEYDESGPSIVHRK	9	7	2	P60709;P63261		1644.8	2.59927e+08	0	1.191e-05	High	59.87	2.96751e-05	38.5	High	0.00459781	High	54.67	8.78572e-05	67.18	6.02033e-06	1	1.27075e+07	9.43119e+07	214702067	High
	SYELPDGQVITIGNER	3	11	3	P60709;P63261;P68032		1790.89	120555090	0	0.0003761	High	76.78	7.17837e-07							89.51	3.94602e-08	0	0	0	1572601414	High
	VAPEEHPVLLTEAPLNPK	5	9	2	P60709;P63261		1954.06	1895707767	0	0.0001283	High	65.41	8.02794e-06	32.13	High	0.0170846				63.25	1.10008e-05	0	2.28837e+08	0	2219505368	High
	EITALAPSTMK	2	8	3	P60709;P68032;P63261	M10(Oxidation)	1177.61	0	0	0.01479				22.97	High	0.144081				34.54	0.0100371	0	16603593	0	157568340	High
	HQGVMVGMGQK	1	22	3	P68032;P60709;P63261	M5(Oxidation); M8(Oxidation)	1203.56	0	0	0.01759										22.34	0.0948098	0	0	0	0	High
	IWHHTFYNELR	2	20	3	P60709;P63261;P68032		1515.75	0	0	0.0006674										36.8	0.00603807	0	0	0	84238859	High
	LDLAGRDLTDYLMK	1	10	3	P63261;P60709;P68032		1623.84	0	0	0.01267										14.58	1.2157	1	0	0	70425828	High
	LDLAGRDLTDYLMK	1	10	3	P63261;P60709;P68032	M13(Oxidation)	1639.84	0	0	0.02418										4.53	11.8925	1	0	0	33910941	High
	EEEIAALVIDNGSGMCK	1	6	1	P63261	N-Term(Acetyl); C16(Carbamidomethyl)	1877.87	0	0	3.612e-06										80.96	1.35083e-07	0	0	0	68259556	High
	DLYANTVLSGGTTMYPGIADR	1	2	2	P60709;P63261		2215.07	0	0	1.653e-06										119.5	3.28751e-11	0	0	0	142052732	High
	DLYANTVLSGGTTMYPGIADR	1	2	2	P60709;P63261	M14(Oxidation)	2231.05	0	0	1.021e-05										82.85	1.3411e-07	0	0	0	0	High
	LCYVALDFEQEMATAASSSSLEK	2	4	2	P63261;P60709	C2(Carbamidomethyl)	2550.17	0	0	0.0001952										73.42	6.66558e-07	0	0	0	71338792	High
	TTGIVMDSGDGVTHTVPIYEGYALPHAILR	1	4	2	P63261;P60709		3183.62	0	0	0.0002763										37.4	0.00625067	0	0	0	0	High
	IIAPPER	2	9	3	P60709;P68032;P63261		795.472	4.91379e+07	0.002	0.04348	High	40.38	0.000655098							41.25	0.000536174	0	0	0	112390884	High
	DLTDYLMK	2	10	3	P63261;P60709;P68032		998.486	0	0.002	0.03049							High	18.61	0.259604	24.73	0.0634324	0	0	1.8389e+07	65038829	High
	QEYDESGPSIVHR	1	7	2	P60709;P63261		1516.7	0	0.002	0.02487							High	30.93	0.0157411			0	0	3.86763e+07	0
P11142	Heat shock cognate 71 kDa protein OS=Homo sapiens GN=HSPA8 PE=1 SV=1 - [HSP7C_HUMAN]	43.81	18	21	25	65	8.26443e+08	9.59891e+07	1.67366e+08	277484641	690.981	33.75	18	21	286.907	19.2	11	14	323.236	354.175	24.61	26.32	12	13	15	15	646	70.8542	5.51611
	Sequence	# PSMs	# Proteins	# Protein Groups	Protein Group Accessions	Modifications	MH+ [Da]	A5: Area	q-Value	PEP	A2	IonScore A2	Exp Value A2	IonScore B2	B2	Exp Value B2	C2	IonScore C2	Exp Value C2	IonScore D2	Exp Value D2	# Missed Cleavages	B5: Area	C5: Area	D5: Area	D2
	ATVEDEK	1	7	1	P11142		791.377	0	0	0.01122	High	30.67	0.00972738									0	0	0	0
	VCNPIITK	3	6	1	P11142	C2(Carbamidomethyl)	944.524	7.70973e+08	0	0.03071	High	37	0.00651453	20.18	High	0.470586				24.09	0.187757	0	122997052	0	252291166	High
	VQVEYKGETK	4	11	1	P11142		1180.62	132805852	0	0.003248	High	42.41	0.00179411	32.78	High	0.0164759	High	22.11	0.163022	35.1	0.00967262	1	59103197	1.89088e+08	4.70835e+07	High
	DAGTIAGLNVLR	3	9	1	P11142		1199.67	353937068	0	0.01524	High	51.25	0.000251215				High	50.68	0.000285165	46.09	0.00073565	0	0	0	109617938	High
	VEIIANDQGNR	4	20	3	P11142;P34931;P11021		1228.63	0	0	0.001069	High	74.66	1.11314e-06	38.52	High	0.00375415	High	45.79	0.000858126	41.58	0.00183486	0	0	1.02731e+07	0	High
	RFDDAVVQSDMK	3	11	1	P11142		1410.67	128230356	0	0.003575	High	73.82	8.48581e-07				High	62.87	9.37296e-06			1	0	19607643	0
	SQIHDIVLVGGSTR	3	6	1	P11142		1481.81	294078872	0	0.000803	High	53.75	0.00012672				High	13.08	1.46136			0	0	45408636	0
	TTPSYVAFTDTER	2	19	2	P11142;P34931		1487.7	111301367	0	0.004929	High	31.82	0.0145342	31.25	High	0.0176225						0	0	0	0
	SFYPEEVSSMVLTK	1	11	1	P11142		1616.79	105053004	0	0.0007872	High	67.8	4.31493e-06									0	0	0	0
	IINEPTAAAIAYGLDK	4	10	3	P11142;P11021;P34931		1659.9	890742472	0	0.0001367	High	95.78	1.00544e-08	95.66	High	9.42604e-09				95.75	9.88459e-09	0	87012128	0	404117861	High
	STAGDTHLGGEDFDNR	7	5	1	P11142		1691.73	106712489	0	4.255e-05	High	77.99	8.18102e-08	52.15	High	3.16959e-05	High	62.26	2.40688e-06	32.99	0.00203449	0	57556208	137038809	130182232	High
	NQTAEKEEFEHQQK	5	7	1	P11142		1745.81	817613284	0	0.0005453	High	63.57	9.36224e-06	41.82	High	0.00129559	High	47.23	0.000372792	52.27	0.000128961	1	21399714	8.02314e+06	176044896	High
	IINEPTAAAIAYGLDKK	2	6	1	P11142		1787.99	0	0	0.002331	High	44.11	0.00101501				High	12.54	1.37903			1	0	3.25746e+06	0
	TVTNAVVTVPAYFNDSQR	4	8	1	P11142		1982	376236784	0	0.002722	High	20.84	0.279795	49.72	High	0.000389841				25.89	0.0893983	0	1.9649e+07	0	0	High
	QTQTFTTYSDNQPGVLIQVYEGER	3	6	1	P11142	N-Term(Gln->pyro-Glu)	2757.29	39036506	0	0.009428	High	47.63	0.000401257				High	63.38	1.0332e-05			0	0	1.70744e+07	0
	ITITNDK	1	14	2	P11142;P34931		804.447	0	0	0.04562				1.02	High	18.0275						0	7.79582e+07	0	0
	LSKEDIER	1	7	1	P11142		989.527	0	0	0.01052				27.48	High	0.0594007						1	0	0	0
	ENKITITNDK	4	8	1	P11142		1175.62	0	0	0.01743				23.97	High	0.161549				23.69	0.176156	1	4.03828e+06	0	3.32504e+07	High
	NSLESYAFNMK	2	7	1	P11142		1303.6	0	0	0.0146							High	18.09	0.187063	8.77	1.77207	0	0	0	0	High
	CNEIINWLDK	1	7	1	P11142	C1(Carbamidomethyl)	1304.63	0	0	0.0005051										53.95	0.000100679	0	0	0	54734732	High
	ARFEELNADLFR	1	7	1	P11142		1480.75	0	0	0.00121										49.5	0.000368583	1	0	0	35370501	High
	GPAVGIDLGTTYSCVGVFQHGK	1	11	1	P11142	C14(Carbamidomethyl)	2263.12	0	0	0.004992										11.37	2.76464	0	0	0	2.5423e+07	High
	EIAEAYLGK	2	10	1	P11142		993.526	214238068	0.002	0.01707	High	41.58	0.00168196				High	37.95	0.00476966			0	0	175971056	0
	LLQDFFNGK	2	8	1	P11142		1081.57	354700144	0.002	0.01824	High	30.81	0.0223645				High	20.19	0.265621			0	0	78844997	0
	GRLSKEDIER	1	7	1	P11142		1202.65	173567038	0.002	0.05527	High	33.57	0.0187245									2	0	0	0
CON_Trypsin	Trypsin - Sus scrofa (Pig). - [SWISS-PROT:P00761|TRYP_PIG]	28.57	7	6	7	64	7.78244e+10	3.66341e+10	1.06766e+08	6.78054e+10	722.17	28.57	5	16	631.455	25.11	6	18	166.85	1049.3	25.11	25.11	4	6	4	26	231	24.3938	7.18115
	Sequence	# PSMs	# Proteins	# Protein Groups	Protein Group Accessions	Modifications	MH+ [Da]	A5: Area	q-Value	PEP	A2	IonScore A2	Exp Value A2	IonScore B2	B2	Exp Value B2	C2	IonScore C2	Exp Value C2	IonScore D2	Exp Value D2	# Missed Cleavages	B5: Area	C5: Area	D5: Area	D2
	LSSPATLNSR	6	1	1	CON_Trypsin		1045.57	116740660320	0	0.04648	High	41.7	0.0021567	44.39	High	0.00140107	High	48.94	0.000504832	53.9	0.000122418	0	44212112943	3.88041e+07	131082405383	High
	LGEHNIDVLEGNEQFINAAK	15	1	1	CON_Trypsin		2211.1	40729280288	0	2.48e-08	High	113.75	1.65516e-10	105.64	High	1.07112e-09	High	66.16	8.83676e-06	122.19	2.32822e-11	0	0	1.71441e+08	61410483558	High
	IITHPNFNGNTLDNDIMLIK	18	1	1	CON_Trypsin		2283.18	76003150940	0	7.53e-05	High	94.8	1.19704e-08	74.53	High	1.22449e-06	High	62.24	2.14933e-05	89.08	4.51739e-08	0	65477437636	110052342	1.09233e+10	High
	IITHPNFNGNTLDNDIMLIK	11	1	1	CON_Trypsin	M17(Oxidation)	2299.17	23398313248	0	0.0006484	High	81.6	2.54594e-07	65.95	High	9.05857e-06				81.45	2.61392e-07	0	7097129272	0	9819322226	High
	IITHPNFNGNTLDNDIMLIKLSSPATLNSR	4	1	1	CON_Trypsin		3309.73	0	0	5.059e-05				68	High	4.12072e-06				46	0.000641787	1	212625991	0	291758528	High
	LGEHNIDVLEGNEQFINAAKIITHPNFNGNTLDNDIMLIK	2	1	1	CON_Trypsin		4475.27	0	0	0.002212				40.01	High	0.00219494				43.28	0.00103847	1	0	0	374218455	High
	IITHPNFNGNTLDNDIMLIKLSSPATLNSR	1	1	1	CON_Trypsin	M17(Oxidation)	3325.73	0	0	0.02633										14.42	0.988456	1	0	0	1.52569e+07	High
	LGEHNIDVLEGNEQFINAAKIITHPNFNGNTLDNDIMLIK	1	1	1	CON_Trypsin	M37(Oxidation)	4491.28	0	0	0.0113										25.94	0.0575584	1	0	0	27535025	High
	VATVSLPR	5	1	1	CON_Trypsin		842.51	0	0.001	0.05468	High	17.5	0.26852	41.51	High	0.00110186	High	47.11	0.000293749	45.19	0.000457064	0	0	0	0	High
	NKPGVYTK	1	9	2	P07477;CON_Trypsin		906.504	4.71588e+07	0.002	0.04464	High	28.21	0.0370725									1	0	0	0
Q04695	Keratin, type I cytoskeletal 17 OS=Homo sapiens GN=KRT17 PE=1 SV=2 - [K1C17_HUMAN]	42.36	29	8	21	59	4.91573e+09	1.60589e+09	3.16401e+09	1.42361e+09	430.598	32.18	16	22	133.22	15.28	7	7	486.283	247.6	34.26	16.2	15	8	18	12	432	48.076	5.021
	Sequence	# PSMs	# Proteins	# Protein Groups	Protein Group Accessions	Modifications	MH+ [Da]	A5: Area	q-Value	PEP	A2	IonScore A2	Exp Value A2	IonScore B2	B2	Exp Value B2	C2	IonScore C2	Exp Value C2	IonScore D2	Exp Value D2	# Missed Cleavages	B5: Area	C5: Area	D5: Area	D2
	TIEELQNK	3	3	1	Q04695		974.514	40214996	0	0.0166	High	40	0.004	33.9	High	0.0153786	High	43.62	0.00173804			0	11165428	1.42562e+08	0
	VLDELTLAR	3	20	4	Q04695;CON_00384444.5;P08779;CON_00721270.3		1029.59	1816390568	0	0.01283	High	26.41	0.067768	30.48	High	0.0258313				25.66	0.0783693	0	126814876	0	294426800	High
	LSGGLGAGSCR	3	2	1	Q04695	C10(Carbamidomethyl)	1034.5	1.26483e+08	0	0.03501	High	34.88	0.00859856	4.26	High	8.43689	High	33.74	0.0110528			0	5.46896e+06	6.68347e+07	0
	EVATNSELVQSGK	4	7	3	Q04695;CON_00384444.5;CON_00721270.3		1361.69	196327668	0	0.009481	High	78.92	4.39839e-07	78.82	High	5.17663e-07	High	99.97	3.97738e-09	78.58	5.36675e-07	0	2.53822e+07	9.11632e+07	32852832	High
	TRLEQEIATYR	4	23	5	K7ERE3;CON_00384444.5;P08779;Q04695;CON_00721270.3		1379.73	144954008	0	0.01198	High	34.52	0.0117433				High	33.26	0.0160265	28.94	0.0420587	1	0	59260455	49512958	High
	KNHEEEMNALR	4	9	2	Q04695;CON_00384444.5	M7(Oxidation)	1386.64	34934921	0	0.02479	High	11.49	1.10339				High	4.19	6.078	31.24	0.0122139	1	0	1.15933e+07	6.16997e+06	High
	ILNEMRDQYEK	4	9	3	Q04695;CON_00384444.5;CON_00721270.3		1438.7	191698544	0	0.002616	High	58.11	4.39625e-05	4.5	High	8.78163	High	51.16	0.00019561			1	0	8.68577e+07	0
	ILNEMRDQYEK	3	9	3	Q04695;CON_00384444.5;CON_00721270.3	M5(Oxidation)	1454.69	131948984	0	0.007849	High	44.98	0.000748154									1	0	0	0
	CEMEQQNQEYK	4	8	3	CON_00384444.5;Q04695;CON_00721270.3	C1(Carbamidomethyl)	1486.59	8.8608e+07	0	0.0001911	High	72.13	2.08199e-07				High	58.18	5.16986e-06	59.96	3.33053e-06	0	0	70266927	23419592	High
	CEMEQQNQEYK	1	8	3	CON_00384444.5;Q04695;CON_00721270.3	C1(Carbamidomethyl); M3(Oxidation)	1502.59	2.09536e+06	0	0.000328	High	65.18	8.79828e-07									0	0	0	0
	TEELNREVATNSELVQSGK	3	7	3	Q04695;CON_00384444.5;CON_00721270.3		2104.05	172359698	0	5.377e-05	High	54.93	0.000107818				High	72.86	1.73657e-06			1	0	350912533	0
	TEELNREVATNSELVQSGKSEISELRR	1	6	3	CON_00384444.5;Q04695;CON_00721270.3		3074.57	0	0	0.0002214	High	29.02	0.0414163									3	0	0	0
	KNHEEEMNALR	1	9	2	Q04695;CON_00384444.5		1370.65	0	0	0.008309							High	24.81	0.0629354			1	0	21784016	0
	ASLEGNLAETENR	1	2	1	Q04695		1403.67	0	0	0.01818							High	68.01	3.36806e-06			0	0	2.5902e+07	0
	TRLEQEIATYRR	1	14	4	CON_00384444.5;P08779;Q04695;CON_00721270.3		1535.83	0	0	0.001187										19.62	0.339438	2	0	0	67143110	High
	LASYLDK	5	23	6	Q04695;CON_00384444.5;P08779;P13645;P35527;CON_00721270.3		809.44	1.27345e+10	0.001	0.05781	High	33.32	0.00377125	19.31	High	0.0949478	High	34.48	0.00288725	34.72	0.00315364	0	1953513462	22181682	1030391496	High
	LAADDFR	4	54	7	K7ERE3;P08779;P13645;Q04695;Q2M2I5;CON_00384444.5;CON_00721270.3		807.398	72503111	0.002	0.06398	High	6.4	3.84866	43.51	High	0.000971531	High	50.27	0.000205799	40.51	0.00199181	0	2737337076	8998545748	2946004317	High
	QFTSSSSIK	2	2	1	Q04695		984.497	15307800	0.002	0.03822	High	20.96	0.140695				High	20.21	0.174838			0	0	4.94725e+07	0
	TKFETEQALR	1	6	1	Q04695		1222.64	89383426	0.002	0.02585	High	51.07	0.000231753									1	0	0	0
	ATMQNLNDR	1	3	1	Q04695		1062.5	0	0.002	0.02594							High	16.88	0.478946			0	0	4.35543e+07	0
	DYSQYYR	2	3	1	Q04695		994.426	0	0.004	0.05769							High	26.63	0.0166212			0	0	35526090	0
	EELAYLKK	1	13	2	Q04695;CON_00384444.5		993.562	0	0.006	0.1194	High	2.68	6.93271									1	0	0	0
	NHEEEMNALR	2	9	2	Q04695;CON_00384444.5	M6(Oxidation)	1258.54	2.07245e+07	0.006	0.1181	High	31.19	0.00805946									0	0	0	0
	VRALEEANTELEVK	1	3	1	Q04695		1600.86	0	0.008	0.1287							High	34.26	0.0133678			1	0	13305927	0
Q9NZN8	CCR4-NOT transcription complex subunit 2 OS=Homo sapiens GN=CNOT2 PE=1 SV=1 - [CNOT2_HUMAN]	57.41	18	11	22	54	1.60084e+10	2.37085e+09	0	0	816.766	40.74	18	33	717.596	43.89	15	21									540	59.6999	7.66455
	Sequence	# PSMs	# Proteins	# Protein Groups	Protein Group Accessions	Modifications	MH+ [Da]	A5: Area	q-Value	PEP	A2	IonScore A2	Exp Value A2	IonScore B2	B2	Exp Value B2	C2	IonScore C2	Exp Value C2	IonScore D2	Exp Value D2	# Missed Cleavages	B5: Area	C5: Area	D5: Area	D2
	GIQVLPDGR	2	6	2	Q9NZN8;H0YI11		954.538	4626597936	0	0.03477	High	42.67	0.000970654	38.9	High	0.00231241						0	861787648	0	0
	APGMEPTMK	2	3	1	Q9NZN8	M8(Oxidation)	977.442	5.30169e+07	0	0.009417	High	56.28	3.45015e-05	40.18	High	0.00125202						0	15574369	0	0
	APGMEPTMK	1	3	1	Q9NZN8	M4(Oxidation); M8(Oxidation)	993.436	0	0	0.00728	High	24.02	0.0491385									0	0	0	0
	KGIQVLPDGR	2	6	2	Q9NZN8;H0YI11		1082.63	5583869024	0	0.005182	High	62.91	6.80537e-06	34.94	High	0.00504987						1	560474173	0	0
	SSPSIICMPK	2	8	2	Q9NZN8;F8VUB4	C7(Carbamidomethyl)	1119.55	3006512574	0	0.01117	High	47.73	0.0005456	46.92	High	0.000660516						0	2.44268e+07	0	0
	VRTDGHTLSEK	3	11	1	Q9NZN8		1242.64	4.29646e+08	0	0.0201	High	41.12	0.00235668	39.03	High	0.00381329						1	1.16751e+07	0	0
	GMSNNTPQLNR	2	10	2	Q9NZN8;F8VUB4	M2(Oxidation)	1247.58	21919805	0	0.008573	High	63.65	5.78236e-06	58.67	High	1.92881e-05						0	3.14372e+07	0	0
	TNSMSSSGLGSPNR	3	8	2	Q9NZN8;F8VUB4		1394.63	2871169056	0	0.0002344	High	45.37	0.000426891	84.73	High	4.37465e-08						0	3.31333e+08	0	0
	TNSMSSSGLGSPNR	1	8	2	Q9NZN8;F8VUB4	M4(Oxidation)	1410.63	198310822	0	0.0001201	High	99.88	9.76615e-10									0	0	0	0
	TTSSTDGPKFPGDK	7	6	1	Q9NZN8		1437.69	13204359750	0	0.0002864	High	63.7	1.04512e-05	67.64	High	3.71924e-06						1	2733148125	0	0
	EGSGNPTPLINPLAGR	4	6	1	Q9NZN8		1592.84	29236997352	0	0.003051	High	35.46	0.0106098	73.67	High	1.68378e-06						0	3517622482	0	0
	QPFTVNSMSGFGMNR	1	5	2	Q9NZN8;F8VUB4		1672.76	0	0	0.0005707	High	65.03	3.51737e-06									0	0	0	0
	REGSGNPTPLINPLAGR	1	6	1	Q9NZN8		1748.94	51573338	0	0.003975	High	32.61	0.0180931									1	0	0	0
	NMMNHSQVGQGIGIPSR	1	8	2	Q9NZN8;F8VUB4		1825.88	1560600104	0	0.000619	High	37.32	0.00468944									0	0	0	0
	QQPSRQPFTVNSMSGFGMNR	2	5	2	Q9NZN8;F8VUB4	N-Term(Gln->pyro-Glu)	2252.03	179325252	0	1.115e-05	High	77.19	3.199e-07									1	0	0	0
	QQPSRQPFTVNSMSGFGMNR	2	5	2	Q9NZN8;F8VUB4		2269.06	528002048	0	0.004593	High	58.15	3.52916e-05									1	0	0	0
	LEERPHLPSTFNYNPAQQAF	1	2	1	Q9NZN8		2359.14	1.53254e+08	0	0.01137	High	9.58	3.2936									1	0	0	0
	APYVGMVTKPANEQSQDFSIHNEDFPALPGSSYKDPTSSNDDSK	3	5	1	Q9NZN8		4771.18	701229520	0	6.387e-05	High	36.23	0.00188203	29.82	High	0.00828642						2	784194699	0	0
	GTYYFFDCLNWR	1	3	1	Q9NZN8	C8(Carbamidomethyl)	1641.72	0	0	0.001389				46.98	High	0.000117262						0	84535440	0	0
	AAETDPGMVHLALGSDLTTLGLNLNSPENLYPK	2	5	2	Q9NZN8;H0YI11		3451.75	0	0	0.001569				84.72	High	1.08438e-07						0	416965546	0	0
	AAETDPGMVHLALGSDLTTLGLNLNSPENLYPK	2	5	2	Q9NZN8;H0YI11	M8(Oxidation)	3467.75	0	0	0.0002725				62.7	High	1.73461e-05						0	481927851	0	0
	NQAFGMNNSLSSNIFNGTDGSENVTGLDLSDFPALADR	1	4	1	Q9NZN8		3988.82	0	0	0.02616				89.97	High	1.23853e-08						0	65927066	0	0
	APYVGMVTK	1	6	1	Q9NZN8		965.513	64120542	0.002	0.02021	High	41.85	0.0018353									0	0	0	0
	SSPSIICMPK	1	8	2	Q9NZN8;F8VUB4	C7(Carbamidomethyl); M8(Oxidation)	1135.55	168833154	0.002	0.02181	High	21.42	0.171984									0	0	0	0
	DKLAAIK	1	6	2	Q9NZN8;H0YI11		758.476	0	0.003	0.1032				40.53	High	0.000947074						1	0	0	0
	GILPMNPR	2	8	2	Q9NZN8;F8VUB4	M5(Oxidation)	913.493	8.0303e+07	0.004	0.08636	High	8.19	4.06569	14.88	High	0.820845						0	8.59298e+06	0	0
	GILPMNPR	1	8	2	Q9NZN8;F8VUB4		897.498	934795724	0.006	0.1142	High	34.92	0.00644214									0	0	0	0
	RNYQVTNSMFGASRK	1	7	1	Q9NZN8		1758.87	0	0.006	0.1197	High	4.46	12.605									2	0	0	0
	APGMEPTMK	1	3	1	Q9NZN8		961.446	2.4304e+09	0.009	0.1461	High	21.73	0.0980286									0	0	0	0
Q96LI5	CCR4-NOT transcription complex subunit 6-like OS=Homo sapiens GN=CNOT6L PE=1 SV=2 - [CNO6L_HUMAN]	53.87	6	20	25	53	3.51808e+09	2.75227e+08	0	0	1360.78	41.44	21	38	393.62	27.21	12	15									555	62.961	6.7417
	Sequence	# PSMs	# Proteins	# Protein Groups	Protein Group Accessions	Modifications	MH+ [Da]	A5: Area	q-Value	PEP	A2	IonScore A2	Exp Value A2	IonScore B2	B2	Exp Value B2	C2	IonScore C2	Exp Value C2	IonScore D2	Exp Value D2	# Missed Cleavages	B5: Area	C5: Area	D5: Area	D2
	ITHGFQLK	2	3	1	Q96LI5		943.536	0	0	0.01133	High	31.86	0.0202005	29.98	High	0.0311431						0	138015234	0	0
	LFQLQTLGLK	2	5	2	Q96LI5;Q9ULM6		1160.7	0	0	0.01098	High	49.13	0.000150281	49.53	High	0.000153215						0	364874721	0	0
	HVDGCAIFFK	2	6	2	Q9ULM6;Q96LI5	C5(Carbamidomethyl)	1193.57	1712620095	0	0.0008445	High	41.01	0.00193767	19.87	High	0.262748						0	1.01568e+08	0	0
	ELLLNNNLLR	2	4	1	Q96LI5		1211.71	5876813376	0	0.01209	High	55.7	4.76402e-05	58.24	High	2.66194e-05						0	322790312	0	0
	ERGYDGFFSPK	2	4	1	Q96LI5		1302.61	150757872	0	0.02964	High	17.63	0.27786	29.39	High	0.0191033						1	0	0	0
	SLPAELGNMVSLR	2	5	2	Q96LI5;Q9ULM6		1386.74	0	0	0.01043	High	21.87	0.242173	25.51	High	0.11107						0	56511918	0	0
	LIQTMMFVSEVK	1	4	1	Q96LI5		1425.75	159951488	0	0.01303	High	31.3	0.0217204									0	0	0	0
	LHNLVYLDLSSNK	5	5	2	Q96LI5;Q9ULM6		1515.81	2964801917	0	0.0008698	High	47.54	0.000563832	63.76	High	1.5041e-05						0	99854097	0	0
	HVDGCAIFFKTEK	1	6	2	Q9ULM6;Q96LI5	C5(Carbamidomethyl)	1551.77	397868912	0	0.0003272	High	27.98	0.0546128									1	0	0	0
	ELFGAGMKPIHAADK	5	4	1	Q96LI5		1584.82	1310930372	0	0.001613	High	85.45	9.13751e-08									1	0	0	0
	ELFGAGMKPIHAADK	2	4	1	Q96LI5	M7(Oxidation)	1600.82	125443832	0	0.001648	High	42.94	0.001588									1	0	0	0
	YNECLMNFSCNGK	1	3	1	Q96LI5	C4(Carbamidomethyl); C10(Carbamidomethyl)	1636.65	585015890	0	0.0001929	High	84.45	5.38383e-09									0	0	0	0
	IYTIMSAEEVANGKK	2	5	1	Q96LI5		1653.85	664553132	0	0.0001601	High	91.58	2.66542e-08									1	0	0	0
	RIYTIMSAEEVANGKK	1	5	1	Q96LI5		1809.95	337666266	0	0.0001199	High	51.98	0.000235483									2	0	0	0
	ELRYNECLMNFSCNGK	1	3	1	Q96LI5	C7(Carbamidomethyl); C13(Carbamidomethyl)	2034.89	181608088	0	5.201e-05	High	50.1	5.96115e-05									1	0	0	0
	SAYENNLMPYTNYTFDFK	1	3	1	Q96LI5	M8(Oxidation)	2233.98	0	0	0.000278	High	84.79	2.45602e-08									0	0	0	0
	GNPLSQDILNLYQDPDGTRK	4	4	1	Q96LI5		2244.13	65339372	0	0.0003148	High	108.68	4.99387e-10									1	0	0	0
	HTVEFNQVAMANSDGSEAMLNR	2	4	1	Q96LI5		2421.1	4.16367e+08	0	2.199e-05	High	97.2	2.93441e-09									0	0	0	0
	HTVEFNQVAMANSDGSEAMLNR	1	4	1	Q96LI5	M10(Oxidation)	2437.09	3.52971e+07	0	0.0004648	High	35.54	0.00308576									0	0	0	0
	GVIDYIFYSK	1	2	1	Q96LI5		1204.62	0	0	0.01171				47.41	High	0.000698974						0	0	0	0
	DNIGVAVVLEVHK	2	4	1	Q96LI5		1392.78	0	0	0.01168				46.62	High	0.000488896						0	1.15601e+07	0	0
	ERDQILPSASFTVMCYNVLCDK	1	3	1	Q96LI5	C15(Carbamidomethyl); C20(Carbamidomethyl)	2646.24	0	0	0.0007355				34.05	High	0.00844165						1	6.71486e+06	0	0
	SLSTSLWSLTHLTALHLNDNYLSR	2	4	1	Q96LI5		2742.42	0	0	3.515e-05				51.57	High	0.000249741						0	59518183	0	0
	SHWAELEISGR	1	4	1	Q96LI5		1284.63	128873730	0.001	0.01398	High	52.17	0.00014683									0	0	0	0
	IPPDIAK	3	4	1	Q96LI5		753.451	0	0.002	0.07321	High	44.87	5.21339e-05	44.2	High	6.08303e-05						0	0	0	0
	LIQTMMFVSEVK	1	4	1	Q96LI5	M5(Oxidation)	1441.74	5.40476e+07	0.002	0.05124	High	16.2	0.71965									0	0	0	0
	SLPAELGNMVSLR	1	5	2	Q96LI5;Q9ULM6	M9(Oxidation)	1402.74	163892496	0.003	0.08468	High	8.04	5.52768									0	0	0	0
	IMSEQER	1	4	1	Q96LI5		892.42	1.07336e+08	0.006	0.1054	High	14.47	0.646664									0	0	0	0
	VLPYELGR	1	4	1	Q96LI5		946.537	1090490328	0.006	0.1191	High	26.2	0.0889967									0	0	0	0
Q01546	Keratin, type II cytoskeletal 2 oral OS=Homo sapiens GN=KRT76 PE=1 SV=2 - [K22O_HUMAN]	18.81	20	6	19	52	2.54755e+09	4.4915e+08	5.25526e+08	9.66558e+08	473.184	16.93	17	22	203.64	7.84	5	8	221.002	226.031	3.45	9.4	6	9	9	13	638	65.8001	8.11865
	Sequence	# PSMs	# Proteins	# Protein Groups	Protein Group Accessions	Modifications	MH+ [Da]	A5: Area	q-Value	PEP	A2	IonScore A2	Exp Value A2	IonScore B2	B2	Exp Value B2	C2	IonScore C2	Exp Value C2	IonScore D2	Exp Value D2	# Missed Cleavages	B5: Area	C5: Area	D5: Area	D2
	SLYNLGSNK	1	2	1	Q01546		995.516	0	0	0.009284	High	50.67	0.000168836									0	0	0	0
	LLEGEECR	3	32	7	Q7RTS7;P13647;P02538;P35908;Q01546;Q8N1N4;CON_00021304.1	C7(Carbamidomethyl)	1005.47	2035143410	0	0.007194	High	52.17	9.92014e-05	64.9	High	5.43637e-06				24.16	0.0644628	0	4.57811e+08	0	695443280	High
	KYEDEINK	3	8	3	P35908;Q01546;CON_00021304.1		1038.51	7.33187e+08	0	0.005057	High	62.09	1.35655e-05				High	61.42	2.05876e-05	39.31	0.00256125	1	0	1326874984	179906385	High
	SGGAGGGACGFR	1	2	1	Q01546	C9(Carbamidomethyl)	1053.46	1.57993e+07	0	0.01323	High	31.02	0.00707657									0	0	0	0
	YEDEINKR	2	36	7	P02538;P04264;P13647;P35908;Q01546;CON_IPI00376379.3;CON_00021304.1		1066.51	0	0	0.01202	High	47.23	0.000474032				High	42.44	0.00165633			1	0	5.3139e+06	0
	VRFLEQQNK	3	53	5	B0YJC4;P02538;P13647;Q01546;Q8N1N4		1161.64	339006820	0	0.02599	High	21.44	0.267378	32.08	High	0.0241272				33.91	0.0152213	1	66090012	0	123943450	High
	KYEDEINKR	4	8	3	P35908;Q01546;CON_00021304.1		1194.61	1.35318e+09	0	0.004588	High	8.08	5.29028				High	48.01	0.000525765	49.52	0.000443395	2	0	56354700	8.83428e+08	High
	TAAENEFVGLKK	2	2	1	Q01546		1306.7	51675980	0	0.001032	High	60.8	2.57015e-05									1	0	0	0
	KKYEDEINKR	2	7	3	P35908;Q01546;CON_00021304.1		1322.71	3.40833e+07	0	0.0003488	High	49.04	0.000418497				High	25.47	0.0966311			3	0	2.21116e+07	0
	RTAAENEFVGLKK	1	2	1	Q01546		1462.8	3.41453e+07	0	0.00587	High	28.21	0.0452269									2	0	0	0
	LLRDYQELMNVK	7	9	3	P35908;Q01546;CON_00021304.1		1521.81	460061584	0	0.00064	High	36.64	0.00753277	45.51	High	0.000977136	High	22.33	0.199121	25.32	0.100908	1	84138954	141603318	359738620	High
	LLRDYQELMNVK	6	9	3	P35908;Q01546;CON_00021304.1	M9(Oxidation)	1537.8	83518088	0	0.002729	High	62.62	1.86806e-05				High	46.6	0.000765717	44.12	0.00132636	1	0	193347720	1.543e+07	High
	LALDVEIATYRK	5	25	5	P13647;P35908;Q01546;CON_00021304.1;P02538		1391.79	0	0	0.0009159				43.63	High	0.00104043				40.24	0.00226624	1	223089507	0	449419100	High
	LALDVEIATYR	1	27	5	P13647;P35908;Q01546;CON_00021304.1;P02538		1263.69	0	0	0.001273										63.46	1.44487e-05	0	0	0	0	High
	AQYEEIAQR	3	14	5	P02538;P19013;P35908;Q01546;CON_00021304.1		1107.54	4254344933	0.002	0.05285	High	30.85	0.0222006	30.47	High	0.0284934				37.53	0.00558951	0	666550400	0	1320803812	High
	DYQELMNVK	1	9	3	P35908;Q01546;CON_00021304.1		1139.54	26493210	0.002	0.0268	High	31.15	0.0137358									0	0	0	0
	SEAEALYQTK	1	2	1	Q01546		1139.55	5.97648e+07	0.002	0.04878	High	35.15	0.00606402									0	0	0	0
	KKYEDEINK	4	7	3	P35908;Q01546;CON_00021304.1		1166.6	8.14592e+07	0.002	0.05245	High	49.41	0.000262895				High	52.33	0.000178653	16.9	0.530852	2	0	1.4631e+07	20312823	High
	LRAEIENVKK	1	3	1	Q01546		1199.71	1.52882e+07	0.002	0.05851	High	36.55	0.00485774									2	0	0	0
	FASFIDK	1	54	8	CON_IPI00376379.3;P02538;P13647;Q7RTS7;P19013;P35908;Q01546;CON_00021304.1		827.429	1140014492	0.008	0.1311	High	37.52	0.00351367									0	0	0	0
P07437	Tubulin beta chain OS=Homo sapiens GN=TUBB PE=1 SV=2 - [TBB5_HUMAN]	54.05	30	5	19	51	5.47992e+08	32419717	2.56019e+08	1.96507e+08	616.698	34.46	13	21	84.45	18.47	5	5	364.938	312.123	21.4	36.49	8	11	12	13	444	49.639	4.89404
	Sequence	# PSMs	# Proteins	# Protein Groups	Protein Group Accessions	Modifications	MH+ [Da]	A5: Area	q-Value	PEP	A2	IonScore A2	Exp Value A2	IonScore B2	B2	Exp Value B2	C2	IonScore C2	Exp Value C2	IonScore D2	Exp Value D2	# Missed Cleavages	B5: Area	C5: Area	D5: Area	D2
	TAVCDIPPR	6	11	2	P07437;P68371	C4(Carbamidomethyl)	1028.52	3.85323e+07	0	0.002959	High	60.82	1.86701e-05	19.16	High	0.313054	High	13.79	0.944297	14.7	0.760705	0	0	6.47426e+06	7.28122e+06	High
	LAVNMVPFPR	2	18	2	P07437;P68371		1143.64	668381960	0	0.003512	High	51.94	0.000219429							48	0.00063475	0	0	0	223600932	High
	ISEQFTAMFR	2	9	2	P68371;P07437		1229.6	0	0	0.0049	High	59.03	2.40675e-05				High	58.26	2.99305e-05			0	0	1.38952e+07	0
	FPGQLNADLRK	3	20	2	P07437;P68371		1258.69	109738470	0	0.0002114	High	49.34	0.000447606				High	32.57	0.0206953			1	0	67588949	0
	ISVYYNEATGGK	2	2	1	P07437		1301.64	678431104	0	0.001349	High	70.57	2.09603e-06				High	55.03	7.80416e-05			0	0	616991076	0
	EVDEQMLNVQNK	2	6	2	P07437;P68371		1446.69	118064200	0	0.0179	High	49.76	0.000235142				High	51.51	0.00014868			0	0	8.34762e+07	0
	EVDEQMLNVQNK	2	6	2	P07437;P68371	M6(Oxidation)	1462.68	127450739	0	0.003671	High	50.58	0.00014131				High	48.93	0.00020598			0	0	36945015	0
	AILVDLEPGTMDSVR	2	10	1	P07437		1615.84	53034772	0	0.0001903	High	72.13	2.42797e-06							64.23	1.58958e-05	0	0	0	0	High
	LHFFMPGFAPLTSR	3	13	2	P07437;P68371		1620.84	2.52347e+06	0	0.0001474	High	25.85	0.108427	44.64	High	0.00143264				60.94	3.28192e-05	0	0	0	4.76088e+07	High
	ALTVPELTQQVFDAK	7	3	1	P07437		1659.9	160209488	0	0.0005045	High	68.99	4.5552e-06	36.6	High	0.00793064				24.02	0.14801	0	0	0	184694976	High
	NSSYFVEWIPNNVK	2	11	2	P07437;P68371		1696.83	297163627	0	0.0008509	High	48.54	0.000419176									0	0	0	0
	GHYTEGAELVDSVLDVVRK	3	9	2	P07437;P68371		2087.08	0	0	0.0004143				17.93	High	0.667613				61.78	2.8541e-05	1	44913468	0	181224605	High
	LTTPTYGDLNHLVSATMSGVTTCLR	2	8	2	P68371;P07437	C23(Carbamidomethyl)	2708.35	0	0	0.04035				26.12	High	0.0990811				13.48	1.80396	0	19925966	0	100718436	High
	IMNTFSVVPSPK	4	11	2	P07437;P68371		1319.71	0	0	0.001296							High	69.5	4.19635e-06	42.68	0.00207712	0	0	6.00179e+07	37644994	High
	MREIVHIQAGQCGNQIGAK	1	21	2	P68371;P07437	M1(Oxidation); C12(Carbamidomethyl)	2126.05	0	0	0.008517							High	45.17	0.00110384			1	0	44822473	0
	YLTVAAVFR	1	5	2	P68371;P07437		1039.59	0	0	0.01939										34.17	0.00721625	0	0	0	67718988	High
	MAVTFIGNSTAIQELFKR	1	3	1	P07437		2026.09	0	0	1.211e-05										55.25	8.28444e-05	1	0	0	1.81784e+07	High
	AILVDLEPGTMDSVR	1	10	1	P07437	M11(Oxidation)	1631.84	71457402	0.001	0.01548	High	32.5	0.0210316									0	0	0	0
	TAVCDIPPRGLK	1	11	2	P07437;P68371	C4(Carbamidomethyl)	1326.72	5.69839e+07	0.002	0.07676	High	21.63	0.183791									1	0	0	0
	MREIVHIQAGQCGNQIGAK	1	21	2	P68371;P07437	C12(Carbamidomethyl)	2110.06	0	0.002	0.07229	High	14.77	1.23034									1	0	0	0
	ISVYYNEATGGKYVPR	1	2	1	P07437		1816.93	0	0.003	0.06232										12.52	2.19985	1	0	0	70050277	High
	NMMAACDPR	1	15	2	P07437;P68371	C6(Carbamidomethyl)	1065.43	149619528	0.007	0.1279	High	6.07	0.729159									0	0	0	0
	LAVNMVPFPR	1	18	2	P07437;P68371	M5(Oxidation)	1159.63	0	0.008	0.1409							High	10.17	3.3993			0	0	0	0
Q92600	Cell differentiation protein RCD1 homolog OS=Homo sapiens GN=RQCD1 PE=1 SV=1 - [RCD1_HUMAN]	50.5	3	18	18	45	8.73856e+09	1048975137	0	0	1178.05	47.83	15	30	607.522	36.12	11	15									299	33.6099	8.03076
	Sequence	# PSMs	# Proteins	# Protein Groups	Protein Group Accessions	Modifications	MH+ [Da]	A5: Area	q-Value	PEP	A2	IonScore A2	Exp Value A2	IonScore B2	B2	Exp Value B2	C2	IonScore C2	Exp Value C2	IonScore D2	Exp Value D2	# Missed Cleavages	B5: Area	C5: Area	D5: Area	D2
	IMESGSELSK	1	1	1	Q92600	M2(Oxidation)	1096.52	266389152	0	0.004787	High	55.32	5.90468e-05									0	0	0	0
	LTSLGVIGALVK	1	1	1	Q92600		1170.74	2409318284	0	0.002261	High	41.33	0.000257672									0	0	0	0
	NLQEGQVTDPR	2	1	1	Q92600		1256.62	8.10631e+06	0	0.005701	High	22.71	0.149755	48	High	0.000424751						0	1844297656	0	0
	MVLQLSKEPSAR	1	2	1	Q92600		1358.75	122344032	0	0.002911	High	72.38	1.7921e-06									1	0	0	0
	MVLQLSKEPSAR	2	2	1	Q92600	M1(Oxidation)	1374.74	1.54194e+08	0	0.0006432	High	74.97	1.19885e-06									1	0	0	0
	EALRQCLPDQLK	4	1	1	Q92600	C6(Carbamidomethyl)	1470.77	36615561	0	0.02048	High	17.22	0.665744	44.62	High	0.00128739						1	129440292	0	0
	DTTFAQVLKDDTTTK	4	1	1	Q92600		1683.84	6887853670	0	0.0002389	High	91.58	2.11287e-08	95.99	High	7.81739e-09						1	444754523	0	0
	IYQWINELSSPETR	4	2	1	Q92600		1735.86	2170884821	0	7.708e-05	High	104.29	1.21772e-09	95.18	High	1.10737e-08						0	75865677	0	0
	MHSLATAAPVPTTLAQVDR	1	2	1	Q92600	N-Term(Acetyl)	2021.05	0	0	0.003927	High	66.55	8.35443e-06									0	0	0	0
	VCNALALLQCVASHPETR	4	1	1	Q92600	C2(Carbamidomethyl); C10(Carbamidomethyl)	2039.02	3537461891	0	4.494e-06	High	125.67	1.02581e-11	111.56	High	2.5695e-10						0	0	0	0
	MHSLATAAPVPTTLAQVDREK	6	2	1	Q92600	N-Term(Acetyl)	2278.19	8670650765	0	1.328e-05	High	89.15	4.61543e-08	67.06	High	7.66492e-06						1	200136368	0	0
	MHSLATAAPVPTTLAQVDREK	3	2	1	Q92600	N-Term(Acetyl); M1(Oxidation)	2294.19	1495199512	0	0.0001157	High	63.46	1.77622e-05	56.53	High	9.02664e-05						1	2.67263e+08	0	0
	RWLAQLVK	1	1	1	Q92600		1013.62	0	0	0.01129				38.8	High	0.00244537						1	102899484	0	0
	DTTFAQVLKDDTTTKR	1	1	1	Q92600		1839.94	0	0	0.001865				31.84	High	0.0232069						2	102223476	0	0
	IYQWINELSSPETRENALLELSK	1	2	1	Q92600		2733.41	0	0	0.003717				29.65	High	0.0382084						1	0	0	0
	QCLPDQLK	2	1	1	Q92600	C2(Carbamidomethyl)	1001.51	4920851152	0.001	0.05705	High	33.21	0.0103146	27.86	High	0.0365828						0	335819026	0	0
	ENALLELSK	2	2	1	Q92600		1016.56	10657189504	0.001	0.01386	High	85.61	8.58717e-08	92.35	High	2.01699e-08						0	857873232	0	0
	MVLQLSK	1	2	1	Q92600	M1(Oxidation)	834.475	2.16588e+07	0.002	0.02486	High	38.08	0.00425557									0	0	0	0
	TVATFILQK	1	1	1	Q92600		1020.61	2421943472	0.002	0.0189	High	49.07	0.00012326									0	0	0	0
	DTTFAQVLK	1	1	1	Q92600		1022.55	0	0.002	0.01883	High	35.94	0.00636708									0	0	0	0
	IMESGSELSK	1	1	1	Q92600		1080.52	2.63605e+09	0.002	0.02829	High	28.68	0.0348284									0	0	0	0
	MHSLATAAPVPTTLAQVDREK	1	2	1	Q92600		2236.18	0	0.002	0.02425	High	3.31	17.6631									1	0	0	0
CON_00700865.3	ENSEMBL:ENSBTAP00000016242 (Bos taurus) similar to alpha-tubulin I isoform 1	43.9	28	16	16	45	1.17683e+09	1.60991e+08	6.20722e+07	2.95583e+08	351.296	24.83	10	14	296.725	25.06	7	11	28.83	592.325	4.43	40.58	2	12	2	18	451	50.1476	5.05908
	Sequence	# PSMs	# Proteins	# Protein Groups	Protein Group Accessions	Modifications	MH+ [Da]	A5: Area	q-Value	PEP	A2	IonScore A2	Exp Value A2	IonScore B2	B2	Exp Value B2	C2	IonScore C2	Exp Value C2	IonScore D2	Exp Value D2	# Missed Cleavages	B5: Area	C5: Area	D5: Area	D2
	LSVDYGKK	3	12	1	CON_00700865.3		909.502	185428284	0	0.03234	High	40.74	0.00130295	35.7	High	0.00415842	High	28.83	0.0206851			1	1.79041e+07	107818089	0
	DVNAAIATIK	2	7	1	CON_00700865.3		1015.58	218846756	0	0.01218	High	42.65	0.001771							34.29	0.01214	0	0	0	362396144	High
	QLFHPEQLITGK	2	22	1	CON_00700865.3		1410.77	51051636	0	0.00595	High	57.05	5.34527e-05				High	11.95	1.92756			0	0	1.63264e+07	0
	SIQFVDWCPTGFK	1	3	1	CON_00700865.3	C8(Carbamidomethyl)	1584.75	0	0	0.0008771	High	56.34	5.21454e-05									0	0	0	0
	NLDIERPTYTNLNR	5	13	1	CON_00700865.3		1718.88	1254977204	0	0.01001	High	38.76	0.00523534	18.46	High	0.578797				2.42	22.7686	1	136184620	0	349384064	High
	RSIQFVDWCPTGFK	2	3	1	CON_00700865.3	C9(Carbamidomethyl)	1740.86	0	0	0.0004061	High	25.37	0.0833455							18.46	0.388478	1	0	0	0	High
	VGINYQPPTVVPGGDLAK	4	11	1	CON_00700865.3		1824.99	97171436	0	0.01078	High	11.84	1.86571							42.49	0.00149646	0	0	0	0	High
	TIGGGDDSFNTFFSETGAGK	4	16	1	CON_00700865.3		2007.89	1673248140	0	5.42e-05	High	76.12	2.50452e-07	67.84	High	1.61971e-06				134.64	3.2638e-13	0	0	0	128785772	High
	QLFHPEQLITGKEDAANNYAR	7	20	1	CON_00700865.3		2415.21	602252864	0	6.723e-06	High	81.74	2.87715e-07	53.85	High	0.000176378				61.46	2.96516e-05	1	54397646	0	174968641	High
	LISQIVSSITASLR	3	10	1	CON_00700865.3		1487.87	0	0	0.0002898				78.53	High	2.11123e-07				49.04	0.000160912	0	95322560	0	9.73928e+07	High
	AVFVDLEPTVIDEVR	3	12	1	CON_00700865.3		1701.91	0	0	2.444e-05				61.55	High	2.56142e-05				29.94	0.0389849	0	2.51466e+08	0	25543884	High
	FDGALNVDLTEFQTNLVPYPR	3	12	1	CON_00700865.3		2409.22	0	0	1.586e-07				9.87	High	4.05972				112.22	2.31819e-10	0	1.08962e+07	0	5.33157e+07	High
	EIIDLVLDR	1	9	1	CON_00700865.3		1085.62	0	0	0.01242										54.01	0.000107838	0	0	0	109553148	High
	LDHKFDLMYAK	1	11	1	CON_00700865.3		1380.7	0	0	0.0004942										54.08	0.000117839	1	0	0	16018353	High
	IHFPLATYAPVISAEK	3	10	1	CON_00700865.3		1756.97	0	0	0.002986										41.24	0.00202562	0	0	0	7.18669e+06	High
	GHYTIGK	1	17	1	CON_00700865.3		775.409	8.18185e+07	0.005	0.09155	High	7.39	2.88176									0	0	0	0
P68104	Elongation factor 1-alpha 1 OS=Homo sapiens GN=EEF1A1 PE=1 SV=1 - [EF1A1_HUMAN]	41.34	7	17	17	44	1.33565e+09	196469510	9.18471e+08	8.17895e+08	157.992	17.75	9	9	138.023	18.83	6	6	194.586	367.449	15.58	38.1	7	15	9	20	462	50.1091	9.01221
	Sequence	# PSMs	# Proteins	# Protein Groups	Protein Group Accessions	Modifications	MH+ [Da]	A5: Area	q-Value	PEP	A2	IonScore A2	Exp Value A2	IonScore B2	B2	Exp Value B2	C2	IonScore C2	Exp Value C2	IonScore D2	Exp Value D2	# Missed Cleavages	B5: Area	C5: Area	D5: Area	D2
	KLEDGPK	2	4	1	P68104		786.436	6.74263e+07	0	0.02986	High	32.46	0.00632812							55.16	3.18505e-05	1	0	0	1.4843e+08	High
	QTVAVGVIK	4	4	1	P68104		914.566	634609801	0	0.009284	High	40.79	0.00147562	52.37	High	0.000107194	High	52.44	0.000100919	27.45	0.03184	0	123070374	5.18795e+08	5.57992e+08	High
	IGGIGTVPVGR	4	4	1	P68104		1025.61	2117369728	0	0.02376	High	39.66	0.00133557	38.97	High	0.00164795	High	29.69	0.0139619	40.35	0.00143921	0	321054502	1112058542	1303393692	High
	STTTGHLIYK	5	7	1	P68104		1120.6	1.19596e+09	0	0.002603	High	54.12	0.000120437	17.88	High	0.506711	High	52.15	0.000189566	44.05	0.00122394	0	89454604	1.12456e+09	199071683	High
	PLRLPLQDVYK	4	5	1	P68104		1341.79	40208198	0	0.0003155	High	15.82	0.528873				High	7.76	3.38338	19.74	0.214463	1	0	3.45106e+06	14633650	High
	YYVTIIDAPGHR	2	6	1	P68104		1404.72	0	0	0.001747	High	42.18	0.00239715							49.19	0.000469964	0	0	0	87271446	High
	EVSTYIKK	3	4	1	P68104		967.543	0	0	0.0218				39.75	High	0.0019861	High	40.98	0.00149624	39.81	0.00176558	1	2.07665e+07	1.32302e+08	115017556	High
	VETGVLKPGMVVTFAPVNVTTEVK	2	3	1	P68104		2515.38	0	0	0.000539				57.71	High	2.89732e-05				9.28	2.03605	1	145283654	0	1.48569e+07	High
	DGNASGTTLLEALDCILPPTRPTDK	2	4	1	P68104	C15(Carbamidomethyl)	2655.33	0	0	1.736e-05				15.51	High	0.992601				51.37	0.000260052	1	2.01061e+07	0	167705523	High
	THINIVVIGHVDSGK	1	7	1	P68104		1588.88	0	0	0.001589							High	50.99	0.000280248			0	0	0	0
	EHALLAYTLGVK	3	4	1	P68104		1314.74	0	0	0.0007344										61.98	2.24073e-05	0	0	0	3.16775e+08	High
	YYVTIIDAPGHRDFIK	2	6	1	P68104		1908	0	0	0.002292										24.87	0.103127	1	0	0	85686002	High
	SGDAAIVDMVPGKPMCVESFSDYPPLGR	1	3	1	P68104	C16(Carbamidomethyl)	2995.41	0	0	0.0002282										42.71	0.00127788	1	0	0	1.44726e+07	High
	DGNASGTTLLEALDCILPPTRPTDKPLRLPLQDVYK	3	4	1	P68104	C15(Carbamidomethyl)	3978.11	0	0	0.001687										9.27	2.18271	3	0	0	5.923e+08	High
	QLIVGVNK	3	4	1	P68104		870.542	578984485	0.001	0.04114	High	38.37	0.00144818				High	40.79	0.000896207	23.44	0.0489129	0	0	447706030	0	High
	TIEKFEK	2	7	1	P68104		894.49	9.27104e+07	0.002	0.05727	High	14.28	0.589735							24.91	0.053593	1	0	0	180268452	High
	EVSTYIK	1	4	1	P68104		839.451	693604327	0.004	0.08648	High	30.05	0.0119121									0	0	0	0
P06733	Alpha-enolase OS=Homo sapiens GN=ENO1 PE=1 SV=2 - [ENOA_HUMAN]	64.52	10	22	22	43	1.58808e+08	1.93454e+07	7.79169e+07	661124951	291.459	24.19	8	9	56.36	10.37	3	3	198.467	754.288	11.29	62.67	5	19	6	25	434	47.1393	7.38623
	Sequence	# PSMs	# Proteins	# Protein Groups	Protein Group Accessions	Modifications	MH+ [Da]	A5: Area	q-Value	PEP	A2	IonScore A2	Exp Value A2	IonScore B2	B2	Exp Value B2	C2	IonScore C2	Exp Value C2	IonScore D2	Exp Value D2	# Missed Cleavages	B5: Area	C5: Area	D5: Area	D2
	TIAPALVSK	3	3	1	P06733		899.556	142911496	0	0.01795	High	38.56	0.00183897				High	42.49	0.000744002	8.42	1.89921	0	0	87760812	436473756	High
	KLNVTEQEK	3	2	1	P06733		1088.59	7.12881e+07	0	0.01462	High	32.04	0.0285704	32.09	High	0.0237009	High	62.69	2.06426e-05			1	0	6.39592e+07	0
	IGAEVYHNLK	7	3	1	P06733		1143.61	6.28816e+07	0	0.01527	High	45.8	0.000927169	32.8	High	0.0184995	High	61.17	2.55503e-05	47.67	0.000572	0	1.77332e+07	43783532	227709705	High
	GNPTVEVDLFTSK	3	2	1	P06733		1406.72	192161294	0	0.001483	High	64	1.39537e-05				High	80.02	3.25498e-07	66.97	6.61996e-06	0	0	8.81028e+06	344896596	High
	VNQIGSVTESLQACK	2	3	1	P06733	C14(Carbamidomethyl)	1633.82	141350198	0	0.0001693	High	87.11	7.21729e-08							93.01	1.95013e-08	0	0	0	698898330	High
	DATNVGDEGGFAPNILENK	2	2	1	P06733		1960.92	0	0	6.604e-06	High	56.74	4.27909e-05							76.37	4.14061e-07	0	0	0	192706844	High
	AAVPSGASTGIYEALELRDNDK	2	3	1	P06733		2277.14	1.20607e+08	0	4.622e-06	High	55.38	0.000109664							56.11	9.2942e-05	1	0	0	7.18962e+08	High
	DATNVGDEGGFAPNILENKEGLELLK	2	1	1	P06733		2743.38	0	0	0.02769				21.47	High	0.266251				44.44	0.00133107	1	20957668	0	16538126	High
	YISPDQLADLYK	1	1	1	P06733		1425.73	0	0	0.00067										67.02	5.85898e-06	0	0	0	5.65515e+08	High
	KLNVTEQEKIDK	1	2	1	P06733		1444.8	0	0	0.000567										33.32	0.013921	2	0	0	0	High
	FGANAILGVSLAVCK	2	10	1	P06733	C14(Carbamidomethyl)	1519.83	0	0	0.0001225										32.64	0.0146743	0	0	0	0	High
	VVIGMDVAASEFFR	2	1	1	P06733		1540.79	0	0	0.0006267										63.27	1.61781e-05	0	0	0	1.8437e+07	High
	YNQLLRIEEELGSK	2	2	1	P06733		1691.89	0	0	0.0001645										29.23	0.0445955	1	0	0	104456350	High
	SGKYDLDFKSPDDPSR	1	2	1	P06733		1826.86	0	0	0.0003836										25.21	0.0563432	2	0	0	0	High
	LAMQEFMILPVGAANFR	2	2	1	P06733		1907.98	0	0	0.001828										39.35	0.0042509	0	0	0	78992500	High
	FTASAGIQVVGDDLTVTNPK	2	2	1	P06733		2033.06	0	0	1.51e-06										127.37	6.99028e-12	0	0	0	85090664	High
	EIFDSRGNPTVEVDLFTSK	1	2	1	P06733		2154.07	0	0	0.001002										31.73	0.0229293	1	0	0	7.90359e+07	High
	SPDDPSRYISPDQLADLYK	1	1	1	P06733		2180.06	0	0	0.0001725										22.55	0.186506	1	0	0	9.06128e+06	High
	HIADLAGNSEVILPVPAFNVINGGSHAGNK	1	2	1	P06733		3011.56	0	0	6.98e-05										45.75	0.000956531	0	0	0	364254089	High
	DYPVVSIEDPFDQDDWGAWQK	1	1	1	P06733		2510.12	0	0.004	0.06652										5.19	3.07232	0	0	0	1.57665e+07	High
	SCNCLLLK	1	2	1	P06733	C2(Carbamidomethyl); C4(Carbamidomethyl)	1007.5	0	0.007	0.09986							High	29.17	0.0282069			0	0	82030720	0
	IEEELGSK	1	2	1	P06733		904.462	68047190	0.008	0.1299	High	36.53	0.00692561									0	0	0	0
Q9H9A5	CCR4-NOT transcription complex subunit 10 OS=Homo sapiens GN=CNOT10 PE=1 SV=1 - [CNOTA_HUMAN]	41.26	6	9	29	43	2118233501	5.40548e+07	0	0	1319.09	37.5	27	37	182.149	10.22	5	6									744	82.2575	7.78174
	Sequence	# PSMs	# Proteins	# Protein Groups	Protein Group Accessions	Modifications	MH+ [Da]	A5: Area	q-Value	PEP	A2	IonScore A2	Exp Value A2	IonScore B2	B2	Exp Value B2	C2	IonScore C2	Exp Value C2	IonScore D2	Exp Value D2	# Missed Cleavages	B5: Area	C5: Area	D5: Area	D2
	AESGALIEAAK	1	3	2	E9PCN5;Q9H9A5		1059.57	875880046	0	0.003903	High	57.93	6.53922e-05									0	0	0	0
	LAECCIAANK	1	2	2	E9PCN5;Q9H9A5	C4(Carbamidomethyl); C5(Carbamidomethyl)	1149.54	1.08695e+09	0	0.003912	High	59.29	2.35521e-05									0	0	0	0
	SNQTTTDNLR	1	2	1	Q9H9A5		1149.55	1.58958e+08	0	0.01034	High	46.96	0.000505445									0	0	0	0
	QYTEAISVGEK	1	4	2	E9PCN5;Q9H9A5		1224.61	632116648	0	0.003535	High	64.1	8.71461e-06									0	0	0	0
	AADKPADQGAEK	1	2	2	E9PCN5;Q9H9A5	N-Term(Acetyl)	1242.6	182220848	0	0.01027	High	58.94	2.73158e-05									1	0	0	0
	CLHQAASMIHPK	2	2	1	Q9H9A5	C1(Carbamidomethyl)	1392.69	2.44217e+08	0	0.0007315	High	43.66	0.00135616									0	0	0	0
	GIVQSIVGQGYHR	2	2	2	E9PCN5;Q9H9A5		1413.76	24929970	0	0.0009853	High	66.95	6.37804e-06									0	0	0	0
	LYQFIEPFEEK	1	3	2	E9PCN5;Q9H9A5		1442.72	130727984	0	0.006266	High	37.16	0.00510581									0	0	0	0
	HEGTGQSSGITDQEK	3	2	2	E9PCN5;Q9H9A5		1573.71	1369738230	0	3.387e-05	High	96.52	2.28415e-09	38.61	High	0.00135655						0	0	0	0
	RAPQCYPSSVNSAR	2	3	2	E9PCN5;Q9H9A5	C5(Carbamidomethyl)	1592.76	2125076766	0	1.798e-05	High	72.23	1.60674e-06									1	0	0	0
	SVMNTAGNSAPSLFLK	1	2	2	E9PCN5;Q9H9A5		1636.84	1139756448	0	0.000323	High	94.59	1.43011e-08									0	0	0	0
	LLNSSNIAEHPGFMK	2	2	2	E9PCN5;Q9H9A5		1657.84	690818008	0	0.0001332	High	97.77	5.83211e-09									0	0	0	0
	DGSNHKAESGALIEAAK	1	3	2	E9PCN5;Q9H9A5		1697.84	13925903	0	1.952e-05	High	91.4	2.39426e-08									1	0	0	0
	LAECCIAANKGTSEQETK	3	2	2	E9PCN5;Q9H9A5	C4(Carbamidomethyl); C5(Carbamidomethyl)	2009.93	1407169865	0	6.407e-05	High	72.83	9.58998e-07									1	0	0	0
	ALQENDNVCAQLSAGSTDPGK	1	2	2	E9PCN5;Q9H9A5	C9(Carbamidomethyl)	2175	68993544	0	2.384e-05	High	108.07	2.83059e-10									0	0	0	0
	NSNQLGGNTESSESSETCSSK	4	2	1	Q9H9A5	C18(Carbamidomethyl)	2202.9	4.92928e+08	0	7.953e-06	High	126.82	4.57533e-13	59.43	High	3.30672e-06						0	1.14022e+07	0	0
	NALLLLPEEQQDPKQENGAK	1	3	2	E9PCN5;Q9H9A5		2235.16	79181818	0	0.0007453	High	51.54	0.000261994									1	0	0	0
	ALQENDNVCAQLSAGSTDPGKK	1	2	2	E9PCN5;Q9H9A5	C9(Carbamidomethyl)	2303.09	490323984	0	0.0003572	High	55.45	6.4433e-05									1	0	0	0
	AADKPADQGAEKHEGTGQSSGITDQEK	1	2	2	E9PCN5;Q9H9A5		2755.28	2.06213e+07	0	0.00158	High	35.27	0.0062405									2	0	0	0
	AADKPADQGAEKHEGTGQSSGITDQEK	3	2	2	E9PCN5;Q9H9A5	N-Term(Acetyl)	2797.29	145026848	0	0.007147	High	19.31	0.21627	14.23	High	0.6532						2	1.72813e+07	0	0
	KKPVFQPVHPIQPIQMPAFTTVQRK	1	1	1	Q9H9A5		2915.65	0	0	0.0001556	High	15.98	0.169073									3	0	0	0
	IILNTAVAEFFK	1	2	1	Q9H9A5		1365.78	0	0	0.001665				62.22	High	9.05685e-06						0	88286383	0	0
	FLGHLYAAEALISLDR	1	3	2	E9PCN5;Q9H9A5		1788.96	0	0	8.748e-05				50	High	0.000364						0	56596820	0	0
	QELENLK	1	4	1	Q9H9A5		873.468	1.14551e+08	0.002	0.02759	High	28.46	0.0379212									0	0	0	0
	SNFEYLR	1	2	2	E9PCN5;Q9H9A5		928.452	711350374	0.002	0.05642	High	28.56	0.0184593									0	0	0	0
	KQELENLK	1	2	1	Q9H9A5		1001.56	0	0.002	0.04583	High	25.08	0.150261									1	0	0	0
	FIPAPPSSPLR	1	2	1	Q9H9A5		1181.67	2822453872	0.002	0.06091	High	27.58	0.0378843									0	0	0	0
	FIPAPPSSPLRK	1	2	1	Q9H9A5		1309.76	92797762	0.003	0.07686	High	25.22	0.0384778									1	0	0	0
	NALLLLPEEQQDPK	1	3	2	E9PCN5;Q9H9A5		1607.87	0	0.003	0.08424	High	8.94	3.68891									0	0	0	0
	KALQENDNVCAQLSAGSTDPGKK	1	2	2	E9PCN5;Q9H9A5	C10(Carbamidomethyl)	2431.19	87820220	0.006	0.1204	High	11.97	2.09024									2	0	0	0
P08238	Heat shock protein HSP 90-beta OS=Homo sapiens GN=HSP90AB1 PE=1 SV=4 - [HS90B_HUMAN]	28.31	4	11	21	41	5.29785e+08	2.48859e+07	4.93665e+07	513419745	431.382	19.2	13	16	63.0733	5.8	4	4	95.8233	509.696	6.49	22.79	4	17	4	17	724	83.2121	5.03369
	Sequence	# PSMs	# Proteins	# Protein Groups	Protein Group Accessions	Modifications	MH+ [Da]	A5: Area	q-Value	PEP	A2	IonScore A2	Exp Value A2	IonScore B2	B2	Exp Value B2	C2	IonScore C2	Exp Value C2	IonScore D2	Exp Value D2	# Missed Cleavages	B5: Area	C5: Area	D5: Area	D2
	AKFENLCK	2	2	1	P08238	C7(Carbamidomethyl)	1009.51	124788528	0	0.02311	High	21.52	0.180754							36.01	0.00670384	1	0	0	166444336	High
	LGIHEDSTNR	4	1	1	P08238		1141.56	2.03216e+08	0	0.006106	High	39.47	0.00284709	2.63	High	13.0709				36.52	0.00594992	0	5766615	0	7.79226e+07	High
	ADLINNLGTIAK	3	5	2	P07900;P08238		1242.71	491421075	0	0.000729	High	52.65	0.000174655	37.55	High	0.00543198				64.44	1.13321e-05	0	15250954	0	631381579	High
	EQVANSAFVER	3	2	1	P08238		1249.62	497356808	0	0.01285	High	56.99	6.25957e-05	41.79	High	0.00180454				52.06	0.000197891	0	39084130	0	392484656	High
	ELISNASDALDK	2	4	2	P14625;P08238		1275.65	332765880	0	0.004063	High	62.16	2.14976e-05				High	18.44	0.503414			0	0	24035863	0
	IRYESLTDPSK	4	7	2	P07900;P08238		1308.68	78735312	0	0.003374	High	38.55	0.00452423				High	21.86	0.211128	20.95	0.263557	1	0	1.41791e+07	68572170	High
	EDQTEYLEER	3	6	2	P07900;P08238		1311.57	127353301	0	0.001233	High	89.69	9.39741e-09				High	7.95	1.31466	87.92	1.45292e-08	0	0	31115384	112810050	High
	EGLELPEDEEEK	2	6	2	P07900;P08238		1416.64	155128492	0	0.004848	High	14.17	0.363684							12.35	0.611208	0	0	0	148806340	High
	GVVDSEDLPLNISR	3	6	3	P07900;P08238;Q12931		1513.79	600577172	0	0.000152	High	100.18	2.92617e-09				High	86.19	7.88631e-08	88.3	4.74054e-08	0	0	92948395	516393000	High
	SLTNDWEDHLAVK	3	3	2	P07900;P08238		1527.74	110682088	0	0.0009068	High	58.14	3.66006e-05							59.64	2.55853e-05	0	0	0	6.08019e+07	High
	YIDQEELNK	1	5	2	P07900;P08238		1151.56	0	0	0.0138				14.4	High	0.922218						0	20322513	0	0
	KFYEAFSK	1	1	1	P08238		1019.52	0	0	0.02066										47.57	0.000731436	1	0	0	4.68061e+07	High
	CLELFSELAEDK	1	1	1	P08238	C1(Carbamidomethyl)	1453.69	0	0	0.003971										22.64	0.136398	0	0	0	22189505	High
	HLEINPDHPIVETLR	1	1	1	P08238		1782.95	0	0	0.01608										11.69	2.34803	0	0	0	50742776	High
	NPDDITQEEYGEFYK	1	1	1	P08238		1847.8	0	0	5.037e-05										77.44	1.23507e-07	0	0	0	44011376	High
	KHLEINPDHPIVETLR	1	1	1	P08238		1911.04	0	0	0.0003463										38.45	0.00326502	1	0	0	196700684	High
	VILHLKEDQTEYLEER	1	6	2	P07900;P08238		2015.05	0	0	1.222e-05										78.76	5.46817e-07	1	0	0	0	High
	EMLQQSK	2	4	2	P07900;P08238		863.429	0	0.002	0.03655	High	33.01	0.0130759							23.71	0.107464	0	0	0	0	High
	ADHGEPIGR	1	1	1	P08238		951.463	4.57785e+07	0.002	0.0651	High	16.11	0.577979									0	0	0	0
	IDIIPNPQER	1	2	1	P08238		1194.65	59293756	0.002	0.06425	High	13.6	1.05855									0	0	0	0
	FYEAFSK	1	1	1	P08238		891.425	0	0.004	0.06952										1.23	12.5434	0	0	0	3.51091e+07	High
P68371	Tubulin beta-4B chain OS=Homo sapiens GN=TUBB4B PE=1 SV=1 - [TBB4B_HUMAN]	45.62	23	2	16	39	371721705	32419717	7.08807e+07	1.68515e+08	373.825	28.31	11	15	62.85	15.06	4	4	362.208	208.485	21.35	22.02	8	7	12	8	445	49.799	4.89404
	Sequence	# PSMs	# Proteins	# Protein Groups	Protein Group Accessions	Modifications	MH+ [Da]	A5: Area	q-Value	PEP	A2	IonScore A2	Exp Value A2	IonScore B2	B2	Exp Value B2	C2	IonScore C2	Exp Value C2	IonScore D2	Exp Value D2	# Missed Cleavages	B5: Area	C5: Area	D5: Area	D2
	TAVCDIPPR	6	11	2	P07437;P68371	C4(Carbamidomethyl)	1028.52	3.85323e+07	0	0.002959	High	60.82	1.86701e-05	19.16	High	0.313054	High	13.79	0.944297	14.7	0.760705	0	0	6.47426e+06	7.28122e+06	High
	LAVNMVPFPR	2	18	2	P07437;P68371		1143.64	668381960	0	0.003512	High	51.94	0.000219429							48	0.00063475	0	0	0	223600932	High
	ISEQFTAMFR	2	9	2	P68371;P07437		1229.6	0	0	0.0049	High	59.03	2.40675e-05				High	58.26	2.99305e-05			0	0	1.38952e+07	0
	FPGQLNADLRK	3	20	2	P07437;P68371		1258.69	109738470	0	0.0002114	High	49.34	0.000447606				High	32.57	0.0206953			1	0	67588949	0
	EVDEQMLNVQNK	2	6	2	P07437;P68371		1446.69	118064200	0	0.0179	High	49.76	0.000235142				High	51.51	0.00014868			0	0	8.34762e+07	0
	EVDEQMLNVQNK	2	6	2	P07437;P68371	M6(Oxidation)	1462.68	127450739	0	0.003671	High	50.58	0.00014131				High	48.93	0.00020598			0	0	36945015	0
	LHFFMPGFAPLTSR	3	13	2	P07437;P68371		1620.84	2.52347e+06	0	0.0001474	High	25.85	0.108427	44.64	High	0.00143264				60.94	3.28192e-05	0	0	0	4.76088e+07	High
	ALTVPELTQQMFDAK	1	4	1	P68371		1691.86	1.56444e+07	0	0.003837	High	59.83	4.27927e-05									0	0	0	0
	NSSYFVEWIPNNVK	2	11	2	P07437;P68371		1696.83	297163627	0	0.0008509	High	48.54	0.000419176									0	0	0	0
	GHYTEGAELVDSVLDVVRK	3	9	2	P07437;P68371		2087.08	0	0	0.0004143				17.93	High	0.667613				61.78	2.8541e-05	1	44913468	0	181224605	High
	LTTPTYGDLNHLVSATMSGVTTCLR	2	8	2	P68371;P07437	C23(Carbamidomethyl)	2708.35	0	0	0.04035				26.12	High	0.0990811				13.48	1.80396	0	19925966	0	100718436	High
	IMNTFSVVPSPK	4	11	2	P07437;P68371		1319.71	0	0	0.001296							High	69.5	4.19635e-06	42.68	0.00207712	0	0	6.00179e+07	37644994	High
	INVYYNEATGGK	1	1	1	P68371		1328.65	0	0	0.002792							High	52.3	0.00014515			0	0	61577016	0
	MREIVHLQAGQCGNQIGAK	1	21	2	P68371;P07437	M1(Oxidation); C12(Carbamidomethyl)	2126.05	0	0	0.008517							High	45.17	0.00110384			1	0	44822473	0
	YLTVAAVFR	1	5	2	P68371;P07437		1039.59	0	0	0.01939										34.17	0.00721625	0	0	0	67718988	High
	TAVCDIPPRGLK	1	11	2	P07437;P68371	C4(Carbamidomethyl)	1326.72	5.69839e+07	0.002	0.07676	High	21.63	0.183791									1	0	0	0
	MREIVHLQAGQCGNQIGAK	1	21	2	P68371;P07437	C12(Carbamidomethyl)	2110.06	0	0.002	0.07229	High	14.77	1.23034									1	0	0	0
	NMMAACDPR	1	15	2	P07437;P68371	C6(Carbamidomethyl)	1065.43	149619528	0.007	0.1279	High	6.07	0.729159									0	0	0	0
	LAVNMVPFPR	1	18	2	P07437;P68371	M5(Oxidation)	1159.63	0	0.008	0.1409							High	10.17	3.3993			0	0	0	0
P68032	Actin, alpha cardiac muscle 1 OS=Homo sapiens GN=ACTC1 PE=1 SV=1 - [ACTC_HUMAN]	31.3	12	1	11	37	7.1979e+08	1.39948e+08	2.14601e+08	1.17933e+09	281.475	24.67	8	9	101.2	11.41	4	4	101.92	423.725	10.61	31.3	4	11	4	20	377	41.9919	5.38916
	Sequence	# PSMs	# Proteins	# Protein Groups	Protein Group Accessions	Modifications	MH+ [Da]	A5: Area	q-Value	PEP	A2	IonScore A2	Exp Value A2	IonScore B2	B2	Exp Value B2	C2	IonScore C2	Exp Value C2	IonScore D2	Exp Value D2	# Missed Cleavages	B5: Area	C5: Area	D5: Area	D2
	AGFAGDDAPR	4	27	3	P60709;P63261;P68032		976.449	1306196852	0	0.003355	High	50.8	0.000105634	51.95	High	8.52082e-05	High	51.11	0.000113846	52.5	9.44733e-05	0	284377671	421792264	1.39269e+09	High
	EITALAPSTMK	2	8	3	P60709;P68032;P63261		1161.62	463373769	0	0.005468	High	48.06	0.000622133							36.1	0.00974519	0	0	0	459663888	High
	HQGVMVGMGQK	3	22	3	P68032;P60709;P63261		1171.57	0	0	8.597e-05	High	59.44	2.16149e-05							64.45	7.19638e-06	0	0	0	92658374	High
	HQGVMVGMGQK	4	22	3	P68032;P60709;P63261	M5(Oxidation)	1187.56	8243627	0	0.003078	High	35.21	0.00632731				High	36.63	0.00384568	54.03	6.58285e-05	0	0	0	1.37483e+07	High
	DSYVGDEAQSK	4	21	3	P68032;P60709;P63261		1198.52	3.24722e+08	0	0.004437	High	47.82	0.000147025	39.27	High	0.00106474	High	43.57	0.000336249	45.46	0.000253157	0	7.69868e+07	203621819	5.72701e+08	High
	AVFPSIVGRPR	3	26	3	P60709;P63261;P68032		1198.7	389799504	0	0.01131	High	34.89	0.00655166	32.01	High	0.0136288				29.94	0.0200754	1	58478631	0	0	High
	SYELPDGQVITIGNER	3	11	3	P60709;P63261;P68032		1790.89	120555090	0	0.0003761	High	76.78	7.17837e-07							89.51	3.94602e-08	0	0	0	1572601414	High
	YPIEHGIITNWDDMEK	3	10	1	P68032		1960.91	0	0	0.008447	High	27.46	0.0308694							33.72	0.00723976	0	0	0	212399910	High
	EITALAPSTMK	2	8	3	P60709;P68032;P63261	M10(Oxidation)	1177.61	0	0	0.01479				22.97	High	0.144081				34.54	0.0100371	0	16603593	0	157568340	High
	HQGVMVGMGQK	1	22	3	P68032;P60709;P63261	M5(Oxidation); M8(Oxidation)	1203.56	0	0	0.01759										22.34	0.0948098	0	0	0	0	High
	IWHHTFYNELR	2	20	3	P60709;P63261;P68032		1515.75	0	0	0.0006674										36.8	0.00603807	0	0	0	84238859	High
	LDLAGRDLTDYLMK	1	10	3	P63261;P60709;P68032		1623.84	0	0	0.01267										14.58	1.2157	1	0	0	70425828	High
	LDLAGRDLTDYLMK	1	10	3	P63261;P60709;P68032	M13(Oxidation)	1639.84	0	0	0.02418										4.53	11.8925	1	0	0	33910941	High
	IIAPPER	2	9	3	P60709;P68032;P63261		795.472	4.91379e+07	0.002	0.04348	High	40.38	0.000655098							41.25	0.000536174	0	0	0	112390884	High
	DLTDYLMK	2	10	3	P63261;P60709;P68032		998.486	0	0.002	0.03049							High	18.61	0.259604	24.73	0.0634324	0	0	1.8389e+07	65038829	High
P11021	78 kDa glucose-regulated protein OS=Homo sapiens GN=HSPA5 PE=1 SV=2 - [GRP78_HUMAN]	26.3	3	16	18	36	3.88045e+08	87012128	7.38455e+07	170720672	358.942	19.88	14	16	116.18	5.35	3	3	238.85	158.01	12.84	8.72	9	5	11	6	654	72.2884	5.16064
	Sequence	# PSMs	# Proteins	# Protein Groups	Protein Group Accessions	Modifications	MH+ [Da]	A5: Area	q-Value	PEP	A2	IonScore A2	Exp Value A2	IonScore B2	B2	Exp Value B2	C2	IonScore C2	Exp Value C2	IonScore D2	Exp Value D2	# Missed Cleavages	B5: Area	C5: Area	D5: Area	D2
	ITITNDQNR	2	1	1	P11021		1074.55	1.26063e+08	0	0.01186	High	43.35	0.00162527				High	38.23	0.00528354			0	0	8.12417e+07	0
	VEIIANDQGNR	4	20	3	P11142;P34931;P11021		1228.63	0	0	0.001069	High	74.66	1.11314e-06	38.52	High	0.00375415	High	45.79	0.000858126	41.58	0.00183486	0	0	1.02731e+07	0	High
	NELESYAYSLK	2	1	1	P11021		1316.64	50570314	0	0.01833	High	12.92	1.17671				High	53.21	0.000111264			0	0	6.15021e+06	0
	TFAPEEISAMVLTK	1	1	1	P11021		1536.8	0	0	0.002885	High	20.23	0.334318									0	0	0	0
	NGRVEIIANDQGNR	4	1	1	P11021		1555.8	87734576	0	0.009174	High	65.76	7.36653e-06				High	45.08	0.000911188			1	0	58090276	0
	IINEPTAAAIAYGLDK	4	10	3	P11142;P11021;P34931		1659.9	890742472	0	0.0001367	High	95.78	1.00544e-08	95.66	High	9.42604e-09				95.75	9.88459e-09	0	87012128	0	404117861	High
	KTKPYIQVDIGGGQTK	1	1	1	P11021		1732.96	66269218	0	0.000445	High	47.02	0.000566037									2	0	0	0
	IINEPTAAAIAYGLDKR	1	1	1	P11021		1816	0	0	6.513e-05	High	61.55	1.80909e-05									1	0	0	0
	ELEEIVQPIISK	1	1	1	P11021		1397.79	0	0	0.007431										19.99	0.208479	0	0	0	51689265	High
	DAGTIAGLNVMR	1	1	1	P11021		1217.63	36604300	0.001	0.01343	High	26.58	0.0816505									0	0	0	0
	VLEDSDLK	2	1	1	P11021		918.478	66713528	0.002	0.04068	High	25.32	0.0972362							21.56	0.230417	0	0	0	2.34873e+07	High
	LTPEEIER	2	3	1	P11021		986.515	0	0.002	0.02629	High	33.66	0.0110645	17.3	High	0.478556						0	0	0	0
	VYEGERPLTK	5	1	1	P11021		1191.64	147329205	0.002	0.02381	High	21.4	0.283617				High	35.45	0.011176	8.42	5.6329	1	0	8.22044e+07	56354890	High
	EFFNGKEPSR	2	1	1	P11021		1210.58	2.34273e+07	0.002	0.04233	High	6.6	4.44116				High	22.89	0.10872			1	0	14016484	0
	NKITITNDQNR	1	1	1	P11021		1316.69	0	0.004	0.04327							High	32.06	0.0275368			1	0	0	0
	SDIDEIVLVGGSTR	1	1	1	P11021		1460.76	0	0.004	0.05141							High	41.24	0.00286368			0	0	3.07966e+06	0
	ITPSYVAFTPEGER	1	1	1	P11021		1566.78	0	0.005	0.08392							High	43.09	0.00144327			0	0	0	0
	VLEDSDLKK	1	1	1	P11021		1046.57	7.19472e+06	0.009	0.1423	High	34.38	0.0141707									1	0	0	0
P04075	Fructose-bisphosphate aldolase A OS=Homo sapiens GN=ALDOA PE=1 SV=2 - [ALDOA_HUMAN]	56.04	12	11	13	35	1.29123e+08	2.95556e+07	2.8367e+07	321423842	270.147	36.54	10	12	49.42	9.62	3	3	73.4711	356.218	11.26	48.08	4	11	5	15	364	39.3953	8.08936
	Sequence	# PSMs	# Proteins	# Protein Groups	Protein Group Accessions	Modifications	MH+ [Da]	A5: Area	q-Value	PEP	A2	IonScore A2	Exp Value A2	IonScore B2	B2	Exp Value B2	C2	IonScore C2	Exp Value C2	IonScore D2	Exp Value D2	# Missed Cleavages	B5: Area	C5: Area	D5: Area	D2
	AAQEEYVK	2	4	1	P04075		937.462	0	0	0.02796	High	38.18	0.00333							40.38	0.00185535	0	0	0	23747978	High
	ELSDIAHR	3	7	1	P04075		940.483	3.8352e+07	0	0.03245	High	48.03	0.00035572	45.15	High	0.000768313				17.1	0.408492	0	1.40432e+07	0	0	High
	RALANSLACQGK	7	3	1	P04075	C9(Carbamidomethyl)	1288.68	97226384	0	0.002277	High	45.34	0.00124423	13.79	High	1.66296	High	31.12	0.035157	44.28	0.00156019	1	7.78162e+06	2.97749e+07	109596959	High
	RLQSIGTENTEENRR	4	7	1	P04075		1802.91	36207090	0	0.002656	High	22.86	0.172622	22.48	High	0.198293				56.06	8.99304e-05	2	6.68419e+07	0	5.20349e+08	High
	IGEHTPSALAIMENANVLAR	3	6	1	P04075		2107.1	0	0	8.458e-05	High	25.87	0.0989991							42.12	0.00233843	0	0	0	31404508	High
	YTPSGQAGAAASESLFVSNHAY	1	3	1	P04075		2228.02	124914150	0	0.009656	High	25.47	0.0523596									0	0	0	0
	GVVPLAGTNGETTTQGLDGLSER	4	8	1	P04075		2272.15	79968032	0	7.53e-06	High	116.15	9.90057e-11							95.67	1.02716e-08	0	0	0	0	High
	GILAADESTGSIAK	2	5	1	P04075		1332.7	0	0	0.0001045							High	58.55	5.5366e-05	84.04	1.56402e-07	0	0	28261046	300325533	High
	YASICQQNGIVPIVEPEILPDGDHDLK	1	4	2	P04075;P09972	C5(Carbamidomethyl)	3020.51	0	0	0.0001411										44.16	0.00140437	0	0	0	130921437	High
	TVPPAVTGITFLSGGQSEEEASINLNAINK	1	4	1	P04075		3057.58	0	0	0.001095										39.58	0.00335969	0	0	0	0	High
	GGVVGIKVDK	2	8	1	P04075		971.59	47852852	0.001	0.03828	High	40.92	0.00167483							26.73	0.0612556	1	0	0	0	High
	VLAAVYK	2	8	2	P04075;P09972		763.471	139743903	0.002	0.07503	High	34.5	0.000780589				High	19.57	0.0242897			0	0	2.70652e+07	0
	ALQASALK	3	4	1	P04075		801.482	122711282	0.006	0.1145	High	37.88	0.00345411				High	27.62	0.0366721	26.17	0.0527778	0	0	0	1.43597e+08	High
H7C148	CCR4-NOT transcription complex subunit 3 (Fragment) OS=Homo sapiens GN=CNOT3 PE=4 SV=1 - [H7C148_HUMAN]	17.6	1	1	9	32	7.28676e+09	1.03048e+09	0	0	546.294	17.6	9	17	421.617	12.8	5	15									375	39.4522	5.37646
	Sequence	# PSMs	# Proteins	# Protein Groups	Protein Group Accessions	Modifications	MH+ [Da]	A5: Area	q-Value	PEP	A2	IonScore A2	Exp Value A2	IonScore B2	B2	Exp Value B2	C2	IonScore C2	Exp Value C2	IonScore D2	Exp Value D2	# Missed Cleavages	B5: Area	C5: Area	D5: Area	D2
	LIETQMER	2	2	2	H7C148;O75175	M6(Oxidation)	1035.51	479794097	0	0.008822	High	27.2	0.0624038	32.7	High	0.0135869						0	116200092	0	0
	STDSEVSQSPAK	8	3	2	H7C148;O75175		1235.58	1086460393	0	0.00529	High	4.09	6.7265	80.63	High	1.38395e-07						0	1.59542e+07	0	0
	DQKQDRIEGLK	2	1	1	H7C148		1329.71	3.05557e+08	0	0.001189	High	55.31	0.000107324									2	0	0	0
	EGLGLAQKVDPAQK	4	3	3	H7C148;H7C3F5;O75175		1453.8	7237145776	0	0.0005692	High	63.84	1.00577e-05	38.85	High	0.00325792						1	1221923650	0	0
	MLDNDSILVDAIR	1	3	2	H7C148;O75175		1474.76	72788714	0	0.002531	High	46.18	0.0010218									0	0	0	0
	MLDNDSILVDAIRK	3	3	2	H7C148;O75175		1602.85	3788973520	0	0.0002292	High	84.57	1.29706e-07	35.31	High	0.0115274						1	0	0	0
	MLDNDSILVDAIRK	5	3	2	H7C148;O75175	M1(Oxidation)	1618.85	3293102914	0	0.0001387	High	84.32	1.53294e-07	58.8	High	5.66191e-05						1	8.17259e+07	0	0
	EGLGLAQK	2	3	3	H7C148;H7C3F5;O75175		815.462	5.64667e+09	0.002	0.04249	High	44.81	0.000675606	10.14	High	1.98013						0	8.00082e+08	0	0
	LIETQMER	2	2	2	H7C148;O75175		1019.52	8976472248	0.002	0.04406	High	52.16	0.000196428	27.09	High	0.0542329						0	1069431418	0	0
	QDRIEGLK	1	2	2	H7C148;O75175		958.531	4.14692e+08	0.003	0.07969	High	43.15	0.00162198									1	0	0	0
	MLETILR	1	3	2	H7C148;O75175		875.502	1652522752	0.006	0.1052	High	33.48	0.016626									0	0	0	0
	MLETILR	1	3	2	H7C148;O75175	M1(Oxidation)	891.495	0	0.006	0.09964	High	32.51	0.0140543									0	0	0	0
P07900	Heat shock protein HSP 90-alpha OS=Homo sapiens GN=HSP90AA1 PE=1 SV=5 - [HS90A_HUMAN]	20.22	7	7	16	32	415708913	1.77867e+07	4.6081e+07	4.32194e+08	342.801	14.48	12	14	36.45	2.87	2	2	92.05	362.959	5.74	17.49	4	12	4	12	732	84.6067	5.021
	Sequence	# PSMs	# Proteins	# Protein Groups	Protein Group Accessions	Modifications	MH+ [Da]	A5: Area	q-Value	PEP	A2	IonScore A2	Exp Value A2	IonScore B2	B2	Exp Value B2	C2	IonScore C2	Exp Value C2	IonScore D2	Exp Value D2	# Missed Cleavages	B5: Area	C5: Area	D5: Area	D2
	KTKFENLCK	2	3	1	P07900	C8(Carbamidomethyl)	1167.62	1.95504e+07	0	0.02345	High	8.74	3.86276							22.32	0.169394	2	0	0	16398468	High
	ADLINNLGTIAK	3	5	2	P07900;P08238		1242.71	491421075	0	0.000729	High	52.65	0.000174655	37.55	High	0.00543198				64.44	1.13321e-05	0	15250954	0	631381579	High
	IRYESLTDPSK	4	7	2	P07900;P08238		1308.68	78735312	0	0.003374	High	38.55	0.00452423				High	21.86	0.211128	20.95	0.263557	1	0	1.41791e+07	68572170	High
	EDQTEYLEER	3	6	2	P07900;P08238		1311.57	127353301	0	0.001233	High	89.69	9.39741e-09				High	7.95	1.31466	87.92	1.45292e-08	0	0	31115384	112810050	High
	EGLELPEDEEEK	2	6	2	P07900;P08238		1416.64	155128492	0	0.004848	High	14.17	0.363684							12.35	0.611208	0	0	0	148806340	High
	GVVDSEDLPLNISR	3	6	3	P07900;P08238;Q12931		1513.79	600577172	0	0.000152	High	100.18	2.92617e-09				High	86.19	7.88631e-08	88.3	4.74054e-08	0	0	92948395	516393000	High
	SLTNDWEDHLAVK	3	3	2	P07900;P08238		1527.74	110682088	0	0.0009068	High	58.14	3.66006e-05							59.64	2.55853e-05	0	0	0	6.08019e+07	High
	YIDQEELNK	1	5	2	P07900;P08238		1151.56	0	0	0.0138				14.4	High	0.922218						0	20322513	0	0
	ELISNSSDALDK	1	4	1	P07900		1291.64	0	0	0.006431										31.07	0.0238396	0	0	0	0	High
	HLEINPDHSIIETLR	1	2	1	P07900		1786.95	0	0	0.0001921										29.75	0.0421053	0	0	0	4.95667e+07	High
	VILHLKEDQTEYLEER	1	6	2	P07900;P08238		2015.05	0	0	1.222e-05										78.76	5.46817e-07	1	0	0	0	High
	ALLFVPR	3	3	1	P07900		815.514	13698219	0.001	0.03846	High	45.29	0.000523568				High	14.97	0.563603	31.09	0.0137712	0	0	1.91034e+06	17850787	High
	EMLQQSK	2	4	2	P07900;P08238		863.429	0	0.002	0.03655	High	33.01	0.0130759							23.71	0.107464	0	0	0	0	High
	TKFENLCK	1	3	1	P07900	C7(Carbamidomethyl)	1039.53	2.05937e+07	0.002	0.02784	High	33.35	0.0143107									1	0	0	0
	LGIHEDSQNR	1	2	1	P07900		1168.57	29972960	0.002	0.0232	High	16.47	0.639077									0	0	0	0
	LGIHEDSQNRK	1	2	1	P07900		1296.66	3.25177e+07	0.003	0.07736	High	4.79	9.45899									1	0	0	0
P14618	Pyruvate kinase isozymes M1/M2 OS=Homo sapiens GN=PKM PE=1 SV=4 - [KPYM_HUMAN]	45.01	13	20	20	32	8.08294e+07	3.24995e+07	4.69323e+07	2.25799e+08	180.696	18.46	10	10	25.55	5.27	2	2	57.3	378.023	7.16	39.74	3	16	3	17	531	57.9	7.84033
	Sequence	# PSMs	# Proteins	# Protein Groups	Protein Group Accessions	Modifications	MH+ [Da]	A5: Area	q-Value	PEP	A2	IonScore A2	Exp Value A2	IonScore B2	B2	Exp Value B2	C2	IonScore C2	Exp Value C2	IonScore D2	Exp Value D2	# Missed Cleavages	B5: Area	C5: Area	D5: Area	D2
	GSGTAEVELKK	3	7	1	P14618		1118.61	83524416	0	0.01176	High	32.61	0.0201766				High	56.65	8.59681e-05	42.35	0.00229931	1	0	48038565	50592892	High
	GDLGIEIPAEK	3	6	1	P14618		1141.61	56082229	0	0.005425	High	47.37	0.000513048				High	15.15	0.855378	35.67	0.00619279	0	0	79663080	48404699	High
	LDIDSPPITAR	2	11	1	P14618		1197.65	67591202	0	0.006419	High	52.22	0.000178738							27.68	0.0434198	0	0	0	71683524	High
	NTGIICTIGPASR	2	9	1	P14618	C6(Carbamidomethyl)	1359.7	91372556	0	0.02757	High	50.96	0.000328287							57.18	7.65702e-05	0	0	0	312954652	High
	IISKIENHEGVR	2	6	1	P14618		1394.77	40034875	0	0.001752	High	52.19	0.000178165	25.55	High	0.0827478						1	12567943	0	0
	LNFSHGTHEYHAETIK	5	7	1	P14618		1883.91	0	0	0.0001377	High	1.58	18.9047	3.15	High	13.5084	High	6.89	5.67888	35.49	0.00812153	0	52430966	1.30951e+07	49774909	High
	IYVDDGLISLQVK	1	4	1	P14618		1462.82	0	0	0.001679										63.12	1.03356e-05	0	0	0	156534953	High
	CDENILWLDYK	1	7	1	P14618	C1(Carbamidomethyl)	1468.68	0	0	0.0003317										34.27	0.00592965	0	0	0	2.59422e+07	High
	GVNLPGAAVDLPAVSEK	1	6	1	P14618		1636.89	0	0	0.01734										36.68	0.00681936	0	0	0	82243554	High
	KGVNLPGAAVDLPAVSEK	1	6	1	P14618		1764.98	0	0	0.02375										14.82	0.75151	1	0	0	0	High
	GADFLVTEVENGGSLGSK	1	4	1	P14618		1779.88	0	0	0.0008558										51.15	0.000234045	0	0	0	0	High
	AGKPVICATQMLESMIK	1	5	1	P14618	C7(Carbamidomethyl)	1876.97	0	0	0.00303										35.81	0.00970961	1	0	0	5.75508e+06	High
	LAPITSDPTEATAVGAVEASFK	1	2	1	P14618		2175.12	0	0	0.0001459										78.53	5.64633e-07	0	0	0	48962842	High
	TATESFASDPILYRPVAVALDTK	1	6	1	P14618		2465.29	0	0	0.006926										31.6	0.0242141	1	0	0	0	High
	TATESFASDPILYRPVAVALDTKGPEIR	1	6	1	P14618		3017.6	0	0	0.000801										16.58	0.509903	2	0	0	207906871	High
	APIIAVTRNPQTAR	1	4	1	P14618		1507.87	0	0.001	0.04275										10.49	1.29083	1	0	0	21187217	High
	MQHLIAR	1	5	1	P14618	M1(Oxidation)	884.476	5861661	0.002	0.03734	High	20.13	0.206233									0	0	0	0
	IENHEGVR	2	6	1	P14618		953.48	0	0.002	0.03291	High	34.93	0.00707005							37.36	0.00404038	0	0	0	1.38267e+07	High
	ASDVHEVRK	1	6	1	P14618		1040.55	1.37445e+06	0.002	0.06509	High	2.16	16.5109									1	0	0	0
	GIFPVLCK	1	4	1	P14618	C7(Carbamidomethyl)	933.523	0	0.004	0.08627	High	22.61	0.191623									0	0	0	0
P20700	Lamin-B1 OS=Homo sapiens GN=LMNB1 PE=1 SV=2 - [LMNB1_HUMAN]	22.18	4	11	15	32	1.09638e+08	1.95381e+07	6.50541e+07	4.66935e+07	261.184	15.87	10	11	53.3233	5.97	3	4	332.89	73.35	15.7	5.46	11	3	14	3	586	66.3676	5.16064
	Sequence	# PSMs	# Proteins	# Protein Groups	Protein Group Accessions	Modifications	MH+ [Da]	A5: Area	q-Value	PEP	A2	IonScore A2	Exp Value A2	IonScore B2	B2	Exp Value B2	C2	IonScore C2	Exp Value C2	IonScore D2	Exp Value D2	# Missed Cleavages	B5: Area	C5: Area	D5: Area	D2
	ESDLNGAQIK	3	4	1	P20700		1074.54	1.66998e+07	0	0.00722	High	40.87	0.00257816				High	21.15	0.249392	8.28	4.6807	0	0	3.19893e+07	0	High
	AGGPTTPLSPTR	3	4	1	P20700		1154.61	1.90317e+08	0	0.002374	High	50.91	0.000233151	32.51	High	0.0183463				47.92	0.000493994	0	28183903	0	59028236	High
	LLEGEEERLK	5	2	2	J9JID7;P20700		1215.66	67791556	0	0.001829	High	39.4	0.00510354	25.27	High	0.127484	High	24.78	0.152025			1	1.83649e+07	7.02519e+07	0
	LREYEAALNSK	3	4	1	P20700		1293.68	49806320	0	0.009091	High	47.68	0.000656842				High	53.88	0.000158589			1	0	31947583	0
	LSSEMNTSTVNSAR	2	3	1	P20700		1496.7	2.00824e+07	0	0.002824	High	65.77	5.2043e-06				High	96.06	5.17781e-09			0	0	1.26501e+07	0
	LYKEELEQTYHAK	5	3	1	P20700		1651.84	46242938	0	5.411e-05	High	55.77	9.42866e-05	24.21	High	0.120433	High	39.79	0.00356844			1	12065528	3.15513e+07	0
	DAALATALGDKK	1	4	1	P20700		1173.65	0	0	0.006761							High	61.11	3.01266e-05			1	0	88190892	0
	IQELEDLLAK	1	2	1	P20700		1171.66	0	0	0.009157										43.93	0.00149693	0	0	0	3.43588e+07	High
	LSPSPSSR	1	2	2	J9JID7;P20700		830.437	5.09697e+07	0.002	0.0582	High	24.81	0.0680561									0	0	0	0
	LVEVDSGR	1	3	1	P20700		874.463	70805408	0.002	0.02708	High	30.63	0.0304901									0	0	0	0
	QIEYEYK	2	3	1	P20700		972.467	4.67371e+07	0.002	0.03656	High	15.89	0.41994				High	24.46	0.0694707			0	0	3.67194e+07	0
	LLEGEEER	2	7	3	P20700;J9JID7;P02545		974.479	5.73537e+07	0.002	0.01873	High	28.66	0.0275693				High	39.84	0.00219437			0	0	2.43548e+07	0
	LQIELGK	1	5	2	P20700;J9JID7		800.487	0	0.004	0.0535							High	34.98	0.00412994			0	0	0	0
	KESDLNGAQIK	1	4	1	P20700		1202.64	0	0.005	0.06725							High	49.34	0.000434219			1	0	0	0
	LAVYIDK	1	4	1	P20700		821.476	0	0.007	0.12							High	29.32	0.00590597			0	0	13639911	0
Q86YZ3	Hornerin OS=Homo sapiens GN=HRNR PE=1 SV=2 - [HORN_HUMAN]	15.54	1	13	13	32	6.4462e+07	0	4.2238e+07	5.43599e+06	254.693	15.09	12	18					155.895	32.12	11.26	4.42	6	4	10	4	2850	282.228	10.0376
	Sequence	# PSMs	# Proteins	# Protein Groups	Protein Group Accessions	Modifications	MH+ [Da]	A5: Area	q-Value	PEP	A2	IonScore A2	Exp Value A2	IonScore B2	B2	Exp Value B2	C2	IonScore C2	Exp Value C2	IonScore D2	Exp Value D2	# Missed Cleavages	B5: Area	C5: Area	D5: Area	D2
	GPYESGSGHSSGLGHR	4	1	1	Q86YZ3		1584.71	107021796	0	0.001521	High	46.22	0.000303252				High	49.79	0.000134866			0	0	5.38073e+07	0
	GSGSGQSPSSGQHGTGFGR	4	1	1	Q86YZ3		1747.78	43848232	0	0.0007005	High	58.34	1.09916e-05				High	53.67	3.45777e-05	9.72	0.789281	0	0	2.3138e+07	0	High
	HGSSSGSSSHYGQHGSGSR	3	1	1	Q86YZ3		1858.78	7.2448e+06	0	0.009231	High	20.83	0.0346936				High	17.2	0.0657384			0	0	1.50857e+06	0
	HGSGLGHSSSHGQHGSGSGR	5	1	1	Q86YZ3		1885.84	1.44471e+07	0	0.0007272	High	26.28	0.0224907				High	14.81	0.284118			0	0	3.13631e+06	0
	GPYESGSGHSSGLGHQESR	2	1	1	Q86YZ3		1928.85	1.04974e+07	0	0.01067	High	46.27	0.000200641									0	0	0	0
	QSLGHGQHGSGSGQSPSPSR	1	1	1	Q86YZ3	N-Term(Gln->pyro-Glu)	1930.87	3.19276e+07	0	4.882e-05	High	18.88	0.165657									0	0	0	0
	QSSSYGPHGYGSGR	2	1	1	Q86YZ3		1439.63	19136267	0.001	0.01668	High	34.47	0.00346555							7.3	1.4245	0	0	0	6.58657e+06	High
	HGSGSGQSSGFGHK	1	1	1	Q86YZ3		1329.59	1.06028e+07	0.002	0.0521	High	4.18	3.64757									0	0	0	0
	QSLGHGQHGSGSGQSPSPSR	3	1	1	Q86YZ3		1947.9	4.2516e+07	0.002	0.06747	High	30.19	0.0186653				High	20.97	0.155168	31.04	0.0150719	0	0	4.97686e+07	0	High
	GPYESGSGHSSGLGHRESR	1	1	1	Q86YZ3		1956.9	0	0.002	0.04559	High	17.53	0.279917									1	0	0	0
	SGSGQSSGYSQHGSGSSHSSGYRK	1	1	1	Q86YZ3		2372.02	4.80718e+06	0.002	0.06537	High	5.47	1.80208									1	0	0	0
	SEQHGSSSGLSSSYGQHGSGSHQSSGHGR	1	1	1	Q86YZ3		2869.22	0	0.002	0.02508	High	18.92	0.0500109									0	0	0	0
	HGSSSGSSSSYGQHGSGSR	3	1	1	Q86YZ3		1808.76	1.05303e+07	0.003	0.08505	High	14.71	0.192697				High	22.34	0.0335481			0	0	6.65781e+06	0
	HGAGSGQSLSHGR	1	1	1	Q86YZ3		1250.6	0	0.004	0.0691										14.58	0.792467	0	0	0	4.28541e+06	High
E9PCN5	CCR4-NOT transcription complex subunit 10 OS=Homo sapiens GN=CNOT10 PE=4 SV=1 - [E9PCN5_HUMAN]	37.27	2	1	21	31	1.63399e+09	3.6939e+07	0	0	1081.96	34.65	20	28	65.0925	7.06	3	3									609	67.0485	7.79639
	Sequence	# PSMs	# Proteins	# Protein Groups	Protein Group Accessions	Modifications	MH+ [Da]	A5: Area	q-Value	PEP	A2	IonScore A2	Exp Value A2	IonScore B2	B2	Exp Value B2	C2	IonScore C2	Exp Value C2	IonScore D2	Exp Value D2	# Missed Cleavages	B5: Area	C5: Area	D5: Area	D2
	AESGALIEAAK	1	3	2	E9PCN5;Q9H9A5		1059.57	875880046	0	0.003903	High	57.93	6.53922e-05									0	0	0	0
	LAECCIAANK	1	2	2	E9PCN5;Q9H9A5	C4(Carbamidomethyl); C5(Carbamidomethyl)	1149.54	1.08695e+09	0	0.003912	High	59.29	2.35521e-05									0	0	0	0
	QYTEAISVGEK	1	4	2	E9PCN5;Q9H9A5		1224.61	632116648	0	0.003535	High	64.1	8.71461e-06									0	0	0	0
	AADKPADQGAEK	1	2	2	E9PCN5;Q9H9A5	N-Term(Acetyl)	1242.6	182220848	0	0.01027	High	58.94	2.73158e-05									1	0	0	0
	GIVQSIVGQGYHR	2	2	2	E9PCN5;Q9H9A5		1413.76	24929970	0	0.0009853	High	66.95	6.37804e-06									0	0	0	0
	LYQFIEPFEEK	1	3	2	E9PCN5;Q9H9A5		1442.72	130727984	0	0.006266	High	37.16	0.00510581									0	0	0	0
	HEGTGQSSGITDQEK	3	2	2	E9PCN5;Q9H9A5		1573.71	1369738230	0	3.387e-05	High	96.52	2.28415e-09	38.61	High	0.00135655						0	0	0	0
	RAPQCYPSSVNSAR	2	3	2	E9PCN5;Q9H9A5	C5(Carbamidomethyl)	1592.76	2125076766	0	1.798e-05	High	72.23	1.60674e-06									1	0	0	0
	SVMNTAGNSAPSLFLK	1	2	2	E9PCN5;Q9H9A5		1636.84	1139756448	0	0.000323	High	94.59	1.43011e-08									0	0	0	0
	LLNSSNIAEHPGFMK	2	2	2	E9PCN5;Q9H9A5		1657.84	690818008	0	0.0001332	High	97.77	5.83211e-09									0	0	0	0
	DGSNHKAESGALIEAAK	1	3	2	E9PCN5;Q9H9A5		1697.84	13925903	0	1.952e-05	High	91.4	2.39426e-08									1	0	0	0
	LAECCIAANKGTSEQETK	3	2	2	E9PCN5;Q9H9A5	C4(Carbamidomethyl); C5(Carbamidomethyl)	2009.93	1407169865	0	6.407e-05	High	72.83	9.58998e-07									1	0	0	0
	ALQENDNVCAQLSAGSTDPGK	1	2	2	E9PCN5;Q9H9A5	C9(Carbamidomethyl)	2175	68993544	0	2.384e-05	High	108.07	2.83059e-10									0	0	0	0
	NALLLLPEEQQDPKQENGAK	1	3	2	E9PCN5;Q9H9A5		2235.16	79181818	0	0.0007453	High	51.54	0.000261994									1	0	0	0
	ALQENDNVCAQLSAGSTDPGKK	1	2	2	E9PCN5;Q9H9A5	C9(Carbamidomethyl)	2303.09	490323984	0	0.0003572	High	55.45	6.4433e-05									1	0	0	0
	AADKPADQGAEKHEGTGQSSGITDQEK	1	2	2	E9PCN5;Q9H9A5		2755.28	2.06213e+07	0	0.00158	High	35.27	0.0062405									2	0	0	0
	AADKPADQGAEKHEGTGQSSGITDQEK	3	2	2	E9PCN5;Q9H9A5	N-Term(Acetyl)	2797.29	145026848	0	0.007147	High	19.31	0.21627	14.23	High	0.6532						2	1.72813e+07	0	0
	FLGHLYAAEALISLDR	1	3	2	E9PCN5;Q9H9A5		1788.96	0	0	8.748e-05				50	High	0.000364						0	56596820	0	0
	SNFEYLR	1	2	2	E9PCN5;Q9H9A5		928.452	711350374	0.002	0.05642	High	28.56	0.0184593									0	0	0	0
	NSNQLGGNTESSESSETCR	1	1	1	E9PCN5	C18(Carbamidomethyl)	2056.85	4.29535e+06	0.002	0.07473	High	30.23	0.00165973									0	0	0	0
	NALLLLPEEQQDPK	1	3	2	E9PCN5;Q9H9A5		1607.87	0	0.003	0.08424	High	8.94	3.68891									0	0	0	0
	KALQENDNVCAQLSAGSTDPGKK	1	2	2	E9PCN5;Q9H9A5	C10(Carbamidomethyl)	2431.19	87820220	0.006	0.1204	High	11.97	2.09024									2	0	0	0
P10809	60 kDa heat shock protein, mitochondrial OS=Homo sapiens GN=HSPD1 PE=1 SV=2 - [CH60_HUMAN]	33.68	6	17	17	28	4.02946e+07	0	4.49158e+06	119876562	176.327	14.49	7	8	27.72	1.92	1	1	0	410.858	2.09	32.29	1	16	1	18	573	61.0164	5.87158
	Sequence	# PSMs	# Proteins	# Protein Groups	Protein Group Accessions	Modifications	MH+ [Da]	A5: Area	q-Value	PEP	A2	IonScore A2	Exp Value A2	IonScore B2	B2	Exp Value B2	C2	IonScore C2	Exp Value C2	IonScore D2	Exp Value D2	# Missed Cleavages	B5: Area	C5: Area	D5: Area	D2
	VGGTSDVEVNEKK	4	1	1	P10809		1361.69	6.56047e+07	0	0.001249	High	70.23	3.23411e-06							80.22	3.25582e-07	1	0	0	115670578	High
	CEFQDAYVLLSEK	2	1	1	P10809	C1(Carbamidomethyl)	1601.75	19122892	0	0.0005029	High	28.93	0.024756							77.78	3.22612e-07	0	0	0	43095126	High
	VGEVIVTKDDAMLLK	1	1	1	P10809	M12(Oxidation)	1646.91	0	0	0.001554	High	30.32	0.0284264									1	0	0	0
	LVQDVANNTNEEAGDGTTTATVLAR	2	4	1	P10809		2560.25	0	0	0.0002734	High	11.19	2.25437							56.37	7.03558e-05	0	0	0	117918308	High
	DRVTDALNATR	2	1	1	P10809		1231.64	0	0	0.03782				27.72	High	0.0752246				23.58	0.19098	1	0	0	47615439	High
	GYISPYFINTSK	2	2	1	P10809		1389.71	0	0	0.002417							High	8.57	5.98375	36.38	0.0101724	0	0	4.49158e+06	64417994	High
	VGLQVVAVK	1	1	1	P10809		912.589	0	0	0.0295										40.94	0.0004792	0	0	0	126040800	High
	VGGTSDVEVNEK	1	1	1	P10809		1233.6	0	0	0.002521										56.26	5.22868e-05	0	0	0	0	High
	GRTVIIEQSWGSPK	1	6	1	P10809		1557.84	0	0	0.0007989										26.13	0.0921492	1	0	0	52248282	High
	VGEVIVTKDDAMLLK	2	1	1	P10809		1630.91	0	0	0.003602										24.03	0.115842	1	0	0	3.25025e+07	High
	AAVEEGIVLGGGCALLR	1	1	1	P10809	C13(Carbamidomethyl)	1684.91	0	0	0.0157										36.7	0.00789977	0	0	0	16829298	High
	CIPALDSLTPANEDQK	1	1	1	P10809	C1(Carbamidomethyl)	1771.86	0	0	0.0001286										42.28	0.00168595	0	0	0	57066366	High
	VGEVIVTK	2	1	1	P10809		844.514	0	0.001	0.03942	High	6.49	3.48924							13.7	0.804102	0	0	0	19787256	High
	APGFGDNRK	2	1	1	P10809		961.485	36156377	0.001	0.03718	High	38.57	0.00373202							37.14	0.00517768	1	0	0	0	High
	GANPVEIR	1	3	1	P10809		855.471	1.56742e+07	0.002	0.07033	High	33.45	0.00634858									0	0	0	0
	LSDGVAVLK	1	1	1	P10809		901.534	0	0.002	0.05954										32.74	0.0137816	0	0	0	0	High
	GVMLAVDAVIAELKK	1	3	1	P10809		1556.91	0	0.002	0.05624										22.96	0.0842198	1	0	0	0	High
	IGIEIIK	1	1	1	P10809		785.512	0	0.004	0.0707										49.32	3.0407e-05	0	0	0	61225628	High
K7ERE3	Keratin, type I cytoskeletal 13 OS=Homo sapiens GN=KRT13 PE=4 SV=1 - [K7ERE3_HUMAN]	23.37	26	4	11	27	273505143	1.36877e+09	4.36015e+09	1.39152e+09	318.051	21.45	10	11	52.89	6.51	3	3	165.923	115	10.6	7.23	5	4	6	7	415	45.2322	4.80518
	Sequence	# PSMs	# Proteins	# Protein Groups	Protein Group Accessions	Modifications	MH+ [Da]	A5: Area	q-Value	PEP	A2	IonScore A2	Exp Value A2	IonScore B2	B2	Exp Value B2	C2	IonScore C2	Exp Value C2	IonScore D2	Exp Value D2	# Missed Cleavages	B5: Area	C5: Area	D5: Area	D2
	QSVEADINGLR	2	11	3	K7ERE3;P13645;Q2M2I5		1201.62	56341050	0	0.002968	High	71.85	2.10308e-06							40.04	0.00316075	0	0	0	0	High
	ALEEANADLEVK	2	12	4	K7ERE3;CON_00384444.5;P08779;CON_00721270.3		1301.66	80630028	0	0.01026	High	75.99	7.25091e-07				High	89.83	3.36934e-08			0	0	280204852	0
	QSVEADINGLRR	7	10	2	K7ERE3;P13645		1357.72	485935053	0	0.01466	High	33.71	0.0143427	15.16	High	1.06372	High	26.03	0.0864377	29	0.0463914	1	0	3801694896	1179044482	High
	TRLEQEIATYR	4	23	5	K7ERE3;CON_00384444.5;P08779;Q04695;CON_00721270.3		1379.73	144954008	0	0.01198	High	34.52	0.0117433				High	33.26	0.0160265	28.94	0.0420587	1	0	59260455	49512958	High
	EVSTNTAMIQTSK	1	4	1	K7ERE3	M8(Oxidation)	1425.69	0	0	0.001708	High	57.27	4.26561e-05									0	0	0	0
	VRALEEANADLEVK	3	12	4	K7ERE3;CON_00384444.5;P08779;CON_00721270.3		1556.83	189626368	0	5.109e-05	High	89.78	4.02901e-08				High	29.91	0.039102			1	0	1.01127e+08	0
	LAADDFR	4	54	7	K7ERE3;P08779;P13645;Q04695;Q2M2I5;CON_00384444.5;CON_00721270.3		807.398	72503111	0.002	0.06398	High	6.4	3.84866	43.51	High	0.000971531	High	50.27	0.000205799	40.51	0.00199181	0	2737337076	8998545748	2946004317	High
	ITMQNLNDR	1	13	1	K7ERE3		1104.54	38195875	0.002	0.05555	High	21.12	0.195488									0	0	0	0
	ILTATIENNR	1	5	1	K7ERE3		1144.63	8.84458e+07	0.002	0.02756	High	32.06	0.0257943									0	0	0	0
	AGLENTVAETECR	1	4	1	K7ERE3	C12(Carbamidomethyl)	1449.66	129526640	0.002	0.03033	High	44.99	0.000483359									0	0	0	0
	KNHEEEMK	1	20	3	K7ERE3;P13645;Q2M2I5		1044.48	0	0.003	0.08995				26.22	High	0.0230424						1	211288	0	0
Q8WUH6	UPF0444 transmembrane protein C12orf23 OS=Homo sapiens GN=C12orf23 PE=1 SV=1 - [CL023_HUMAN]	84.48	1	7	7	27	3.34629e+09	314963044	5.4957e+08	191105564	587.387	84.48	7	14	172.817	54.31	4	6	172.06	51.4	48.28	22.41	4	1	6	1	116	11.7411	9.31982
	Sequence	# PSMs	# Proteins	# Protein Groups	Protein Group Accessions	Modifications	MH+ [Da]	A5: Area	q-Value	PEP	A2	IonScore A2	Exp Value A2	IonScore B2	B2	Exp Value B2	C2	IonScore C2	Exp Value C2	IonScore D2	Exp Value D2	# Missed Cleavages	B5: Area	C5: Area	D5: Area	D2
	VTGGIFSVTK	3	1	1	Q8WUH6		1008.57	2911755408	0	0.01224	High	45.77	0.000460839	41.16	High	0.00133214	High	51.77	0.000115758			0	103498158	906213192	0
	DHPQQQPGMLSR	6	1	1	Q8WUH6		1393.66	672867148	0	0.003083	High	49.97	0.000230084	47.73	High	0.000409832	High	4.88	7.21694			0	37621164	690388970	0
	DHPQQQPGMLSR	4	1	1	Q8WUH6	M9(Oxidation)	1409.66	101301661	0	0.007235	High	32.99	0.00939381				High	49.29	0.000244353			0	0	1.15711e+08	0
	GAVGATIGGVAWIGGK	1	1	1	Q8WUH6		1413.78	797328936	0	0.0001396	High	114.19	1.06127e-10									0	0	0	0
	TAVTTVPSMGIGLVK	1	1	1	Q8WUH6	M9(Oxidation)	1489.83	733105316	0	0.006661	High	22.75	0.143073									0	0	0	0
	GGVSAVAGGVTAVGSAVVNK	3	1	1	Q8WUH6		1699.93	971867268	0	6.049e-05	High	88.33	4.77401e-08									0	0	0	0
	NQQEIPSYLNDEPPEGSMK	2	1	1	Q8WUH6		2175.98	142206588	0	0.002945	High	65.94	3.98579e-06				High	70.01	1.32195e-06			0	0	0	0
	GGVSAVAGGVTAVGSAVVNKVPLTGK	5	1	1	Q8WUH6		2295.31	6155252923	0	1.111e-06	High	128.7	1.46362e-12	60.79	High	9.92081e-06				51.4	7.71524e-05	1	803769810	0	191105564	High
	TAVTTVPSMGIGLVK	2	1	1	Q8WUH6		1473.84	0	0	0.01188				32.59	High	0.013605	High	39.67	0.002665			0	0	5.21066e+07	0
Q9UIV1	CCR4-NOT transcription complex subunit 7 OS=Homo sapiens GN=CNOT7 PE=1 SV=3 - [CNOT7_HUMAN]	49.12	7	10	11	27	5420686592	5.38711e+08	0	0	654.175	41.75	9	15	398.769	40.35	8	12									285	32.7239	4.84326
	Sequence	# PSMs	# Proteins	# Protein Groups	Protein Group Accessions	Modifications	MH+ [Da]	A5: Area	q-Value	PEP	A2	IonScore A2	Exp Value A2	IonScore B2	B2	Exp Value B2	C2	IonScore C2	Exp Value C2	IonScore D2	Exp Value D2	# Missed Cleavages	B5: Area	C5: Area	D5: Area	D2
	PAATVDHSQR	1	5	1	Q9UIV1		1081.54	4.5591e+08	0	0.004569	High	50.69	0.000203464									0	0	0	0
	GGLQEVAEQLELER	4	1	1	Q9UIV1		1570.81	492345552	0	0.0008004	High	58.85	4.09846e-05	56.63	High	6.68106e-05						0	464068086	0	0
	ICEVWACNLDEEMK	1	5	1	Q9UIV1	C2(Carbamidomethyl); C7(Carbamidomethyl)	1796.77	245415556	0	6.054e-05	High	76.55	1.29466e-07									0	0	0	0
	ICEVWACNLDEEMK	1	5	1	Q9UIV1	C2(Carbamidomethyl); C7(Carbamidomethyl); M13(Oxidation)	1812.76	248674576	0	0.0001376	High	60.01	4.29011e-06									0	0	0	0
	ICEVWACNLDEEMKK	2	5	1	Q9UIV1	C2(Carbamidomethyl); C7(Carbamidomethyl)	1924.86	2647946738	0	8.031e-05	High	66.45	2.98933e-06									1	0	0	0
	ICEVWACNLDEEMKK	1	5	1	Q9UIV1	C2(Carbamidomethyl); C7(Carbamidomethyl); M13(Oxidation)	1940.86	269705576	0	0.00187	High	11.41	0.744453									1	0	0	0
	IGPQHQAGSDSLLTGMAFFK	3	1	1	Q9UIV1		2105.05	3623352062	0	2.211e-06	High	121.44	2.74556e-11	92.88	High	1.96044e-08						0	48169096	0	0
	IGPQHQAGSDSLLTGMAFFK	3	1	1	Q9UIV1	M16(Oxidation)	2121.05	270096016	0	0.001475	High	48.67	0.000535855	22.75	High	0.212619						0	82621786	0	0
	YNYVAMDTEFPGVVARPIGEFR	1	3	1	Q9UIV1	M6(Oxidation)	2547.24	99630881	0	0.001932	High	18.71	0.452209									1	0	0	0
	YCGHLYGLGSGSSYVQNGTGNAYEEEANK	2	2	1	Q9UIV1	C2(Carbamidomethyl)	3125.36	2183362637	0	5.482e-07	High	137.84	1.07706e-13	126.32	High	1.08506e-12						0	30069955	0	0
	YCGHLYGLGSGSSYVQNGTGNAYEEEANKQS	2	2	1	Q9UIV1	C2(Carbamidomethyl)	3340.45	2072519904	0	8.317e-06	High	88.68	6.16611e-09	42.85	High	0.00023346						1	0	0	0
	LFFPVIYDVK	1	3	1	Q9UIV1		1240.7	0	0	0.008024				27.12	High	0.0420202						0	81341089	0	0
	SNADYQYQLLR	1	3	1	Q9UIV1		1370.67	0	0	0.01158				53.21	High	9.86098e-05						0	535726152	0	0
	YNYVAMDTEFPGVVARPIGEFR	2	3	1	Q9UIV1		2531.23	0	0	0.01096				27.49	High	0.0605118						1	120260233	0	0
	CNVDLLK	2	11	2	E5RIL2;Q9UIV1	C1(Carbamidomethyl)	861.45	9990760976	0.002	0.02107	High	55	0.000111312	27.56	High	0.0589304						0	616337696	0	0
P52907	F-actin-capping protein subunit alpha-1 OS=Homo sapiens GN=CAPZA1 PE=1 SV=3 - [CAZA1_HUMAN]	60.49	1	10	12	25	1568463120	4.45605e+08	0	0	636.329	60.49	11	17	230.584	35.31	8	8									286	32.9023	5.69385
	Sequence	# PSMs	# Proteins	# Protein Groups	Protein Group Accessions	Modifications	MH+ [Da]	A5: Area	q-Value	PEP	A2	IonScore A2	Exp Value A2	IonScore B2	B2	Exp Value B2	C2	IonScore C2	Exp Value C2	IonScore D2	Exp Value D2	# Missed Cleavages	B5: Area	C5: Area	D5: Area	D2
	LLLNNDNLLR	2	5	2	P47755;P52907		1197.69	1460918626	0	0.004825	High	66.1	4.19755e-06	75.4	High	6.63327e-07						0	66697748	0	0
	SWRESCDSALR	2	1	1	P52907	C6(Carbamidomethyl)	1366.62	7.48579e+07	0	0.001436	High	34.07	0.00483801	28.39	High	0.0190513						1	1.17943e+08	0	0
	ADFDDRVSDEEK	2	1	1	P52907	N-Term(Acetyl)	1467.62	0	0	0.001169	High	42.93	0.000221559	43.87	High	0.00014152						1	317588779	0	0
	EASDPQPEEADGGLK	2	1	1	P52907		1542.69	951552376	0	0.000674	High	62.2	7.38135e-06	59.38	High	1.46489e-05						0	0	0	0
	FTITPPTAQVVGVLK	2	1	1	P52907		1570.92	78778074	0	0.00305	High	4.81	4.50954	13.72	High	0.59659						0	364142362	0	0
	DVQDSLTVSNEAQTAK	2	1	1	P52907		1705.82	79990142	0	0.0001494	High	100.63	2.40461e-09									0	0	0	0
	IQVHYYEDGNVQLVSHK	3	2	2	P47755;P52907		2029.01	61577222	0	0.0007262	High	60.08	3.46066e-05									0	0	0	0
	FITHAPPGEFNEVFNDVR	3	1	1	P52907		2089.01	68893532	0	5.421e-05	High	68.88	3.78552e-06	64.95	High	8.84494e-06						0	475332714	0	0
	EGAAHAFAQYNMDQFTPVK	2	1	1	P52907		2124.98	103552988	0	1.913e-05	High	74.53	6.43077e-07									0	0	0	0
	IEGYEDQVLITEHGDLGNSR	1	1	1	P52907		2245.07	202247244	0	0.0004171	High	51.9	0.000183689									0	0	0	0
	TIDGQQTIIACIESHQFQPK	3	1	1	P52907	C11(Carbamidomethyl)	2314.14	2292918358	0	7.033e-05	High	60.25	3.36086e-05	44.84	High	0.0011795						0	497339239	0	0
	ESCDSALR	1	1	1	P52907	C3(Carbamidomethyl)	937.403	0	0.008	0.1248				12.58	High	0.414058						0	1.47231e+07	0	0
P60174	Triosephosphate isomerase OS=Homo sapiens GN=TPI1 PE=1 SV=3 - [TPIS_HUMAN]	64.34	4	14	14	25	5.19755e+07	1.32832e+07	1.81541e+07	1.71363e+08	169.133	12.24	3	3	120.987	6.64	2	3	140.033	477.359	13.29	61.89	3	13	3	16	286	30.7717	5.92236
	Sequence	# PSMs	# Proteins	# Protein Groups	Protein Group Accessions	Modifications	MH+ [Da]	A5: Area	q-Value	PEP	A2	IonScore A2	Exp Value A2	IonScore B2	B2	Exp Value B2	C2	IonScore C2	Exp Value C2	IonScore D2	Exp Value D2	# Missed Cleavages	B5: Area	C5: Area	D5: Area	D2
	IAVAAQNCYK	2	2	1	P60174	C8(Carbamidomethyl)	1137.57	47364445	0	0.001792	High	75.58	8.77121e-07							55.99	8.28316e-05	0	0	0	177416034	High
	SNVSDAVAQSTR	6	1	1	P60174		1234.6	70259464	0	0.001028	High	82.59	1.3605e-07	68.65	High	3.33641e-06	High	64.92	8.10099e-06	82.33	1.44443e-07	0	1.32832e+07	1.12102e+07	164125552	High
	TATPQQAQEVHEK	3	3	1	P60174		1466.72	38302607	0	0.0008889	High	49.63	0.00032559				High	50.81	0.000249785	58.96	3.81172e-05	0	0	6.01084e+06	4.52101e+07	High
	IIYGGSVTGATCK	2	2	1	P60174	C12(Carbamidomethyl)	1326.67	0	0	0.001949							High	56.97	6.11769e-05	93.78	1.23963e-08	0	0	37241368	172548136	High
	LDEREAGITEK	1	4	1	P60174		1260.64	0	0	0.01715										4.39	14.5384	1	0	0	5.66144e+07	High
	QSLGELIGTLNAAK	1	1	1	P60174	N-Term(Gln->pyro-Glu)	1397.76	0	0	0.004039										26.95	0.0524775	0	0	0	11790849	High
	QSLGELIGTLNAAK	1	1	1	P60174		1414.79	0	0	4.356e-05										55.89	7.8449e-05	0	0	0	70143642	High
	HVFGESDELIGQK	1	4	1	P60174		1458.72	0	0	0.00278										7.71	5.76922	0	0	0	0	High
	VVLAYEPVWAIGTGK	1	4	1	P60174		1602.89	0	0	0.002043										40.76	0.00265689	0	0	0	156522888	High
	VAHALAEGLGVIACIGEK	1	4	1	P60174	C14(Carbamidomethyl)	1807.98	0	0	0.0148										15.81	0.824005	0	0	0	29460169	High
	VPADTEVVCAPPTAYIDFAR	2	2	1	P60174	C9(Carbamidomethyl)	2192.07	0	0	4.878e-05										75.47	9.09553e-07	0	0	0	58509364	High
	ELASQPDVDGFLVGGASLKPEFVDIINAK	1	2	1	P60174		3029.59	0	0	0.002179										30.41	0.0246132	1	0	0	32247385	High
	ELASQPDVDGFLVGGASLKPEFVDIINAKQ	1	2	1	P60174		3157.65	0	0	8.527e-05										37.45	0.00432628	2	0	0	1.04603e+08	High
	FFVGGNWK	1	2	1	P60174		954.485	0	0.002	0.0508										30.88	0.0155559	0	0	0	0	High
	VVFEQTK	1	1	1	P60174		850.466	0	0.006	0.1151				15.83	High	0.380069						0	0	0	0
Q9Y383	Putative RNA-binding protein Luc7-like 2 OS=Homo sapiens GN=LUC7L2 PE=1 SV=2 - [LC7L2_HUMAN]	29.34	5	9	12	25	6.71749e+08	0	1.79335e+07	4.83006e+07	589.86	27.55	11	18					74.0667	54.65	8.42	8.67	3	4	3	4	392	46.4856	10.0083
	Sequence	# PSMs	# Proteins	# Protein Groups	Protein Group Accessions	Modifications	MH+ [Da]	A5: Area	q-Value	PEP	A2	IonScore A2	Exp Value A2	IonScore B2	B2	Exp Value B2	C2	IonScore C2	Exp Value C2	IonScore D2	Exp Value D2	# Missed Cleavages	B5: Area	C5: Area	D5: Area	D2
	FSDDRVCK	3	3	1	Q9Y383	C7(Carbamidomethyl)	1026.47	297516608	0	0.008952	High	50.18	0.000166936				High	20.59	0.12789	30.62	0.0125276	1	0	7668218	24268285	High
	VHELNEEIGK	4	7	2	Q9NQ29;Q9Y383		1167.6	4.64035e+08	0	0.00527	High	49.44	0.000306591				High	16.39	0.652106	40.53	0.00261552	0	0	12770697	23378247	High
	KREAEEVYR	3	3	1	Q9Y383		1179.61	396538712	0	0.01886	High	50.14	0.000279348							18.49	0.477123	2	0	0	9.72552e+07	High
	AMLDQLMGTSR	1	3	1	Q9Y383		1222.59	135128214	0	0.004304	High	29.16	0.0300314									0	0	0	0
	NSMPASSFQQQK	1	6	2	Q9NQ29;Q9Y383		1352.63	84354825	0	0.00566	High	30.65	0.0142064									0	0	0	0
	NSMPASSFQQQK	1	6	2	Q9NQ29;Q9Y383	M3(Oxidation)	1368.62	3.85759e+07	0	0.003988	High	40.64	0.00124269									0	0	0	0
	AERVHELNEEIGK	3	3	1	Q9Y383		1523.79	410231394	0	0.003106	High	52.8	0.000156655									1	0	0	0
	LAETQEEISAEVAAK	1	3	1	Q9Y383		1588.81	1.50401e+07	0	5.852e-05	High	106.4	7.58277e-10									0	0	0	0
	VEQLGAEGNVEESQK	3	3	1	Q9Y383		1616.78	1.14098e+09	0	0.0001279	High	85.34	7.10569e-08				High	68.42	3.3524e-06			0	0	3.33615e+07	0
	RLAETQEEISAEVAAK	2	3	1	Q9Y383		1744.91	252178040	0	0.0002584	High	86.68	8.79537e-08									1	0	0	0
	SHLLNCCPHDVLSGTR	1	3	1	Q9Y383	C6(Carbamidomethyl); C7(Carbamidomethyl)	1865.88	326627932	0	0.0002756	High	68.23	3.20921e-06									0	0	0	0
	LADHFGGK	1	6	2	Q9NQ29;Q9Y383		844.429	193806382	0.002	0.02022	High	22.35	0.0998307									0	0	0	0
	VMDEVEK	1	3	1	Q9Y383		849.402	0	0.004	0.07191										9.65	2.05946	0	0	0	0	High
P00558	Phosphoglycerate kinase 1 OS=Homo sapiens GN=PGK1 PE=1 SV=3 - [PGK1_HUMAN]	37.89	2	13	13	24	4.29821e+07	4.4418e+06	0	103907484	285.658	25.18	9	10	31.2	1.92	1	1		372.947		35.25		11		13	417	44.5861	8.104
	Sequence	# PSMs	# Proteins	# Protein Groups	Protein Group Accessions	Modifications	MH+ [Da]	A5: Area	q-Value	PEP	A2	IonScore A2	Exp Value A2	IonScore B2	B2	Exp Value B2	C2	IonScore C2	Exp Value C2	IonScore D2	Exp Value D2	# Missed Cleavages	B5: Area	C5: Area	D5: Area	D2
	FHVEEEGK	3	2	1	P00558		974.456	1.62392e+07	0	0.004917	High	35.06	0.00467833	31.2	High	0.0100891				32.97	0.00746899	0	4.4418e+06	0	5.59221e+07	High
	DCVGPEVEK	2	1	1	P00558	C2(Carbamidomethyl)	1032.47	6.24313e+07	0	0.02	High	2.21	5.83139							12.96	0.49065	0	0	0	0	High
	IQLINNMLDK	1	1	1	P00558		1201.66	0	0	0.004694	High	35.85	0.0109207									0	0	0	0
	VKAEPAKIEAFR	2	1	1	P00558		1358.78	1.77649e+07	0	0.004585	High	31.26	0.0172453							32	0.0137864	2	0	0	5.53191e+07	High
	LGDVYVNDAFGTAHR	2	2	1	P00558		1634.79	0	0	0.0001968	High	62.46	1.80763e-05							53.86	0.00012499	0	0	0	3.04969e+07	High
	ACANPAAGSVILLENLR	3	1	1	P00558	C2(Carbamidomethyl)	1768.94	12495437	0	8.484e-07	High	92.9	1.50012e-08							134.02	1.12345e-12	0	0	0	3.21026e+07	High
	VLNNMEIGTSLFDEEGAK	3	1	1	P00558		1966.94	0	0	0.0002241	High	46.56	0.000627073							53.46	0.000116085	0	0	0	28179353	High
	VSHVSTGGGASLELLEGK	1	2	1	P00558		1740.91	0	0	0.0002164										19.79	0.343725	0	0	0	70371702	High
	ALESPERPFLAILGGAK	1	1	1	P00558		1769	0	0	0.00579										21.33	0.147241	1	0	0	5.89644e+07	High
	ITLPVDFVTADKFDENAK	2	1	1	P00558		2023.04	0	0	6.853e-06										59.56	3.76805e-05	1	0	0	181700462	High
	FCLDNGAK	2	1	1	P00558	C2(Carbamidomethyl)	924.425	39927810	0.001	0.01684	High	25.48	0.0424709							14.33	0.553466	0	0	0	59650288	High
	KYAEAVTR	1	1	1	P00558		937.51	2.65872e+07	0.002	0.06265	High	30.15	0.0179685									1	0	0	0
	YAEAVTR	1	1	1	P00558		809.415	0	0.005	0.08765										31.79	0.00923792	0	0	0	0	High
CON_IPI00376379.3	SWISS-PROT:Q7Z794 Tax_Id=9606 Gene_Symbol=KRT77 Keratin 77	14.19	5	5	9	24	5.2541e+09	1.4465e+09	3.06689e+09	2767866529	289.795	8.65	6	8	164.973	6.23	4	5	206.664	219.425	9	4.15	5	3	6	5	578	61.7644	5.84619
	Sequence	# PSMs	# Proteins	# Protein Groups	Protein Group Accessions	Modifications	MH+ [Da]	A5: Area	q-Value	PEP	A2	IonScore A2	Exp Value A2	IonScore B2	B2	Exp Value B2	C2	IonScore C2	Exp Value C2	IonScore D2	Exp Value D2	# Missed Cleavages	B5: Area	C5: Area	D5: Area	D2
	YEDEINKR	2	36	7	P02538;P04264;P13647;P35908;Q01546;CON_IPI00376379.3;CON_00021304.1		1066.51	0	0	0.01202	High	47.23	0.000474032				High	42.44	0.00165633			1	0	5.3139e+06	0
	SKDEAEALYQTK	2	3	1	CON_IPI00376379.3		1382.68	23298652	0	0.001226	High	64.22	1.00855e-05				High	32.23	0.0164563			1	0	1.20601e+07	0
	FLEQQNQVLQTK	4	11	4	P04264;P35908;CON_IPI00376379.3;CON_00021304.1		1475.79	10905846784	0	0.000862	High	67.73	7.28591e-06	79.21	High	5.30778e-07	High	8	6.86259	85.25	1.2867e-07	0	3332766250	7.06255e+09	3633637904	High
	VRFLEQQNQVLQTK	10	11	4	P04264;P35908;CON_IPI00376379.3;CON_00021304.1		1730.96	3716440988	0	0.0005423	High	62.48	1.69764e-05	62.79	High	1.486e-05	High	79.37	3.26602e-07	78.58	3.70264e-07	1	1000004272	2121412816	1902095154	High
	SKYEDEINKR	2	3	1	CON_IPI00376379.3		1281.64	0	0	0.02153				1.58	High	20.121				6.89	5.92446	2	6.64534e+06	0	0	High
	STSGFCQGGGVGGFGGGR	1	3	1	CON_IPI00376379.3	C6(Carbamidomethyl)	1644.72	0	0	0.002809							High	78.99	1.00315e-07			0	0	16703762	0
	SLDLDSIIDAVR	1	3	1	CON_IPI00376379.3		1316.71	0	0.001	0.05632				12.35	High	2.52342						0	6.74377e+06	0	0
	DVDAAYVSK	1	2	1	CON_IPI00376379.3		967.472	2.17723e+07	0.002	0.03875	High	31.45	0.0143587									0	0	0	0
	FASFIDK	1	54	8	CON_IPI00376379.3;P02538;P13647;Q7RTS7;P19013;P35908;Q01546;CON_00021304.1		827.429	1140014492	0.008	0.1311	High	37.52	0.00351367									0	0	0	0
P04406	Glyceraldehyde-3-phosphate dehydrogenase OS=Homo sapiens GN=GAPDH PE=1 SV=3 - [G3P_HUMAN]	42.69	3	12	12	23	476987336	0	0	542434000	200.37	25.37	7	9					33.53	442.91	4.18	35.52	1	9	1	13	335	36.0304	8.45557
	Sequence	# PSMs	# Proteins	# Protein Groups	Protein Group Accessions	Modifications	MH+ [Da]	A5: Area	q-Value	PEP	A2	IonScore A2	Exp Value A2	IonScore B2	B2	Exp Value B2	C2	IonScore C2	Exp Value C2	IonScore D2	Exp Value D2	# Missed Cleavages	B5: Area	C5: Area	D5: Area	D2
	TVDGPSGK	2	3	1	P04406		760.383	2.50342e+06	0	0.007231	High	40.31	0.000651776									0	0	0	0
	VVDLMAHMASKE	2	2	1	P04406	M5(Oxidation); M8(Oxidation)	1362.64	21779244	0	0.009491	High	14.44	0.647549									1	0	0	0
	GALQNIIPASTGAAK	2	2	1	P04406		1411.79	694278256	0	0.004245	High	41.02	0.00181461							48.91	0.000323892	0	0	0	111127530	High
	IISNASCTTNCLAPLAK	3	2	1	P04406	C7(Carbamidomethyl); C11(Carbamidomethyl)	1833.93	535709752	0	0.0003538	High	48.21	0.00057232							85.14	1.11762e-07	0	0	0	1030963372	High
	VPTANVSVVDLTCRLEK	2	2	1	P04406	C13(Carbamidomethyl)	1901.02	200974000	0	2.86e-05	High	57.74	5.70427e-05							42	0.00203168	1	0	0	74964310	High
	VPTANVSVVDLTCR	2	2	1	P04406	C13(Carbamidomethyl)	1530.8	0	0	4.072e-05							High	33.53	0.0153932	92.74	1.91825e-08	0	0	0	41853151	High
	VVDLMAHMASKE	1	2	1	P04406		1330.65	0	0	0.001585										34.92	0.00826204	1	0	0	4.35366e+07	High
	LVINGNPITIFQERDPSK	3	1	1	P04406		2041.11	0	0	8.079e-05										64.85	9.0837e-06	1	0	0	485211098	High
	VIHDNFGIVEGLMTTVHAITATQK	2	2	1	P04406		2595.35	0	0	1.055e-06										86.27	7.23487e-08	0	0	0	93182348	High
	VGVNGFGR	1	2	1	P04406		805.431	147125447	0.002	0.03576	High	54.1	8.32557e-05									0	0	0	0
	PAKYDDIK	1	2	1	P04406		949.497	0	0.002	0.02766	High	41.51	0.00208011									1	0	0	0
	VIPELNGK	1	2	1	P04406		869.51	0	0.002	0.05529										8.16	1.86363	0	0	0	0	High
	QASEGPLK	1	2	1	P04406		829.439	0	0.005	0.1098										19.19	0.195818	0	0	0	9.46843e+07	High
P04792	Heat shock protein beta-1 OS=Homo sapiens GN=HSPB1 PE=1 SV=2 - [HSPB1_HUMAN]	45.85	3	9	9	23	194381195	5.02168e+07	5.75893e+07	2.15085e+08	321.34	44.88	8	9	94.4433	20.98	3	3	54.56	316.7	13.17	40.98	2	6	2	9	205	22.7685	6.40479
	Sequence	# PSMs	# Proteins	# Protein Groups	Protein Group Accessions	Modifications	MH+ [Da]	A5: Area	q-Value	PEP	A2	IonScore A2	Exp Value A2	IonScore B2	B2	Exp Value B2	C2	IonScore C2	Exp Value C2	IonScore D2	Exp Value D2	# Missed Cleavages	B5: Area	C5: Area	D5: Area	D2
	QLSSGVSEIR	3	2	1	P04792		1075.57	0	0	0.008988	High	51.76	0.000259054	51.84	High	0.000254326	High	36.19	0.0100382			0	5.1799e+07	0	0
	LFDQAFGLPR	2	2	1	P04792		1163.62	0	0	0.003249	High	52.37	0.00019266							36.7	0.00678803	0	0	0	202800294	High
	DGVVEITGKHEER	1	1	1	P04792		1468.74	6865052	0	0.003876	High	18.45	0.370798									1	0	0	0
	AQLGGPEAAKSDETAAK	5	2	1	P04792		1643.82	8.83302e+07	0	0.0001233	High	25.13	0.102198	42.52	High	0.00175204	High	33.37	0.0150964	117.47	5.94481e-11	1	2.16081e+07	5.75893e+07	105881570	High
	HEERQDEHGYISR	2	1	1	P04792		1655.75	5.98974e+06	0	0.003823	High	16.6	0.268001							22.17	0.0688646	1	0	0	1.50574e+07	High
	VSLDVNHFAPDELTVK	5	2	1	P04792		1783.92	235515468	0	0.02582	High	50.45	0.000331778	32.75	High	0.0192711				79.61	3.77415e-07	0	77243395	0	2.34479e+08	High
	LATQSNEITIPVTFESR	3	2	1	P04792		1905.99	238551208	0	9.564e-05	High	106.07	8.79934e-10							45.36	0.00105222	0	0	0	207974616	High
	TKDGVVEITGKHEERQDEHGYISR	1	1	1	P04792		2783.38	0	0	0.00311										3.11	18.2512	3	0	0	21479015	High
	AQLGGPEAAK	1	2	1	P04792		941.505	109076909	0.002	0.03902	High	23.12	0.0850737									0	0	0	0
P13639	Elongation factor 2 OS=Homo sapiens GN=EEF2 PE=1 SV=4 - [EF2_HUMAN]	20.28	3	15	16	22	6.24032e+07	0	0	7.46413e+07	78.82	8.04	7	7					19.7	318.88	1.17	15.85	1	12	1	14	858	95.277	6.82959
	Sequence	# PSMs	# Proteins	# Protein Groups	Protein Group Accessions	Modifications	MH+ [Da]	A5: Area	q-Value	PEP	A2	IonScore A2	Exp Value A2	IonScore B2	B2	Exp Value B2	C2	IonScore C2	Exp Value C2	IonScore D2	Exp Value D2	# Missed Cleavages	B5: Area	C5: Area	D5: Area	D2
	GGGQIIPTAR	1	4	2	P13639;Q15029		969.548	88188878	0	0.01068	High	23.22	0.0836136									0	0	0	0
	EGALCEENMR	1	1	1	P13639	C5(Carbamidomethyl)	1208.5	1.64115e+07	0	0.002878	High	34.67	0.00124535									0	0	0	0
	NMSVIAHVDHGK	2	1	1	P13639		1307.65	3.26913e+07	0	0.003336	High	26.38	0.0735311							3.5	14.2939	0	0	0	1.8703e+07	High
	FSVSPVVR	1	1	1	P13639		890.509	0	0	0.01128										30.2	0.0233018	0	0	0	0	High
	VNFTVDQIR	1	1	1	P13639		1091.59	0	0	0.01734										36.53	0.00842634	0	0	0	91170546	High
	CLYASVLTAQPR	1	1	1	P13639	C1(Carbamidomethyl)	1378.72	0	0	0.0006787										25.63	0.0893065	0	0	0	35826473	High
	TFCQLILDPIFK	1	1	1	P13639	C3(Carbamidomethyl)	1494.81	0	0	0.003452										32.57	0.0196716	0	0	0	3.15818e+07	High
	RCLYASVLTAQPR	1	1	1	P13639	C2(Carbamidomethyl)	1534.81	0	0	0.007017										19.01	0.444635	1	0	0	0	High
	AYLPVNESFGFTADLR	1	1	1	P13639		1799.89	0	0	0.001157										56.61	6.8756e-05	0	0	0	0	High
	IWCFGPDGTGPNILTDITK	1	1	1	P13639	C3(Carbamidomethyl)	2105.05	0	0	7.346e-07										93.43	1.77491e-08	0	0	0	89074525	High
	ALLELQLEPEELYQTFQR	3	1	1	P13639		2220.16	0	0	3.162e-06										53.92	0.000168894	0	0	0	2.00927e+07	High
	NPADLPK	2	1	1	P13639		754.408	3.12639e+07	0.002	0.04851	High	13.18	0.105785							28.74	0.00294051	0	0	0	4.36789e+07	High
	VFSGLVSTGLK	2	1	1	P13639		1107.64	34006246	0.002	0.05478	High	32.2	0.00735123							47	0.000241427	0	0	0	32865184	High
	FTDTRKDEQER	2	1	1	P13639		1424.68	34954961	0.002	0.05106	High	13.94	1.01517							11.52	1.80401	2	0	0	3.86435e+07	High
	AGIIASAR	1	1	1	P13639		758.45	64065700	0.004	0.08573	High	24.17	0.0664201									0	0	0	0
	STLTDSLVCK	1	1	1	P13639	C9(Carbamidomethyl)	1123.56	0	0.004	0.06136							High	19.7	0.31717			0	0	0	0
Q00839	Heterogeneous nuclear ribonucleoprotein U OS=Homo sapiens GN=HNRNPU PE=1 SV=6 - [HNRPU_HUMAN]	13.45	2	10	10	22	1.52104e+08	0	29258486	71172093	305.127	9.94	7	9					100.08	121.22	6.18	4.97	5	4	7	6	825	90.528	5.99854
	Sequence	# PSMs	# Proteins	# Protein Groups	Protein Group Accessions	Modifications	MH+ [Da]	A5: Area	q-Value	PEP	A2	IonScore A2	Exp Value A2	IonScore B2	B2	Exp Value B2	C2	IonScore C2	Exp Value C2	IonScore D2	Exp Value D2	# Missed Cleavages	B5: Area	C5: Area	D5: Area	D2
	LLEQYKEESK	6	1	1	Q00839		1266.66	4.28976e+07	0	0.008313	High	41.75	0.0020585				High	44.23	0.00123089	38.98	0.00365509	1	0	24305040	80232102	High
	YNILGTNTIMDK	1	1	1	Q00839		1382.7	61985796	0	0.001222	High	44.04	0.00134313									0	0	0	0
	AVVVCPKDEDYK	6	1	1	Q00839	C5(Carbamidomethyl)	1422.69	119196152	0	0.0006463	High	58.15	4.91479e-05				High	47.88	0.000478198	30.13	0.031396	1	0	0	90364435	High
	NFILDQTNVSAAAQR	1	1	1	Q00839		1647.85	38250123	0	0.0002158	High	84.64	1.31067e-07									0	0	0	0
	NQSQGYNQWQQGQFWGQK	2	1	1	Q00839		2212	225525120	0	0.0002867	High	90.92	1.19746e-08				High	21.01	0.105403			0	0	0	0
	LLEQYKEESKK	2	1	1	Q00839		1394.76	0	0	0.005015							High	8.61	3.53943	22.48	0.158465	2	0	34211932	15897018	High
	SSGPTSLFAVTVAPPGAR	1	1	1	Q00839		1714.91	0	0	0.001885										54.4	0.000160844	0	0	0	42919742	High
	LNTLLQR	1	1	1	Q00839		857.52	1.11591e+08	0.002	0.06319	High	25.74	0.0660048									0	0	0	0
	DIDIHEVR	1	2	1	Q00839		996.511	74183018	0.002	0.06918	High	31.47	0.0139363									0	0	0	0
	GYFEYIEENK	1	2	1	Q00839		1291.59	0	0.004	0.04318							High	31.9	0.00907144			0	0	0	0
P00338	L-lactate dehydrogenase A chain OS=Homo sapiens GN=LDHA PE=1 SV=2 - [LDHA_HUMAN]	27.71	15	10	11	21	2.21812e+08	32122041	4.94156e+07	8.95887e+07	224.372	16.27	7	8	53.8	3.61	1	1	154.537	167.671	4.22	24.1	2	9	3	9	332	36.6654	8.26514
	Sequence	# PSMs	# Proteins	# Protein Groups	Protein Group Accessions	Modifications	MH+ [Da]	A5: Area	q-Value	PEP	A2	IonScore A2	Exp Value A2	IonScore B2	B2	Exp Value B2	C2	IonScore C2	Exp Value C2	IonScore D2	Exp Value D2	# Missed Cleavages	B5: Area	C5: Area	D5: Area	D2
	VIGSGCNLDSAR	5	12	2	P07195;P00338	C6(Carbamidomethyl)	1248.6	233233264	0	0.0009527	High	87.24	4.29518e-08	53.8	High	9.48378e-05	High	81.79	1.49992e-07	87.06	4.47694e-08	0	32122041	7.87073e+07	1.6438e+08	High
	QVVESAYEVIK	2	1	1	P00338		1264.68	0	0	0.003675	High	35.36	0.00863028							39.35	0.0034437	0	0	0	73689352	High
	TLHPDLGTDKDK	1	1	1	P00338		1339.68	1.85664e+07	0	0.00386	High	24.34	0.0982904									1	0	0	0
	NRVIGSGCNLDSAR	4	4	1	P00338	C8(Carbamidomethyl)	1518.74	149071533	0	0.0007991	High	70.93	2.05845e-06				High	42.92	0.00110014	30.36	0.0238396	1	0	2.01238e+07	2.60363e+07	High
	DYNVTANSK	1	4	1	P00338		1011.48	0	0	0.02582										2.36	9.4955	0	0	0	4.78976e+06	High
	DQLIYNLLK	1	7	1	P00338		1119.64	0	0	0.02223										24.29	0.0873259	0	0	0	0	High
	IVSGKDYNVTANSK	1	4	1	P00338		1495.78	0	0	0.003654										39.05	0.004026	1	0	0	19639317	High
	DLADELALVDVIEDK	1	7	1	P00338		1657.85	0	0	0.0005016										20.06	0.328431	0	0	0	2.76111e+07	High
	FIIPNVVK	2	3	1	P00338		929.582	283132462	0.002	0.05633	High	35.68	0.00513752							36.67	0.00409029	0	0	0	30696606	High
	VHPVSTMIK	2	1	1	P00338		1011.56	23728073	0.002	0.05287	High	21.35	0.183206							14.19	0.946949	0	0	0	0	High
	TLHPDLGTDK	1	1	1	P00338		1096.56	12821453	0.002	0.01711	High	31.69	0.0130785									0	0	0	0
P49411	Elongation factor Tu, mitochondrial OS=Homo sapiens GN=TUFM PE=1 SV=2 - [EFTU_HUMAN]	29.87	2	11	11	21	1.27751e+08	1.93786e+07	105963037	2.83414e+07	139.433	14.82	6	7	47.84	6.86	3	3	126.882	67.31	16.59	10.4	6	4	7	4	452	49.5102	7.60596
	Sequence	# PSMs	# Proteins	# Protein Groups	Protein Group Accessions	Modifications	MH+ [Da]	A5: Area	q-Value	PEP	A2	IonScore A2	Exp Value A2	IonScore B2	B2	Exp Value B2	C2	IonScore C2	Exp Value C2	IonScore D2	Exp Value D2	# Missed Cleavages	B5: Area	C5: Area	D5: Area	D2
	TTLTAAITK	3	2	1	P49411		919.543	146416201	0	0.02824	High	39.9	0.00153494	23.39	High	0.0998749				41.86	0.000977443	0	0	0	43466081	High
	GTVVTGTLER	4	1	1	P49411		1032.57	167224936	0	0.0329	High	19.55	0.444779	30.89	High	0.0353174	High	23.44	0.181838	14.3	1.47871	0	22957020	1.23933e+08	0	High
	TVVTGIEMFHK	1	1	1	P49411		1261.66	0	0	0.002236	High	49.42	0.000366864									0	0	0	0
	KYEEIDNAPEER	3	1	1	P49411		1492.69	69612471	0	0.0006279	High	76.2	4.28192e-07				High	41.22	0.00127233			1	0	23988713	0
	KGDECELLGHSK	2	1	1	P49411	C5(Carbamidomethyl)	1372.65	0	0	0.008895				23.56	High	0.0806215	High	35.82	0.00479127			1	1.58002e+07	111109568	0
	HYAHTDCPGHADYVK	2	1	1	P49411	C7(Carbamidomethyl)	1770.77	0	0	0.002266							High	21.62	0.0402862			0	0	2.85964e+07	0
	DKPHVNVGTIGHVDHGK	1	2	1	P49411		1809.93	0	0	0.001248							High	28.68	0.0529201			1	0	4.78413e+07	0
	DLEKPFLLPVEAVYSVPGR	1	1	1	P49411		2129.17	0	0	0.001539										33.75	0.0104581	1	0	0	1.32167e+07	High
	ILAEGGGAK	2	1	1	P49411		815.463	0	0.001	0.04371							High	61.45	1.50032e-05	31.4	0.0148147	0	0	8.28465e+07	0	High
	IILPPEK	1	1	1	P49411		809.514	3.47611e+07	0.002	0.03316	High	20.67	0.00855008									0	0	0	0
	LLDAVDTYIPVPARDLEK	1	1	1	P49411		2028.1	1.97401e+07	0.002	0.0341	High	7.92	4.45563									1	0	0	0
P12314	High affinity immunoglobulin gamma Fc receptor I OS=Homo sapiens GN=FCGR1A PE=1 SV=2 - [FCGR1_HUMAN]	22.99	8	12	12	21	0	0	2.77867e+08	7.4256e+07									332.656	70.97	22.99	16.84	12	5	16	5	374	42.605	7.97217
	Sequence	# PSMs	# Proteins	# Protein Groups	Protein Group Accessions	Modifications	MH+ [Da]	A5: Area	q-Value	PEP	A2	IonScore A2	Exp Value A2	IonScore B2	B2	Exp Value B2	C2	IonScore C2	Exp Value C2	IonScore D2	Exp Value D2	# Missed Cleavages	B5: Area	C5: Area	D5: Area	D2
	HLEEELK	2	5	1	P12314		897.466	0	0	0.02767							High	30.77	0.0114323	29.94	0.0138399	0	0	129229470	10358629	High
	YTSAGISVTVK	2	2	1	P12314		1125.62	0	0	0.006094							High	62.53	1.11973e-05			0	0	43824814	0
	SDPIQLEIHR	3	7	1	P12314		1207.64	0	0	0.007345							High	31.12	0.0280869	28.52	0.050688	0	0	2.26494e+08	47870580	High
	VFTEGEPLALR	2	3	1	P12314		1231.67	0	0	0.00341							High	53.13	0.000175593	47.59	0.000634889	0	0	421344900	94998204	High
	HRYTSAGISVTVK	2	2	1	P12314		1418.77	0	0	0.000607							High	36.9	0.00776881	17.42	0.701894	1	0	1.27e+08	4.49519e+07	High
	CQEQKEEQLQEGVHR	1	5	1	P12314	C1(Carbamidomethyl)	1897.88	0	0	0.01557							High	24.04	0.0615353			1	0	5.03411e+07	0
	EEQLQEGVHRKEPQGAT	1	4	1	P12314		1935.95	0	0	0.01186							High	27.47	0.0701022			2	0	1.56522e+07	0
	CQEQKEEQLQEGVHRK	1	4	1	P12314	C1(Carbamidomethyl)	2025.98	0	0	0.009926							High	24.12	0.102817			2	0	72711583	0
	CQEQKEEQLQEGVHRKEPQGAT	3	4	1	P12314	C1(Carbamidomethyl)	2609.24	0	0	0.01021							High	23.19	0.133846	11.58	2.10592	3	0	185761872	79899235	High
	VISSLQEDR	1	5	1	P12314		1046.55	0	0.002	0.02838							High	17.39	0.707672			0	0	2.06824e+07	0
	KVISSLQEDR	2	5	1	P12314		1174.64	0	0.002	0.02986							High	66.49	8.24627e-06			1	0	6.25744e+07	0
	ITSASVNDSGEYR	1	7	1	P12314		1398.65	0	0.002	0.02544							High	63.24	6.44969e-06			0	0	1.37803e+07	0
B1AK87	Capping protein (Actin filament) muscle Z-line, beta OS=Homo sapiens GN=CAPZB PE=4 SV=1 - [B1AK87_HUMAN]	41.92	3	3	12	20	5.98734e+08	4.51104e+07	0	0	382.828	41.92	12	17	104.51	15	3	3									260	29.2768	6.91748
	Sequence	# PSMs	# Proteins	# Protein Groups	Protein Group Accessions	Modifications	MH+ [Da]	A5: Area	q-Value	PEP	A2	IonScore A2	Exp Value A2	IonScore B2	B2	Exp Value B2	C2	IonScore C2	Exp Value C2	IonScore D2	Exp Value D2	# Missed Cleavages	B5: Area	C5: Area	D5: Area	D2
	LVEDMENK	1	3	2	B1AK87;P47756	M5(Oxidation)	993.455	0	0	0.01184	High	36.74	0.00354825									0	0	0	0
	RLPPQQIEK	4	4	2	B1AK87;P47756		1108.65	102284139	0	0.008138	High	46.81	0.000321012									1	0	0	0
	STLNEIYFGK	2	3	2	B1AK87;P47756		1171.6	0	0	0.01182	High	45.74	0.000846728	59.04	High	3.49891e-05						0	83136032	0	0
	SGSGTMNLGGSLTR	1	4	2	B1AK87;P47756		1337.65	315598816	0	0.00109	High	79.87	2.47293e-07									0	0	0	0
	SGSGTMNLGGSLTR	2	4	2	B1AK87;P47756	M6(Oxidation)	1353.64	38367696	0	0.01264	High	35.99	0.00558924	45.12	High	0.000679817						0	7.08472e+06	0	0
	SKQEALKNDLVEALK	2	2	1	B1AK87		1685.95	117005976	0	4.894e-05	High	69.26	2.8162e-06	30.35	High	0.0224646						2	0	0	0
	KLEVEANNAFDQYR	1	4	2	B1AK87;P47756		1696.83	0	0	0.003277	High	47.65	0.000549731									1	0	0	0
	QMEKDETVSDCSPHIANIGR	1	4	2	B1AK87;P47756	C11(Carbamidomethyl)	2287.05	0	0	3.618e-05	High	51.36	0.000126853									1	0	0	0
	SVQTFADK	1	2	1	B1AK87		895.452	1052254121	0.002	0.04368	High	33.29	0.00832144									0	0	0	0
	NDLVEALK	1	2	1	B1AK87		901.499	428350112	0.002	0.02169	High	26.09	0.0576956									0	0	0	0
	LPPQQIEK	2	4	2	B1AK87;P47756		952.546	94493652	0.002	0.03161	High	34.85	0.0044682									0	0	0	0
	DYLLCDYNR	1	4	2	B1AK87;P47756	C5(Carbamidomethyl)	1231.54	0	0.002	0.02085	High	34.12	0.00282698									0	0	0	0
	IRSTLNEIYFGK	1	3	2	B1AK87;P47756		1440.78	61335818	0.002	0.02601	High	22.34	0.180576									1	0	0	0
F8VUB4	CCR4-NOT transcription complex subunit 2 (Fragment) OS=Homo sapiens GN=CNOT2 PE=4 SV=1 - [F8VUB4_HUMAN]	44.39	4	1	8	20	2.47943e+09	1.29066e+08	0	0	453.433	44.39	8	16	158.7	21.94	4	4									196	21.112	10.1987
	Sequence	# PSMs	# Proteins	# Protein Groups	Protein Group Accessions	Modifications	MH+ [Da]	A5: Area	q-Value	PEP	A2	IonScore A2	Exp Value A2	IonScore B2	B2	Exp Value B2	C2	IonScore C2	Exp Value C2	IonScore D2	Exp Value D2	# Missed Cleavages	B5: Area	C5: Area	D5: Area	D2
	SSPSIICMPK	2	8	2	Q9NZN8;F8VUB4	C7(Carbamidomethyl)	1119.55	3006512574	0	0.01117	High	47.73	0.0005456	46.92	High	0.000660516						0	2.44268e+07	0	0
	GMSNNTPQLNR	2	10	2	Q9NZN8;F8VUB4	M2(Oxidation)	1247.58	21919805	0	0.008573	High	63.65	5.78236e-06	58.67	High	1.92881e-05						0	3.14372e+07	0	0
	TNSMSSSGLGSPNR	3	8	2	Q9NZN8;F8VUB4		1394.63	2871169056	0	0.0002344	High	45.37	0.000426891	84.73	High	4.37465e-08						0	3.31333e+08	0	0
	TNSMSSSGLGSPNR	1	8	2	Q9NZN8;F8VUB4	M4(Oxidation)	1410.63	198310822	0	0.0001201	High	99.88	9.76615e-10									0	0	0	0
	QPFTVNSMSGFGMNR	1	5	2	Q9NZN8;F8VUB4		1672.76	0	0	0.0005707	High	65.03	3.51737e-06									0	0	0	0
	NMMNHSQVGQGIGIPSR	1	8	2	Q9NZN8;F8VUB4		1825.88	1560600104	0	0.000619	High	37.32	0.00468944									0	0	0	0
	QQPSRQPFTVNSMSGFGMNR	2	5	2	Q9NZN8;F8VUB4	N-Term(Gln->pyro-Glu)	2252.03	179325252	0	1.115e-05	High	77.19	3.199e-07									1	0	0	0
	QQPSRQPFTVNSMSGFGMNR	2	5	2	Q9NZN8;F8VUB4		2269.06	528002048	0	0.004593	High	58.15	3.52916e-05									1	0	0	0
	MFGASRK	1	2	1	F8VUB4	N-Term(Acetyl)	838.423	3.76286e+08	0.002	0.05074	High	17.35	0.302807									1	0	0	0
	SSPSIICMPK	1	8	2	Q9NZN8;F8VUB4	C7(Carbamidomethyl); M8(Oxidation)	1135.55	168833154	0.002	0.02181	High	21.42	0.171984									0	0	0	0
	MFGASRK	1	2	1	F8VUB4	N-Term(Acetyl); M1(Oxidation)	854.418	16952678	0.003	0.08301	High	21.61	0.0880056									1	0	0	0
	GILPMNPR	2	8	2	Q9NZN8;F8VUB4	M5(Oxidation)	913.493	8.0303e+07	0.004	0.08636	High	8.19	4.06569	14.88	High	0.820845						0	8.59298e+06	0	0
	GILPMNPR	1	8	2	Q9NZN8;F8VUB4		897.498	934795724	0.006	0.1142	High	34.92	0.00644214									0	0	0	0
F8VRQ1	Heterogeneous nuclear ribonucleoprotein A1 OS=Homo sapiens GN=HNRNPA1 PE=4 SV=1 - [F8VRQ1_HUMAN]	19.22	7	7	7	19	2.46383e+08	4.43908e+06	2.61208e+07	5.79111e+07	200.92	18.89	5	5	106.05	10.42	3	3	269.67	214.427	15.31	10.42	6	3	7	4	307	33.1348	9.12939
	Sequence	# PSMs	# Proteins	# Protein Groups	Protein Group Accessions	Modifications	MH+ [Da]	A5: Area	q-Value	PEP	A2	IonScore A2	Exp Value A2	IonScore B2	B2	Exp Value B2	C2	IonScore C2	Exp Value C2	IonScore D2	Exp Value D2	# Missed Cleavages	B5: Area	C5: Area	D5: Area	D2
	SESPKEPEQLRK	4	4	1	F8VRQ1		1427.75	1.07495e+08	0	0.008557	High	20.8	0.273234	29.85	High	0.0333316	High	10.87	2.69684	15.9	0.846945	2	1.99476e+06	2.45992e+07	1.15473e+08	High
	YHTVNGHNCEVR	1	5	1	F8VRQ1	C9(Carbamidomethyl)	1485.67	1.38578e+07	0	0.007143	High	11.64	0.7369									0	0	0	0
	NQGGYGGSSSSSSYGSGR	5	3	1	F8VRQ1		1694.7	60717079	0	0.0002465	High	95.64	1.14617e-09	61.37	High	1.96954e-06	High	118.9	4.83094e-12	101.29	2.0433e-10	0	8.45607e+06	1.68393e+07	2.30638e+07	High
	PRNQGGYGGSSSSSSYGSGR	5	3	1	F8VRQ1		1947.86	1.14267e+08	0	3.217e-05	High	72.79	4.57635e-07	46.83	High	0.000189855	High	70.87	7.48895e-07	76.09	2.21433e-07	1	2.86641e+06	3.4646e+07	35196385	High
	SSGPYGGGGQYFAK	2	4	1	F8VRQ1		1375.63	517386856	0.001	0.01568	High	60.44	1.17926e-05				High	61.57	8.56851e-06			0	0	19117033	0
	PRNQGGYGGSSSSSSYGSGRR	1	3	1	F8VRQ1		2103.95	0	0.002	0.02719							High	19.77	0.140233			2	0	5511561	0
	NQGGYGGSSSSSSYGSGRR	1	3	1	F8VRQ1		1850.8	0	0.004	0.06485							High	7.4	1.39207			1	0	1.67895e+07	0
Q15233	Non-POU domain-containing octamer-binding protein OS=Homo sapiens GN=NONO PE=1 SV=4 - [NONO_HUMAN]	13.16	4	5	6	19	7.36107e+07	2.22407e+07	2.32737e+07	6.16212e+07	147.213	10.62	5	7	68.78	6.58	3	3	68.26	101.17	8.92	8.92	4	4	5	4	471	54.1973	8.95361
	Sequence	# PSMs	# Proteins	# Protein Groups	Protein Group Accessions	Modifications	MH+ [Da]	A5: Area	q-Value	PEP	A2	IonScore A2	Exp Value A2	IonScore B2	B2	Exp Value B2	C2	IonScore C2	Exp Value C2	IonScore D2	Exp Value D2	# Missed Cleavages	B5: Area	C5: Area	D5: Area	D2
	AVVIVDDR	3	4	2	Q15233;P23246		886.5	0	0	0.04455	High	37.63	0.00428871	38.35	High	0.00363351				43.45	0.00112286	0	28800236	0	44297378	High
	AAPGAEFAPNK	3	1	1	Q15233		1072.54	5.09323e+07	0	0.002775	High	21.44	0.18555				High	25.51	0.0762025	47.02	0.000511419	0	0	9.86834e+06	57789488	High
	GIVEFSGKPAAR	3	3	1	Q15233		1231.68	0	0	0.01445	High	23.37	0.156257	21.49	High	0.220324				22.33	0.212571	1	1.3921e+07	0	1.68917e+07	High
	FACHSASLTVR	7	3	1	Q15233	C3(Carbamidomethyl)	1248.61	9.62892e+07	0	0.0004238	High	54.64	0.000105301	40.94	High	0.00233157	High	35.84	0.00754481	34.12	0.0113466	0	24000951	4.10709e+07	82776604	High
	RMEELHNQEVQK	1	3	1	Q15233		1540.75	0	0	0.0066							High	28.36	0.039315			1	0	1.88818e+07	0
	AGEVFIHK	2	4	1	Q15233		900.491	0	0.001	0.01538	High	39.14	0.00288901				High	16.52	0.630647			0	0	0	0
Q9ULM6	CCR4-NOT transcription complex subunit 6 OS=Homo sapiens GN=CNOT6 PE=1 SV=2 - [CNOT6_HUMAN]	19.39	2	5	10	19	1.69176e+09	1.88766e+08	0	0	191.997	19.39	10	14	148.05	8.26	4	5									557	63.2663	7.26904
	Sequence	# PSMs	# Proteins	# Protein Groups	Protein Group Accessions	Modifications	MH+ [Da]	A5: Area	q-Value	PEP	A2	IonScore A2	Exp Value A2	IonScore B2	B2	Exp Value B2	C2	IonScore C2	Exp Value C2	IonScore D2	Exp Value D2	# Missed Cleavages	B5: Area	C5: Area	D5: Area	D2
	LFQLQTLGLK	2	5	2	Q96LI5;Q9ULM6		1160.7	0	0	0.01098	High	49.13	0.000150281	49.53	High	0.000153215						0	364874721	0	0
	HVDGCAIFFK	2	6	2	Q9ULM6;Q96LI5	C5(Carbamidomethyl)	1193.57	1712620095	0	0.0008445	High	41.01	0.00193767	19.87	High	0.262748						0	1.01568e+08	0	0
	SLPAELGNMVSLR	2	5	2	Q96LI5;Q9ULM6		1386.74	0	0	0.01043	High	21.87	0.242173	25.51	High	0.11107						0	56511918	0	0
	LHNLVYLDLSSNK	5	5	2	Q96LI5;Q9ULM6		1515.81	2964801917	0	0.0008698	High	47.54	0.000563832	63.76	High	1.5041e-05						0	99854097	0	0
	HVDGCAIFFKTEK	1	6	2	Q9ULM6;Q96LI5	C5(Carbamidomethyl)	1551.77	397868912	0	0.0003272	High	27.98	0.0546128									1	0	0	0
	GNPLTQDILNLYQEPDGTRR	1	1	1	Q9ULM6		2300.16	0	0	0.003374	High	44.3	0.00138397									1	0	0	0
	VLPFELGK	1	1	1	Q9ULM6		902.534	0	0.002	0.03821	High	36.87	0.00653773									0	0	0	0
	ITTEQPPPR	1	1	1	Q9ULM6		1038.56	5.43112e+06	0.002	0.03637	High	6.58	5.35179									0	0	0	0
	SLPAELGNMVSLR	1	5	2	Q96LI5;Q9ULM6	M9(Oxidation)	1402.74	163892496	0.003	0.08468	High	8.04	5.52768									0	0	0	0
	YNESLTNFSCHGK	1	1	1	Q9ULM6	C10(Carbamidomethyl)	1556.68	79385390	0.003	0.07807	High	1.16	6.04821									0	0	0	0
	EKYEPPDPR	2	2	1	Q9ULM6		1130.55	116854596	0.004	0.08741	High	23.83	0.0852839									1	0	0	0
CON_00708398.1	SWISS-PROT:P02769 (Bos taurus) Bovine serum albumin precursor	19.28	2	9	12	19	168160606	6.62343e+07	1.55261e+07	4.25728e+07	270.669	14.99	9	10	127.741	7.41	5	5	26.01	112.27	3.95	4.28	2	2	2	2	607	69.2484	6.17627
	Sequence	# PSMs	# Proteins	# Protein Groups	Protein Group Accessions	Modifications	MH+ [Da]	A5: Area	q-Value	PEP	A2	IonScore A2	Exp Value A2	IonScore B2	B2	Exp Value B2	C2	IonScore C2	Exp Value C2	IonScore D2	Exp Value D2	# Missed Cleavages	B5: Area	C5: Area	D5: Area	D2
	DLGEEHFK	2	2	1	CON_00708398.1		974.461	2.03639e+07	0	0.05355	High	24.23	0.0577685	11.03	High	1.20696						0	1.52366e+07	0	0
	LVNELTEFAK	1	2	1	CON_00708398.1		1163.63	38505404	0	0.007073	High	41.31	0.00201542									0	0	0	0
	DTHKSEIAHR	1	2	1	CON_00708398.1		1193.6	0	0	0.009242	High	28.64	0.0421944									1	0	0	0
	TCVADESHAGCEK	4	2	1	CON_00708398.1	C2(Carbamidomethyl); C11(Carbamidomethyl)	1463.59	3.70123e+07	0	0.002546	High	61.09	1.82839e-06				High	6.33	0.593663	2.01	1.60524	0	0	14148547	10469331	High
	LGEYGFQNALIVR	3	3	2	CON_MSA;CON_00708398.1		1479.8	289640288	0	5.874e-05	High	105.4	9.69035e-10	105.27	High	9.46476e-10				112.27	1.99223e-10	0	170674156	0	74676232	High
	AEFVEVTK	1	2	1	CON_00708398.1		922.487	0	0	0.03252				26.38	High	0.0553497						0	1.27922e+07	0	0
	LVTDLTK	1	8	2	P02768;CON_00708398.1		789.472	42154725	0.002	0.02705	High	53.47	3.59824e-05									0	0	0	0
	LCVLHEK	1	2	1	CON_00708398.1	C2(Carbamidomethyl)	898.481	172686805	0.002	0.0306	High	4.01	9.15527									0	0	0	0
	SHCIAEVEK	2	2	1	CON_00708398.1	C3(Carbamidomethyl)	1072.51	9.56293e+06	0.002	0.04362	High	29.95	0.0123413	6.04	High	3.57151						0	0	0	0
	LSQKFPK	1	2	1	CON_00708398.1		847.502	0	0.002	0.06432				36.45	High	0.00405371						1	0	0	0
	VPQVSTPTLVEVSR	1	9	2	P02768;CON_00708398.1		1511.84	18951642	0.005	0.08908	High	12.84	1.45859									0	0	0	0
	HLVDEPQNLIK	1	2	1	CON_00708398.1		1305.71	0	0.007	0.1184							High	26.01	0.082451			0	0	1.69036e+07	0
P47756	F-actin-capping protein subunit beta OS=Homo sapiens GN=CAPZB PE=1 SV=4 - [CAPZB_HUMAN]	35.74	2	1	10	18	1.70792e+08	4.51104e+07	0	0	310.582	31.05	9	14	195.97	13.36	3	4									277	31.3308	5.59229
	Sequence	# PSMs	# Proteins	# Protein Groups	Protein Group Accessions	Modifications	MH+ [Da]	A5: Area	q-Value	PEP	A2	IonScore A2	Exp Value A2	IonScore B2	B2	Exp Value B2	C2	IonScore C2	Exp Value C2	IonScore D2	Exp Value D2	# Missed Cleavages	B5: Area	C5: Area	D5: Area	D2
	LVEDMENK	1	3	2	B1AK87;P47756	M5(Oxidation)	993.455	0	0	0.01184	High	36.74	0.00354825									0	0	0	0
	RLPPQQIEK	4	4	2	B1AK87;P47756		1108.65	102284139	0	0.008138	High	46.81	0.000321012									1	0	0	0
	STLNEIYFGK	2	3	2	B1AK87;P47756		1171.6	0	0	0.01182	High	45.74	0.000846728	59.04	High	3.49891e-05						0	83136032	0	0
	SGSGTMNLGGSLTR	1	4	2	B1AK87;P47756		1337.65	315598816	0	0.00109	High	79.87	2.47293e-07									0	0	0	0
	SGSGTMNLGGSLTR	2	4	2	B1AK87;P47756	M6(Oxidation)	1353.64	38367696	0	0.01264	High	35.99	0.00558924	45.12	High	0.000679817						0	7.08472e+06	0	0
	KLEVEANNAFDQYR	1	4	2	B1AK87;P47756		1696.83	0	0	0.003277	High	47.65	0.000549731									1	0	0	0
	QMEKDETVSDCSPHIANIGR	1	4	2	B1AK87;P47756	C11(Carbamidomethyl)	2287.05	0	0	3.618e-05	High	51.36	0.000126853									1	0	0	0
	SDQQLDCALDLMR	2	1	1	P47756	N-Term(Acetyl); C7(Carbamidomethyl)	1606.72	0	0	0.001752				73.49	High	4.85769e-07						0	0	0	0
	LPPQQIEK	2	4	2	B1AK87;P47756		952.546	94493652	0.002	0.03161	High	34.85	0.0044682									0	0	0	0
	DYLLCDYNR	1	4	2	B1AK87;P47756	C5(Carbamidomethyl)	1231.54	0	0.002	0.02085	High	34.12	0.00282698									0	0	0	0
	IRSTLNEIYFGK	1	3	2	B1AK87;P47756		1440.78	61335818	0.002	0.02601	High	22.34	0.180576									1	0	0	0
CON_00904166.1	ENSEMBL:ENSBTAP00000047776 (Bos taurus) Gene_Symbol=GRN 63 kDa protein	4.91	1	2	3	18	1.07613e+09	5.25202e+08	1.82264e+09	6.15973e+08	95.3948	4.91	3	5	91.06	3.72	2	4	98.87	95.5742	3.72	3.72	2	2	6	3	591	63.188	7.45947
	Sequence	# PSMs	# Proteins	# Protein Groups	Protein Group Accessions	Modifications	MH+ [Da]	A5: Area	q-Value	PEP	A2	IonScore A2	Exp Value A2	IonScore B2	B2	Exp Value B2	C2	IonScore C2	Exp Value C2	IonScore D2	Exp Value D2	# Missed Cleavages	B5: Area	C5: Area	D5: Area	D2
	HHCCPSGFR	5	1	1	CON_00904166.1	C3(Carbamidomethyl); C4(Carbamidomethyl)	1157.47	1.03113e+08	0	0.005294	High	13.3	0.168385	29.66	High	0.00389316	High	24.03	0.0126517	4.57	1.11725	0	5.71255e+08	4.72975e+07	8.80735e+08	High
	QHCCPAGYTCNVK	8	5	2	P28799;CON_00904166.1	N-Term(Gln->pyro-Glu); C3(Carbamidomethyl); C4(Carbamidomethyl); C10(Carbamidomethyl)	1577.63	1.33125e+09	0	9.341e-05	High	55.63	4.23967e-06	58.81	High	2.76197e-06	High	40.81	0.000157672	61.37	1.02124e-06	0	4.62293e+08	1.44681e+09	1.38991e+08	High
	QHCCPAGYTCNVK	4	5	2	P28799;CON_00904166.1	C3(Carbamidomethyl); C4(Carbamidomethyl); C10(Carbamidomethyl)	1594.66	3106366622	0	0.004452	High	50.5	2.40638e-05	32.59	High	0.00126686	High	46.95	5.44959e-05	49.44	3.356e-05	0	479148676	3597973302	3.51211e+08	High
	GYTCVAR	1	1	1	CON_00904166.1	C4(Carbamidomethyl)	826.387	18908098	0.003	0.07726	High	19.4	0.0660188									0	0	0	0
P62753	40S ribosomal protein S6 OS=Homo sapiens GN=RPS6 PE=1 SV=1 - [RS6_HUMAN]	30.52	3	8	8	17	1.23341e+08	1.15401e+07	6.71427e+07	0	181.957	23.69	7	9	85.58	17.67	4	4	74.37		12.85		4		4		249	28.663	10.8433
	Sequence	# PSMs	# Proteins	# Protein Groups	Protein Group Accessions	Modifications	MH+ [Da]	A5: Area	q-Value	PEP	A2	IonScore A2	Exp Value A2	IonScore B2	B2	Exp Value B2	C2	IonScore C2	Exp Value C2	IonScore D2	Exp Value D2	# Missed Cleavages	B5: Area	C5: Area	D5: Area	D2
	QGVLTHGR	2	2	1	P62753		867.479	52067657	0	0.006233	High	58.94	1.72319e-05	23.64	High	0.0583894						0	4.93024e+06	0	0
	LIEVDDERK	3	2	1	P62753		1116.59	158956640	0	0.01017	High	47.88	0.000569439	33.62	High	0.0151861	High	35.73	0.0107856			1	1.63267e+07	57946397	0
	NKEEAAEYAK	4	2	1	P62753		1152.55	31493230	0	0.01254	High	45.99	0.000513606	21.47	High	0.147917	High	28.79	0.0273508			1	8.93287e+06	4.53172e+07	0
	KNKEEAAEYAK	2	2	1	P62753		1280.65	64037814	0	0.0007083	High	52.43	0.000166872				High	27.18	0.0524506			2	0	0	0
	GCIVDANLSVLNLVIVK	1	2	1	P62753	C2(Carbamidomethyl)	1827.04	0	0	0.0001042				51.1	High	0.000124588						0	9.36062e+06	0	0
	DIPGLTDTTVPR	2	2	1	P62753		1284.68	0	0.002	0.02444	High	18.03	0.46039				High	50.17	0.000281272			0	0	98164530	0
	LNISFPATGCQK	1	2	1	P62753	C10(Carbamidomethyl)	1335.67	147029700	0.002	0.02146	High	24.49	0.115047									0	0	0	0
	QGVLTHGR	1	2	1	P62753	N-Term(Gln->pyro-Glu)	850.451	3.474e+06	0.007	0.1224	High	16.52	0.459058									0	0	0	0
	LRTFYEK	1	2	1	P62753		956.52	0	0.008	0.1343	High	21.38	0.147012									1	0	0	0
Q9UQE7	Structural maintenance of chromosomes protein 3 OS=Homo sapiens GN=SMC3 PE=1 SV=2 - [SMC3_HUMAN]	12.08	1	15	15	17	4.83444e+07	0	0	0	243.329	12.08	15	17													1217	141.454	7.18115
	Sequence	# PSMs	# Proteins	# Protein Groups	Protein Group Accessions	Modifications	MH+ [Da]	A5: Area	q-Value	PEP	A2	IonScore A2	Exp Value A2	IonScore B2	B2	Exp Value B2	C2	IonScore C2	Exp Value C2	IonScore D2	Exp Value D2	# Missed Cleavages	B5: Area	C5: Area	D5: Area	D2
	SEDLDNSIDK	1	1	1	Q9UQE7		1135.51	5644940	0	0.01269	High	27.48	0.0211699									0	0	0	0
	NKKDELQSER	2	1	1	Q9UQE7		1246.64	45121767	0	0.004874	High	38.37	0.00617115									2	0	0	0
	EHMDAINHDTK	1	1	1	Q9UQE7		1310.57	2.65694e+07	0	0.005991	High	22.27	0.0515845									0	0	0	0
	KAEEELGELEAK	2	1	1	Q9UQE7		1345.69	30135323	0	0.0001224	High	89.47	4.01078e-08									1	0	0	0
	GSQFTSKEERDK	1	1	1	Q9UQE7		1411.68	2.42184e+07	0	0.008617	High	26.17	0.0518116									2	0	0	0
	MNLPGEVTFLPLNK	1	1	1	Q9UQE7		1572.85	0	0	0.007359	High	15.56	1.10772									0	0	0	0
	GALTGGYYDTRK	1	1	1	Q9UQE7		1301.65	0	0.001	0.01432	High	32.49	0.0158664									1	0	0	0
	LDELSAK	1	1	1	Q9UQE7		775.418	0	0.002	0.07158	High	29.21	0.0195518									0	0	0	0
	HNVIVGR	1	1	1	Q9UQE7		794.464	3.42488e+07	0.002	0.0173	High	34.7	0.00099959									0	0	0	0
	SLDQAINDK	1	1	1	Q9UQE7		1003.51	65662490	0.002	0.02045	High	26.61	0.0726849									0	0	0	0
	LALLHEGTGPR	1	1	1	Q9UQE7		1163.65	0	0.002	0.03294	High	17.43	0.542152									0	0	0	0
	GSQFTSKEER	1	1	1	Q9UQE7		1168.56	5.01601e+06	0.002	0.03497	High	25.53	0.0675954									1	0	0	0
	RQEELDRGYK	1	1	1	Q9UQE7		1293.65	0	0.002	0.02163	High	22.24	0.204485									2	0	0	0
	EQLSAERQEQIK	1	1	1	Q9UQE7		1458.76	13526311	0.002	0.01777	High	40.68	0.00289013									1	0	0	0
	DFVEDDTTHG	1	1	1	Q9UQE7		1135.46	30829190	0.003	0.08398	High	8.79	0.251046									0	0	0	0
P01605	Ig kappa chain V-I region Lay OS=Homo sapiens PE=1 SV=1 - [KV113_HUMAN]	25	9	2	2	17	0	0	137011517	1.00554e+10									450.797	186.68	16.67	25	1	2	10	7	108	11.8268	7.95752
	Sequence	# PSMs	# Proteins	# Protein Groups	Protein Group Accessions	Modifications	MH+ [Da]	A5: Area	q-Value	PEP	A2	IonScore A2	Exp Value A2	IonScore B2	B2	Exp Value B2	C2	IonScore C2	Exp Value C2	IonScore D2	Exp Value D2	# Missed Cleavages	B5: Area	C5: Area	D5: Area	D2
	DIQMTQSPSSLSVSVGDR	13	1	1	P01605		1906.92	0	0	0.001497							High	91.97	2.01718e-08	51.92	0.000220121	0	0	137011517	12628302188	High
	DIQMTQSPSSLSVSVGDR	3	1	1	P01605	M4(Oxidation)	1922.91	0	0	0.01057							High	77.78	4.63495e-07	79.88	2.82704e-07	0	0	7155180	2054731120	High
	LLIYGASTR	1	9	1	P01605		993.574	0	0.005	0.1092										27.93	0.0177976	0	0	0	7482432677	High
P02768	Serum albumin OS=Homo sapiens GN=ALB PE=1 SV=2 - [ALBU_HUMAN]	24.63	8	11	13	16	2.63135e+07	27010037	3.54735e+06	3.41681e+08	99.6691	10.84	7	7	119.77	11.33	6	6	37.01	94.8	1.97	3.12	1	1	1	2	609	69.3215	6.27783
	Sequence	# PSMs	# Proteins	# Protein Groups	Protein Group Accessions	Modifications	MH+ [Da]	A5: Area	q-Value	PEP	A2	IonScore A2	Exp Value A2	IonScore B2	B2	Exp Value B2	C2	IonScore C2	Exp Value C2	IonScore D2	Exp Value D2	# Missed Cleavages	B5: Area	C5: Area	D5: Area	D2
	AEFAEVSK	2	6	1	P02768		880.442	0	0	0.02117	High	23.12	0.141383	7.83	High	3.75781						0	10858800	0	0
	DDNPNLPR	2	4	1	P02768		940.448	565740	0	0.009575	High	37.95	0.00319046	23.48	High	0.0684337						0	11190024	0	0
	AAFTECCQAADK	1	5	1	P02768	C6(Carbamidomethyl); C7(Carbamidomethyl)	1371.57	11618781	0	0.003178	High	34.66	0.00109433									0	0	0	0
	RHPDYSVVLLLR	1	6	1	P02768		1467.84	0	0	0.0009132				56.21	High	4.17634e-05						1	45879614	0	0
	TCVADESAENCDK	1	4	1	P02768	C2(Carbamidomethyl); C11(Carbamidomethyl)	1498.58	0	0	0.001094				53.46	High	4.49749e-06						0	0	0	0
	RHPYFYAPELLFFAK	1	6	1	P02768		1899	0	0	0.0002538				29.37	High	0.0427183						1	23960473	0	0
	AVMDDFAAFVEK	1	7	1	P02768	M3(Oxidation)	1358.63	0	0	0.01118							High	37.01	0.00322489			0	0	3.54735e+06	0
	EFNAETFTFHADICTLSEK	2	7	1	P02768	C14(Carbamidomethyl)	2260.03	0	0	5.841e-06										94.8	4.50338e-09	0	0	0	3.41681e+08	High
	ADDKETCFAEEGK	1	6	1	P02768	C7(Carbamidomethyl)	1499.63	0	0.001	0.05675				11.1	High	0.310499						1	8.34675e+06	0	0
	LVTDLTK	1	8	2	P02768;CON_00708398.1		789.472	42154725	0.002	0.02705	High	53.47	3.59824e-05									0	0	0	0
	TPVSDRVTK	1	7	1	P02768		1002.56	17834081	0.002	0.05534	High	13.2	2.02461									1	0	0	0
	DLGEENFK	1	6	1	P02768		951.44	1.72531e+07	0.004	0.08631	High	8.71	2.38217									0	0	0	0
	VPQVSTPTLVEVSR	1	9	2	P02768;CON_00708398.1		1511.84	18951642	0.005	0.08908	High	12.84	1.45859									0	0	0	0
P63104	14-3-3 protein zeta/delta OS=Homo sapiens GN=YWHAZ PE=1 SV=1 - [1433Z_HUMAN]	37.14	15	5	9	16	4.27861e+07	11577631	1.85679e+07	1.29172e+08	55.32	10.61	2	3	114.14	5.71	1	2	84.83	201.948	10.61	32.24	2	8	2	9	245	27.7277	4.79248
	Sequence	# PSMs	# Proteins	# Protein Groups	Protein Group Accessions	Modifications	MH+ [Da]	A5: Area	q-Value	PEP	A2	IonScore A2	Exp Value A2	IonScore B2	B2	Exp Value B2	C2	IonScore C2	Exp Value C2	IonScore D2	Exp Value D2	# Missed Cleavages	B5: Area	C5: Area	D5: Area	D2
	SVTEQGAELSNEER	5	7	1	P63104		1548.72	59446965	0	0.00275	High	55.32	4.59742e-05	76.73	High	3.28041e-07	High	79.48	1.65698e-07	77.51	2.84757e-07	0	11577631	1.85679e+07	111761200	High
	EMQPTHPIR	1	8	2	P63104;CON_00829553.1		1108.56	0	0	0.012										21.42	0.215611	0	0	0	6.68901e+06	High
	DSTLIMQLLR	1	13	5	P63104;P62258;CON_00829553.1;P61981;Q04917		1189.66	0	0	0.008082										36.61	0.00614438	0	0	0	25436297	High
	FLIPNASQAESK	1	4	1	P63104		1304.69	0	0	0.01031										27.59	0.0689756	0	0	0	121265780	High
	TAFDEAIAELDTLSEESYK	2	5	1	P63104		2132	0	0	9.516e-05										55.51	5.90499e-05	0	0	0	1.67513e+07	High
	SVTEQGAELSNEERNLLSVAYK	1	7	1	P63104		2437.21	0	0	0.004075										20.43	0.339197	1	0	0	6.04464e+07	High
	YLAEVAAGDDKK	3	5	1	P63104		1279.65	2.61253e+07	0.002	0.06158	High	10.32	2.62433				High	21.35	0.214351			1	0	0	0
	LAEQAER	1	20	5	P61981;P62258;P63104;CON_00829553.1;Q04917		816.42	0	0.005	0.09608										14.65	0.591274	0	0	0	6.23205e+06	High
	NLLSVAYK	1	23	5	Q04917;P61981;P62258;P63104;CON_00829553.1		907.524	0	0.005	0.1006										46.61	0.000278298	0	0	0	154488880	High
P35637	RNA-binding protein FUS OS=Homo sapiens GN=FUS PE=1 SV=1 - [FUS_HUMAN]	10.84	2	3	5	15	8.37954e+07	0	3.74377e+08	63667376	95.0389	6.27	3	4					328.35	28.39	10.84	1.52	5	1	10	1	526	53.3938	9.36377
	Sequence	# PSMs	# Proteins	# Protein Groups	Protein Group Accessions	Modifications	MH+ [Da]	A5: Area	q-Value	PEP	A2	IonScore A2	Exp Value A2	IonScore B2	B2	Exp Value B2	C2	IonScore C2	Exp Value C2	IonScore D2	Exp Value D2	# Missed Cleavages	B5: Area	C5: Area	D5: Area	D2
	LKGEATVSFDDPPSAK	4	2	1	P35637		1661.83	105646336	0	0.00201	High	48.26	0.000591893				High	88.24	5.06144e-08			1	0	7.34178e+08	0
	GEATVSFDDPPSAK	1	4	2	P35637;K7EPT6		1420.66	0	0	0.002683							High	59.13	1.83881e-05			0	0	181421220	0
	APKPDGPGGGPGGSHMGGNYGDDR	2	2	1	P35637		2252.98	0	0	0.0009678							High	61.75	3.57564e-06			1	0	106182391	0
	APKPDGPGGGPGGSHMGGNYGDDR	2	2	1	P35637	M16(Oxidation)	2268.97	0	0	0.01605							High	27.66	0.00754141			1	0	1.55435e+07	0
	EFSGNPIK	3	2	1	P35637		891.459	1.04943e+08	0.001	0.03423	High	26.24	0.0785546				High	39.75	0.00306124	28.39	0.0415073	0	0	2.07532e+08	63667376	High
	AAIDWFDGK	3	4	2	P35637;K7EPT6		1022.49	40796613	0.002	0.03453	High	47.94	0.00035192				High	47.76	0.000366812			0	0	1.25068e+08	0
P62826	GTP-binding nuclear protein Ran OS=Homo sapiens GN=RAN PE=1 SV=3 - [RAN_HUMAN]	33.33	6	8	8	15	1.62204e+08	2.11898e+07	8.60073e+07	7.91952e+07	117.416	28.24	6	6	54.83	8.33	2	2	120.347	50.02	9.26	18.98	2	4	3	4	216	24.4076	7.48877
	Sequence	# PSMs	# Proteins	# Protein Groups	Protein Group Accessions	Modifications	MH+ [Da]	A5: Area	q-Value	PEP	A2	IonScore A2	Exp Value A2	IonScore B2	B2	Exp Value B2	C2	IonScore C2	Exp Value C2	IonScore D2	Exp Value D2	# Missed Cleavages	B5: Area	C5: Area	D5: Area	D2
	LVLVGDGGTGK	2	4	1	P62826		1015.58	117005091	0	0.008258	High	62.6	1.7915e-05	54.83	High	0.000112138						0	0	0	0
	FNVWDTAGQEK	1	5	1	P62826		1294.61	0	0	0.002062	High	50.55	0.00017621									0	0	0	0
	VCENIPIVLCGNK	3	5	1	P62826	C2(Carbamidomethyl); C10(Carbamidomethyl)	1515.76	191828420	0	0.009132	High	26.94	0.0691873				High	67.57	6.50068e-06			0	0	1.51345e+07	0
	VCENIPIVLCGNKVDIK	1	5	1	P62826	C2(Carbamidomethyl); C10(Carbamidomethyl)	1971.04	0	0	0.0007633										36.41	0.00778246	1	0	0	106301222	High
	SNYNFEK	4	5	1	P62826		901.407	133522470	0.002	0.02078	High	26.7	0.0114381	1.58	High	4.06589	High	27.63	0.0100962	12.77	0.30914	0	2.11898e+07	156879986	4.73616e+07	High
	RHLTGEFEK	1	5	1	P62826		1116.58	2.71021e+07	0.002	0.05257	High	6.97	7.2026									1	0	0	0
	NLQYYDISAK	2	5	1	P62826		1214.6	161261888	0.002	0.02294	High	21.94	0.166651							12.47	1.59963	0	0	0	83922788	High
	PFLWLAR	1	5	1	P62826		902.525	0	0.004	0.07389										30.11	0.0396333	0	0	0	8.25091e+06	High
Q5D862	Filaggrin-2 OS=Homo sapiens GN=FLG2 PE=1 SV=1 - [FILA2_HUMAN]	5.73	1	8	8	15	4.40158e+07	3.11595e+07	35738932	6.76078e+06	124.94	3.64	4	4	75.97	1.09	2	2	226.179	39.39	2.63	1.05	5	2	7	2	2391	247.928	8.30908
	Sequence	# PSMs	# Proteins	# Protein Groups	Protein Group Accessions	Modifications	MH+ [Da]	A5: Area	q-Value	PEP	A2	IonScore A2	Exp Value A2	IonScore B2	B2	Exp Value B2	C2	IonScore C2	Exp Value C2	IonScore D2	Exp Value D2	# Missed Cleavages	B5: Area	C5: Area	D5: Area	D2
	DRHGSSSVELR	1	1	1	Q5D862		1242.62	0	0	0.003528	High	25.32	0.0649221									1	0	0	0
	FSNSSSSNEFSK	4	1	1	Q5D862		1320.57	97318532	0	0.0004066	High	72.68	1.96921e-07	59.76	High	3.85738e-06	High	66.15	9.82777e-07	32.18	0.0030267	0	3.75294e+07	41328113	11791026	High
	QDGECGTLSKGELK	1	1	1	Q5D862	N-Term(Gln->pyro-Glu); C5(Carbamidomethyl)	1504.69	2.01546e+07	0	0.007228	High	43.14	0.000778888									1	0	0	0
	SGQSSYGQHSSGSSQSSGYGQHGSR	1	1	1	Q5D862		2500.05	1.45743e+07	0	0.0007886	High	28.8	0.00336155									0	0	0	0
	QDGECGTLSKGELK	3	1	1	Q5D862	C5(Carbamidomethyl)	1521.72	0	0	0.01438				31.21	High	0.0149096	High	42.13	0.00120633			1	24789562	4.91462e+07	0
	HQEEESETEEDEEDTPGHK	2	1	1	Q5D862		2254.89	0	0	0.0008044							High	65.27	2.96463e-07			0	0	5.43314e+06	0
	ASHFQSHSSER	1	1	1	Q5D862		1272.57	0	0.007	0.09753							High	23.4	0.0427377			0	0	2.28399e+06	0
	LTMACNK	1	1	1	Q5D862	C5(Carbamidomethyl)	837.395	0	0.008	0.1251							High	24.15	0.0394207			0	0	1.67425e+07	0
	HGTIHGQTGDTTR	1	1	1	Q5D862		1380.66	0	0.009	0.139										22.21	0.142779	0	0	0	1.73053e+06	High
Q9UKZ1	UPF0760 protein C2orf29 OS=Homo sapiens GN=C2orf29 PE=1 SV=1 - [CB029_HUMAN]	22.55	2	10	10	15	1.02954e+09	3.83413e+07	0	0	456.257	22.55	10	12	63.73	5.69	3	3									510	55.1803	6.40479
	Sequence	# PSMs	# Proteins	# Protein Groups	Protein Group Accessions	Modifications	MH+ [Da]	A5: Area	q-Value	PEP	A2	IonScore A2	Exp Value A2	IonScore B2	B2	Exp Value B2	C2	IonScore C2	Exp Value C2	IonScore D2	Exp Value D2	# Missed Cleavages	B5: Area	C5: Area	D5: Area	D2
	NSTGVEIK	2	1	1	Q9UKZ1		847.452	331075778	0	0.02137	High	38.42	0.00466171	33.33	High	0.0143303						0	1.68827e+07	0	0
	TLDTGETPSETK	2	1	1	Q9UKZ1		1278.61	1653800626	0	0.001607	High	68.87	2.82785e-06	47.4	High	0.000347563						0	3.22765e+07	0	0
	GGASGPGSGSGGPGGPAGR	1	1	1	Q9UKZ1		1439.66	31812651	0	3.454e-05	High	110.7	1.17457e-10									0	0	0	0
	SPLSSPQQTQLLGELEK	2	2	1	Q9UKZ1		1854.98	1103740834	0	5.053e-05	High	83.12	1.53084e-07									0	0	0	0
	SPLSSPQQTQLLGELEKDPK	1	2	1	Q9UKZ1		2195.16	37895504	0	2.418e-05	High	78.72	4.92123e-07									1	0	0	0
	SGFGGSGGGRGGASGPGSGSGGPGGPAGR	2	1	1	Q9UKZ1		2259.03	4.76968e+07	0	0.0002043	High	57.49	3.4489e-05									1	0	0	0
	GGQEPDRPPLSGFLPPITPPEK	1	1	1	Q9UKZ1		2329.21	1.3271e+07	0	0.003464	High	34.29	0.0139088									1	0	0	0
	QSELPTQSK	1	1	1	Q9UKZ1		1017.52	0	0	0.01019				8.17	High	4.0235						0	6.58647e+07	0	0
	EAAGLFR	1	1	1	Q9UKZ1		763.409	34215368	0.003	0.07847	High	49.96	0.000134735									0	0	0	0
	LLTAAEQR	1	1	1	Q9UKZ1		901.512	2.4862e+08	0.004	0.08669	High	29.85	0.0340044									0	0	0	0
	QSELPTQSK	1	1	1	Q9UKZ1	N-Term(Gln->pyro-Glu)	1000.49	0	0.006	0.1185	High	20.13	0.173721									0	0	0	0
H7C2W9	60S ribosomal protein L31 (Fragment) OS=Homo sapiens GN=RPL31 PE=4 SV=1 - [H7C2W9_HUMAN]	37.96	6	5	5	14	9.41504e+07	2.0724e+07	87497068	4.37065e+07	106.96	25	4	5	75.7633	30.56	4	4	51.18	100.183	10.19	23.15	2	3	2	3	108	12.8031	11.0044
	Sequence	# PSMs	# Proteins	# Protein Groups	Protein Group Accessions	Modifications	MH+ [Da]	A5: Area	q-Value	PEP	A2	IonScore A2	Exp Value A2	IonScore B2	B2	Exp Value B2	C2	IonScore C2	Exp Value C2	IonScore D2	Exp Value D2	# Missed Cleavages	B5: Area	C5: Area	D5: Area	D2
	EMGTPDVR	2	6	1	H7C2W9		904.419	2.31497e+07	0	0.04192	High	14.66	0.475351	3.94	High	6.01432						0	0	0	0
	SAINEVVTR	4	6	1	H7C2W9		988.543	177685692	0	0.01395	High	54.73	0.000128884	25.92	High	0.104007	High	43.73	0.00161832	37.65	0.00657959	0	35190227	87497068	47263072	High
	XRSAINEVVTR	5	6	1	H7C2W9	X1(G)	1201.66	7.97082e+07	0	0.005785	High	49.98	0.000391298	27.03	High	0.0787657	High	25.95	0.0829628	39.12	0.00397388	1	14336807	0	23358012	High
	LYTLVTYVPVTTFK	2	5	1	H7C2W9		1644.93	0	0	0.008967				53.48	High	0.000107923				58.08	3.53204e-05	0	1.26448e+07	0	6.04983e+07	High
	EYTINIHK	1	6	1	H7C2W9		1017.54	2.50573e+07	0.002	0.02579	High	19.67	0.391118									0	0	0	0
O00299	Chloride intracellular channel protein 1 OS=Homo sapiens GN=CLIC1 PE=1 SV=4 - [CLIC1_HUMAN]	47.3	2	8	8	14	9.38916e+07	27774854	2.94101e+07	1.72775e+08	139.857	15.35	3	3	58.9633	8.71	2	3	31.31	204.753	4.98	43.15	1	7	1	7	241	26.9057	5.17334
	Sequence	# PSMs	# Proteins	# Protein Groups	Protein Group Accessions	Modifications	MH+ [Da]	A5: Area	q-Value	PEP	A2	IonScore A2	Exp Value A2	IonScore B2	B2	Exp Value B2	C2	IonScore C2	Exp Value C2	IonScore D2	Exp Value D2	# Missed Cleavages	B5: Area	C5: Area	D5: Area	D2
	IGNCPFSQR	4	2	1	O00299	C4(Carbamidomethyl)	1078.51	174818500	0	0.01004	High	42.13	0.00167478	34.92	High	0.00653877				47.42	0.000369513	0	0	0	185754016	High
	LAALNPESNTAGLDIFAK	2	2	1	O00299		1844.98	0	0	3.65e-05	High	110.66	3.2213e-10							70.12	3.52134e-06	0	0	0	1.73701e+08	High
	NSNPALNDNLEK	3	2	1	O00299		1328.64	0	0	0.001898				27.21	High	0.0479072	High	31.31	0.0191188	32.02	0.0162353	0	27774854	2.94101e+07	158870106	High
	YLSNAYAR	1	1	1	O00299		957.482	0	0	0.03076										15.72	0.506363	0	0	0	41193982	High
	AEEQPQVELFVK	1	2	1	O00299	N-Term(Acetyl)	1458.75	0	0	0.006805										5.05	10.6756	0	0	0	45449376	High
	FLDGNELTLADCNLLPK	1	2	1	O00299	C12(Carbamidomethyl)	1932.97	0	0	7.268e-05										80.42	3.38617e-07	0	0	0	99157338	High
	VLDNYLTSPLPEEVDETSAEDEGVSQRK	1	1	1	O00299		3120.49	0	0	1.935e-05										43.22	0.00121728	1	0	0	130289942	High
	LHIVQVVCKK	1	2	1	O00299	C8(Carbamidomethyl)	1223.73	1.29646e+07	0.002	0.03317	High	20.4	0.112177									1	0	0	0
P09525	Annexin A4 OS=Homo sapiens GN=ANXA4 PE=1 SV=4 - [ANXA4_HUMAN]	39.81	3	11	11	14	4.74056e+07	0	12808824	6.73656e+07	169.939	12.85	4	4					74.46	298.111	3.45	37.62	1	9	1	9	319	35.8601	6.12549
	Sequence	# PSMs	# Proteins	# Protein Groups	Protein Group Accessions	Modifications	MH+ [Da]	A5: Area	q-Value	PEP	A2	IonScore A2	Exp Value A2	IonScore B2	B2	Exp Value B2	C2	IonScore C2	Exp Value C2	IonScore D2	Exp Value D2	# Missed Cleavages	B5: Area	C5: Area	D5: Area	D2
	ISQTYQQQYGR	2	3	1	P09525		1371.66	39188900	0	0.0003195	High	101.64	1.32642e-09				High	74.46	7.37679e-07			0	0	12808824	0
	GAGTDEGCLIEILASR	2	1	1	P09525	C8(Carbamidomethyl)	1661.82	5.56223e+07	0	0.0006135	High	91.87	2.11942e-08							109.09	4.09391e-10	0	0	0	18092814	High
	FLTVLCSR	1	2	1	P09525	C6(Carbamidomethyl)	995.536	0	0	0.01585										43.1	0.0012171	0	0	0	62658146	High
	RISQTYQQQYGR	1	3	1	P09525		1527.77	0	0	0.008732										29.96	0.0306813	1	0	0	0	High
	SETSGSFEDALLAIVK	1	2	1	P09525		1666.85	0	0	0.0002674										87.88	6.06098e-08	0	0	0	58536987	High
	GLGTDEDAIISVLAYR	1	3	1	P09525		1692.88	0	0	0.0003312										81.45	2.35253e-07	0	0	0	8.09015e+07	High
	AASGFNAMEDAQTLRK	1	3	1	P09525		1709.83	0	0	0.001537										28.31	0.0347529	1	0	0	28312830	High
	SAYFAEK	2	2	1	P09525		815.393	0	0.002	0.05513	High	13.24	0.393621							12.5	0.466743	0	0	0	39129239	High
	DIEQSIK	1	2	1	P09525		832.443	0	0.002	0.02709	High	10.4	2.05658									0	0	0	0
	VLVSLSAGGRDEGNYLDDALVR	1	2	1	P09525		2319.19	0	0.004	0.07653										8.16	6.03389	1	0	0	0	High
	SLYSFIK	1	2	1	P09525		857.476	0	0.005	0.08919										29.75	0.0319365	0	0	0	36274845	High
P26038	Moesin OS=Homo sapiens GN=MSN PE=1 SV=3 - [MOES_HUMAN]	20.97	5	7	12	14	3.17938e+07	0	0	5.69608e+07	48.0367	5.72	4	4						93.0433		17.68		9		10	577	67.7778	6.40479
	Sequence	# PSMs	# Proteins	# Protein Groups	Protein Group Accessions	Modifications	MH+ [Da]	A5: Area	q-Value	PEP	A2	IonScore A2	Exp Value A2	IonScore B2	B2	Exp Value B2	C2	IonScore C2	Exp Value C2	IonScore D2	Exp Value D2	# Missed Cleavages	B5: Area	C5: Area	D5: Area	D2
	ALTSELANARDESK	3	1	1	P26038		1504.76	2.80483e+07	0	0.001126	High	15.06	1.23196							31.74	0.0240489	1	0	0	4.20752e+07	High
	IGFPWSEIR	1	4	2	E7EQR4;P26038		1104.59	0	0	0.02416										36.61	0.00861087	0	0	0	39268396	High
	KAPDFVFYAPR	1	4	2	E7EQR4;P26038		1310.69	0	0	0.0312										23.67	0.132727	1	0	0	0	High
	RKPDTIEVQQMK	1	4	2	E7EQR4;P26038		1472.79	0	0	0.002135										25.37	0.11166	2	0	0	78428015	High
	FYPEDVSEELIQDITQR	1	2	1	P26038		2082	0	0	0.005134										27.12	0.0619143	0	0	0	1.04795e+07	High
	LFFLQVK	1	7	2	P26038;E7EQR4		894.546	0	0.001	0.03629										25.2	0.0406184	0	0	0	27051881	High
	EALLQASR	1	1	1	P26038		887.495	51890666	0.002	0.02275	High	46.63	0.00076805									0	0	0	0
	ESEAVEWQQK	1	1	1	P26038		1233.57	15442509	0.002	0.01945	High	13.68	0.715676									0	0	0	0
	QLFDQVVK	1	7	2	P26038;E7EQR4		976.547	0	0.003	0.06189										11.98	1.77167	0	0	0	50379112	High
	AQQELEEQTRR	1	1	1	P26038		1387.69	0	0.004	0.08431										9.45	2.73538	1	0	0	15780517	High
	DRSEEERTTEAEK	1	1	1	P26038		1579.72	0	0.005	0.0902										10.11	1.34549	2	0	0	2.25317e+07	High
	ALTSELANARDESKK	1	1	1	P26038		1632.85	1.10192e+07	0.008	0.1366	High	4.86	14.0923									2	0	0	0
P62280	40S ribosomal protein S11 OS=Homo sapiens GN=RPS11 PE=1 SV=3 - [RS11_HUMAN]	44.94	4	10	10	14	159354942	0	7.01019e+07	0	133.797	39.87	7	8					54.48	31.26	23.42	5.06	5	1	5	1	158	18.419	10.3013
	Sequence	# PSMs	# Proteins	# Protein Groups	Protein Group Accessions	Modifications	MH+ [Da]	A5: Area	q-Value	PEP	A2	IonScore A2	Exp Value A2	IonScore B2	B2	Exp Value B2	C2	IonScore C2	Exp Value C2	IonScore D2	Exp Value D2	# Missed Cleavages	B5: Area	C5: Area	D5: Area	D2
	RVLLGETGK	1	3	1	P62280		972.583	117892682	0	0.00318	High	40.23	0.00242321									1	0	0	0
	EAIEGTYIDK	1	2	1	P62280		1138.56	130491324	0	0.01012	High	34.11	0.0101695									0	0	0	0
	EAIEGTYIDKK	3	2	1	P62280		1266.66	40108180	0	0.005804	High	37.86	0.00486135				High	14.41	1.04507			1	0	7308924	0
	DVQIGDIVTVGECRPLSK	1	2	1	P62280	C13(Carbamidomethyl)	1986.03	0	0	0.002864	High	26.72	0.0829974									1	0	0	0
	VLLGETGK	2	3	1	P62280		816.484	0	0	0.03283							High	36.62	0.00350611	31.26	0.0124196	0	0	1.25257e+08	0	High
	ILSGVVTK	1	2	1	P62280		816.517	229680820	0.002	0.05097	High	48.13	0.000113054									0	0	0	0
	ADIQTER	1	3	1	P62280	N-Term(Acetyl)	874.427	0	0.002	0.01963	High	17.26	0.38432									0	0	0	0
	KCPFTGNVSIR	2	2	1	P62280	C2(Carbamidomethyl)	1278.66	39528907	0.002	0.05756	High	39.25	0.00361305				High	27.01	0.0660904			1	0	0	0
	QPTIFQNK	1	3	1	P62280		975.525	0	0.006	0.09534							High	21.48	0.24928			0	0	77740077	0
	CPFTGNVSIR	1	2	1	P62280	C1(Carbamidomethyl)	1150.57	0	0.007	0.1108							High	19.76	0.30542			0	0	0	0
CON_00699700.2	(Bos taurus) Gene_Symbol=CFL1 Cofilin-1 - [SWISS-PROT:Q5E9F7|TREMBL:B0JYL8|ENSEMBL:ENSBTAP00000028602|REFSEQ:NP_001015655]	62.05	9	10	10	14	8.27149e+07	0	9385550	229001350	111.74	25.9	4	5					20.72	291.133	7.23	50	1	8	1	8	166	18.5066	8.00146
	Sequence	# PSMs	# Proteins	# Protein Groups	Protein Group Accessions	Modifications	MH+ [Da]	A5: Area	q-Value	PEP	A2	IonScore A2	Exp Value A2	IonScore B2	B2	Exp Value B2	C2	IonScore C2	Exp Value C2	IonScore D2	Exp Value D2	# Missed Cleavages	B5: Area	C5: Area	D5: Area	D2
	ASGVAVSDGVIK	2	4	1	CON_00699700.2	N-Term(Acetyl)	1144.62	186000962	0	0.001143	High	69.45	4.79542e-06							70.43	3.37838e-06	0	0	0	279866228	High
	YALYDATYETK	2	8	1	CON_00699700.2		1337.63	31287582	0	0.002286	High	13.2	0.83521							50.55	0.000164756	0	0	0	203340150	High
	HELQANCYEEVK	3	5	1	CON_00699700.2	C7(Carbamidomethyl)	1519.69	19326374	0	0.0007136	High	37.87	0.00149424				High	20.72	0.0838755			0	0	9385550	0
	AVLFCLSEDKK	1	8	1	CON_00699700.2	C5(Carbamidomethyl)	1309.68	0	0	0.01156										17.65	0.587525	1	0	0	111169016	High
	LGGSAVISLEGKPL	1	4	1	CON_00699700.2		1340.78	0	0	0.0003117										55.62	4.67438e-05	1	0	0	203797672	High
	EILVGDVGQTVDDPYATFVK	1	8	1	CON_00699700.2		2166.1	0	0	1.314e-06										80.88	3.0336e-07	0	0	0	0	High
	NIILEEGKEILVGDVGQTVDDPYATFVK	1	8	1	CON_00699700.2		3062.59	0	0	9.6e-05										100.17	2.67328e-09	1	0	0	1.35772e+08	High
	KNIILEEGK	1	8	1	CON_00699700.2		1043.61	0	0.001	0.03964										6.26	6.45896	1	0	0	0	High
	MIYASSK	1	7	1	CON_00699700.2		799.403	0	0.004	0.07571										5.09	3.32973	0	0	0	1.80798e+07	High
	DRCTLAEK	1	5	1	CON_00699700.2	C3(Carbamidomethyl)	992.482	30856286	0.007	0.129	High	28.5	0.0367966									1	0	0	0
A0A0A0MSI0	Peroxiredoxin-1 (Fragment) OS=Homo sapiens GN=PRDX1 PE=1 SV=1 - [A0A0A0MSI0_HUMAN]	28.07	5	5	6	14	154478274	4.20974e+07	49177995	2.84497e+08	112.392	16.96	3	3	89.1533	21.05	4	4	39.62	110.596	4.68	23.98	1	5	1	6	171	18.9637	6.91748
	Sequence	# PSMs	# Proteins	# Protein Groups	Protein Group Accessions	Modifications	MH+ [Da]	A5: Area	q-Value	PEP	A2	IonScore A2	Exp Value A2	IonScore B2	B2	Exp Value B2	C2	IonScore C2	Exp Value C2	IonScore D2	Exp Value D2	# Missed Cleavages	B5: Area	C5: Area	D5: Area	D2
	ADEGISFR	4	2	1	A0A0A0MSI0		894.429	67213620	0	0.03679	High	43.65	0.000983863	38	High	0.00352639	High	39.62	0.00235751	40.6	0.00170273	0	2.80837e+07	49177995	173183642	High
	LVQAFQFTDK	3	3	1	A0A0A0MSI0		1196.63	0	0	0.004705	High	52.97	0.000128436	49.22	High	0.000327309				11.23	1.80429	0	0	0	174110755	High
	QITVNDLPVGR	3	4	2	P32119;A0A0A0MSI0		1211.67	241742928	0	0.001277	High	60.17	2.76464e-05	42.6	High	0.00144804				60.52	2.69252e-05	0	69208588	0	506198020	High
	GLFIIDDKGILR	1	5	1	A0A0A0MSI0		1359.8	0	0	0.01157										44.07	0.000526893	1	0	0	1.56399e+07	High
	SVDETLR	1	3	1	A0A0A0MSI0		819.424	0	0.004	0.107				19.02	High	0.302007						0	2.89999e+07	0	0
	GLFIIDDK	1	5	1	A0A0A0MSI0		920.509	0	0.005	0.09488										24.53	0.0701218	0	0	0	80500682	High
	QITVNDLPVGR	1	4	2	P32119;A0A0A0MSI0	N-Term(Gln->pyro-Glu)	1194.65	0	0.009	0.1449										21.33	0.180739	0	0	0	0	High
P32119	Peroxiredoxin-2 OS=Homo sapiens GN=PRDX2 PE=1 SV=5 - [PRDX2_HUMAN]	27.27	3	5	6	13	1.31252e+08	69208588	4.07509e+07	2.71733e+08	70.5255	18.18	4	4	46.35	9.6	2	2	48.2	91.7221	9.09	19.7	2	4	2	5	198	21.8782	5.97314
	Sequence	# PSMs	# Proteins	# Protein Groups	Protein Group Accessions	Modifications	MH+ [Da]	A5: Area	q-Value	PEP	A2	IonScore A2	Exp Value A2	IonScore B2	B2	Exp Value B2	C2	IonScore C2	Exp Value C2	IonScore D2	Exp Value D2	# Missed Cleavages	B5: Area	C5: Area	D5: Area	D2
	TDEGIAYR	3	1	1	P32119		924.442	0	0	0.007672	High	26.43	0.0307138	24.25	High	0.0535568	High	33.4	0.00651351			0	0	24963222	0
	ATAVVDGAFK	3	2	1	P32119		978.525	125535296	0	0.01252	High	20.99	0.289404				High	29.3	0.0341308	24.44	0.0989311	0	0	56538517	0	High
	QITVNDLPVGR	3	4	2	P32119;A0A0A0MSI0		1211.67	241742928	0	0.001277	High	60.17	2.76464e-05	42.6	High	0.00144804				60.52	2.69252e-05	0	69208588	0	506198020	High
	EGGLGPLNIPLLADVTR	1	3	1	P32119		1734.97	0	0	0.001381										44.65	0.00067868	0	0	0	3.72677e+07	High
	EGGLGPLNIPLLADVTRR	1	2	1	P32119		1891.08	0	0	0.01863										12.15	0.819827	1	0	0	0	High
	SVDEALR	1	2	1	P32119		789.409	2.64765e+07	0.002	0.03836	High	10.48	1.49526									0	0	0	0
	QITVNDLPVGR	1	4	2	P32119;A0A0A0MSI0	N-Term(Gln->pyro-Glu)	1194.65	0	0.009	0.1449										21.33	0.180739	0	0	0	0	High
P39023	60S ribosomal protein L3 OS=Homo sapiens GN=RPL3 PE=1 SV=2 - [RL3_HUMAN]	15.14	7	7	7	13	55335372	16090828	1.54416e+07	0	111.006	15.14	7	7	85.9049	4.71	2	2	91.02		7.69		3		4		403	46.0798	10.1841
	Sequence	# PSMs	# Proteins	# Protein Groups	Protein Group Accessions	Modifications	MH+ [Da]	A5: Area	q-Value	PEP	A2	IonScore A2	Exp Value A2	IonScore B2	B2	Exp Value B2	C2	IonScore C2	Exp Value C2	IonScore D2	Exp Value D2	# Missed Cleavages	B5: Area	C5: Area	D5: Area	D2
	NNASTDYDLSDK	3	3	1	P39023		1342.58	85246163	0	0.0008362	High	70.35	4.10544e-07	68.79	High	5.87977e-07	High	60.39	2.60522e-06			0	16090828	26716208	0
	TVFAEHISDECK	3	6	1	P39023	C11(Carbamidomethyl)	1435.66	67968133	0	0.002547	High	37.47	0.00256952				High	36.96	0.00216475			0	0	0	0
	FIDTTSK	2	3	1	P39023		811.419	0	0.002	0.05777	High	33.93	0.0028118	36.33	High	0.00161802						0	0	0	0
	DFSSMKK	1	5	1	P39023		842.409	9.01801e+06	0.002	0.02598	High	17.49	0.177347									1	0	0	0
	FQTMEEK	2	2	1	P39023		912.414	12791820	0.002	0.03234	High	2.78	4.34965				High	15.69	0.225261			0	0	4.16693e+06	0
	AGMTHIVR	1	4	1	P39023		884.475	0	0.005	0.09016	High	16.91	0.435927									0	0	0	0
	VIAHTQMR	1	5	1	P39023		955.517	9.92366e+06	0.007	0.1276	High	4.51	8.58444									0	0	0	0
P62937	Peptidyl-prolyl cis-trans isomerase A OS=Homo sapiens GN=PPIA PE=1 SV=2 - [PPIA_HUMAN]	69.7	12	8	8	13	41203889	0	0	3.22261e+08	50.67	10.91	2	2						290.685		69.7		8		11	165	18.0009	7.81104
	Sequence	# PSMs	# Proteins	# Protein Groups	Protein Group Accessions	Modifications	MH+ [Da]	A5: Area	q-Value	PEP	A2	IonScore A2	Exp Value A2	IonScore B2	B2	Exp Value B2	C2	IonScore C2	Exp Value C2	IonScore D2	Exp Value D2	# Missed Cleavages	B5: Area	C5: Area	D5: Area	D2
	EGMNIVEAMER	2	2	1	P62937		1278.58	0	0	0.0005799	High	35.19	0.00416201							40.14	0.00132654	0	0	0	26137384	High
	VSFELFADKVPK	1	4	1	P62937		1379.76	0	0	0.006191										32.67	0.0151952	1	0	0	3.45644e+08	High
	IIPGFMCQGGDFTR	2	10	1	P62937	C7(Carbamidomethyl)	1598.75	0	0	0.0006183										59.45	2.4346e-05	0	0	0	262512918	High
	SIYGEKFEDENFILK	2	3	1	P62937		1831.91	0	0	0.00146										29.11	0.045047	1	0	0	2.17065e+08	High
	VNPTVFFDIAVDGEPLGR	1	5	1	P62937		1946.01	0	0	0.000233										62.09	2.2743e-05	0	0	0	1.63389e+08	High
	HTGPGILSMANAGPNTNGSQFFICTAK	2	4	1	P62937	C24(Carbamidomethyl)	2791.33	0	0	1.693e-05										51.34	0.000216314	0	0	0	109382762	High
	TEWLDGK	2	9	1	P62937		848.414	41203889	0.002	0.05573	High	32.98	0.0110267							27.2	0.0417296	0	0	0	37978083	High
	KITIADCGQLE	1	1	1	P62937	C7(Carbamidomethyl)	1247.63	0	0.006	0.1114										50.53	0.000343867	1	0	0	358624934	High
Q8N1N4	Keratin, type II cytoskeletal 78 OS=Homo sapiens GN=KRT78 PE=2 SV=2 - [K2C78_HUMAN]	13.65	16	6	8	13	8.00743e+08	2.61951e+08	4.88126e+07	409693365	53.69	6.73	5	5	73.48	3.27	2	2	59.01	38.07	4.62	7.5	2	4	2	4	520	56.8305	6.02393
	Sequence	# PSMs	# Proteins	# Protein Groups	Protein Group Accessions	Modifications	MH+ [Da]	A5: Area	q-Value	PEP	A2	IonScore A2	Exp Value A2	IonScore B2	B2	Exp Value B2	C2	IonScore C2	Exp Value C2	IonScore D2	Exp Value D2	# Missed Cleavages	B5: Area	C5: Area	D5: Area	D2
	LLEGEECR	3	32	7	Q7RTS7;P13647;P02538;P35908;Q01546;Q8N1N4;CON_00021304.1	C7(Carbamidomethyl)	1005.47	2035143410	0	0.007194	High	52.17	9.92014e-05	64.9	High	5.43637e-06				24.16	0.0644628	0	4.57811e+08	0	695443280	High
	VRFLEQQNK	3	53	5	B0YJC4;P02538;P13647;Q01546;Q8N1N4		1161.64	339006820	0	0.02599	High	21.44	0.267378	32.08	High	0.0241272				33.91	0.0152213	1	66090012	0	123943450	High
	VQISQLHQEIQR	1	2	1	Q8N1N4		1478.81	0	0	0.002396							High	28.95	0.0369953			0	0	0	0
	YLDFSSIITEVR	1	2	1	Q8N1N4		1442.76	0	0	0.01228										6.43	7.30306	0	0	0	0	High
	TQETQEIR	1	2	1	Q8N1N4		1004.5	6366399	0.002	0.04657	High	9.04	4.19745									0	0	0	0
	LQSQTENLK	1	2	1	Q8N1N4		1060.57	1.42092e+07	0.002	0.02396	High	6.59	9.68123									0	0	0	0
	LQSQTENLKK	2	2	1	Q8N1N4		1188.66	2.80781e+07	0.002	0.04173	High	21.02	0.317457							2.27	22.1161	1	0	0	0	High
	TLNNQFASFIDK	1	2	1	Q8N1N4		1397.71	0	0.002	0.02355							High	44.56	0.000999093			0	0	4.88126e+07	0
Q96KK5	Histone H2A type 1-H OS=Homo sapiens GN=HIST1H2AH PE=1 SV=3 - [H2A1H_HUMAN]	32.81	20	5	5	13	1352723038	122577914	130320876	1.84321e+08	117.618	17.97	4	5	57.93	14.84	1	2	0	66.6933	10.94	32.81	1	3	1	5	128	13.8978	10.8872
	Sequence	# PSMs	# Proteins	# Protein Groups	Protein Group Accessions	Modifications	MH+ [Da]	A5: Area	q-Value	PEP	A2	IonScore A2	Exp Value A2	IonScore B2	B2	Exp Value B2	C2	IonScore C2	Exp Value C2	IonScore D2	Exp Value D2	# Missed Cleavages	B5: Area	C5: Area	D5: Area	D2
	AGLQFPVGR	2	18	1	Q96KK5		944.531	1617890176	0	0.01014	High	52.27	0.000217011							50.52	0.000324699	0	0	0	315343136	High
	HLQLAIRNDEELNK	4	15	1	Q96KK5		1692.91	1087555900	0	0.002018	High	57.05	6.98238e-05				High	9.23	3.98195	9.98	3.58648	1	0	130320876	135013444	High
	VTIAQGGVLPNIQAVLLPK	5	13	1	Q96KK5		1931.17	0	0	0.0003976				56.75	High	4.33265e-06				33.49	0.000761113	0	122577914	0	102607226	High
	NDEELNK	1	16	1	Q96KK5		861.394	0	0.001	0.01378	High	9.51	1.29295									0	0	0	0
	HLQLAIR	1	19	1	Q96KK5		850.525	0	0.002	0.02134	High	38.53	0.000554111									0	0	0	0
A0A087X0X3	Heterogeneous nuclear ribonucleoprotein M OS=Homo sapiens GN=HNRNPM PE=1 SV=1 - [A0A087X0X3_HUMAN]	15.48	9	10	10	13	2.0748e+07	0	0	4.42312e+07	97.0067	9.45	6	7						187.91		9.04		6		6	730	77.5184	8.77783
	Sequence	# PSMs	# Proteins	# Protein Groups	Protein Group Accessions	Modifications	MH+ [Da]	A5: Area	q-Value	PEP	A2	IonScore A2	Exp Value A2	IonScore B2	B2	Exp Value B2	C2	IonScore C2	Exp Value C2	IonScore D2	Exp Value D2	# Missed Cleavages	B5: Area	C5: Area	D5: Area	D2
	QGGGGGGGSVPGIER	2	4	1	A0A087X0X3		1284.63	7.18701e+06	0	0.0001696	High	94.95	7.21351e-09							101.08	1.88719e-09	0	0	0	0	High
	NLPFDFTWK	1	4	1	A0A087X0X3		1167.58	0	0	0.0199										19.9	0.265033	0	0	0	0	High
	AFITNIPFDVK	1	7	1	A0A087X0X3		1264.7	0	0	0.005362										29.76	0.0266846	0	0	0	65866420	High
	LGSTVFVANLDYK	1	5	1	A0A087X0X3		1426.76	0	0	0.00119										63.02	1.42182e-05	0	0	0	5.48593e+06	High
	VGSEIER	1	2	1	A0A087X0X3		789.414	6.55867e+06	0.002	0.04446	High	22.32	0.144483									0	0	0	0
	MGANSLER	1	2	1	A0A087X0X3		877.417	11059021	0.002	0.02105	High	17.4	0.386686									0	0	0	0
	ACQIFVR	2	4	1	A0A087X0X3	C2(Carbamidomethyl)	893.466	37571916	0.002	0.0478	High	8.41	4.03792							20.3	0.272044	0	0	0	5.66268e+07	High
	ADILEDKDGK	1	4	1	A0A087X0X3		1103.56	8617860	0.002	0.01863	High	15.99	0.92147									1	0	0	0
	RGGNRFEPYANPTK	2	4	1	A0A087X0X3		1606.81	1.3613e+07	0.002	0.05959	High	11.06	2.65974									2	0	0	0
	VKEDPDGEHAR	1	6	1	A0A087X0X3		1252.59	0	0.005	0.08901										36.35	0.00442622	1	0	0	1.02003e+07	High
A0A087X0P6	Protein IGKV2D-29 OS=Homo sapiens GN=IGKV2D-29 PE=1 SV=1 - [A0A087X0P6_HUMAN]	30.39	11	2	4	13	0	5.86088e+07	0	1.43666e+10					54.97	19.61	2	2	120.487	221.376	23.53	30.39	2	4	3	8	102	11.1846	5.93506
	Sequence	# PSMs	# Proteins	# Protein Groups	Protein Group Accessions	Modifications	MH+ [Da]	A5: Area	q-Value	PEP	A2	IonScore A2	Exp Value A2	IonScore B2	B2	Exp Value B2	C2	IonScore C2	Exp Value C2	IonScore D2	Exp Value D2	# Missed Cleavages	B5: Area	C5: Area	D5: Area	D2
	FSGVPDR	2	5	3	A0A0C4DH68;A0A075B6R9;A0A087X0P6		777.39	0	0	0.009055				42.39	High	0.000645978				29.78	0.011782	0	24785757	0	13330573088	High
	FSGSGSGTDFTLK	4	15	3	P01616;P01617;A0A087X0P6		1303.62	0	0	0.002383				27.08	High	0.0394707	High	50.62	0.000169058	62.02	1.21843e-05	0	92431772	0	7.95316e+09	High
	SSQSLLHSDGK	5	2	1	A0A087X0P6		1158.57	0	0	0.00381							High	61.83	1.63708e-05	55.51	5.86281e-05	0	0	0	4355029898	High
	FSGVPDRFSGSGSGTDFTLK	2	3	1	A0A087X0P6		2061.99	0	0	1.234e-05										82.75	1.40684e-07	1	0	0	21816170283	High
B8ZZQ6	Thymosin alpha-1 OS=Homo sapiens GN=PTMA PE=4 SV=1 - [B8ZZQ6_HUMAN]	36.45	6	5	5	12	3.90594e+07	0	1.51185e+08	1.51304e+08	145.987	14.02	3	4					71.33	264.744	27.1	36.45	2	5	2	6	107	11.7518	3.81494
	Sequence	# PSMs	# Proteins	# Protein Groups	Protein Group Accessions	Modifications	MH+ [Da]	A5: Area	q-Value	PEP	A2	IonScore A2	Exp Value A2	IonScore B2	B2	Exp Value B2	C2	IonScore C2	Exp Value C2	IonScore D2	Exp Value D2	# Missed Cleavages	B5: Area	C5: Area	D5: Area	D2
	AAEDDEDDDVDTKK	2	6	1	B8ZZQ6		1565.64	1.01799e+07	0	8.531e-05	High	40.4	0.000360244							52.85	1.97144e-05	1	0	0	2.27481e+07	High
	RAAEDDEDDDVDTK	4	6	1	B8ZZQ6		1593.65	7.65319e+06	0	0.02341	High	60.9	2.51977e-06							64.67	8.70042e-07	1	0	0	2.345e+07	High
	RAAEDDEDDDVDTKK	3	6	1	B8ZZQ6		1721.74	99345146	0	1.96e-05	High	53.06	2.10082e-05				High	38.41	0.000670584	73.36	1.98367e-07	2	0	104622323	293203481	High
	SDAAVDTSSEITTK	2	2	1	B8ZZQ6	N-Term(Acetyl)	1466.69	0	0	0.0008143							High	47.92	0.000261526	70.21	1.55782e-06	0	0	1.97747e+08	137258560	High
	EVVEEAENGR	1	5	1	B8ZZQ6		1131.53	0	0	0.03225										25.52	0.0433439	0	0	0	6.9476e+06	High
F8VQ14	T-complex protein 1 subunit beta OS=Homo sapiens GN=CCT2 PE=3 SV=1 - [F8VQ14_HUMAN]	33.41	3	10	10	12	15230967	0	0	3.72234e+07	21.84	4.81	2	2						222.973		31.49		9		10	416	44.7846	6.53662
	Sequence	# PSMs	# Proteins	# Protein Groups	Protein Group Accessions	Modifications	MH+ [Da]	A5: Area	q-Value	PEP	A2	IonScore A2	Exp Value A2	IonScore B2	B2	Exp Value B2	C2	IonScore C2	Exp Value C2	IonScore D2	Exp Value D2	# Missed Cleavages	B5: Area	C5: Area	D5: Area	D2
	ASLSLAPVNIFK	1	3	1	F8VQ14	N-Term(Acetyl)	1301.75	0	0	0.008991										22.93	0.125805	0	0	0	4.35821e+07	High
	GATQQILDEAER	1	3	1	F8VQ14		1330.66	0	0	0.002656										20.86	0.216983	0	0	0	0	High
	LTSFIGAIAIGDLVK	1	3	1	F8VQ14		1517.9	0	0	0.00646										46.5	0.000184694	0	0	0	2.7655e+07	High
	SLHDALCVLAQTVK	1	3	1	F8VQ14	C7(Carbamidomethyl)	1554.83	0	0	0.003768										22.82	0.129293	0	0	0	7.75279e+06	High
	EALLSSAVDHGSDEVK	1	3	1	F8VQ14		1656.81	0	0	0.01765										24.05	0.12023	0	0	0	0	High
	LALVTGGEIASTFDHPELVK	1	3	1	F8VQ14		2097.12	0	0	0.02061										4.47	13.0762	0	0	0	3.34708e+07	High
	VQDDEVGDGTTSVTVLAAELLR	2	3	1	F8VQ14		2288.16	0	0	9.298e-06										82.6	2.11024e-07	0	0	0	2.22403e+07	High
	EAESLIAK	1	3	1	F8VQ14		860.472	0	0.002	0.07568	High	13.29	1.70882									0	0	0	0
	AGADEERAETAR	2	3	1	F8VQ14		1275.59	15230967	0.002	0.04242	High	24.05	0.0617874							26.31	0.036135	1	0	0	3.46173e+07	High
	KIGVNQPK	1	3	1	F8VQ14		883.535	0	0.002	0.04669										46.61	0.000255379	1	0	0	2.17527e+07	High
K7EMV3	Histone H3.3 OS=Homo sapiens GN=H3F3B PE=4 SV=1 - [K7EMV3_HUMAN]	30.43	11	4	4	12	485204334	7.29414e+07	8.32199e+07	130789141	127.697	20.65	3	4	55.3933	30.43	3	3	76.7748	69.6848	19.57	19.57	2	2	3	2	92	10.3278	11.8247
	Sequence	# PSMs	# Proteins	# Protein Groups	Protein Group Accessions	Modifications	MH+ [Da]	A5: Area	q-Value	PEP	A2	IonScore A2	Exp Value A2	IonScore B2	B2	Exp Value B2	C2	IonScore C2	Exp Value C2	IonScore D2	Exp Value D2	# Missed Cleavages	B5: Area	C5: Area	D5: Area	D2
	STELLIRK	2	11	1	K7EMV3		959.59	238250354	0	0.02292	High	24.82	0.0468046	31.92	High	0.0080336						1	23758667	0	0
	EIAQDFKTDLR	6	8	1	K7EMV3		1335.69	302876440	0	0.004611	High	72.98	1.98631e-06	31.76	High	0.0265056	High	37.47	0.0069386	22.31	0.218546	1	31612145	4.11327e+07	63542188	High
	YRPGTVALR	1	11	1	K7EMV3		1032.6	0	0.001	0.05556				26.38	High	0.0602978						1	1.63453e+08	0	0
	STELLIR	3	11	1	K7EMV3		831.492	914486208	0.003	0.07906	High	61.53	1.59949e-05				High	60.72	2.04182e-05	67.79	4.00882e-06	0	0	1.25307e+08	198036094	High
O60814	Histone H2B type 1-K OS=Homo sapiens GN=HIST1H2BK PE=1 SV=3 - [H2B1K_HUMAN]	28.57	18	4	4	12	575732652	4.54058e+06	5.55536e+07	1.1631e+08	99.6249	28.57	4	6	16.99	8.73	1	1	87.5564	31.54	23.02	7.14	3	1	4	1	126	13.8816	10.3159
	Sequence	# PSMs	# Proteins	# Protein Groups	Protein Group Accessions	Modifications	MH+ [Da]	A5: Area	q-Value	PEP	A2	IonScore A2	Exp Value A2	IonScore B2	B2	Exp Value B2	C2	IonScore C2	Exp Value C2	IonScore D2	Exp Value D2	# Missed Cleavages	B5: Area	C5: Area	D5: Area	D2
	QVHPDTGISSK	4	16	1	O60814		1168.6	32737901	0	0.007498	High	40.27	0.00216136				High	45.37	0.000762306			0	0	4.21638e+07	0
	RSTITSR	1	17	1	O60814		820.463	8.25884e+07	0.002	0.02226	High	30.2	0.0235883									1	0	0	0
[truncated: 2,079 more rows]

## Sheet: filtered
Supplemental table 13
							CNOT3_1	CNOT3_2	IgG_control_1	IgG_control_2
Accession	Description	ΣCoverage	Σ# Proteins	Σ# Unique Peptides	Σ# Peptides	Σ# PSMs	A5: Area	B5: Area	C5: Area	D5: Area	Score A2	Coverage A2	# Peptides A2	# PSM A2	Score B2	Coverage B2	# Peptides B2	# PSM B2	Score C2	Score D2	Coverage C2	Coverage D2	# Peptides C2	# Peptides D2	# PSM C2	# PSM D2	# AAs	MW [kDa]	calc. pI
Q9C0C2	182 kDa tankyrase-1-binding protein OS=Homo sapiens GN=TNKS1BP1 PE=1 SV=4 - [TB182_HUMAN]	58.94	3	86	86	181	4.37007e+09	8.26045e+08	-	-	4587.5	56.28	83	124	2224.22	35.51	45	57									1729	181.685	4.85596
A5YKK6	CCR4-NOT transcription complex subunit 1 OS=Homo sapiens GN=CNOT1 PE=1 SV=2 - [CNOT1_HUMAN]	40.4	10	96	96	174	1.66787e+10	1.54366e+08	-	-	4765.9	35.82	87	148	656.527	10.73	21	26									2376	266.768	7.10791
P19474	E3 ubiquitin-protein ligase TRIM21 OS=Homo sapiens GN=TRIM21 PE=1 SV=1 - [RO52_HUMAN]	67.79	3	46	46	149	2.42955e+10	12667168420	7877364732	6.43583e+07	1239.25	52	32	54	1435.67	55.37	38	70	606.49	68.9667	30.74	10.74	14	3	22	3	475	54.1351	6.37939
P38646	Stress-70 protein, mitochondrial OS=Homo sapiens GN=HSPA9 PE=1 SV=2 - [GRP75_HUMAN]	43	5	30	30	93	741339039	1.17879e+08	6.03656e+08	1.23064e+08	770.412	32.99	20	24	528.443	26.51	17	23	696.695	527.154	26.51	29.31	17	17	27	19	679	73.6348	6.16357
O75175	CCR4-NOT transcription complex subunit 3 OS=Homo sapiens GN=CNOT3 PE=1 SV=1 - [CNOT3_HUMAN]	32.8	6	20	28	74	9841158664	1.18075e+09	-	-	1137.26	30.41	26	39	983.392	22.71	17	35									753	81.8217	6.20166
P28799	Granulins OS=Homo sapiens GN=GRN PE=1 SV=2 - [GRN_HUMAN]	31.37	6	17	18	72	3.53567e+09	1.50123e+09	4.45414e+09	1.02637e+09	570.1	25.8	13	21	390.145	22.93	11	17	575.556	377.043	21.75	23.27	11	10	21	13	593	63.4998	6.82959
P60709	Actin, cytoplasmic 1 OS=Homo sapiens GN=ACTB PE=1 SV=1 - [ACTB_HUMAN]	65.6	13	1	20	69	1.22176e+09	1.96734e+08	2.39909e+08	1.72827e+09	619.298	39.2	13	19	131.441	20	6	6	272.47	903.429	21.6	65.6	8	19	10	34	375	41.7097	5.47803
P63261	Actin, cytoplasmic 2 OS=Homo sapiens GN=ACTG1 PE=1 SV=1 - [ACTG_HUMAN]	65.6	14	1	20	66	1.22176e+09	1.96734e+08	2.39909e+08	1.72827e+09	454.294	34.67	12	17	131.441	20	6	6	214.243	909.211	17.07	65.6	7	19	9	34	375	41.7658	5.47803
P11142	Heat shock cognate 71 kDa protein OS=Homo sapiens GN=HSPA8 PE=1 SV=1 - [HSP7C_HUMAN]	43.81	18	21	25	65	8.26443e+08	9.59891e+07	1.67366e+08	277484641	690.981	33.75	18	21	286.907	19.2	11	14	323.236	354.175	24.61	26.32	12	13	15	15	646	70.8542	5.51611
Q9NZN8	CCR4-NOT transcription complex subunit 2 OS=Homo sapiens GN=CNOT2 PE=1 SV=1 - [CNOT2_HUMAN]	57.41	18	11	22	54	1.60084e+10	2.37085e+09	-	-	816.766	40.74	18	33	717.596	43.89	15	21									540	59.6999	7.66455
Q96LI5	CCR4-NOT transcription complex subunit 6-like OS=Homo sapiens GN=CNOT6L PE=1 SV=2 - [CNO6L_HUMAN]	53.87	6	20	25	53	3.51808e+09	2.75227e+08	-	-	1360.78	41.44	21	38	393.62	27.21	12	15									555	62.961	6.7417
P07437	Tubulin beta chain OS=Homo sapiens GN=TUBB PE=1 SV=2 - [TBB5_HUMAN]	54.05	30	5	19	51	5.47992e+08	32419717	2.56019e+08	1.96507e+08	616.698	34.46	13	21	84.45	18.47	5	5	364.938	312.123	21.4	36.49	8	11	12	13	444	49.639	4.89404
Q92600	Cell differentiation protein RCD1 homolog OS=Homo sapiens GN=RQCD1 PE=1 SV=1 - [RCD1_HUMAN]	50.5	3	18	18	45	8.73856e+09	1048975137	-	-	1178.05	47.83	15	30	607.522	36.12	11	15									299	33.6099	8.03076
P68104	Elongation factor 1-alpha 1 OS=Homo sapiens GN=EEF1A1 PE=1 SV=1 - [EF1A1_HUMAN]	41.34	7	17	17	44	1.33565e+09	196469510	9.18471e+08	8.17895e+08	157.992	17.75	9	9	138.023	18.83	6	6	194.586	367.449	15.58	38.1	7	15	9	20	462	50.1091	9.01221
P06733	Alpha-enolase OS=Homo sapiens GN=ENO1 PE=1 SV=2 - [ENOA_HUMAN]	64.52	10	22	22	43	1.58808e+08	1.93454e+07	7.79169e+07	661124951	291.459	24.19	8	9	56.36	10.37	3	3	198.467	754.288	11.29	62.67	5	19	6	25	434	47.1393	7.38623
Q9H9A5	CCR4-NOT transcription complex subunit 10 OS=Homo sapiens GN=CNOT10 PE=1 SV=1 - [CNOTA_HUMAN]	41.26	6	9	29	43	2118233501	5.40548e+07	-	-	1319.09	37.5	27	37	182.149	10.22	5	6									744	82.2575	7.78174
P08238	Heat shock protein HSP 90-beta OS=Homo sapiens GN=HSP90AB1 PE=1 SV=4 - [HS90B_HUMAN]	28.31	4	11	21	41	5.29785e+08	2.48859e+07	4.93665e+07	513419745	431.382	19.2	13	16	63.0733	5.8	4	4	95.8233	509.696	6.49	22.79	4	17	4	17	724	83.2121	5.03369
P68371	Tubulin beta-4B chain OS=Homo sapiens GN=TUBB4B PE=1 SV=1 - [TBB4B_HUMAN]	45.62	23	2	16	39	371721705	32419717	7.08807e+07	1.68515e+08	373.825	28.31	11	15	62.85	15.06	4	4	362.208	208.485	21.35	22.02	8	7	12	8	445	49.799	4.89404
P68032	Actin, alpha cardiac muscle 1 OS=Homo sapiens GN=ACTC1 PE=1 SV=1 - [ACTC_HUMAN]	31.3	12	1	11	37	7.1979e+08	1.39948e+08	2.14601e+08	1.17933e+09	281.475	24.67	8	9	101.2	11.41	4	4	101.92	423.725	10.61	31.3	4	11	4	20	377	41.9919	5.38916
P11021	78 kDa glucose-regulated protein OS=Homo sapiens GN=HSPA5 PE=1 SV=2 - [GRP78_HUMAN]	26.3	3	16	18	36	3.88045e+08	87012128	7.38455e+07	170720672	358.942	19.88	14	16	116.18	5.35	3	3	238.85	158.01	12.84	8.72	9	5	11	6	654	72.2884	5.16064
P04075	Fructose-bisphosphate aldolase A OS=Homo sapiens GN=ALDOA PE=1 SV=2 - [ALDOA_HUMAN]	56.04	12	11	13	35	1.29123e+08	2.95556e+07	2.8367e+07	321423842	270.147	36.54	10	12	49.42	9.62	3	3	73.4711	356.218	11.26	48.08	4	11	5	15	364	39.3953	8.08936
H7C148	CCR4-NOT transcription complex subunit 3 (Fragment) OS=Homo sapiens GN=CNOT3 PE=4 SV=1 - [H7C148_HUMAN]	17.6	1	1	9	32	7.28676e+09	1.03048e+09	-	-	546.294	17.6	9	17	421.617	12.8	5	15									375	39.4522	5.37646
P07900	Heat shock protein HSP 90-alpha OS=Homo sapiens GN=HSP90AA1 PE=1 SV=5 - [HS90A_HUMAN]	20.22	7	7	16	32	415708913	1.77867e+07	4.6081e+07	4.32194e+08	342.801	14.48	12	14	36.45	2.87	2	2	92.05	362.959	5.74	17.49	4	12	4	12	732	84.6067	5.021
P14618	Pyruvate kinase isozymes M1/M2 OS=Homo sapiens GN=PKM PE=1 SV=4 - [KPYM_HUMAN]	45.01	13	20	20	32	8.08294e+07	3.24995e+07	4.69323e+07	2.25799e+08	180.696	18.46	10	10	25.55	5.27	2	2	57.3	378.023	7.16	39.74	3	16	3	17	531	57.9	7.84033
P20700	Lamin-B1 OS=Homo sapiens GN=LMNB1 PE=1 SV=2 - [LMNB1_HUMAN]	22.18	4	11	15	32	1.09638e+08	1.95381e+07	6.50541e+07	4.66935e+07	261.184	15.87	10	11	53.3233	5.97	3	4	332.89	73.35	15.7	5.46	11	3	14	3	586	66.3676	5.16064
Q86YZ3	Hornerin OS=Homo sapiens GN=HRNR PE=1 SV=2 - [HORN_HUMAN]	15.54	1	13	13	32	6.4462e+07	-	4.2238e+07	5.43599e+06	254.693	15.09	12	18					155.895	32.12	11.26	4.42	6	4	10	4	2850	282.228	10.0376
E9PCN5	CCR4-NOT transcription complex subunit 10 OS=Homo sapiens GN=CNOT10 PE=4 SV=1 - [E9PCN5_HUMAN]	37.27	2	1	21	31	1.63399e+09	3.6939e+07	-	-	1081.96	34.65	20	28	65.0925	7.06	3	3									609	67.0485	7.79639
P10809	60 kDa heat shock protein, mitochondrial OS=Homo sapiens GN=HSPD1 PE=1 SV=2 - [CH60_HUMAN]	33.68	6	17	17	28	4.02946e+07	-	4.49158e+06	119876562	176.327	14.49	7	8	27.72	1.92	1	1	0	410.858	2.09	32.29	1	16	1	18	573	61.0164	5.87158
Q8WUH6	UPF0444 transmembrane protein C12orf23 OS=Homo sapiens GN=C12orf23 PE=1 SV=1 - [CL023_HUMAN]	84.48	1	7	7	27	3.34629e+09	314963044	5.4957e+08	191105564	587.387	84.48	7	14	172.817	54.31	4	6	172.06	51.4	48.28	22.41	4	1	6	1	116	11.7411	9.31982
Q9UIV1	CCR4-NOT transcription complex subunit 7 OS=Homo sapiens GN=CNOT7 PE=1 SV=3 - [CNOT7_HUMAN]	49.12	7	10	11	27	5420686592	5.38711e+08	-	-	654.175	41.75	9	15	398.769	40.35	8	12									285	32.7239	4.84326
P52907	F-actin-capping protein subunit alpha-1 OS=Homo sapiens GN=CAPZA1 PE=1 SV=3 - [CAZA1_HUMAN]	60.49	1	10	12	25	1568463120	4.45605e+08	-	-	636.329	60.49	11	17	230.584	35.31	8	8									286	32.9023	5.69385
P60174	Triosephosphate isomerase OS=Homo sapiens GN=TPI1 PE=1 SV=3 - [TPIS_HUMAN]	64.34	4	14	14	25	5.19755e+07	1.32832e+07	1.81541e+07	1.71363e+08	169.133	12.24	3	3	120.987	6.64	2	3	140.033	477.359	13.29	61.89	3	13	3	16	286	30.7717	5.92236
Q9Y383	Putative RNA-binding protein Luc7-like 2 OS=Homo sapiens GN=LUC7L2 PE=1 SV=2 - [LC7L2_HUMAN]	29.34	5	9	12	25	6.71749e+08	-	1.79335e+07	4.83006e+07	589.86	27.55	11	18					74.0667	54.65	8.42	8.67	3	4	3	4	392	46.4856	10.0083
P00558	Phosphoglycerate kinase 1 OS=Homo sapiens GN=PGK1 PE=1 SV=3 - [PGK1_HUMAN]	37.89	2	13	13	24	4.29821e+07	4.4418e+06	-	103907484	285.658	25.18	9	10	31.2	1.92	1	1		372.947		35.25		11		13	417	44.5861	8.104
P04406	Glyceraldehyde-3-phosphate dehydrogenase OS=Homo sapiens GN=GAPDH PE=1 SV=3 - [G3P_HUMAN]	42.69	3	12	12	23	476987336	-	-	542434000	200.37	25.37	7	9					33.53	442.91	4.18	35.52	1	9	1	13	335	36.0304	8.45557
P04792	Heat shock protein beta-1 OS=Homo sapiens GN=HSPB1 PE=1 SV=2 - [HSPB1_HUMAN]	45.85	3	9	9	23	194381195	5.02168e+07	5.75893e+07	2.15085e+08	321.34	44.88	8	9	94.4433	20.98	3	3	54.56	316.7	13.17	40.98	2	6	2	9	205	22.7685	6.40479
P13639	Elongation factor 2 OS=Homo sapiens GN=EEF2 PE=1 SV=4 - [EF2_HUMAN]	20.28	3	15	16	22	6.24032e+07	-	-	7.46413e+07	78.82	8.04	7	7					19.7	318.88	1.17	15.85	1	12	1	14	858	95.277	6.82959
Q00839	Heterogeneous nuclear ribonucleoprotein U OS=Homo sapiens GN=HNRNPU PE=1 SV=6 - [HNRPU_HUMAN]	13.45	2	10	10	22	1.52104e+08	-	29258486	71172093	305.127	9.94	7	9					100.08	121.22	6.18	4.97	5	4	7	6	825	90.528	5.99854
P00338	L-lactate dehydrogenase A chain OS=Homo sapiens GN=LDHA PE=1 SV=2 - [LDHA_HUMAN]	27.71	15	10	11	21	2.21812e+08	32122041	4.94156e+07	8.95887e+07	224.372	16.27	7	8	53.8	3.61	1	1	154.537	167.671	4.22	24.1	2	9	3	9	332	36.6654	8.26514
P49411	Elongation factor Tu, mitochondrial OS=Homo sapiens GN=TUFM PE=1 SV=2 - [EFTU_HUMAN]	29.87	2	11	11	21	1.27751e+08	1.93786e+07	105963037	2.83414e+07	139.433	14.82	6	7	47.84	6.86	3	3	126.882	67.31	16.59	10.4	6	4	7	4	452	49.5102	7.60596
P12314	High affinity immunoglobulin gamma Fc receptor I OS=Homo sapiens GN=FCGR1A PE=1 SV=2 - [FCGR1_HUMAN]	22.99	8	12	12	21	-	-	2.77867e+08	7.4256e+07									332.656	70.97	22.99	16.84	12	5	16	5	374	42.605	7.97217
B1AK87	Capping protein (Actin filament) muscle Z-line, beta OS=Homo sapiens GN=CAPZB PE=4 SV=1 - [B1AK87_HUMAN]	41.92	3	3	12	20	5.98734e+08	4.51104e+07	-	-	382.828	41.92	12	17	104.51	15	3	3									260	29.2768	6.91748
F8VUB4	CCR4-NOT transcription complex subunit 2 (Fragment) OS=Homo sapiens GN=CNOT2 PE=4 SV=1 - [F8VUB4_HUMAN]	44.39	4	1	8	20	2.47943e+09	1.29066e+08	-	-	453.433	44.39	8	16	158.7	21.94	4	4									196	21.112	10.1987
F8VRQ1	Heterogeneous nuclear ribonucleoprotein A1 OS=Homo sapiens GN=HNRNPA1 PE=4 SV=1 - [F8VRQ1_HUMAN]	19.22	7	7	7	19	2.46383e+08	4.43908e+06	2.61208e+07	5.79111e+07	200.92	18.89	5	5	106.05	10.42	3	3	269.67	214.427	15.31	10.42	6	3	7	4	307	33.1348	9.12939
Q15233	Non-POU domain-containing octamer-binding protein OS=Homo sapiens GN=NONO PE=1 SV=4 - [NONO_HUMAN]	13.16	4	5	6	19	7.36107e+07	2.22407e+07	2.32737e+07	6.16212e+07	147.213	10.62	5	7	68.78	6.58	3	3	68.26	101.17	8.92	8.92	4	4	5	4	471	54.1973	8.95361
Q9ULM6	CCR4-NOT transcription complex subunit 6 OS=Homo sapiens GN=CNOT6 PE=1 SV=2 - [CNOT6_HUMAN]	19.39	2	5	10	19	1.69176e+09	1.88766e+08	-	-	191.997	19.39	10	14	148.05	8.26	4	5									557	63.2663	7.26904
P47756	F-actin-capping protein subunit beta OS=Homo sapiens GN=CAPZB PE=1 SV=4 - [CAPZB_HUMAN]	35.74	2	1	10	18	1.70792e+08	4.51104e+07	-	-	310.582	31.05	9	14	195.97	13.36	3	4									277	31.3308	5.59229
P62753	40S ribosomal protein S6 OS=Homo sapiens GN=RPS6 PE=1 SV=1 - [RS6_HUMAN]	30.52	3	8	8	17	1.23341e+08	1.15401e+07	6.71427e+07	-	181.957	23.69	7	9	85.58	17.67	4	4	74.37		12.85		4		4		249	28.663	10.8433
Q9UQE7	Structural maintenance of chromosomes protein 3 OS=Homo sapiens GN=SMC3 PE=1 SV=2 - [SMC3_HUMAN]	12.08	1	15	15	17	4.83444e+07	-	-	-	243.329	12.08	15	17													1217	141.454	7.18115
P01605	Ig kappa chain V-I region Lay OS=Homo sapiens PE=1 SV=1 - [KV113_HUMAN]	25	9	2	2	17	-	-	137011517	1.00554e+10									450.797	186.68	16.67	25	1	2	10	7	108	11.8268	7.95752
P02768	Serum albumin OS=Homo sapiens GN=ALB PE=1 SV=2 - [ALBU_HUMAN]	24.63	8	11	13	16	2.63135e+07	27010037	3.54735e+06	3.41681e+08	99.6691	10.84	7	7	119.77	11.33	6	6	37.01	94.8	1.97	3.12	1	1	1	2	609	69.3215	6.27783
P63104	14-3-3 protein zeta/delta OS=Homo sapiens GN=YWHAZ PE=1 SV=1 - [1433Z_HUMAN]	37.14	15	5	9	16	4.27861e+07	11577631	1.85679e+07	1.29172e+08	55.32	10.61	2	3	114.14	5.71	1	2	84.83	201.948	10.61	32.24	2	8	2	9	245	27.7277	4.79248
P35637	RNA-binding protein FUS OS=Homo sapiens GN=FUS PE=1 SV=1 - [FUS_HUMAN]	10.84	2	3	5	15	8.37954e+07	-	3.74377e+08	63667376	95.0389	6.27	3	4					328.35	28.39	10.84	1.52	5	1	10	1	526	53.3938	9.36377
P62826	GTP-binding nuclear protein Ran OS=Homo sapiens GN=RAN PE=1 SV=3 - [RAN_HUMAN]	33.33	6	8	8	15	1.62204e+08	2.11898e+07	8.60073e+07	7.91952e+07	117.416	28.24	6	6	54.83	8.33	2	2	120.347	50.02	9.26	18.98	2	4	3	4	216	24.4076	7.48877
Q5D862	Filaggrin-2 OS=Homo sapiens GN=FLG2 PE=1 SV=1 - [FILA2_HUMAN]	5.73	1	8	8	15	4.40158e+07	3.11595e+07	35738932	6.76078e+06	124.94	3.64	4	4	75.97	1.09	2	2	226.179	39.39	2.63	1.05	5	2	7	2	2391	247.928	8.30908
Q9UKZ1	UPF0760 protein C2orf29 OS=Homo sapiens GN=C2orf29 PE=1 SV=1 - [CB029_HUMAN]	22.55	2	10	10	15	1.02954e+09	3.83413e+07	-	-	456.257	22.55	10	12	63.73	5.69	3	3									510	55.1803	6.40479
H7C2W9	60S ribosomal protein L31 (Fragment) OS=Homo sapiens GN=RPL31 PE=4 SV=1 - [H7C2W9_HUMAN]	37.96	6	5	5	14	9.41504e+07	2.0724e+07	87497068	4.37065e+07	106.96	25	4	5	75.7633	30.56	4	4	51.18	100.183	10.19	23.15	2	3	2	3	108	12.8031	11.0044
O00299	Chloride intracellular channel protein 1 OS=Homo sapiens GN=CLIC1 PE=1 SV=4 - [CLIC1_HUMAN]	47.3	2	8	8	14	9.38916e+07	27774854	2.94101e+07	1.72775e+08	139.857	15.35	3	3	58.9633	8.71	2	3	31.31	204.753	4.98	43.15	1	7	1	7	241	26.9057	5.17334
P09525	Annexin A4 OS=Homo sapiens GN=ANXA4 PE=1 SV=4 - [ANXA4_HUMAN]	39.81	3	11	11	14	4.74056e+07	-	12808824	6.73656e+07	169.939	12.85	4	4					74.46	298.111	3.45	37.62	1	9	1	9	319	35.8601	6.12549
P26038	Moesin OS=Homo sapiens GN=MSN PE=1 SV=3 - [MOES_HUMAN]	20.97	5	7	12	14	3.17938e+07	-	-	5.69608e+07	48.0367	5.72	4	4						93.0433		17.68		9		10	577	67.7778	6.40479
P62280	40S ribosomal protein S11 OS=Homo sapiens GN=RPS11 PE=1 SV=3 - [RS11_HUMAN]	44.94	4	10	10	14	159354942	-	7.01019e+07	-	133.797	39.87	7	8					54.48	31.26	23.42	5.06	5	1	5	1	158	18.419	10.3013
A0A0A0MSI0	Peroxiredoxin-1 (Fragment) OS=Homo sapiens GN=PRDX1 PE=1 SV=1 - [A0A0A0MSI0_HUMAN]	28.07	5	5	6	14	154478274	4.20974e+07	49177995	2.84497e+08	112.392	16.96	3	3	89.1533	21.05	4	4	39.62	110.596	4.68	23.98	1	5	1	6	171	18.9637	6.91748
P32119	Peroxiredoxin-2 OS=Homo sapiens GN=PRDX2 PE=1 SV=5 - [PRDX2_HUMAN]	27.27	3	5	6	13	1.31252e+08	69208588	4.07509e+07	2.71733e+08	70.5255	18.18	4	4	46.35	9.6	2	2	48.2	91.7221	9.09	19.7	2	4	2	5	198	21.8782	5.97314
P39023	60S ribosomal protein L3 OS=Homo sapiens GN=RPL3 PE=1 SV=2 - [RL3_HUMAN]	15.14	7	7	7	13	55335372	16090828	1.54416e+07	-	111.006	15.14	7	7	85.9049	4.71	2	2	91.02		7.69		3		4		403	46.0798	10.1841
P62937	Peptidyl-prolyl cis-trans isomerase A OS=Homo sapiens GN=PPIA PE=1 SV=2 - [PPIA_HUMAN]	69.7	12	8	8	13	41203889	-	-	3.22261e+08	50.67	10.91	2	2						290.685		69.7		8		11	165	18.0009	7.81104
Q96KK5	Histone H2A type 1-H OS=Homo sapiens GN=HIST1H2AH PE=1 SV=3 - [H2A1H_HUMAN]	32.81	20	5	5	13	1352723038	122577914	130320876	1.84321e+08	117.618	17.97	4	5	57.93	14.84	1	2	0	66.6933	10.94	32.81	1	3	1	5	128	13.8978	10.8872
A0A087X0X3	Heterogeneous nuclear ribonucleoprotein M OS=Homo sapiens GN=HNRNPM PE=1 SV=1 - [A0A087X0X3_HUMAN]	15.48	9	10	10	13	2.0748e+07	-	-	4.42312e+07	97.0067	9.45	6	7						187.91		9.04		6		6	730	77.5184	8.77783
A0A087X0P6	Protein IGKV2D-29 OS=Homo sapiens GN=IGKV2D-29 PE=1 SV=1 - [A0A087X0P6_HUMAN]	30.39	11	2	4	13	-	5.86088e+07	-	1.43666e+10					54.97	19.61	2	2	120.487	221.376	23.53	30.39	2	4	3	8	102	11.1846	5.93506
B8ZZQ6	Thymosin alpha-1 OS=Homo sapiens GN=PTMA PE=4 SV=1 - [B8ZZQ6_HUMAN]	36.45	6	5	5	12	3.90594e+07	-	1.51185e+08	1.51304e+08	145.987	14.02	3	4					71.33	264.744	27.1	36.45	2	5	2	6	107	11.7518	3.81494
F8VQ14	T-complex protein 1 subunit beta OS=Homo sapiens GN=CCT2 PE=3 SV=1 - [F8VQ14_HUMAN]	33.41	3	10	10	12	15230967	-	-	3.72234e+07	21.84	4.81	2	2						222.973		31.49		9		10	416	44.7846	6.53662
K7EMV3	Histone H3.3 OS=Homo sapiens GN=H3F3B PE=4 SV=1 - [K7EMV3_HUMAN]	30.43	11	4	4	12	485204334	7.29414e+07	8.32199e+07	130789141	127.697	20.65	3	4	55.3933	30.43	3	3	76.7748	69.6848	19.57	19.57	2	2	3	2	92	10.3278	11.8247
O60814	Histone H2B type 1-K OS=Homo sapiens GN=HIST1H2BK PE=1 SV=3 - [H2B1K_HUMAN]	28.57	18	4	4	12	575732652	4.54058e+06	5.55536e+07	1.1631e+08	99.6249	28.57	4	6	16.99	8.73	1	1	87.5564	31.54	23.02	7.14	3	1	4	1	126	13.8816	10.3159
P05141	ADP/ATP translocase 2 OS=Homo sapiens GN=SLC25A5 PE=1 SV=7 - [ADT2_HUMAN]	22.15	4	1	7	12	2.79767e+08	-	1.48733e+08	-	194.169	22.15	7	9					73.9967		9.73		3		3		298	32.8312	9.68604
P06576	ATP synthase subunit beta, mitochondrial OS=Homo sapiens GN=ATP5B PE=1 SV=3 - [ATPB_HUMAN]	24.95	5	10	10	12	4.82096e+07	-	1.00095e+07	5.04684e+07	136.953	14.56	6	6					102.21	168.2	4.54	12.1	2	4	2	4	529	56.5246	5.40186
P07195	L-lactate dehydrogenase B chain OS=Homo sapiens GN=LDHB PE=1 SV=2 - [LDHB_HUMAN]	16.77	10	5	6	12	1.11644e+08	32122041	7.87073e+07	1.15477e+08	218.096	12.28	5	6	53.8	3.59	1	1	128.45	178.73	3.59	12.87	1	3	2	3	334	36.6151	6.04932
P07737	Profilin-1 OS=Homo sapiens GN=PFN1 PE=1 SV=2 - [PROF1_HUMAN]	61.43	4	7	7	12	2.15245e+08	1.8486e+07	2.70388e+06	1.35593e+08	113.5	32.86	4	5	51.65	11.43	1	1	48.69	163.69	5.71	36.43	1	4	1	5	140	15.0446	8.26514
P07814	Bifunctional glutamate/proline--tRNA ligase OS=Homo sapiens GN=EPRS PE=1 SV=5 - [SYEP_HUMAN]	5.82	2	8	8	12	4.16634e+07	-	1.33852e+07	1.78601e+07	190.053	4.83	6	6					126.047	96.89	2.98	1.98	4	2	4	2	1512	170.483	7.32764
P12236	ADP/ATP translocase 3 OS=Homo sapiens GN=SLC25A6 PE=1 SV=4 - [ADT3_HUMAN]	24.16	4	2	8	12	2.79767e+08	-	2.09507e+08	-	212.395	24.16	8	10					50.45		6.04		2		2		298	32.8452	9.74463
P19338	Nucleolin OS=Homo sapiens GN=NCL PE=1 SV=3 - [NUCL_HUMAN]	9.72	2	7	7	12	4.79031e+07	-	-	4.38852e+07	176.57	6.62	5	6						72.56		6.9		5		6	710	76.5684	4.70361
P34931	Heat shock 70 kDa protein 1-like OS=Homo sapiens GN=HSPA1L PE=1 SV=2 - [HS71L_HUMAN]	8.89	6	1	5	12	3.34897e+08	8.24852e+07	1.02731e+07	404117861	170.93	7.8	4	4	132.097	7.33	4	4	45.79	150.86	1.72	4.21	1	2	1	3	641	70.3313	6.02393
P42677	40S ribosomal protein S27 OS=Homo sapiens GN=RPS27 PE=1 SV=3 - [RS27_HUMAN]	25	5	3	3	12	2.86702e+08	7.84472e+07	1.978e+08	-	125.08	25	3	5	46.63	25	2	3	102.6		25		3		4		84	9.45484	9.45166
Q15365	Poly(rC)-binding protein 1 OS=Homo sapiens GN=PCBP1 PE=1 SV=2 - [PCBP1_HUMAN]	16.01	14	3	5	12	9.68775e+07	1.39738e+07	27415347	7.63232e+07	109.7	9.83	3	3	55.0781	7.87	3	3	82.3	90.58	5.62	11.52	2	4	2	4	356	37.4739	7.09326
C9JW96	Prohibitin (Fragment) OS=Homo sapiens GN=PHB PE=4 SV=2 - [C9JW96_HUMAN]	31.71	6	8	8	11	59467821	-	5.40081e+06	1.44399e+07	64.2467	15.04	4	4					65.9033	70.71	12.2	19.92	3	4	3	4	246	26.8753	5.40186
H3BRU6	Poly(rC)-binding protein 2 (Fragment) OS=Homo sapiens GN=PCBP2 PE=4 SV=1 - [H3BRU6_HUMAN]	24.25	25	4	6	11	81012038	1.15206e+07	25197052	6.58222e+07	101.337	9.97	3	3	46.58	6.31	2	2	67.88	126.79	3.65	20.6	1	5	1	5	301	31.6903	8.44092
H7C3F5	CCR4-NOT transcription complex subunit 3 (Fragment) OS=Homo sapiens GN=CNOT3 PE=4 SV=1 - [H7C3F5_HUMAN]	34.91	1	2	4	11	4.47915e+09	6.95284e+08	-	-	123.2	21.7	3	5	60.3733	34.91	4	6									106	11.783	6.75635
P22626	Heterogeneous nuclear ribonucleoproteins A2/B1 OS=Homo sapiens GN=HNRNPA2B1 PE=1 SV=2 - [ROA2_HUMAN]	20.68	2	7	7	11	4.673e+06	-	-	4.50547e+07	24.37	3.68	1	1					42.81	77.09	4.25	20.68	1	7	2	8	353	37.4067	8.95361
P23246	Splicing factor, proline- and glutamine-rich OS=Homo sapiens GN=SFPQ PE=1 SV=2 - [SFPQ_HUMAN]	12.73	1	5	6	11	3.75662e+07	3.40375e+07	34924800	46394643	92.19	4.38	3	3	153.57	5.52	3	3	65.96	102.71	2.12	9.48	1	4	1	4	707	76.1016	9.43701
P25705	ATP synthase subunit alpha, mitochondrial OS=Homo sapiens GN=ATP5A1 PE=1 SV=1 - [ATPA_HUMAN]	17.36	7	9	9	11	105622730	-	1.64338e+07	-	249.743	17.36	9	9					37.53		4.34		2		2		553	59.7136	9.12939
P40227	T-complex protein 1 subunit zeta OS=Homo sapiens GN=CCT6A PE=1 SV=3 - [TCPZ_HUMAN]	14.5	2	6	6	11	3.09984e+07	-	1.16775e+07	65720692	54.31	5.08	3	3					30.49	152.179	3.77	12.43	2	5	2	6	531	57.9876	6.68311
P62805	Histone H4 OS=Homo sapiens GN=HIST1H4A PE=1 SV=2 - [H4_HUMAN]	41.75	1	5	5	11	8.83462e+07	-	3.4357e+07	9897883	139.561	41.75	5	7					44.72	30.73	21.36	7.77	2	1	3	1	103	11.3604	11.356
H0YI11	CCR4-NOT transcription complex subunit 2 (Fragment) OS=Homo sapiens GN=CNOT2 PE=4 SV=1 - [H0YI11_HUMAN]	33.52	2	1	5	10	5105233480	6.3473e+08	-	-	117.137	11.54	3	3	224.934	27.47	4	7									182	20.0791	5.80811
J9JID7	Lamin B2, isoform CRA_a OS=Homo sapiens GN=LMNB2 PE=3 SV=1 - [J9JID7_HUMAN]	5.65	1	1	5	10	5.8705e+07	1.83649e+07	4.73033e+07	-	75.55	4.52	4	5	25.27	1.61	1	1	70.7777		2.74		3		4		620	69.9057	5.59229
P09382	Galectin-1 OS=Homo sapiens GN=LGALS1 PE=1 SV=2 - [LEG1_HUMAN]	31.85	3	3	3	10	2.07037e+07	6.70928e+06	-	6.50772e+07	77.01	18.52	2	3	24.34	11.11	1	1	0	184.621	11.11	31.85	1	3	1	5	135	14.7062	5.50342
P18124	60S ribosomal protein L7 OS=Homo sapiens GN=RPL7 PE=1 SV=1 - [RL7_HUMAN]	27.02	4	7	7	10	2.19434e+08	-	1.84422e+08	-	115.062	22.58	5	6					71.9939		16.13		3		4		248	29.2072	10.6528
P31146	Coronin-1A OS=Homo sapiens GN=CORO1A PE=1 SV=4 - [COR1A_HUMAN]	13.45	2	6	6	10	2.96e+07	-	-	50836534	37.6	9.11	4	4					24.62	55.35	2.17	11.28	1	5	1	5	461	50.9938	6.68311
P61981	14-3-3 protein gamma OS=Homo sapiens GN=YWHAG PE=1 SV=2 - [1433G_HUMAN]	29.96	5	4	7	10	7.65011e+06	-	-	6.425e+07	20.36	12.15	3	4						72.9809		21.86		5		6	247	28.2849	4.89404
P62266	40S ribosomal protein S23 OS=Homo sapiens GN=RPS23 PE=1 SV=3 - [RS23_HUMAN]	28.67	5	4	4	10	1.91345e+08	31060205	6.955e+07	3.79469e+07	116.095	28.67	4	4	38.18	15.38	2	2	35.8453	42.12	20.98	7.69	3	1	3	1	143	15.7977	10.4917
P62913	60S ribosomal protein L11 OS=Homo sapiens GN=RPL11 PE=1 SV=2 - [RL11_HUMAN]	23.03	3	5	5	10	1.59885e+08	2.17547e+07	2.1812e+07	77233085	100.863	17.42	3	3	54.0514	5.62	2	2	133.815	43.5	11.8	12.92	2	2	3	2	178	20.2396	9.59814
Q3ZCQ2	Annexin-2 receptor OS=Homo sapiens GN=ANXA2R PE=2 SV=2 - [AX2R_HUMAN]	27.98	1	4	4	10	1.08229e+09	2.38849e+08	-	-	189.73	27.98	4	8	48.46	15.03	2	2									193	21.6676	4.97021
Q5T6W2	Heterogeneous nuclear ribonucleoprotein K (Fragment) OS=Homo sapiens GN=HNRNPK PE=2 SV=1 - [Q5T6W2_HUMAN]	20.32	3	6	6	10	3.18997e+07	8.12006e+06	-	107214153	62.38	14.25	4	5	33.44	3.17	1	1		119.225		15.04		4		4	379	41.7807	5.59229
P01616	Ig kappa chain V-II region MIL OS=Homo sapiens PE=1 SV=1 - [KV203_HUMAN]	25	11	2	3	10	-	177033584	8.81351e+09	3.54736e+10					59.01	11.61	2	2	100.607	166.96	11.61	25	2	3	3	5	112	12.0481	9.29053
E9PCY7	Heterogeneous nuclear ribonucleoprotein H OS=Homo sapiens GN=HNRNPH1 PE=4 SV=1 - [E9PCY7_HUMAN]	16.55	21	5	5	9	3.02769e+07	-	35228376	43282541	109.24	16.55	5	5	22.09	3.73	1	1	23.61	68.79	3.73	3.73	1	1	1	2	429	47.0574	6.34131
K7EPT6	TATA-binding protein-associated factor 2N OS=Homo sapiens GN=TAF15 PE=4 SV=1 - [K7EPT6_HUMAN]	11.8	2	3	5	9	40796613	-	116906161	-	47.94	6.46	2	2					149.252		11.8		5		7		449	48.8094	5.08447
O75165	DnaJ homolog subfamily C member 13 OS=Homo sapiens GN=DNAJC13 PE=1 SV=5 - [DJC13_HUMAN]	2.99	1	7	7	9	4.02163e+07	-	-	-	116.323	2.99	7	9													2243	254.252	6.7417
P02545	Prelamin-A/C OS=Homo sapiens GN=LMNA PE=1 SV=1 - [LMNA_HUMAN]	9.79	4	5	6	9	3.5179e+07	-	1.85509e+07	1.72483e+07	54.53	2.71	2	2	14.55	1.66	1	1	78.52	76.73	3.31	6.93	2	4	2	4	664	74.0947	7.02002
P17987	T-complex protein 1 subunit alpha OS=Homo sapiens GN=TCP1 PE=1 SV=1 - [TCPA_HUMAN]	15.65	5	7	7	9	2.73343e+07	-	-	45054509	62.4333	7.73	4	4						133.16		9.71		4		5	556	60.3056	6.11279
P46779	60S ribosomal protein L28 OS=Homo sapiens GN=RPL28 PE=1 SV=3 - [RL28_HUMAN]	30.66	4	4	4	9	8.97637e+07	1.94703e+07	3.40213e+07	1.67574e+07	75.92	24.82	3	3	50.9833	21.9	3	3	33.08	22.74	16.06	8.03	2	1	2	1	137	15.7377	12.0151
P62263	40S ribosomal protein S14 OS=Homo sapiens GN=RPS14 PE=1 SV=3 - [RS14_HUMAN]	24.5	3	4	4	9	423571194	1.16289e+08	274873866	1.56858e+08	87.59	24.5	3	4	29.15	17.88	2	2	91.48	57.92	15.89	7.28	2	1	2	1	151	16.2625	10.0522
Q8TF01	Arginine/serine-rich protein PNISR OS=Homo sapiens GN=PNISR PE=1 SV=2 - [PNISR_HUMAN]	10.43	1	9	9	9	1.73625e+08	-	-	-	207.63	10.43	9	9													805	92.5211	10.0229
G8JLG1	Structural maintenance of chromosomes protein OS=Homo sapiens GN=SMC1A PE=1 SV=2 - [G8JLG1_HUMAN]	7.93	4	9	9	9	2.54867e+07	-	-	-	143.254	7.93	9	9													1211	140.772	7.40088
A0A0B4J1V5	Protein IGHV1-69 (Fragment) OS=Homo sapiens GN=IGHV1-69 PE=1 SV=1 - [A0A0B4J1V5_HUMAN]	20.51	3	1	2	9	8890391886	5238089598	251362311	3.11193e+08	57.35	9.4	1	3	55.57	9.4	1	1	44.67	45.54	9.4	20.51	1	2	2	3	117	12.6513	9.17334
A0A0B4J1V4	Protein IGHV1-46 (Fragment) OS=Homo sapiens GN=IGHV1-46 PE=4 SV=1 - [A0A0B4J1V4_HUMAN]	26.5	4	1	2	9	8890391886	2.63593e+09	251362311	609673328	57.35	9.4	1	3	58.08	26.5	2	2	44.67	45.54	9.4	9.4	1	1	2	2	117	12.9243	8.92432
P01625	Ig kappa chain V-IV region Len OS=Homo sapiens PE=1 SV=2 - [KV402_HUMAN]	27.19	5	4	4	9	-	-	1.42399e+08	1555294797									124.976	108.87	21.93	21.05	3	3	4	5	114	12.6322	7.92822
P01768	Ig heavy chain V-III region CAM OS=Homo sapiens PE=1 SV=1 - [HV307_HUMAN]	48.36	14	2	6	9	-	-	197059904	1860008836									60.65	79.03	25.41	39.34	3	5	3	6	122	13.6592	9.62744
P27797	Calreticulin OS=Homo sapiens GN=CALR PE=1 SV=1 - [CALR_HUMAN]	14.87	3	7	7	9	-	-	-	7.93388e+07									14.58	131.11	1.68	14.87	1	7	1	8	417	48.1118	4.43701
C9JXB8	60S ribosomal protein L24 OS=Homo sapiens GN=RPL24 PE=4 SV=1 - [C9JXB8_HUMAN]	23.97	3	3	3	8	1.15664e+08	-	1.1201e+07	-	125.073	23.97	3	3	28.5	6.61	1	1	107.93		23.97		3		4		121	14.3598	11.312
D6RAC2	Guanine nucleotide-binding protein subunit beta-2-like 1 OS=Homo sapiens GN=GNB2L1 PE=4 SV=1 - [D6RAC2_HUMAN]	15.24	20	3	3	8	6.94555e+07	-	-	1.15403e+07	135.28	15.24	3	5					24.57	48.91	4.83	10.78	1	2	1	2	269	29.7318	6.41748
E7ENZ3	T-complex protein 1 subunit epsilon OS=Homo sapiens GN=CCT5 PE=4 SV=1 - [E7ENZ3_HUMAN]	19.55	4	7	7	8	-	-	-	5.08662e+07	44.0667	5.56	3	3						143.06		15.64		5		5	486	53.814	6.41748
E9PK09	Bcl-2-associated transcription factor 1 (Fragment) OS=Homo sapiens GN=BCLAF1 PE=4 SV=1 - [E9PK09_HUMAN]	8.95	7	7	7	8	1.51314e+07	-	8.69526e+06	-	25.04	6.75	4	4					81.1167		5.65		4		4		726	83.1827	10.1401
J3QR09	Ribosomal protein L19 OS=Homo sapiens GN=RPL19 PE=3 SV=1 - [J3QR09_HUMAN]	14.51	4	5	5	8	4.61188e+07	-	30356711	1.39508e+07	43.9832	14.51	5	5					29.89	31.5454	4.66	8.29	1	2	1	2	193	23.1201	11.4731
P01859	Ig gamma-2 chain C region OS=Homo sapiens GN=IGHG2 PE=1 SV=2 - [IGHG2_HUMAN]	14.42	1	3	4	8	880492200	1.43217e+08	7.18512e+07	58992660	58.27	4.91	2	2	55.05	10.74	2	2	40.43	45.59	2.76	11.66	1	2	1	3	326	35.8778	7.59131
P36578	60S ribosomal protein L4 OS=Homo sapiens GN=RPL4 PE=1 SV=5 - [RL4_HUMAN]	14.05	4	6	6	8	8.04236e+07	1.94262e+07	-	-	82.919	14.05	6	6	73.58	2.58	1	1	41.86		2.11		1		1		427	47.6674	11.063
Q12931	Heat shock protein 75 kDa, mitochondrial OS=Homo sapiens GN=TRAP1 PE=1 SV=3 - [TRAP1_HUMAN]	8.52	3	4	5	8	2.20097e+08	-	92948395	516393000	188.36	6.39	4	4					146.21	88.3	5.54	1.99	3	1	3	1	704	80.0597	8.20654
Q9NQ29	Putative RNA-binding protein Luc7-like 1 OS=Homo sapiens GN=LUC7L PE=1 SV=1 - [LUC7L_HUMAN]	14.29	4	2	5	8	2.47399e+08	-	-	23378247	194.986	14.29	5	7						40.53		2.7		1		1	371	43.7013	9.92041
A0A087WXM6	60S ribosomal protein L17 (Fragment) OS=Homo sapiens GN=RPL17 PE=3 SV=1 - [A0A087WXM6_HUMAN]	25.44	10	4	4	8	187171076	-	34864508	4.0035e+07	21.87	8.88	2	3					31.06	0	15.38	17.75	2	2	2	3	169	19.5732	10.0376
B4DUR8	T-complex protein 1 subunit gamma OS=Homo sapiens GN=CCT3 PE=2 SV=1 - [B4DUR8_HUMAN]	13.6	6	6	6	7	16510476	-	9.10375e+06	1.38136e+07	38.05	6.4	3	3					49.07	83.94	4.4	5	2	2	2	2	500	55.6387	5.64307
D6RAT0	40S ribosomal protein S3a OS=Homo sapiens GN=RPS3A PE=3 SV=1 - [D6RAT0_HUMAN]	17.18	11	4	4	7	9.88631e+07	-	1.1201e+07	1.6718e+07	83.07	13.66	3	4					42.23	38.68	5.29	8.81	1	2	1	2	227	25.8704	9.42236
E5RIL2	CCR4-NOT transcription complex subunit 8 (Fragment) OS=Homo sapiens GN=CNOT8 PE=4 SV=1 - [E5RIL2_HUMAN]	24.44	9	4	5	7	3494865108	616337696	-	-	280.703	24.44	5	6	27.56	3.11	1	1									225	25.9129	4.89404
H3BND8	Ubiquitin carboxyl-terminal hydrolase (Fragment) OS=Homo sapiens GN=USP7 PE=3 SV=1 - [H3BND8_HUMAN]	7.15	3	5	5	7	1.99214e+07	-	-	-	155.486	7.15	5	7													909	105.481	5.57959
I3L3P7	40S ribosomal protein S15a OS=Homo sapiens GN=RPS15A PE=4 SV=1 - [I3L3P7_HUMAN]	33	7	4	4	7	3.26104e+07	-	169863098	-	45.81	33	4	4					67.5567		26		3		3		100	11.4702	10.1548
O95232	Luc7-like protein 3 OS=Homo sapiens GN=LUC7L3 PE=1 SV=2 - [LC7L3_HUMAN]	11.57	4	5	5	7	48298330	-	-	22265352	213.83	11.57	5	5						68.23		5.09		1		2	432	51.4351	9.78857
P14625	Endoplasmin OS=Homo sapiens GN=HSP90B1 PE=1 SV=1 - [ENPL_HUMAN]	8.09	3	5	6	7	132851221	-	-	3.93781e+07	115.957	5.85	4	4						46.0173		3.61		3		3	803	92.4113	4.84326
P14868	Aspartate--tRNA ligase, cytoplasmic OS=Homo sapiens GN=DARS PE=1 SV=2 - [SYDC_HUMAN]	11.98	6	6	6	7	3.61567e+07	-	7.34465e+07	1.58824e+07	41.85	3.99	2	2					99.43	22.7	7.98	1.8	4	1	4	1	501	57.1	6.55127
P16403	Histone H1.2 OS=Homo sapiens GN=HIST1H1C PE=1 SV=2 - [H12_HUMAN]	20.66	5	3	4	7	-	-	-	9.4375e+07	62.04	10.8	2	2	29.3	5.63	1	1		141.74		20.66		4		4	213	21.3517	10.9312
P20930	Filaggrin OS=Homo sapiens GN=FLG PE=1 SV=3 - [FILA_HUMAN]	3.5	1	5	5	7	2.38549e+07	-	1.46604e+07	6.73249e+06	0	0.89	3	3					0	52.38	0.32	2.61	1	2	2	2	4061	434.922	9.24658
P30048	Thioredoxin-dependent peroxide reductase, mitochondrial OS=Homo sapiens GN=PRDX3 PE=1 SV=3 - [PRDX3_HUMAN]	18.75	1	5	5	7	25109334	-	-	5.02619e+07	46.84	7.42	2	2					22.32	115.45	3.13	16.02	1	4	1	4	256	27.6752	7.78174
P60842	Eukaryotic initiation factor 4A-I OS=Homo sapiens GN=EIF4A1 PE=1 SV=1 - [IF4A1_HUMAN]	10.34	14	4	4	7	1.29521e+08	-	2.15391e+07	7.15465e+07	92.09	8.13	3	4					25.86	37.34	4.68	2.46	2	1	2	1	406	46.1246	5.47803
P62258	14-3-3 protein epsilon OS=Homo sapiens GN=YWHAE PE=1 SV=1 - [1433E_HUMAN]	28.24	7	4	7	7	-	-	-	8.9451e+07	28.33	4.71	1	1					29.9	114.651	4.31	19.22	1	5	1	5	255	29.1554	4.7417
P62701	40S ribosomal protein S4, X isoform OS=Homo sapiens GN=RPS4X PE=1 SV=2 - [RS4X_HUMAN]	17.49	1	3	5	7	3.59745e+07	-	1.73897e+07	-	67.01	17.49	5	5					90.8		7.6		2		2		263	29.5791	10.1548
P62750	60S ribosomal protein L23a OS=Homo sapiens GN=RPL23A PE=1 SV=1 - [RL23A_HUMAN]	23.08	6	4	4	7	1.12924e+08	-	2.59618e+07	32894387	39.38	23.08	4	4					0	55.95	7.05	15.38	1	2	1	2	156	17.6841	10.4478
Q02413	Desmoglein-1 OS=Homo sapiens GN=DSG1 PE=1 SV=2 - [DSG1_HUMAN]	7.24	1	5	5	7	4.57335e+07	-	5.00968e+07	-	94.3633	5.72	4	4					161.877		2.86		2		3		1049	113.676	5.03369
Q5JR95	40S ribosomal protein S8 OS=Homo sapiens GN=RPS8 PE=4 SV=1 - [Q5JR95_HUMAN]	26.06	2	4	4	7	2.20715e+08	-	5.06155e+07	3.06409e+07	134.74	26.06	4	4					82.47	46.95	11.7	4.79	2	1	2	1	188	21.866	10.3599
Q9NWB6	Arginine and glutamate-rich protein 1 OS=Homo sapiens GN=ARGLU1 PE=1 SV=1 - [ARGL1_HUMAN]	12.45	1	4	4	7	97042084	-	6.95145e+07	2.04006e+06	36.51	3.3	1	2					37.9963	0	9.89	2.56	3	1	4	1	273	33.1968	10.3452
Q9Y277	Voltage-dependent anion-selective channel protein 3 OS=Homo sapiens GN=VDAC3 PE=1 SV=1 - [VDAC3_HUMAN]	25.09	6	4	5	7	7.69742e+07	-	1.32731e+07	27986831	52.39	16.61	3	3					82.9933	47.15	15.19	3.53	3	1	3	1	283	30.6393	8.66064
F8W7C6	60S ribosomal protein L10 OS=Homo sapiens GN=RPL10 PE=1 SV=2 - [F8W7C6_HUMAN]	19.02	9	3	3	7	1.27865e+08	-	6.66778e+07	5.32066e+07	74.6367	19.02	3	4					27.99	38	13.5	6.13	2	1	2	1	163	18.5527	9.94971
E7EQR4	Ezrin OS=Homo sapiens GN=EZR PE=1 SV=3 - [E7EQR4_HUMAN]	11.09	5	2	7	7	-	-	-	5.60252e+07	35.58	1.37	1	1						65.72		9.73		6		6	586	69.3287	6.16357
Q5VU61	Tropomyosin alpha-3 chain OS=Homo sapiens GN=TPM3 PE=1 SV=2 - [Q5VU61_HUMAN]	32.29	28	6	6	7	-	-	2.91327e+07	7.2145e+07									27.7	91.6	7.62	32.29	1	6	1	6	223	26.0402	4.77979
A0A0A0MS14	Protein IGHV1-45 (Fragment) OS=Homo sapiens GN=IGHV1-45 PE=1 SV=1 - [A0A0A0MS14_HUMAN]	9.4	1	1	1	7	-	-	2441664841	4963983452									59.83	172.17	9.4	9.4	1	1	3	4	117	13.4995	9.1001
F5H3P3	Rho GDP-dissociation inhibitor 2 (Fragment) OS=Homo sapiens GN=ARHGDIB PE=4 SV=1 - [F5H3P3_HUMAN]	49.69	5	7	7	7	-	-	-	7.87381e+07										128.095		49.69		7		7	159	17.9252	5.19873
B0YJC4	Vimentin OS=Homo sapiens GN=VIM PE=3 SV=1 - [B0YJC4_HUMAN]	6.26	19	2	3	6	1.38354e+08	66090012	-	7.72444e+07	58.34	6.26	3	3	32.08	2.09	1	1		30.51		3.94		2		2	431	49.6231	5.24951
B5MCP9	40S ribosomal protein S7 OS=Homo sapiens GN=RPS7 PE=4 SV=1 - [B5MCP9_HUMAN]	26.74	2	4	4	6	3.41589e+07	-	-	3.97207e+07	57.0054	8.56	2	2	33.88	10.7	2	2		68.97		18.18		2		2	187	21.2988	10.272
B9A041	Malate dehydrogenase, cytoplasmic OS=Homo sapiens GN=MDH1 PE=4 SV=1 - [B9A041_HUMAN]	26.19	5	5	5	6	1.74726e+07	-	-	2.32123e+07	66.6267	12.38	3	3						86.73		18.57		3		3	210	23.0238	7.40088
F5GY37	Prohibitin-2 OS=Homo sapiens GN=PHB2 PE=4 SV=1 - [F5GY37_HUMAN]	17.23	6	5	5	6	1.04441e+08	-	123473581	-	135.553	17.23	5	5					60.59		4.49		1		1		267	29.705	9.87646
F8WBR5	Calmodulin OS=Homo sapiens GN=CALM2 PE=4 SV=1 - [F8WBR5_HUMAN]	46.15	7	3	3	6	4712129	-	698935	125055216	27.06	13.85	1	1					44.18	89.3767	20	46.15	1	2	1	4	65	7.36744	4.00537
F8WJN3	Cleavage and polyadenylation-specificity factor subunit 6 OS=Homo sapiens GN=CPSF6 PE=4 SV=1 - [F8WJN3_HUMAN]	14.02	3	5	5	6	6.50303e+07	-	-	-	183.943	14.02	5	6													478	52.2378	6.43018
P00966	Argininosuccinate synthase OS=Homo sapiens GN=ASS1 PE=1 SV=2 - [ASSY_HUMAN]	6.07	3	3	3	6	1.29593e+08	-	5.91464e+07	36676423	60.7639	3.4	2	2					45.1959	0	6.07	1.7	3	1	3	1	412	46.501	8.01611
P06748	Nucleophosmin OS=Homo sapiens GN=NPM1 PE=1 SV=2 - [NPM_HUMAN]	14.63	2	3	3	6	3.28174e+07	2.57407e+07	-	8.62688e+07	38.03	4.42	1	1	35.2	3.06	1	1		143.513		14.63		3		4	294	32.5548	4.77979
P09972	Fructose-bisphosphate aldolase C OS=Homo sapiens GN=ALDOC PE=1 SV=2 - [ALDOC_HUMAN]	19.78	9	2	4	6	139743903	-	2.70652e+07	8.14601e+07	34.5	1.92	1	1					19.57	156.053	1.92	17.86	1	3	1	4	364	39.4312	6.87354
P10599	Thioredoxin OS=Homo sapiens GN=TXN PE=1 SV=3 - [THIO_HUMAN]	20.95	2	2	2	6	7.09168e+07	19498376	-	1.16234e+08	78.12	20.95	2	2	55.09	20.95	2	2		48.56		20.95		2		2	105	11.7297	4.91943
P15924	Desmoplakin OS=Homo sapiens GN=DSP PE=1 SV=3 - [DESP_HUMAN]	1.88	2	6	6	6	3.31961e+07	-	-	-	77.34	1.88	6	6													2871	331.569	6.81494
P22695	Cytochrome b-c1 complex subunit 2, mitochondrial OS=Homo sapiens GN=UQCRC2 PE=1 SV=3 - [QCR2_HUMAN]	6.62	7	3	3	6	2.78758e+07	-	4.02921e+07	6.74186e+06	94.24	6.62	3	4					37.85	0	3.31	1.77	1	1	1	1	453	48.4129	8.63135
P35579	Myosin-9 OS=Homo sapiens GN=MYH9 PE=1 SV=4 - [MYH9_HUMAN]	4.08	2	6	6	6	1.05382e+07	-	-	-	123.21	4.08	6	6													1960	226.392	5.60498
P47755	F-actin-capping protein subunit alpha-2 OS=Homo sapiens GN=CAPZA2 PE=1 SV=3 - [CAZA2_HUMAN]	12.24	4	1	3	6	532609550	66697748	-	-	145.738	12.24	3	5	75.4	3.5	1	1									286	32.9286	5.84619
P61254	60S ribosomal protein L26 OS=Homo sapiens GN=RPL26 PE=1 SV=1 - [RL26_HUMAN]	24.83	8	4	4	6	3.64711e+07	5175809	2.62184e+07	-	55.8067	24.83	4	4	28.6	5.52	1	1	39.47		5.52		1		1		145	17.2475	10.5503
P62328	Thymosin beta-4 OS=Homo sapiens GN=TMSB4X PE=1 SV=2 - [TYB4_HUMAN]	61.36	1	2	2	6	28382613	3.53167e+07	3.19518e+07	426593422	37.54	29.55	1	1	38.22	29.55	1	1	31.72	139.41	29.55	61.36	1	2	1	3	44	5.04952	5.05908
P78527	DNA-dependent protein kinase catalytic subunit OS=Homo sapiens GN=PRKDC PE=1 SV=3 - [PRKDC_HUMAN]	1.74	1	5	5	6	1.90869e+07	-	-	-	84.76	1.74	5	6													4128	468.788	7.12256
Q00325	Phosphate carrier protein, mitochondrial OS=Homo sapiens GN=SLC25A3 PE=1 SV=2 - [MPCP_HUMAN]	12.15	2	5	5	6	3.61773e+07	-	79964035	-	76.7267	12.15	5	5					42.6		3.31		1		1		362	40.0687	9.37842
Q02878	60S ribosomal protein L6 OS=Homo sapiens GN=RPL6 PE=1 SV=3 - [RL6_HUMAN]	14.93	6	5	5	6	5.24871e+07	-	-	-	109.34	14.93	5	6													288	32.7076	10.5796
Q0VAC5	HP protein OS=Homo sapiens GN=HP PE=2 SV=1 - [Q0VAC5_HUMAN]	11.82	9	4	4	6	2.50991e+07	2.71708e+07	-	-	31.51	4.9	2	3	53.16	9.8	3	3									347	38.4273	6.7417
Q92841	Probable ATP-dependent RNA helicase DDX17 OS=Homo sapiens GN=DDX17 PE=1 SV=2 - [DDX17_HUMAN]	9.47	3	3	6	6	3.02372e+07	-	1.24411e+06	15117276	20.99	2.47	2	2					34.19	91.64	1.78	5.21	1	3	1	3	729	80.222	8.26514
A0A0A0MR02	Voltage-dependent anion-selective channel protein 2 (Fragment) OS=Homo sapiens GN=VDAC2 PE=1 SV=1 - [A0A0A0MR02_HUMAN]	19.86	5	5	5	6	29792916	-	-	-	30.28	5.67	2	2					39.03	56.98	3.55	14.18	1	3	1	3	282	30.3289	7.81104
A0A087WYC5	Ig gamma-1 chain C region OS=Homo sapiens GN=IGHG1 PE=1 SV=1 - [A0A087WYC5_HUMAN]	12.21	11	4	5	6	111141284	-	236391146	242300775	35.28	9.47	3	3					30.55	28.33	2.32	2.74	1	2	1	2	475	52.3929	8.20654
P40926	Malate dehydrogenase, mitochondrial OS=Homo sapiens GN=MDH2 PE=1 SV=3 - [MDHM_HUMAN]	19.82	2	5	5	6	-	9.62842e+06	-	7.3652e+07					31.52	5.62	1	1	29.34	115.33	3.55	14.2	1	4	1	4	338	35.4807	8.67529
B8ZZL8	10 kDa heat shock protein, mitochondrial OS=Homo sapiens GN=HSPE1 PE=3 SV=1 - [B8ZZL8_HUMAN]	33.66	4	4	4	5	6.39814e+06	-	-	1.11267e+08	32.28	9.9	1	1						43.8933		33.66		4		4	101	10.6828	9.5835
E9PK47	Phosphorylase OS=Homo sapiens GN=PYGL PE=3 SV=1 - [E9PK47_HUMAN]	5.98	5	5	5	5	3.08061e+07	-	3.13741e+07	-	102.2	4.52	4	4					39.06		1.47		1		1		819	94.0106	7.31299
E9PKZ0	60S ribosomal protein L8 OS=Homo sapiens GN=RPL8 PE=4 SV=1 - [E9PKZ0_HUMAN]	17.07	5	4	4	5	71763200	8.10963e+06	5.06825e+06	-	50.1	13.17	2	2	29.77	3.41	1	1	20.45	27.45	8.29	5.37	1	1	1	1	205	22.3752	10.7554
G3V210	60S acidic ribosomal protein P0 OS=Homo sapiens GN=RPLP0 PE=3 SV=1 - [G3V210_HUMAN]	19.88	12	3	3	5	5.64745e+07	-	-	26007728	115.33	13.86	2	3					26.83	38.41	6.02	6.63	1	1	1	1	166	18.2587	9.62744
H0Y2W2	ATPase family AAA domain-containing protein 3A (Fragment) OS=Homo sapiens GN=ATAD3A PE=4 SV=1 - [H0Y2W2_HUMAN]	4.9	3	3	3	5	10774081	-	2.42173e+07	-	38.64	3.15	2	2					60.76		3.67		2		3		572	64.3143	9.43701
J3KTA4	Probable ATP-dependent RNA helicase DDX5 OS=Homo sapiens GN=DDX5 PE=3 SV=1 - [J3KTA4_HUMAN]	8.79	5	2	5	5	3.02372e+07	-	785016	-	20.99	2.93	2	2					58.1733		5.86		3		3		614	69.0438	8.85107
O00148	ATP-dependent RNA helicase DDX39A OS=Homo sapiens GN=DDX39A PE=1 SV=2 - [DX39A_HUMAN]	10.77	8	5	5	5	2.93969e+07	-	2.00231e+07	-	64.41	6.09	2	2					45.6036		7.49		3		3		427	49.098	5.68115
O60506	Heterogeneous nuclear ribonucleoprotein Q OS=Homo sapiens GN=SYNCRIP PE=1 SV=2 - [HNRPQ_HUMAN]	3.69	3	2	2	5	5.75392e+06	-	-	1.99522e+07	100.75	1.61	1	3						53.35		3.69		2		2	623	69.5596	8.5874
P01834	Ig kappa chain C region OS=Homo sapiens GN=IGKC PE=1 SV=1 - [IGKC_HUMAN]	48.11	4	3	3	5	1.18671e+07	-	2.17003e+07	-	99.49	32.08	2	2					138.69		34.91		2		3		106	11.6017	5.87158
P04040	Catalase OS=Homo sapiens GN=CAT PE=1 SV=3 - [CATA_HUMAN]	9.3	1	4	4	5	26919620	22180646	-	-	71.0767	9.3	4	4	0	2.09	1	1									527	59.7188	7.38623
P05109	Protein S100-A8 OS=Homo sapiens GN=S100A8 PE=1 SV=1 - [S10A8_HUMAN]	33.33	1	4	4	5	9.73292e+07	-	-	-	117.57	33.33	4	5													93	10.8276	7.03467
P06702	Protein S100-A9 OS=Homo sapiens GN=S100A9 PE=1 SV=1 - [S10A9_HUMAN]	30.7	1	3	3	5	1.65748e+08	-	-	-	175.12	30.7	3	5													114	13.2335	6.12549
P12004	Proliferating cell nuclear antigen OS=Homo sapiens GN=PCNA PE=1 SV=1 - [PCNA_HUMAN]	8.05	1	2	2	5	30127141	-	3.59133e+07	3.51124e+07	26.37	3.07	1	1					29.73	46.5	8.05	8.05	2	2	2	2	261	28.7503	4.69092
P30041	Peroxiredoxin-6 OS=Homo sapiens GN=PRDX6 PE=1 SV=3 - [PRDX6_HUMAN]	18.3	1	4	4	5	3.56104e+07	-	1.1939e+07	50837070	23.22	11.16	2	2					33.34	30.6276	4.02	7.14	1	2	1	2	224	25.0192	6.37939
P30050	60S ribosomal protein L12 OS=Homo sapiens GN=RPL12 PE=1 SV=1 - [RL12_HUMAN]	23.03	1	3	3	5	58263917	-	-	1.58313e+07	78.46	13.94	2	2					29.21	80.15	4.85	13.94	1	2	1	2	165	17.8075	9.42236
P50991	T-complex protein 1 subunit delta OS=Homo sapiens GN=CCT4 PE=1 SV=4 - [TCPD_HUMAN]	9.65	1	5	5	5	1.94705e+07	-	-	1.40214e+07	54.2367	5.01	3	3						29.15		4.64		2		2	539	57.8878	7.82568
P61313	60S ribosomal protein L15 OS=Homo sapiens GN=RPL15 PE=1 SV=2 - [RL15_HUMAN]	15.69	4	3	3	5	5.81369e+07	-	-	5.16058e+06	41.7	12.25	2	3						31.14		7.84		2		2	204	24.1311	11.6196
Q14974	Importin subunit beta-1 OS=Homo sapiens GN=KPNB1 PE=1 SV=2 - [IMB1_HUMAN]	5.71	3	4	4	5	25087614	-	-	2.31869e+07	91.5033	4	3	3						69.99		3.08		2		2	876	97.108	4.77979
Q6PGP7	Tetratricopeptide repeat protein 37 OS=Homo sapiens GN=TTC37 PE=1 SV=1 - [TTC37_HUMAN]	3.52	2	5	5	5	1.97768e+07	-	-	-	152.139	3.52	5	5													1564	175.375	7.53271
Q9UQ80	Proliferation-associated protein 2G4 OS=Homo sapiens GN=PA2G4 PE=1 SV=3 - [PA2G4_HUMAN]	10.66	4	5	5	5	5.97095e+06	-	-	3.01077e+07	39.64	2.79	1	1						55.6433		10.66		4		4	394	43.7592	6.55127
M0R117	60S ribosomal protein L18a OS=Homo sapiens GN=RPL18A PE=1 SV=1 - [M0R117_HUMAN]	20.78	5	3	3	5	2.66569e+07	7.86379e+06	1.86954e+07	-	75.265	12.34	2	2	33.61	12.34	2	2	52.32		8.44		1		1		154	18.0673	10.4771
P01617	Ig kappa chain V-II region TEW OS=Homo sapiens PE=1 SV=1 - [KV204_HUMAN]	37.17	9	1	2	5	-	92431772	-	3.98384e+09					27.08	11.5	1	1	50.62	79.25	11.5	37.17	1	2	1	3	113	12.3082	5.99854
A0A075B6R9	Protein IGKV2D-24 (Fragment) OS=Homo sapiens GN=IGKV2D-24 PE=4 SV=1 - [A0A075B6R9_HUMAN]	9.17	1	1	2	5	-	24785757	2874046158	10115666550					42.39	5.83	1	1	14.53	43.2033	9.17	9.17	1	2	1	3	120	13.0707	8.86572
A0A0B4J1X5	Protein IGHV3-74 (Fragment) OS=Homo sapiens GN=IGHV3-74 PE=1 SV=1 - [A0A0B4J1X5_HUMAN]	26.5	18	1	3	5	-	-	1.07291e+08	2.27599e+08									56.6616	40.5585	26.5	17.09	3	2	3	2	117	12.8314	8.66064
A0A0B4J1V0	Protein IGHV3-15 (Fragment) OS=Homo sapiens GN=IGHV3-15 PE=1 SV=1 - [A0A0B4J1V0_HUMAN]	18.49	5	1	3	5	-	-	262097698	2757177036									29.43	67.67	7.56	18.49	1	3	1	4	119	12.9175	8.6167
A0A087WU91	Protein IGHV3-49 OS=Homo sapiens GN=IGHV3-49 PE=1 SV=1 - [A0A087WU91_HUMAN]	19.3	7	1	3	5	-	-	1.43227e+08	2757177036									59.56	54.3033	17.54	9.65	2	2	2	3	114	12.3242	8.92432
F8VUA6	60S ribosomal protein L18 (Fragment) OS=Homo sapiens GN=RPL18 PE=4 SV=1 - [F8VUA6_HUMAN]	27.69	7	3	3	4	5.99913e+07	-	-	-	49.3633	27.69	3	4													130	14.5201	11.7515
H0Y4R1	Inosine-5'-monophosphate dehydrogenase 2 (Fragment) OS=Homo sapiens GN=IMPDH2 PE=3 SV=1 - [H0Y4R1_HUMAN]	8.94	2	3	3	4	34130707	-	-	2.84667e+07	64.75	2.55	1	1						86.33		8.94		3		3	470	51.0352	8.17725
H0YEN5	40S ribosomal protein S2 (Fragment) OS=Homo sapiens GN=RPS2 PE=3 SV=1 - [H0YEN5_HUMAN]	12.82	7	3	3	4	8.05409e+07	-	16784921	-	44.56	12.82	3	3					42.28		3.59		1		1		195	21.1404	9.83252
O00422	Histone deacetylase complex subunit SAP18 OS=Homo sapiens GN=SAP18 PE=1 SV=1 - [SAP18_HUMAN]	18.3	5	3	3	4	-	-	-	1.45337e+07	42.06	7.84	1	1						58.5567		18.3		3		3	153	17.55	9.34912
O95816	BAG family molecular chaperone regulator 2 OS=Homo sapiens GN=BAG2 PE=1 SV=1 - [BAG2_HUMAN]	13.74	1	4	4	4	3.01461e+07	-	-	-	103.21	13.74	4	4													211	23.7572	6.69775
P07477	Trypsin-1 OS=Homo sapiens GN=PRSS1 PE=1 SV=1 - [TRY1_HUMAN]	11.34	17	1	2	4	1.01247e+09	2285403356	-	-	55.71	11.34	2	2	56.13	8.1	1	1		23.6		8.1		1		1	247	26.5411	6.50732
P12273	Prolactin-inducible protein OS=Homo sapiens GN=PIP PE=1 SV=1 - [PIP_HUMAN]	7.53	1	1	1	4	4.16489e+07	1.25022e+07	-	-	53.01	7.53	1	1	49.54	7.53	1	1	25.21	45.93	7.53	7.53	1	1	1	1	146	16.5618	8.04541
P31040	Succinate dehydrogenase [ubiquinone] flavoprotein subunit, mitochondrial OS=Homo sapiens GN=SDHA PE=1 SV=2 - [DHSA_HUMAN]	3.31	3	2	2	4	6.77002e+06	-	-	-	56.82	3.31	2	2					27.23	33.57	1.66	1.66	1	1	1	1	664	72.6453	7.38623
P33991	DNA replication licensing factor MCM4 OS=Homo sapiens GN=MCM4 PE=1 SV=5 - [MCM4_HUMAN]	3.71	2	3	3	4	4.03655e+07	-	8.42155e+06	-	59.77	1.39	1	1					48.78		3.71		3		3		863	96.4976	6.7417
P33993	DNA replication licensing factor MCM7 OS=Homo sapiens GN=MCM7 PE=1 SV=4 - [MCM7_HUMAN]	3.06	1	2	2	4	25110078	-	14773750	-	104.323	3.06	2	3					48.85		0.97		1		1		719	81.2566	6.45557
P48735	Isocitrate dehydrogenase [NADP], mitochondrial OS=Homo sapiens GN=IDH2 PE=1 SV=2 - [IDHP_HUMAN]	7.08	2	3	3	4	2.24612e+07	-	1.2302e+07	-	23.39	4.65	2	2					59.25		5.31		2		2		452	50.8769	8.68994
P53999	Activated RNA polymerase II transcriptional coactivator p15 OS=Homo sapiens GN=SUB1 PE=1 SV=3 - [TCP4_HUMAN]	18.9	1	2	2	4	88576464	-	30179957	8.82964e+07	63.18	8.66	1	1					38.06	80.05	8.66	18.9	1	2	1	2	127	14.3864	9.59814
P54886	Delta-1-pyrroline-5-carboxylate synthase OS=Homo sapiens GN=ALDH18A1 PE=1 SV=2 - [P5CS_HUMAN]	3.27	1	2	2	4	-	-	1.46403e+07	-	44.38	3.27	2	2					68.55	48.79	1.51	1.51	1	1	1	1	795	87.2475	7.12256
P62873	Guanine nucleotide-binding protein G(I)/G(S)/G(T) subunit beta-1 OS=Homo sapiens GN=GNB1 PE=1 SV=3 - [GBB1_HUMAN]	10	17	3	3	4	1.29693e+07	-	-	1.20903e+07	62.24	5.88	2	2						61.45		7.06		2		2	340	37.353	5.99854
Q08211	ATP-dependent RNA helicase A OS=Homo sapiens GN=DHX9 PE=1 SV=4 - [DHX9_HUMAN]	2.52	1	3	3	4	1.39312e+07	-	-	-	94.97	2.52	3	4													1270	140.869	6.84424
Q14566	DNA replication licensing factor MCM6 OS=Homo sapiens GN=MCM6 PE=1 SV=1 - [MCM6_HUMAN]	3.41	1	3	3	4	2.05281e+07	-	2.94688e+07	-	81.95	2.44	2	2					28.66		1.95		2		2		821	92.8312	5.41455
Q709C8	Vacuolar protein sorting-associated protein 13C OS=Homo sapiens GN=VPS13C PE=1 SV=1 - [VP13C_HUMAN]	1.2	1	3	3	4	30288758	-	2.8355e+07	-	89.92	0.48	1	2					47.65		0.72		2		2		3753	422.124	6.82959
Q8NC51	Plasminogen activator inhibitor 1 RNA-binding protein OS=Homo sapiens GN=SERBP1 PE=1 SV=2 - [PAIRB_HUMAN]	6.37	1	2	2	4	1.04329e+07	-	-	1.6895e+07	69.49	6.37	2	2						77.51		6.37		2		2	408	44.9385	8.646
Q9Y4W6	AFG3-like protein 2 OS=Homo sapiens GN=AFG3L2 PE=1 SV=2 - [AFG32_HUMAN]	3.64	1	3	3	4	10750493	-	7.12753e+06	-	34.7	2.38	2	2					39.2		2.63		2		2		797	88.5282	8.66064
A6NLN1	Polypyrimidine tract binding protein 1, isoform CRA_b OS=Homo sapiens GN=PTBP1 PE=1 SV=4 - [A6NLN1_HUMAN]	9.49	9	3	3	4	2.68798e+07	-	-	5.16019e+07	34.91	1.33	1	1						156.843		8.16		2		3	527	56.4753	9.37842
M0R3H0	40S ribosomal protein S16 OS=Homo sapiens GN=RPS16 PE=1 SV=1 - [M0R3H0_HUMAN]	20	6	2	2	4	2.52202e+06	-	912096	4.48922e+06	45.1	9	1	1					30.91	23.74	20	9	2	1	2	1	100	11.0681	10.2427
A0A075B6K9	Ig lambda-2 chain C regions (Fragment) OS=Homo sapiens GN=IGLC2 PE=4 SV=1 - [A0A075B6K9_HUMAN]	23.58	9	2	2	4	9.49183e+06	-	-	5.90298e+06	88.8492	23.58	2	2					60.93	52.15	14.15	9.43	1	1	1	1	106	11.3395	7.23975
A0A087WWY3	Filamin-A OS=Homo sapiens GN=FLNA PE=1 SV=1 - [A0A087WWY3_HUMAN]	1.64	4	3	3	4	8.57377e+06	-	-	7810306	35.42	1.64	3	3						42.58		0.82		1		1	2315	245.697	5.97314
P60866	40S ribosomal protein S20 OS=Homo sapiens GN=RPS20 PE=1 SV=1 - [RS20_HUMAN]	29.41	4	3	3	4	-	12829820	-	6.43689e+07					38.99	5.88	1	1		78.6933		29.41		3		3	119	13.3643	9.93506
Q5T7C4	High mobility group protein B1 OS=Homo sapiens GN=HMGB1 PE=2 SV=1 - [Q5T7C4_HUMAN]	24.05	4	3	3	4	-	1.63216e+07	-	3.24596e+07					20.67	5.06	1	1		47.17		24.05		3		3	158	18.2993	9.70068
A0A0C4DH68	Protein IGKV2-24 (Fragment) OS=Homo sapiens GN=IGKV2-24 PE=1 SV=1 - [A0A0C4DH68_HUMAN]	9.17	1	1	2	4	-	24785757	18923586	6713709380					42.39	5.83	1	1	0	45.66	9.17	9.17	1	2	1	2	120	13.0706	8.52881
P01764	Ig heavy chain V-III region 23 OS=Homo sapiens GN=IGHV3-23 PE=1 SV=2 - [HV303_HUMAN]	35.04	3	2	3	4	-	-	600062206	4.02075e+07									73.03	54.24	18.8	25.64	2	2	2	2	117	12.5742	8.27979
A0A087WTT1	Polyadenylate-binding protein OS=Homo sapiens GN=PABPC1 PE=1 SV=1 - [A0A087WTT1_HUMAN]	9.2	18	4	4	4	-	-	2.70792e+06	2.71211e+07									38.63	55.15	4.41	4.79	2	2	2	2	522	58.4988	9.26123
P05387	60S acidic ribosomal protein P2 OS=Homo sapiens GN=RPLP2 PE=1 SV=1 - [RLA2_HUMAN]	40.87	2	3	3	4	-	-	-	8.42414e+07										142.08		40.87		3		4	115	11.6578	4.53857
Q04917	14-3-3 protein eta OS=Homo sapiens GN=YWHAH PE=1 SV=4 - [1433F_HUMAN]	14.23	6	1	4	4	-	-	-	6.22948e+07										64.0367		14.23		4		4	246	28.201	4.84326
B4DEV8	Proteasome subunit alpha type OS=Homo sapiens GN=PSMA1 PE=2 SV=1 - [B4DEV8_HUMAN]	6.71	3	1	1	3	-	-	6.44146e+06	3.94471e+06	27.21	6.71	1	1					20.56	22.15	6.71	6.71	1	1	1	1	164	18.4458	8.49951
C9JBJ1	Phosphoribosylformylglycinamidine cyclo-ligase (Fragment) OS=Homo sapiens GN=GART PE=4 SV=1 - [C9JBJ1_HUMAN]	16.81	7	2	2	3	2.31489e+07	-	25618754	22812989	21.46	6.9	1	1					73.72	28.85	6.9	9.91	1	1	1	1	232	24.2534	6.52197
D3YTB1	60S ribosomal protein L32 (Fragment) OS=Homo sapiens GN=RPL32 PE=4 SV=1 - [D3YTB1_HUMAN]	9.77	3	1	1	3	4.85165e+07	-	1.4826e+07	-	91.74	9.77	1	2					23.34		9.77		1		1		133	15.6067	11.4438
E9PD53	Structural maintenance of chromosomes protein OS=Homo sapiens GN=SMC4 PE=3 SV=1 - [E9PD53_HUMAN]	2.3	2	3	3	3	7.66913e+06	-	-	-	78.93	2.3	3	3													1263	144.365	7.12256
H7C5Q0	Serine/Arginine-related protein 53 (Fragment) OS=Homo sapiens GN=RSRC1 PE=4 SV=1 - [H7C5Q0_HUMAN]	15.87	2	2	2	3	26386177	-	-	-	53.68	15.87	2	2						52.36		9.62		1		1	208	23.5113	9.74463
K7EJT5	60S ribosomal protein L22 (Fragment) OS=Homo sapiens GN=RPL22 PE=4 SV=1 - [K7EJT5_HUMAN]	51.06	7	2	2	3	264450477	-	270348164	61748118	21.62	23.4	1	1					72.67	26.02	27.66	27.66	1	1	1	1	47	5.07968	9.42236
O14949	Cytochrome b-c1 complex subunit 8 OS=Homo sapiens GN=UQCRQ PE=1 SV=4 - [QCR8_HUMAN]	13.41	1	1	1	3	2.08424e+07	-	1.97965e+07	3.85188e+06	27.84	13.41	1	1					30.74	34.37	13.41	13.41	1	1	1	1	82	9.90012	10.0815
P02765	Alpha-2-HS-glycoprotein OS=Homo sapiens GN=AHSG PE=1 SV=1 - [FETUA_HUMAN]	4.63	2	1	2	3	1.04719e+07	26007501	-	-	48.9814	4.63	2	2	50.56	2.72	1	1									367	39.2997	5.71924
P09874	Poly [ADP-ribose] polymerase 1 OS=Homo sapiens GN=PARP1 PE=1 SV=4 - [PARP1_HUMAN]	3.55	1	3	3	3	9.51436e+06	-	-	3.07489e+06	35.35	2.27	2	2						27.82		1.28		1		1	1014	113.012	8.88037
P11586	C-1-tetrahydrofolate synthase, cytoplasmic OS=Homo sapiens GN=MTHFD1 PE=1 SV=3 - [C1TC_HUMAN]	2.25	2	2	2	3	1.8442e+07	-	-	-	54.98	2.25	2	2					26		1.07		1		1		935	101.495	7.29834
P13489	Ribonuclease inhibitor OS=Homo sapiens GN=RNH1 PE=1 SV=2 - [RINI_HUMAN]	9.98	8	3	3	3	-	-	-	-	86.03	7.81	2	2						33.25		2.17		1		1	461	49.9411	4.81787
P16401	Histone H1.5 OS=Homo sapiens GN=HIST1H1B PE=1 SV=3 - [H15_HUMAN]	14.16	1	2	3	3	-	-	-	263795590	58.72	4.87	1	1						42.39		9.29		2		2	226	22.5665	10.9165
P26373	60S ribosomal protein L13 OS=Homo sapiens GN=RPL13 PE=1 SV=4 - [RL13_HUMAN]	11.37	2	2	2	3	49056094	-	51656178	6.36598e+07	48.5	6.16	1	1					43.38	33.89	5.21	5.21	1	1	1	1	211	24.2465	11.6489
P35998	26S protease regulatory subunit 7 OS=Homo sapiens GN=PSMC2 PE=1 SV=3 - [PRS7_HUMAN]	5.77	1	2	2	3	3.53333e+06	-	-	6.82903e+06	80.94	5.77	2	2						53.92		3		1		1	433	48.6031	5.94775
P36542	ATP synthase subunit gamma, mitochondrial OS=Homo sapiens GN=ATP5C1 PE=1 SV=1 - [ATPG_HUMAN]	9.06	1	3	3	3	8058055	-	-	-	69.54	9.06	3	3													298	32.9753	9.21729
P40121	Macrophage-capping protein OS=Homo sapiens GN=CAPG PE=1 SV=2 - [CAPG_HUMAN]	9.77	2	3	3	3	-	-	-	26624426	25.94	6.32	2	2						42.71		3.45		1		1	348	38.4745	6.18896
P46777	60S ribosomal protein L5 OS=Homo sapiens GN=RPL5 PE=1 SV=3 - [RL5_HUMAN]	7.74	2	2	2	3	3.86862e+07	-	-	-	65.1167	7.74	2	3													297	34.3407	9.71533
P47914	60S ribosomal protein L29 OS=Homo sapiens GN=RPL29 PE=1 SV=2 - [RL29_HUMAN]	9.43	1	1	1	3	28767927	-	-	-	48.11	9.43	1	1					34.81	62.88	9.43	9.43	1	1	1	1	159	17.7411	11.6636
P48444	Coatomer subunit delta OS=Homo sapiens GN=ARCN1 PE=1 SV=1 - [COPD_HUMAN]	5.09	2	3	3	3	2.4246e+07	-	-	-	39.78	5.09	3	3													511	57.1741	6.21436
P50914	60S ribosomal protein L14 OS=Homo sapiens GN=RPL14 PE=1 SV=4 - [RL14_HUMAN]	13.95	2	3	3	3	9.22194e+06	-	-	23239930	30.38	8.37	2	2						57.18		5.58		1		1	215	23.417	10.9312
P62269	40S ribosomal protein S18 OS=Homo sapiens GN=RPS18 PE=1 SV=3 - [RS18_HUMAN]	13.82	3	2	2	3	5.68566e+06	-	-	25746639	48.0954	13.82	2	2						43.48		7.89		1		1	152	17.7079	10.9897
P62306	Small nuclear ribonucleoprotein F OS=Homo sapiens GN=SNRPF PE=1 SV=1 - [RUXF_HUMAN]	15.12	1	1	1	3	-	-	8.61669e+06	-	51.45	15.12	1	1					64.36	68.65	15.12	15.12	1	1	1	1	86	9.71878	4.66553
Q08554	Desmocollin-1 OS=Homo sapiens GN=DSC1 PE=1 SV=2 - [DSC1_HUMAN]	2.57	1	2	2	3	4.98835e+07	-	3.24185e+07	-	27.08	2.57	2	2					26.48		1.12		1		1		894	99.9238	5.42725
Q14624	Inter-alpha-trypsin inhibitor heavy chain H4 OS=Homo sapiens GN=ITIH4 PE=1 SV=4 - [ITIH4_HUMAN]	2.04	3	2	2	3	1.86184e+07	5040385	-	-	46.37	2.04	2	2	33.03	0.97	1	1									930	103.293	6.97607
Q5TFK1	Eukaryotic translation initiation factor 3 subunit I (Fragment) OS=Homo sapiens GN=EIF3I PE=2 SV=1 - [Q5TFK1_HUMAN]	9.6	2	1	1	3	1.00286e+07	-	-	7464402	54.43	9.6	1	2						0		9.6		1		1	125	14.0728	6.7417
Q6UWP8	Suprabasin OS=Homo sapiens GN=SBSN PE=2 SV=2 - [SBSN_HUMAN]	17.63	1	3	3	3	7.17541e+06	-	-	-	104.48	17.63	3	3													590	60.5046	7.00537
Q86VP6	Cullin-associated NEDD8-dissociated protein 1 OS=Homo sapiens GN=CAND1 PE=1 SV=2 - [CAND1_HUMAN]	2.28	3	3	3	3	6.05049e+06	-	-	-	37.3	1.63	2	2					0		0.65		1		1		1230	136.289	5.78271
Q8TD47	40S ribosomal protein S4, Y isoform 2 OS=Homo sapiens GN=RPS4Y2 PE=1 SV=3 - [RS4Y2_HUMAN]	11.79	1	1	3	3	10881243	-	-	3.77867e+06	29.23	9.13	2	2						25.82		2.66		1		1	263	29.2769	10.0815
Q96AE4	Far upstream element-binding protein 1 OS=Homo sapiens GN=FUBP1 PE=1 SV=3 - [FUBP1_HUMAN]	2.95	4	1	2	3	6888552	-	-	9.16157e+06	25.29	1.4	1	1						50.43		2.95		2		2	644	67.5185	7.60596
Q96EX1	Small integral membrane protein 12 OS=Homo sapiens GN=SMIM12 PE=2 SV=3 - [SIM12_HUMAN]	9.78	1	1	1	3	3.1132e+07	-	1.72338e+07	-	24.76	9.78	1	1					31.52	21.1	9.78	9.78	1	1	1	1	92	10.7927	8.44092
Q9UKJ3	G patch domain-containing protein 8 OS=Homo sapiens GN=GPATCH8 PE=1 SV=2 - [GPTC8_HUMAN]	2.13	1	2	2	3	18589450	-	-	-	66.29	2.13	2	3													1502	164.098	8.66064
A0A0C4DFV9	Protein SET OS=Homo sapiens GN=SET PE=1 SV=1 - [A0A0C4DFV9_HUMAN]	4.89	4	1	1	3	-	-	-	4.79856e+07	20.19	4.89	1	1						29.69		4.89		1		2	266	31.1053	4.23389
X6RJP6	Transgelin-2 (Fragment) OS=Homo sapiens GN=TAGLN2 PE=1 SV=1 - [X6RJP6_HUMAN]	15.51	3	2	2	3	26870360	-	-	4.11639e+07	30.95	5.88	1	1						132.5		15.51		2		2	187	21.0725	7.81104
A0A087WTP3	Far upstream element-binding protein 2 OS=Homo sapiens GN=KHSRP PE=1 SV=1 - [A0A087WTP3_HUMAN]	2.67	4	1	2	3	6888552	-	-	7.13448e+06	25.29	1.27	1	1						72.4		2.67		2		2	711	72.9823	7.7085
A0A087WUX8	MICOS complex subunit MIC27 OS=Homo sapiens GN=APOOL PE=1 SV=1 - [A0A087WUX8_HUMAN]	9.89	3	2	2	3	-	-	84472490	-	44.48	4.56	1	1					70.07		9.89		2		2		263	28.743	9.59814
G3XAM7	Catenin (Cadherin-associated protein), alpha 1, 102kDa, isoform CRA_a OS=Homo sapiens GN=CTNNA1 PE=4 SV=1 - [G3XAM7_HUMAN]	1.43	2	1	1	3	-	3.85618e+07	-	21032044					48.4	1.43	1	2		47.5		1.43		1		1	841	92.6634	5.51611
P16949	Stathmin OS=Homo sapiens GN=STMN1 PE=1 SV=3 - [STMN1_HUMAN]	22.15	3	3	3	3	-	6482586	-	3.13353e+07					26.61	6.71	1	1		24.93		15.44		2		2	149	17.292	5.97314
P22061	Protein-L-isoaspartate(D-aspartate) O-methyltransferase OS=Homo sapiens GN=PCMT1 PE=1 SV=4 - [PIMT_HUMAN]	26.43	5	3	3	3	-	6.39336e+07	-	3.64123e+07					20.31	3.96	1	1		29.74		22.47		2		2	227	24.6206	7.21045
P39019	40S ribosomal protein S19 OS=Homo sapiens GN=RPS19 PE=1 SV=2 - [RS19_HUMAN]	13.1	6	2	2	3	-	7.62887e+06	-	2.1191e+07					29.01	6.9	1	1		31.9		13.1		2		2	145	16.0505	10.3159
P81605	Dermcidin OS=Homo sapiens GN=DCD PE=1 SV=2 - [DCD_HUMAN]	10	1	1	1	3	-	268982728	237147950	171910177					28.54	10	1	1	48.51	37.82	10	10	1	1	1	1	110	11.2768	6.53662
P01620	Ig kappa chain V-III region SIE OS=Homo sapiens PE=1 SV=1 - [KV302_HUMAN]	39.45	9	3	3	3	-	-	6.37448e+06	6.24808e+07									37.3	101.907	16.51	22.94	1	2	1	2	109	11.7678	8.48486
P01767	Ig heavy chain V-III region BUT OS=Homo sapiens PE=1 SV=1 - [HV306_HUMAN]	19.13	4	1	2	3	-	-	132022110	523396002									29.43	17.37	9.57	19.13	1	1	1	2	115	12.3712	9.24658
P21796	Voltage-dependent anion-selective channel protein 1 OS=Homo sapiens GN=VDAC1 PE=1 SV=2 - [VDAC1_HUMAN]	10.6	1	1	2	3	-	-	11757157	27986831									32.39	62.5724	3.53	10.6	1	2	1	2	283	30.7536	8.54346
P50395	Rab GDP dissociation inhibitor beta OS=Homo sapiens GN=GDI2 PE=1 SV=2 - [GDIB_HUMAN]	9.44	5	3	3	3	-	-	3.04429e+06	1.61976e+07									60.97	46.79	2.7	6.74	1	2	1	2	445	50.6309	6.46826
A0A087X0B7	Synaptosomal-associated protein 47 OS=Homo sapiens GN=SNAP47 PE=1 SV=1 - [A0A087X0B7_HUMAN]	1.67	2	1	1	3	-	-	320235606	1.32857e+09									44.37	64.59	1.67	1.67	1	1	1	2	419	47.2685	6.96143
A0A087WYE8	Putative V-set and immunoglobulin domain-containing-like protein IGHV1OR21-1 (Fragment) OS=Homo sapiens GN=IGHV1OR21-1 PE=1 SV=1 - [A0A087WYE8_HUMAN]	9.4	3	1	1	3	-	-	2.03302e+08	334621025									107.08	56.25	9.4	9.4	1	1	2	1	117	13.0143	8.17725
F8WCJ1	Eukaryotic translation initiation factor 5A-2 OS=Homo sapiens GN=EIF5A2 PE=4 SV=1 - [F8WCJ1_HUMAN]	19.05	8	2	2	3	-	-	-	4.21535e+07										68.704		19.05		2		3	105	11.6799	9.14404
H0YN26	Acidic leucine-rich nuclear phosphoprotein 32 family member A OS=Homo sapiens GN=ANP32A PE=4 SV=1 - [H0YN26_HUMAN]	15.25	4	3	3	3	-	-	-	1.7968e+07										65.2978		15.25		3		3	177	19.9851	4.57666
O60664	Perilipin-3 OS=Homo sapiens GN=PLIN3 PE=1 SV=3 - [PLIN3_HUMAN]	6.91	4	3	3	3	-	-	-	24866300										58.97		6.91		3		3	434	47.0459	5.43994
P22314	Ubiquitin-like modifier-activating enzyme 1 OS=Homo sapiens GN=UBA1 PE=1 SV=3 - [UBA1_HUMAN]	2.46	5	2	2	3	-	-	-	9.42425e+06										38.71		2.46		2		3	1058	117.774	5.75732
P30101	Protein disulfide-isomerase A3 OS=Homo sapiens GN=PDIA3 PE=1 SV=4 - [PDIA3_HUMAN]	7.13	2	3	3	3	-	-	-	22532123										50.8767		7.13		3		3	505	56.7468	6.354
P67809	Nuclease-sensitive element-binding protein 1 OS=Homo sapiens GN=YBX1 PE=1 SV=3 - [YBOX1_HUMAN]	14.81	4	3	3	3	-	-	-	2.90728e+07										187.25		14.81		3		3	324	35.9027	9.87646
Q86V81	THO complex subunit 4 OS=Homo sapiens GN=ALYREF PE=1 SV=3 - [THOC4_HUMAN]	15.18	2	3	3	3	-	-	-	93131951										42.0133		15.18		3		3	257	26.8716	11.1509
A0A087X2D0	Serine/arginine-rich-splicing factor 3 OS=Homo sapiens GN=SRSF3 PE=1 SV=1 - [A0A087X2D0_HUMAN]	40	2	3	3	3	-	-	-	8.59387e+07										59.2167		40		3		3	95	10.314	5.13525
A4UGR9	Xin actin-binding repeat-containing protein 2 OS=Homo sapiens GN=XIRP2 PE=1 SV=2 - [XIRP2_HUMAN]	0.24	1	1	1	2	5.76559e+07	-	-	63305058	32.04	0.24	1	1						31.82		0.24		1		1	3374	382.063	6.37939
A6NLM8	Translocon-associated protein subunit delta OS=Homo sapiens GN=SSR4 PE=4 SV=1 - [A6NLM8_HUMAN]	6.76	2	1	1	2	1.41078e+07	-	18741402	-	29.17	6.76	1	1					24.32		6.76		1		1		148	16.2353	5.74463
B1AHB1	DNA replication licensing factor MCM5 OS=Homo sapiens GN=MCM5 PE=3 SV=1 - [B1AHB1_HUMAN]	3.76	4	2	2	2	-	-	-	-	24.8	2.03	1	1					33.53		1.74		1		1		691	77.5437	8.60205
B5MCT8	40S ribosomal protein S9 OS=Homo sapiens GN=RPS9 PE=3 SV=1 - [B5MCT8_HUMAN]	10.79	3	2	2	2	73957144	-	-	-	55.87	10.79	2	2													139	16.6174	11.063
C9JD32	60S ribosomal protein L23 (Fragment) OS=Homo sapiens GN=RPL23 PE=3 SV=1 - [C9JD32_HUMAN]	30.77	4	2	2	2	7.4939e+07	-	-	-	57.59	30.77	2	2													91	9.66339	11.4878
C9JPQ9	Fibrinogen gamma chain (Fragment) OS=Homo sapiens GN=FGG PE=4 SV=1 - [C9JPQ9_HUMAN]	10.92	5	1	1	2	106356365	-	-	-	104.77	10.92	1	2													119	13.5378	7.1958
C9JXK0	Lamin-B receptor (Fragment) OS=Homo sapiens GN=LBR PE=4 SV=1 - [C9JXK0_HUMAN]	9.39	3	2	2	2	4.63507e+06	-	-	-	23.45	9.39	2	2													213	24.2696	9.86182
E9PJD9	60S ribosomal protein L27a OS=Homo sapiens GN=RPL27A PE=3 SV=1 - [E9PJD9_HUMAN]	23.08	4	2	2	2	171532214	-	-	-	56.95	23.08	2	2													91	10.1206	10.2134
E9PL09	40S ribosomal protein S3 OS=Homo sapiens GN=RPS3 PE=3 SV=1 - [E9PL09_HUMAN]	7.36	10	2	2	2	1.05348e+07	-	1.49448e+07	-	31.66	3.46	1	1					18.06		3.9		1		1		231	25.3547	9.70068
F5GXS0	C4b-B OS=Homo sapiens GN=C4B PE=4 SV=1 - [F5GXS0_HUMAN]	1.83	5	2	2	2	38980718	-	-	-	38.16	0.53	1	1	20.64	1.3	1	1									1698	187.552	7.32764
G3V1B3	60S ribosomal protein L21 OS=Homo sapiens GN=RPL21 PE=4 SV=1 - [G3V1B3_HUMAN]	26.44	3	2	2	2	9.17307e+07	-	-	-	33.3184	26.44	2	2													87	9.88007	10.2866
G3V438	Activator of 90 kDa heat shock protein ATPase homolog 1 (Fragment) OS=Homo sapiens GN=AHSA1 PE=4 SV=1 - [G3V438_HUMAN]	8.37	3	2	2	2	1.01839e+07	-	-	-	34.73	8.37	2	2													203	22.9637	7.44482
G5E9R3	60S ribosomal protein L37a OS=Homo sapiens GN=RPL37A PE=4 SV=1 - [G5E9R3_HUMAN]	29.31	7	2	2	2	14106466	-	-	-	28.35	29.31	2	2													58	6.56355	10.4478
H0Y9R4	60S ribosomal protein L9 (Fragment) OS=Homo sapiens GN=RPL9 PE=4 SV=1 - [H0Y9R4_HUMAN]	10.99	4	1	1	2	120611792	-	-	-	53.15	10.99	1	1					25.09		10.99		1		1		91	10.1492	7.12256
H0YHV5	Methionine--tRNA ligase, cytoplasmic (Fragment) OS=Homo sapiens GN=MARS PE=4 SV=1 - [H0YHV5_HUMAN]	9.01	2	2	2	2	1.37364e+07	-	-	-	74.6	9.01	2	2													233	26.6803	4.83057
I3L352	ATP-dependent RNA helicase DDX19A (Fragment) OS=Homo sapiens GN=DDX19A PE=4 SV=1 - [I3L352_HUMAN]	5.56	6	2	2	2	3.18587e+07	-	-	-	38.74	5.56	2	2													396	44.8621	8.07471
I3L3H2	Eukaryotic initiation factor 4A-III (Fragment) OS=Homo sapiens GN=EIF4A3 PE=4 SV=1 - [I3L3H2_HUMAN]	11.2	2	1	1	2	-	-	16042295	-	54.31	11.2	1	1					29.49		11.2		1		1		125	13.5748	5.50342
O43242	26S proteasome non-ATPase regulatory subunit 3 OS=Homo sapiens GN=PSMD3 PE=1 SV=2 - [PSMD3_HUMAN]	3.75	1	2	2	2	1.48894e+07	-	-	-	39.67	3.75	2	2													534	60.9395	8.44092
O43809	Cleavage and polyadenylation specificity factor subunit 5 OS=Homo sapiens GN=NUDT21 PE=1 SV=1 - [CPSF5_HUMAN]	8.81	1	2	2	2	57950806	-	-	-	43.86	8.81	2	2													227	26.2107	8.82178
O60884	DnaJ homolog subfamily A member 2 OS=Homo sapiens GN=DNAJA2 PE=1 SV=1 - [DNJA2_HUMAN]	5.1	1	2	2	2	1.59341e+07	-	-	-	26.33	5.1	2	2													412	45.7166	6.48096
P00367	Glutamate dehydrogenase 1, mitochondrial OS=Homo sapiens GN=GLUD1 PE=1 SV=2 - [DHE3_HUMAN]	2.87	2	1	1	2	16641306	-	1.52624e+07	-	82.5	2.87	1	1					69.84		2.87		1		1		558	61.3592	7.79639
P01861	Ig gamma-4 chain C region OS=Homo sapiens GN=IGHG4 PE=1 SV=1 - [IGHG4_HUMAN]	11.62	1	1	2	2	236221540	-	-	-	18.64	11.62	2	2													327	35.9179	7.35693
P13674	Prolyl 4-hydroxylase subunit alpha-1 OS=Homo sapiens GN=P4HA1 PE=1 SV=2 - [P4HA1_HUMAN]	2.06	1	1	1	2	23025398	-	9307330	-	61.2	2.06	1	1					52.24		2.06		1		1		534	61.011	6.01123
P24534	Elongation factor 1-beta OS=Homo sapiens GN=EEF1B2 PE=1 SV=3 - [EF1B_HUMAN]	10.67	4	2	2	2	-	-	-	-	109.64	6.67	1	1						0		4		1		1	225	24.7483	4.66553
P49207	60S ribosomal protein L34 OS=Homo sapiens GN=RPL34 PE=1 SV=3 - [RL34_HUMAN]	15.38	1	2	2	2	-	-	-	-	41.49	15.38	2	2													117	13.2845	11.4731
P49756	RNA-binding protein 25 OS=Homo sapiens GN=RBM25 PE=1 SV=3 - [RBM25_HUMAN]	1.66	1	1	1	2	1.06977e+07	-	-	9.53335e+06	44.95	1.66	1	1						60.41		1.66		1		1	843	100.124	6.31592
Q00610	Clathrin heavy chain 1 OS=Homo sapiens GN=CLTC PE=1 SV=5 - [CLH1_HUMAN]	1.85	3	2	2	2	12750939	-	-	-	56.49	1.85	2	2													1675	191.493	5.69385
Q12906	Interleukin enhancer-binding factor 3 OS=Homo sapiens GN=ILF3 PE=1 SV=3 - [ILF3_HUMAN]	1.01	1	1	1	2	3.37822e+07	-	7.6517e+07	-	24.87	1.01	1	1					28.53		1.01		1		1		894	95.2791	8.76318
Q13200	26S proteasome non-ATPase regulatory subunit 2 OS=Homo sapiens GN=PSMD2 PE=1 SV=3 - [PSMD2_HUMAN]	2.97	1	2	2	2	7.09094e+06	-	-	-	77.95	2.97	2	2													908	100.136	5.19873
Q15029	116 kDa U5 small nuclear ribonucleoprotein component OS=Homo sapiens GN=EFTUD2 PE=1 SV=1 - [U5S1_HUMAN]	2.37	3	1	2	2	4.92032e+07	-	-	-	30.1	2.37	2	2													972	109.366	4.99561
Q15477	Helicase SKI2W OS=Homo sapiens GN=SKIV2L PE=1 SV=3 - [SKIV2_HUMAN]	1.61	1	2	2	2	2.4706e+06	-	-	-	40.45	1.61	2	2													1246	137.668	6.06201
Q16658	Fascin OS=Homo sapiens GN=FSCN1 PE=1 SV=3 - [FSCN1_HUMAN]	5.07	1	2	2	2	-	-	-	-	64.28	5.07	2	2													493	54.4961	7.23975
Q5QP23	RNA binding motif protein 39 (Fragment) OS=Homo sapiens GN=RBM39 PE=2 SV=1 - [Q5QP23_HUMAN]	11.26	6	2	2	2	1.66584e+07	-	-	5.90956e+06	47.51	4.76	1	1						24.11		6.49		1		1	231	27.0647	11.4146
Q5W0B1	RING finger protein 219 OS=Homo sapiens GN=RNF219 PE=1 SV=1 - [RN219_HUMAN]	3.72	1	2	2	2	4.08459e+06	-	-	-	28.8707	3.72	2	2													726	81.0657	5.71924
Q9BSJ8	Extended synaptotagmin-1 OS=Homo sapiens GN=ESYT1 PE=1 SV=1 - [ESYT1_HUMAN]	1.81	1	2	2	2	1.67041e+07	-	-	-	41.36	1.81	2	2													1104	122.78	5.8335
Q9UBF2	Coatomer subunit gamma-2 OS=Homo sapiens GN=COPG2 PE=1 SV=1 - [COPG2_HUMAN]	0.92	2	1	1	2	-	-	1.18166e+07	-	46.76	0.92	1	1					45.18		0.92		1		1		871	97.5596	5.80811
M0R088	Serine/arginine repetitive matrix protein 1 (Fragment) OS=Homo sapiens GN=SRRM1 PE=1 SV=1 - [M0R088_HUMAN]	1.62	4	1	1	2	4.49645e+06	-	-	5.71386e+06	26.32	1.62	1	1						34.83		1.62		1		1	681	78.093	12.0591
A0A0C4DGZ5	Tyrosine--tRNA ligase OS=Homo sapiens GN=YARS PE=1 SV=1 - [A0A0C4DGZ5_HUMAN]	5.41	2	2	2	2	4.40141e+06	-	-	-	22.91	5.41	2	2													388	43.877	8.646
F8WD59	40S ribosomal protein SA (Fragment) OS=Homo sapiens GN=RPSA PE=1 SV=2 - [F8WD59_HUMAN]	11.21	4	1	1	2	-	-	-	-	26.58	11.21	1	1					50.74		11.21		1		1		116	12.6397	9.40771
A0A0A0MS41	Sideroflexin OS=Homo sapiens GN=SFXN3 PE=1 SV=1 - [A0A0A0MS41_HUMAN]	5.61	3	2	2	2	-	-	-	-	33.6	5.61	2	2													321	35.4805	9.1001
Q8J015	60S ribosomal protein L13a OS=Homo sapiens GN=RPL13a PE=1 SV=1 - [Q8J015_HUMAN]	12.68	3	2	2	2	2.11669e+07	-	-	-	45.9648	12.68	2	2													142	16.7204	10.814
X6RKY7	Cell division cycle protein 123 homolog (Fragment) OS=Homo sapiens GN=CDC123 PE=1 SV=1 - [X6RKY7_HUMAN]	14.01	4	2	2	2	4.52061e+07	-	-	-	71.8695	14.01	2	2													157	17.7656	4.729
H0YLE2	Annexin A2 (Fragment) OS=Homo sapiens GN=ANXA2 PE=4 SV=1 - [H0YLE2_HUMAN]	22.22	15	1	1	2	-	-	-	1.60493e+07					34.71	22.22	1	1		52.05		22.22		1		1	45	5.27559	4.50049
O95810	Serum deprivation-response protein OS=Homo sapiens GN=SDPR PE=1 SV=3 - [SDPR_HUMAN]	5.18	1	2	2	2	-	4.76039e+06	-	-					27.59	5.18	2	2									425	47.1446	5.21143
P43652	Afamin OS=Homo sapiens GN=AFM PE=1 SV=1 - [AFAM_HUMAN]	1.17	1	1	1	2	-	1.23086e+07	-	-					29.07	1.17	1	2									599	69.024	5.89697
H0YFD6	Trifunctional enzyme subunit alpha, mitochondrial (Fragment) OS=Homo sapiens GN=HADHA PE=4 SV=1 - [H0YFD6_HUMAN]	3.2	2	1	1	2	-	-	5.54278e+06	4.52357e+06									30.94	34.17	3.2	3.2	1	1	1	1	250	27.0911	8.27979
H7BY36	RNA-binding protein EWS (Fragment) OS=Homo sapiens GN=EWSR1 PE=4 SV=1 - [H7BY36_HUMAN]	6.49	5	2	2	2	-	-	2.1855e+07	-									23.16		6.49		2		2		308	32.1604	9.81787
O00151	PDZ and LIM domain protein 1 OS=Homo sapiens GN=PDLIM1 PE=1 SV=4 - [PDLI1_HUMAN]	12.77	2	2	2	2	-	-	2994479	-									34.06	54.2	3.34	9.42	1	1	1	1	329	36.049	7.02002
P23141	Liver carboxylesterase 1 OS=Homo sapiens GN=CES1 PE=1 SV=2 - [EST1_HUMAN]	5.11	2	2	2	2	-	-	7.27889e+06	7.3771e+06									20.24	23.92	1.59	3.53	1	1	1	1	567	62.4812	6.59521
P31930	Cytochrome b-c1 complex subunit 1, mitochondrial OS=Homo sapiens GN=UQCRC1 PE=1 SV=3 - [QCR1_HUMAN]	2.5	1	1	1	2	-	-	6093752	17802856									41.51	64.92	2.5	2.5	1	1	1	1	480	52.6124	6.3667
P50454	Serpin H1 OS=Homo sapiens GN=SERPINH1 PE=1 SV=2 - [SERPH_HUMAN]	5.98	12	2	2	2	-	-	2.21226e+06	-									68.66		5.98		2		2		418	46.4112	8.68994
Q15185	Prostaglandin E synthase 3 OS=Homo sapiens GN=PTGES3 PE=1 SV=1 - [TEBP_HUMAN]	8.13	2	1	1	2	-	-	3.75179e+06	19667141									24.29	23.13	8.13	8.13	1	1	1	1	160	18.6854	4.53857
A0A0D9SFB3	ATP-dependent RNA helicase DDX3X OS=Homo sapiens GN=DDX3X PE=1 SV=1 - [A0A0D9SFB3_HUMAN]	1.72	5	1	1	2	-	-	1.27753e+07	-									76.52	43.31	1.72	1.72	1	1	1	1	640	70.7961	7.35693
A0A075B7D0	Protein IGHV1OR15-1 (Fragment) OS=Homo sapiens GN=IGHV1OR15-1 PE=4 SV=1 - [A0A075B7D0_HUMAN]	9.4	1	1	1	2	-	-	1978925081	1539378808									44.57	56.57	9.4	9.4	1	1	1	1	117	13.0034	9.12939
M0R1S5	Vesicular glutamate transporter 1 (Fragment) OS=Homo sapiens GN=SLC17A7 PE=1 SV=1 - [M0R1S5_HUMAN]	9.48	1	1	1	2	-	-	-	-									21.03		9.48		1		2		116	12.9754	7.1665
C9J9W2	LIM and SH3 domain protein 1 (Fragment) OS=Homo sapiens GN=LASP1 PE=4 SV=1 - [C9J9W2_HUMAN]	12.05	2	2	2	2	-	-	-	1.1326e+07										25.36		12.05		2		2	166	18.9683	9.01221
D6RF44	Heterogeneous nuclear ribonucleoprotein D0 (Fragment) OS=Homo sapiens GN=HNRNPD PE=4 SV=1 - [D6RF44_HUMAN]	27.68	7	2	2	2	-	-	-	60726678										39.7		27.68		2		2	112	12.6325	8.57275
H0YDD4	Dihydrolipoyllysine-residue acetyltransferase component of pyruvate dehydrogenase complex, mitochondrial (Fragment) OS=Homo sapiens GN=DLAT PE=3 SV=1 - [H0YDD4_HUMAN]	3.55	3	2	2	2	-	-	-	2.04699e+07										39.29		3.55		2		2	479	51.1691	8.51416
H7BZ94	Protein disulfide-isomerase OS=Homo sapiens GN=P4HB PE=3 SV=2 - [H7BZ94_HUMAN]	7.97	7	2	2	2	-	-	-	2.48362e+07										80.33		7.97		2		2	464	52.4693	4.86865
P02790	Hemopexin OS=Homo sapiens GN=HPX PE=1 SV=2 - [HEMO_HUMAN]	3.25	1	1	1	2	-	-	-	1.51561e+07										57.78		3.25		1		2	462	51.6433	7.02002
P05386	60S acidic ribosomal protein P1 OS=Homo sapiens GN=RPLP1 PE=1 SV=1 - [RLA1_HUMAN]	51.75	1	2	2	2	-	-	-	1.34217e+07										24.37		51.75		2		2	114	11.5067	4.32275
P08311	Cathepsin G OS=Homo sapiens GN=CTSG PE=1 SV=2 - [CATG_HUMAN]	7.84	1	2	2	2	-	-	-	6.55513e+06										38.91		7.84		2		2	255	28.8191	11.1948
P13796	Plastin-2 OS=Homo sapiens GN=LCP1 PE=1 SV=6 - [PLSL_HUMAN]	5.26	3	2	2	2	-	-	-	1.25254e+07										74.9		5.26		2		2	627	70.2439	5.42725
P26368	Splicing factor U2AF 65 kDa subunit OS=Homo sapiens GN=U2AF2 PE=1 SV=4 - [U2AF2_HUMAN]	4.42	2	2	2	2	-	-	-	1.92205e+07										39.6		4.42		2		2	475	53.4672	9.08545
P30040	Endoplasmic reticulum resident protein 29 OS=Homo sapiens GN=ERP29 PE=1 SV=4 - [ERP29_HUMAN]	8.43	2	2	2	2	-	-	-	26135424										24.22		8.43		2		2	261	28.9752	7.31299
P30086	Phosphatidylethanolamine-binding protein 1 OS=Homo sapiens GN=PEBP1 PE=1 SV=3 - [PEBP1_HUMAN]	14.97	2	2	2	2	-	-	-	69791047										77.44		14.97		2		2	187	21.0437	7.53271
P46783	40S ribosomal protein S10 OS=Homo sapiens GN=RPS10 PE=1 SV=1 - [RS10_HUMAN]	9.7	4	2	2	2	-	-	-	9.49988e+06										50.743		9.7		2		2	165	18.8859	10.1548
P50990	T-complex protein 1 subunit theta OS=Homo sapiens GN=CCT8 PE=1 SV=4 - [TCPQ_HUMAN]	4.2	1	2	2	2	-	-	-	1.17859e+07										49.74		4.2		2		2	548	59.5825	5.60498
P62318	Small nuclear ribonucleoprotein Sm D3 OS=Homo sapiens GN=SNRPD3 PE=1 SV=1 - [SMD3_HUMAN]	15.08	1	2	2	2	-	-	-	2.54451e+07										37.04		15.08		2		2	126	13.9073	10.3159
Q13011	Delta(3,5)-Delta(2,4)-dienoyl-CoA isomerase, mitochondrial OS=Homo sapiens GN=ECH1 PE=1 SV=2 - [ECH1_HUMAN]	7.62	1	2	2	2	-	-	-	-										34.72		7.62		2		2	328	35.7934	8.00146
Q5SZU1	D-3-phosphoglycerate dehydrogenase OS=Homo sapiens GN=PHGDH PE=2 SV=1 - [Q5SZU1_HUMAN]	3.61	2	2	2	2	-	-	-	7.34891e+06										40.27		3.61		2		2	499	53.0514	6.91748
Q9P1F3	Costars family protein ABRACL OS=Homo sapiens GN=ABRACL PE=1 SV=1 - [ABRAL_HUMAN]	35.8	1	2	2	2	-	-	-	3148524										60.03		35.8		2		2	81	9.05086	6.29053
Q9Y266	Nuclear migration protein nudC OS=Homo sapiens GN=NUDC PE=1 SV=1 - [NUDC_HUMAN]	5.74	1	2	2	2	-	-	-	3.39258e+06										31.57		5.74		2		2	331	38.2191	5.37646
A0A0J9YX35	Uncharacterized protein (Fragment) OS=Homo sapiens PE=4 SV=1 - [A0A0J9YX35_HUMAN]	9.4	1	1	1	2	-	-	-	2380971253										64.69		9.4		1		2	117	12.8143	7.85498
M0QZN2	40S ribosomal protein S5 OS=Homo sapiens GN=RPS5 PE=1 SV=1 - [M0QZN2_HUMAN]	11.19	4	1	1	2	-	-	-	9.39809e+07										117.21		11.19		1		2	134	14.7537	8.48486
B0QZ43	ER lipid raft associated 1 (Fragment) OS=Homo sapiens GN=ERLIN1 PE=4 SV=1 - [B0QZ43_HUMAN]	4.36	2	1	1	1	1.4697e+07	-	-	-	28.26	4.36	1	1													275	31.0574	7.95752
B1AH77	Ras-related C3 botulinum toxin substrate 2 OS=Homo sapiens GN=RAC2 PE=3 SV=1 - [B1AH77_HUMAN]	6.08	4	1	1	1	-	-	-	-	26.85	6.08	1	1													148	16.7648	8.06006
C9J470	Condensin complex subunit 2 (Fragment) OS=Homo sapiens GN=NCAPH PE=4 SV=1 - [C9J470_HUMAN]	1.81	3	1	1	1	3475819	-	-	-	20.22	1.81	1	1													608	68.0558	4.93213
C9JA05	Immunoglobulin J chain (Fragment) OS=Homo sapiens GN=IGJ PE=4 SV=1 - [C9JA05_HUMAN]	17.14	4	1	1	1	-	-	-	-	20.59	17.14	1	1													70	8.16241	8.55811
C9JC63	Mitochondrial inner membrane protein OXA1L (Fragment) OS=Homo sapiens GN=OXA1L PE=3 SV=2 - [C9JC63_HUMAN]	10.71	5	1	1	1	3.23772e+06	-	-	-	23.01	10.71	1	1													112	12.7198	9.40771
D6RBD7	Eukaryotic translation elongation factor 1 epsilon-1 OS=Homo sapiens GN=EEF1E1 PE=4 SV=1 - [D6RBD7_HUMAN]	7.33	3	1	1	1	1.75772e+07	-	-	-	63.3	7.33	1	1													150	16.6758	8.11865
E9PEX6	Dihydrolipoyl dehydrogenase, mitochondrial OS=Homo sapiens GN=DLD PE=4 SV=1 - [E9PEX6_HUMAN]	2.26	2	1	1	1	1.17886e+07	-	-	-	65.46	2.26	1	1													486	51.7828	7.95752
E9PFD4	Basic leucine zipper and W2 domain-containing protein 2 OS=Homo sapiens GN=BZW2 PE=4 SV=1 - [E9PFD4_HUMAN]	6.21	7	1	1	1	-	-	-	-	24.71	6.21	1	1													161	18.6987	9.48096
F2Z388	60S ribosomal protein L35 OS=Homo sapiens GN=RPL35 PE=3 SV=1 - [F2Z388_HUMAN]	10.42	2	1	1	1	-	-	-	-	32.6	10.42	1	1													96	10.638	10.2866
F5H157	Ras-related protein Rab-35 (Fragment) OS=Homo sapiens GN=RAB35 PE=3 SV=1 - [F5H157_HUMAN]	4.86	2	1	1	1	6.70377e+06	-	-	-	32.92	4.86	1	1													185	21.2009	8.30908
F5H1V1	ADP-ribosylation factor 3 (Fragment) OS=Homo sapiens GN=ARF3 PE=4 SV=1 - [F5H1V1_HUMAN]	27.5	12	1	1	1	-	-	-	-	37.53	27.5	1	1													40	4.3475	10.1255
F8VRI6	Citrate synthase, mitochondrial (Fragment) OS=Homo sapiens GN=CS PE=4 SV=1 - [F8VRI6_HUMAN]	5.71	9	1	1	1	7.59909e+06	-	-	-	39.11	5.71	1	1													140	15.4591	8.45557
F8VUA7	Oxysterol-binding protein (Fragment) OS=Homo sapiens GN=OSBPL8 PE=3 SV=1 - [F8VUA7_HUMAN]	1.58	3	1	1	1	1.4999e+06	-	-	-	57.64	1.58	1	1													695	79.16	6.88818
F8WBN3	Small EDRK-rich factor 2 OS=Homo sapiens GN=SERF2 PE=4 SV=1 - [F8WBN3_HUMAN]	27.5	6	1	1	1	6.60308e+06	-	-	-	30.01	27.5	1	1													40	4.57641	11.4146
H0Y586	Proteasome subunit alpha type-7 (Fragment) OS=Homo sapiens GN=PSMA7 PE=4 SV=1 - [H0Y586_HUMAN]	4.81	2	1	1	1	664438	-	-	-	24.48	4.81	1	1													187	21.2002	8.86572
H0Y9M9	C-terminal-binding protein 1 (Fragment) OS=Homo sapiens GN=CTBP1 PE=4 SV=1 - [H0Y9M9_HUMAN]	5.52	4	1	1	1	1.03153e+07	-	-	-	35.33	5.52	1	1													145	15.781	7.78174
H0YCK3	Double-stranded RNA-specific adenosine deaminase (Fragment) OS=Homo sapiens GN=ADAR PE=4 SV=1 - [H0YCK3_HUMAN]	1	2	1	1	1	4.59605e+06	-	-	-	21.14	1	1	1													1195	132.564	8.47021
H0YCY8	Dipeptidyl peptidase 1 exclusion domain chain (Fragment) OS=Homo sapiens GN=CTSC PE=4 SV=1 - [H0YCY8_HUMAN]	3.27	2	1	1	1	-	-	-	-	32.82	3.27	1	1													245	27.917	9.15869
H0YK49	Electron transfer flavoprotein subunit alpha, mitochondrial OS=Homo sapiens GN=ETFA PE=4 SV=1 - [H0YK49_HUMAN]	5.68	6	1	1	1	4.53903e+06	-	-	-	32.91	5.68	1	1													229	24.1448	8.66064
H3BT58	Coactosin-like protein OS=Homo sapiens GN=COTL1 PE=4 SV=1 - [H3BT58_HUMAN]	10.96	3	1	1	1	-	-	-	-	23.99	10.96	1	1													73	8.2193	8.41162
H7C0X5	Probable serine carboxypeptidase CPVL (Fragment) OS=Homo sapiens GN=CPVL PE=4 SV=1 - [H7C0X5_HUMAN]	4.44	3	1	1	1	37349730	-	-	-	32.42	4.44	1	1													180	21.1727	7.03467
H7C2C6	Girdin (Fragment) OS=Homo sapiens GN=CCDC88A PE=4 SV=1 - [H7C2C6_HUMAN]	0.58	2	1	1	1	238561108	-	-	-	0	0.58	1	1													1202	136.469	7.32764
H7C5R1	Ceruloplasmin (Fragment) OS=Homo sapiens GN=CP PE=4 SV=1 - [H7C5R1_HUMAN]	1.29	5	1	1	1	1.09393e+06	-	-	-	32.54	1.29	1	1													852	97.6512	5.49072
I3L1P8	Mitochondrial 2-oxoglutarate/malate carrier protein (Fragment) OS=Homo sapiens GN=SLC25A11 PE=3 SV=1 - [I3L1P8_HUMAN]	5.41	2	1	1	1	37818950	-	-	-	86.05	5.41	1	1													296	32.1618	9.77393
I6L8B7	Fatty acid-binding protein, epidermal OS=Homo sapiens GN=FABP5 PE=4 SV=1 - [I6L8B7_HUMAN]	9.9	2	1	1	1	-	-	-	-	35.9	9.9	1	1													101	11.2495	6.07471
J3KRY3	Small nuclear ribonucleoprotein-associated protein N (Fragment) OS=Homo sapiens GN=SNRPN PE=4 SV=1 - [J3KRY3_HUMAN]	11.86	6	1	1	1	-	-	-	-	20.39	11.86	1	1													59	6.95557	9.5249
J3QSA3	Ubiquitin (Fragment) OS=Homo sapiens GN=UBB PE=4 SV=1 - [J3QSA3_HUMAN]	37.21	21	1	1	1	278223824	-	-	-	61.11	37.21	1	1													43	4.85061	5.18604
O00410	Importin-5 OS=Homo sapiens GN=IPO5 PE=1 SV=4 - [IPO5_HUMAN]	0.82	2	1	1	1	1.16381e+07	-	-	-	25.88	0.82	1	1													1097	123.55	4.94482
O00483	NADH dehydrogenase [ubiquinone] 1 alpha subcomplex subunit 4 OS=Homo sapiens GN=NDUFA4 PE=1 SV=1 - [NDUA4_HUMAN]	9.88	1	1	1	1	1.52555e+07	-	-	-	20.73	9.88	1	1													81	9.36391	9.37842
O43143	Putative pre-mRNA-splicing factor ATP-dependent RNA helicase DHX15 OS=Homo sapiens GN=DHX15 PE=1 SV=2 - [DHX15_HUMAN]	1.13	1	1	1	1	-	-	-	-	37.07	1.13	1	1													795	90.8752	7.45947
O75874	Isocitrate dehydrogenase [NADP] cytoplasmic OS=Homo sapiens GN=IDH1 PE=1 SV=2 - [IDHC_HUMAN]	3.14	1	1	1	1	-	-	-	-	47.27	3.14	1	1													414	46.6295	7.00537
P20701	Integrin alpha-L OS=Homo sapiens GN=ITGAL PE=1 SV=3 - [ITAL_HUMAN]	0.94	1	1	1	1	-	-	-	-	39.47	0.94	1	1													1170	128.688	5.63037
P22531	Small proline-rich protein 2E OS=Homo sapiens GN=SPRR2E PE=2 SV=2 - [SPR2E_HUMAN]	18.06	4	1	1	1	3.5235e+06	-	-	-	34.39	18.06	1	1													72	7.84959	8.30908
P25205	DNA replication licensing factor MCM3 OS=Homo sapiens GN=MCM3 PE=1 SV=3 - [MCM3_HUMAN]	0.99	2	1	1	1	-	-	-	-	32.13	0.99	1	1													808	90.924	5.77002
P26640	Valine--tRNA ligase OS=Homo sapiens GN=VARS PE=1 SV=4 - [SYVC_HUMAN]	1.19	1	1	1	1	2.00274e+07	-	-	-	49.31	1.19	1	1													1264	140.387	7.59131
P26641	Elongation factor 1-gamma OS=Homo sapiens GN=EEF1G PE=1 SV=3 - [EF1G_HUMAN]	2.75	1	1	1	1	7.34727e+06	-	-	-	26.21	2.75	1	1													437	50.0871	6.66846
P28070	Proteasome subunit beta type-4 OS=Homo sapiens GN=PSMB4 PE=1 SV=4 - [PSB4_HUMAN]	3.79	1	1	1	1	1.86654e+07	-	-	-	31.12	3.79	1	1													264	29.1855	5.97314
P29728	2'-5'-oligoadenylate synthase 2 OS=Homo sapiens GN=OAS2 PE=1 SV=3 - [OAS2_HUMAN]	0.97	2	1	1	1	7.95603e+07	-	-	-	38.43	0.97	1	1													719	82.3785	8.25049
P35606	Coatomer subunit beta' OS=Homo sapiens GN=COPB2 PE=1 SV=2 - [COPB2_HUMAN]	1.1	1	1	1	1	26904991	-	-	-	39.11	1.1	1	1													906	102.422	5.2749
P53597	Succinyl-CoA ligase [ADP/GDP-forming] subunit alpha, mitochondrial OS=Homo sapiens GN=SUCLG1 PE=1 SV=4 - [SUCA_HUMAN]	2.6	1	1	1	1	1.74426e+07	-	-	-	26.05	2.6	1	1													346	36.2268	8.79248
P53618	Coatomer subunit beta OS=Homo sapiens GN=COPB1 PE=1 SV=3 - [COPB_HUMAN]	0.94	1	1	1	1	9.5214e+06	-	-	-	27.85	0.94	1	1													953	107.074	6.04932
P62304	Small nuclear ribonucleoprotein E OS=Homo sapiens GN=SNRPE PE=1 SV=1 - [RUXE_HUMAN]	11.96	1	1	1	1	5.81572e+06	-	-	-	37.9	11.96	1	1													92	10.7966	9.43701
P62854	40S ribosomal protein S26 OS=Homo sapiens GN=RPS26 PE=1 SV=3 - [RS26_HUMAN]	10.43	2	1	1	1	8.69148e+07	-	-	-	29.33	10.43	1	1													115	13.0071	11.0044
P62995	Transformer-2 protein homolog beta OS=Homo sapiens GN=TRA2B PE=1 SV=1 - [TRA2B_HUMAN]	4.86	1	1	1	1	8.09015e+07	-	-	-	39.55	4.86	1	1													288	33.6456	11.2534
Q13263	Transcription intermediary factor 1-beta OS=Homo sapiens GN=TRIM28 PE=1 SV=5 - [TIF1B_HUMAN]	0.96	1	1	1	1	-	-	-	-	0	0.96	1	1													835	88.4934	5.77002
Q5C9Z4	Nucleolar MIF4G domain-containing protein 1 OS=Homo sapiens GN=NOM1 PE=1 SV=1 - [NOM1_HUMAN]	1.05	1	1	1	1	-	-	-	-	21.47	1.05	1	1													860	96.1976	8.104
Q5T200	Zinc finger CCCH domain-containing protein 13 OS=Homo sapiens GN=ZC3H13 PE=1 SV=1 - [ZC3HD_HUMAN]	1.08	1	1	1	1	-	-	-	-	21.61	1.08	1	1													1668	196.519	9.42236
Q5T8U3	60S ribosomal protein L7a (Fragment) OS=Homo sapiens GN=RPL7A PE=4 SV=1 - [Q5T8U3_HUMAN]	4.19	2	1	1	1	-	-	-	-	41.26	4.19	1	1													191	21.5314	11.019
Q69YL0	Uncharacterized protein DKFZp762I1415 OS=Homo sapiens PE=4 SV=1 - [YC029_HUMAN]	15.15	1	1	1	1	-	-	-	-	30.83	15.15	1	1													99	10.884	12.0005
Q8WVV4	Protein POF1B OS=Homo sapiens GN=POF1B PE=1 SV=3 - [POF1B_HUMAN]	1.87	1	1	1	1	-	-	-	-	41.18	1.87	1	1													589	68.0224	6.31592
Q96PK6-3	Isoform 3 of RNA-binding protein 14 OS=Homo sapiens GN=RBM14 - [RBM14_HUMAN]	6.78	5	1	1	1	-	-	-	-	28.18	6.78	1	1													118	12.8855	8.20654
Q99436	Proteasome subunit beta type-7 OS=Homo sapiens GN=PSMB7 PE=1 SV=1 - [PSB7_HUMAN]	3.25	1	1	1	1	-	-	-	-	24.26	3.25	1	1													277	29.9462	7.6792
Q99798	Aconitate hydratase, mitochondrial OS=Homo sapiens GN=ACO2 PE=1 SV=2 - [ACON_HUMAN]	1.92	2	1	1	1	-	-	-	-	22.02	1.92	1	1													780	85.3719	7.60596
Q9BUP3	Oxidoreductase HTATIP2 OS=Homo sapiens GN=HTATIP2 PE=1 SV=2 - [HTAI2_HUMAN]	3.31	1	1	1	1	87603616	-	-	-	26.01	3.31	1	1													242	27.032	8.38232
Q9BY77	Polymerase delta-interacting protein 3 OS=Homo sapiens GN=POLDIP3 PE=1 SV=2 - [PDIP3_HUMAN]	3.33	2	1	1	1	-	-	-	-	43.32	3.33	1	1													421	46.0605	9.99365
Q9H1E3	Nuclear ubiquitous casein and cyclin-dependent kinase substrate 1 OS=Homo sapiens GN=NUCKS1 PE=1 SV=1 - [NUCKS_HUMAN]	3.7	1	1	1	1	1.07093e+07	-	-	-	40.52	3.7	1	1													243	27.28	5.08447
Q9NZB2	Constitutive coactivator of PPAR-gamma-like protein 1 OS=Homo sapiens GN=FAM120A PE=1 SV=2 - [F120A_HUMAN]	1.61	1	1	1	1	-	-	-	-	41.55	1.61	1	1													1118	121.811	8.88037
Q9P2J5	Leucine--tRNA ligase, cytoplasmic OS=Homo sapiens GN=LARS PE=1 SV=2 - [SYLC_HUMAN]	0.68	1	1	1	1	1.89924e+07	-	-	-	24.33	0.68	1	1													1176	134.379	7.29834
Q9UQ35	Serine/arginine repetitive matrix protein 2 OS=Homo sapiens GN=SRRM2 PE=1 SV=2 - [SRRM2_HUMAN]	0.4	1	1	1	1	-	-	-	-	0	0.4	1	1													2752	299.438	12.0591
Q9Y2W1	Thyroid hormone receptor-associated protein 3 OS=Homo sapiens GN=THRAP3 PE=1 SV=2 - [TR150_HUMAN]	0.73	1	1	1	1	29673073	-	-	-	23.96	0.73	1	1													955	108.601	10.1548
B4DT28	Heterogeneous nuclear ribonucleoprotein R OS=Homo sapiens GN=HNRNPR PE=1 SV=1 - [B4DT28_HUMAN]	2.63	2	1	1	1	1.12652e+07	-	-	-	52.44	2.63	1	1													494	55.6837	9.23193
M0R2U2	rRNA 2'-O-methyltransferase fibrillarin (Fragment) OS=Homo sapiens GN=FBL PE=1 SV=1 - [M0R2U2_HUMAN]	5.73	8	1	1	1	18961646	-	-	-	35.44	5.73	1	1													157	16.1543	11.2241
D6RCD0	Estradiol 17-beta-dehydrogenase 11 OS=Homo sapiens GN=HSD17B11 PE=1 SV=2 - [D6RCD0_HUMAN]	3.52	2	1	1	1	1.23378e+07	-	-	-	34.3	3.52	1	1													256	28.0843	9.53955
A0A087WTS8	Heat shock 70 kDa protein 4 OS=Homo sapiens GN=HSPA4 PE=1 SV=1 - [A0A087WTS8_HUMAN]	1.68	5	1	1	1	2.35968e+07	-	-	-	32.85	1.68	1	1													475	52.566	8.29443
A0A0B4J213	60S ribosomal protein L30 OS=Homo sapiens GN=RPL30 PE=1 SV=1 - [A0A0B4J213_HUMAN]	37.25	3	1	1	1	-	-	-	-	27.85	37.25	1	1													51	5.5517	6.49365
A0A087WWP4	Putative RNA-binding protein 15 OS=Homo sapiens GN=RBM15 PE=1 SV=1 - [A0A087WWP4_HUMAN]	2.04	2	1	1	1	9650870	-	-	-	28.61	2.04	1	1													933	102.073	9.93506
A0A0U1RQZ9	Probable global transcription activator SNF2L2 OS=Homo sapiens GN=SMARCA2 PE=4 SV=1 - [A0A0U1RQZ9_HUMAN]	0.56	6	1	1	1	1.81201e+06	-	-	-	26.27	0.56	1	1													1428	162.269	8.32373
D6RA08	Complement C1q subcomponent subunit B (Fragment) OS=Homo sapiens GN=C1QB PE=4 SV=1 - [D6RA08_HUMAN]	6.11	3	1	1	1	-	-	-	-					57.12	6.11	1	1									229	24.1023	9.15869
Q5VSP4	Putative lipocalin 1-like protein 1 OS=Homo sapiens GN=LCN1P1 PE=5 SV=1 - [LC1L1_HUMAN]	6.79	2	1	1	1	-	-	-	-					61.8	6.79	1	1									162	17.907	4.99561
B1AH87	Putative peripheral benzodiazepine receptor-related protein (Fragment) OS=Homo sapiens GN=TSPO PE=4 SV=1 - [B1AH87_HUMAN]	7.48	2	1	1	1	-	-	2.094e+07	-									34.3		7.48		1		1		107	11.888	9.24658
B8ZZ81	Alkyldihydroxyacetonephosphate synthase, peroxisomal OS=Homo sapiens GN=AGPS PE=4 SV=1 - [B8ZZ81_HUMAN]	6.35	2	1	1	1	-	-	-	-									30.5		6.35		1		1		189	20.2024	9.65674
C9K0M0	3-ketoacyl-CoA thiolase (Fragment) OS=Homo sapiens GN=HADHB PE=4 SV=1 - [C9K0M0_HUMAN]	12.94	5	1	1	1	-	-	2.82661e+06	-									36.97		12.94		1		1		85	9.37916	10.77
D6RHU2	NAD(P) transhydrogenase, mitochondrial (Fragment) OS=Homo sapiens GN=NNT PE=4 SV=1 - [D6RHU2_HUMAN]	5.03	3	1	1	1	-	-	4.84675e+06	-									40.19		5.03		1		1		199	21.5104	9.30518
D6RJE6	Probable histidine--tRNA ligase, mitochondrial (Fragment) OS=Homo sapiens GN=HARS2 PE=4 SV=1 - [D6RJE6_HUMAN]	4.97	4	1	1	1	-	-	1.37784e+06	-									24.93		4.97		1		1		181	20.5847	9.33447
E5RJD2	2,4-dienoyl-CoA reductase, mitochondrial (Fragment) OS=Homo sapiens GN=DECR1 PE=4 SV=1 - [E5RJD2_HUMAN]	8.61	4	1	1	1	-	-	3.17757e+06	-									52.28		8.61		1		1		151	15.8883	8.85107
E9PN17	ATP synthase subunit g, mitochondrial OS=Homo sapiens GN=ATP5L PE=4 SV=1 - [E9PN17_HUMAN]	14.47	2	1	1	1	-	-	31773347	-									63.5		14.47		1		1		76	8.44668	10.2866
F5GYV5	ADP-ribosylation factor-like protein 6-interacting protein 4 (Fragment) OS=Homo sapiens GN=ARL6IP4 PE=4 SV=1 - [F5GYV5_HUMAN]	7.58	6	1	1	1	-	-	8.38344e+06	-									49.68		7.58		1		1		211	23.6735	10.9604
F8VV32	Lysozyme C OS=Homo sapiens GN=LYZ PE=3 SV=1 - [F8VV32_HUMAN]	11.54	3	1	1	1	-	-	-	-									26.71		11.54		1		1		104	11.4807	9.0708
H0YD16	Torsin-1A-interacting protein 1 (Fragment) OS=Homo sapiens GN=TOR1AIP1 PE=4 SV=1 - [H0YD16_HUMAN]	6.57	4	1	1	1	-	-	2.2314e+06	-									66.21		6.57		1		1		198	22.3278	5.66846
H7C1J8	Heterogeneous nuclear ribonucleoprotein A3 (Fragment) OS=Homo sapiens GN=HNRNPA3 PE=4 SV=1 - [H7C1J8_HUMAN]	19.13	2	1	1	1	-	-	1.62435e+07	-									114.02		19.13		1		1		115	11.2909	9.70068
H7C5W9	Sarcoplasmic/endoplasmic reticulum calcium ATPase 2 (Fragment) OS=Homo sapiens GN=ATP2A2 PE=3 SV=1 - [H7C5W9_HUMAN]	1.61	3	1	1	1	-	-	5.0177e+06	-									24.38		1.61		1		1		933	102.523	5.59229
P01608	Ig kappa chain V-I region Roy OS=Homo sapiens PE=1 SV=1 - [KV116_HUMAN]	7.41	1	1	1	1	-	-	-	-									0		7.41		1		1		108	11.7748	5.36377
P30405	Peptidyl-prolyl cis-trans isomerase F, mitochondrial OS=Homo sapiens GN=PPIF PE=1 SV=1 - [PPIF_HUMAN]	3.86	1	1	1	1	-	-	6.42676e+06	-									25.78		3.86		1		1		207	22.0262	9.37842
P31944	Caspase-14 OS=Homo sapiens GN=CASP14 PE=1 SV=2 - [CASPE_HUMAN]	4.55	1	1	1	1	-	-	-	-									24.09		4.55		1		1		242	27.662	5.57959
Q08188	Protein-glutamine gamma-glutamyltransferase E OS=Homo sapiens GN=TGM3 PE=1 SV=4 - [TGM3_HUMAN]	2.31	1	1	1	1	-	-	-	-									31.93		2.31		1		1		693	76.5836	5.85889
Q14232	Translation initiation factor eIF-2B subunit alpha OS=Homo sapiens GN=EIF2B1 PE=1 SV=1 - [EI2BA_HUMAN]	3.61	1	1	1	1	-	-	2.41551e+07	-									32.85		3.61		1		1		305	33.6908	7.32764
Q9HB71	Calcyclin-binding protein OS=Homo sapiens GN=CACYBP PE=1 SV=2 - [CYBP_HUMAN]	3.07	1	1	1	1	-	-	1.58271e+06	-									29.22		3.07		1		1		228	26.1936	8.25049
Q9NS69	Mitochondrial import receptor subunit TOM22 homolog OS=Homo sapiens GN=TOMM22 PE=1 SV=3 - [TOM22_HUMAN]	8.45	1	1	1	1	-	-	15635222	-									75.41		8.45		1		1		142	15.5118	4.33545
Q9UJV9	Probable ATP-dependent RNA helicase DDX41 OS=Homo sapiens GN=DDX41 PE=1 SV=2 - [DDX41_HUMAN]	1.77	2	1	1	1	-	-	4.05455e+06	-									29.6		1.77		1		1		622	69.793	6.84424
M0QZR9	ELAV-like protein 1 OS=Homo sapiens GN=ELAVL1 PE=1 SV=1 - [M0QZR9_HUMAN]	8.5	2	1	1	1	-	-	5.09366e+06	-									27.04		8.5		1		1		153	17.1208	8.66064
A0A075B6L1	Ig lambda-7 chain C region (Fragment) OS=Homo sapiens GN=IGLC7 PE=1 SV=2 - [A0A075B6L1_HUMAN]	9.43	2	1	1	1	-	-	-	-									27.07		9.43		1		1		106	11.2996	8.29443
A0A087WXC5	NADH dehydrogenase [ubiquinone] 1 alpha subcomplex subunit 10, mitochondrial OS=Homo sapiens GN=NDUFA10 PE=1 SV=1 - [A0A087WXC5_HUMAN]	3.38	3	1	1	1	-	-	-	-									40.13		3.38		1		1		355	40.811	8.48486
A0A0A0MT36	Protein IGKV6D-21 (Fragment) OS=Homo sapiens GN=IGKV6D-21 PE=4 SV=1 - [A0A0A0MT36_HUMAN]	10.53	2	1	1	1	-	-	219940316	-									31.85		10.53		1		1		114	12.3322	7.28369
A0A075B6I1	Protein IGLV4-60 (Fragment) OS=Homo sapiens GN=IGLV4-60 PE=1 SV=1 - [A0A075B6I1_HUMAN]	8.33	1	1	1	1	-	-	4.76807e+06	-									26.44		8.33		1		1		120	12.9793	6.25244
gb	3X-FLAG - [CON_FLAG]	52.17	1	1	1	1	-	-	6.83092e+06	-									35.78		52.17		1		1		23	2.86014	4.50049
B1AN99	Protease, serine, 3 (Fragment) OS=Homo sapiens GN=PRSS3 PE=3 SV=1 - [B1AN99_HUMAN]	7.3	2	1	1	1	-	-	-	-										45.17		7.3		1		1	178	19.3888	6.07471
C9JXG8	Ran-specific GTPase-activating protein (Fragment) OS=Homo sapiens GN=RANBP1 PE=4 SV=2 - [C9JXG8_HUMAN]	6.21	4	1	1	1	-	-	-	4.6194e+07										44.16		6.21		1		1	145	16.8897	8.52881
C9K028	Nucleoside diphosphate kinase A (Fragment) OS=Homo sapiens GN=NME1 PE=4 SV=1 - [C9K028_HUMAN]	20	10	1	1	1	-	-	-	57148200										26.67		20		1		1	60	6.52241	7.98682
E5RK69	Annexin OS=Homo sapiens GN=ANXA6 PE=3 SV=1 - [E5RK69_HUMAN]	3.48	2	1	1	1	-	-	-	-										38.69		3.48		1		1	460	51.7442	6.04932
E7EW37	Transportin-1 OS=Homo sapiens GN=TNPO1 PE=4 SV=1 - [E7EW37_HUMAN]	8.09	2	1	1	1	-	-	-	23832736										42.86		8.09		1		1	136	15.5391	6.55127
E9PGX9	Lupus La protein (Fragment) OS=Homo sapiens GN=SSB PE=4 SV=1 - [E9PGX9_HUMAN]	11.67	4	1	1	1	-	-	-	11559953										111.02		11.67		1		1	120	13.9004	9.14404
E9PHT9	Annexin OS=Homo sapiens GN=ANXA5 PE=3 SV=1 - [E9PHT9_HUMAN]	9.82	2	1	1	1	-	-	-	4.78683e+06										67.19		9.82		1		1	163	18.2125	5.05908
E9PLA9	Caprin-1 (Fragment) OS=Homo sapiens GN=CAPRIN1 PE=4 SV=1 - [E9PLA9_HUMAN]	5.91	4	1	1	1	-	-	-	-										43.28		5.91		1		1	186	20.2234	7.40088
E9PLG2	26S protease regulatory subunit 6A (Fragment) OS=Homo sapiens GN=PSMC3 PE=4 SV=1 - [E9PLG2_HUMAN]	8.15	6	1	1	1	-	-	-	8130088										34.26		8.15		1		1	184	20.4747	5.07178
E9PNW6	Elongation factor 1-delta (Fragment) OS=Homo sapiens GN=EEF1D PE=4 SV=1 - [E9PNW6_HUMAN]	25.71	15	1	1	1	-	-	-	-										45.47		25.71		1		1	35	4.224	5.87158
E9PPH5	Acidic leucine-rich nuclear phosphoprotein 32 family member E (Fragment) OS=Homo sapiens GN=ANP32E PE=4 SV=1 - [E9PPH5_HUMAN]	10.53	2	1	1	1	-	-	-	31535440										37.63		10.53		1		1	114	13.1204	4.22119
F2Z393	Transaldolase OS=Homo sapiens GN=TALDO1 PE=3 SV=1 - [F2Z393_HUMAN]	4.09	2	1	1	1	-	-	-	1.28672e+07										64.31		4.09		1		1	318	35.3065	8.96826
F8VRJ2	Nucleosome assembly protein 1-like 1 (Fragment) OS=Homo sapiens GN=NAP1L1 PE=3 SV=1 - [F8VRJ2_HUMAN]	14.91	13	1	1	1	-	-	-	14815646										38.58		14.91		1		1	114	13.4918	4.64014
F8WAM2	T-complex protein 1 subunit eta (Fragment) OS=Homo sapiens GN=CCT7 PE=3 SV=1 - [F8WAM2_HUMAN]	9.18	2	1	1	1	-	-	-	2.44227e+07										43.21		9.18		1		1	98	10.4878	7.41553
F8WF32	Dolichyl-diphosphooligosaccharide--protein glycosyltransferase subunit 1 OS=Homo sapiens GN=RPN1 PE=4 SV=1 - [F8WF32_HUMAN]	12.4	2	1	1	1	-	-	-	11291780										38.75		12.4		1		1	121	12.6877	5.21143
G3V5Q1	DNA-(apurinic or apyrimidinic site) lyase (Fragment) OS=Homo sapiens GN=APEX1 PE=4 SV=1 - [G3V5Q1_HUMAN]	7.02	3	1	1	1	-	-	-	1.11754e+07										55.2		7.02		1		1	242	27.1079	8.76318
G3V5V7	Heterogeneous nuclear ribonucleoproteins C1/C2 (Fragment) OS=Homo sapiens GN=HNRNPC PE=4 SV=1 - [G3V5V7_HUMAN]	6.11	9	1	1	1	-	-	-	5.35773e+07										41.03		6.11		1		1	180	20.2417	4.70361
H0Y5J4	Drebrin-like protein (Fragment) OS=Homo sapiens GN=DBNL PE=4 SV=1 - [H0Y5J4_HUMAN]	3.34	3	1	1	1	-	-	-	2.02005e+06										25.58		3.34		1		1	359	40.2456	5.09717
H0YC68	Glutathione reductase, mitochondrial (Fragment) OS=Homo sapiens GN=GSR PE=4 SV=1 - [H0YC68_HUMAN]	6.11	2	1	1	1	-	-	-	208785										23.85		6.11		1		1	131	14.1849	8.57275
H0YCX0	Translationally-controlled tumor protein (Fragment) OS=Homo sapiens GN=TPT1 PE=4 SV=1 - [H0YCX0_HUMAN]	9.09	7	1	1	1	-	-	-	35109209										20.56		9.09		1		1	77	9.0904	6.50732
H0YJ11	Alpha-actinin-1 (Fragment) OS=Homo sapiens GN=ACTN1 PE=4 SV=1 - [H0YJ11_HUMAN]	5.8	9	1	1	1	-	-	-	4.59284e+06										30.66		5.8		1		1	207	24.3582	5.59229
H0YJL6	Ena/VASP-like protein (Fragment) OS=Homo sapiens GN=EVL PE=4 SV=1 - [H0YJL6_HUMAN]	17.31	4	1	1	1	-	-	-	-										39.9		17.31		1		1	104	10.346	9.18799
J3QT56	Huntingtin-interacting protein K OS=Homo sapiens GN=HYPK PE=4 SV=1 - [J3QT56_HUMAN]	13.41	2	1	1	1	-	-	-	5.3839e+06										48.76		13.41		1		1	82	9.24334	4.70361
K7EIU0	Hsp90 co-chaperone Cdc37 (Fragment) OS=Homo sapiens GN=CDC37 PE=4 SV=1 - [K7EIU0_HUMAN]	21.15	3	1	1	1	-	-	-	17012421										26.84		21.15		1		1	104	11.6478	5.0083
K7EN27	Protein DJ-1 (Fragment) OS=Homo sapiens GN=PARK7 PE=4 SV=1 - [K7EN27_HUMAN]	4.38	3	1	1	1	-	-	-	2.46816e+07										33.59		4.38		1		1	160	16.9917	6.17627
O15143	Actin-related protein 2/3 complex subunit 1B OS=Homo sapiens GN=ARPC1B PE=1 SV=3 - [ARC1B_HUMAN]	5.11	1	1	1	1	-	-	-	14381704										41.57		5.11		1		1	372	40.9234	8.35303
O43768	Alpha-endosulfine OS=Homo sapiens GN=ENSA PE=1 SV=1 - [ENSA_HUMAN]	7.44	3	1	1	1	-	-	-	9496116										37.73		7.44		1		1	121	13.3808	7.23975
P01779	Ig heavy chain V-III region TUR OS=Homo sapiens PE=1 SV=1 - [HV318_HUMAN]	10.34	2	1	1	1	-	-	-	782014235										66.81		10.34		1		1	116	12.4233	9.72998
P05204	Non-histone chromosomal protein HMG-17 OS=Homo sapiens GN=HMGN2 PE=1 SV=3 - [HMGN2_HUMAN]	16.67	1	1	1	1	-	-	-	2.87845e+07										21.12		16.67		1		1	90	9.38706	9.99365
P07954	Fumarate hydratase, mitochondrial OS=Homo sapiens GN=FH PE=1 SV=3 - [FUMH_HUMAN]	1.57	1	1	1	1	-	-	-	23285597										31.45		1.57		1		1	510	54.6022	8.76318
P14174	Macrophage migration inhibitory factor OS=Homo sapiens GN=MIF PE=1 SV=4 - [MIF_HUMAN]	9.57	1	1	1	1	-	-	-	63640158										34.91		9.57		1		1	115	12.4682	7.88428
P23284	Peptidyl-prolyl cis-trans isomerase B OS=Homo sapiens GN=PPIB PE=1 SV=2 - [PPIB_HUMAN]	6.02	1	1	1	1	-	-	-	29099051										56.88		6.02		1		1	216	23.7275	9.40771
P25398	40S ribosomal protein S12 OS=Homo sapiens GN=RPS12 PE=1 SV=3 - [RS12_HUMAN]	11.36	1	1	1	1	-	-	-	61521031										30.7		11.36		1		1	132	14.5055	7.21045
P31151	Protein S100-A7 OS=Homo sapiens GN=S100A7 PE=1 SV=4 - [S10A7_HUMAN]	11.88	2	1	1	1	-	-	-	2.24663e+07										55.58		11.88		1		1	101	11.4636	6.771
P41250	Glycine--tRNA ligase OS=Homo sapiens GN=GARS PE=1 SV=3 - [SYG_HUMAN]	1.76	1	1	1	1	-	-	-	7179099										67.78		1.76		1		1	739	83.1126	7.03467
P52597	Heterogeneous nuclear ribonucleoprotein F OS=Homo sapiens GN=HNRNPF PE=1 SV=3 - [HNRPF_HUMAN]	3.86	1	1	1	1	-	-	-	3.38314e+07										25.75		3.86		1		1	415	45.6429	5.57959
P55072	Transitional endoplasmic reticulum ATPase OS=Homo sapiens GN=VCP PE=1 SV=4 - [TERA_HUMAN]	1.61	1	1	1	1	-	-	-	4.24902e+06										22.7		1.61		1		1	806	89.2657	5.26221
P63313	Thymosin beta-10 OS=Homo sapiens GN=TMSB10 PE=1 SV=2 - [TYB10_HUMAN]	31.82	1	1	1	1	-	-	-	28183304										46.75		31.82		1		1	44	5.02255	5.36377
P80748	Ig lambda chain V-III region LOI OS=Homo sapiens PE=1 SV=1 - [LV302_HUMAN]	7.21	1	1	1	1	-	-	-	100594870										42.58		7.21		1		1	111	11.9278	5.08447
Q14152	Eukaryotic translation initiation factor 3 subunit A OS=Homo sapiens GN=EIF3A PE=1 SV=1 - [EIF3A_HUMAN]	0.51	1	1	1	1	-	-	-	3430077										39.07		0.51		1		1	1382	166.468	6.78564
Q15084	Protein disulfide-isomerase A6 OS=Homo sapiens GN=PDIA6 PE=1 SV=1 - [PDIA6_HUMAN]	3.18	1	1	1	1	-	-	-	37000158										51.94		3.18		1		1	440	48.0913	5.08447
Q3HM38	Programmed cell death 5 short isoform OS=Homo sapiens GN=PDCD5 PE=2 SV=1 - [Q3HM38_HUMAN]	32.5	4	1	1	1	-	-	-	-										56.91		32.5		1		1	40	4.47217	4.99561
Q92688	Acidic leucine-rich nuclear phosphoprotein 32 family member B OS=Homo sapiens GN=ANP32B PE=1 SV=1 - [AN32B_HUMAN]	8.37	1	1	1	1	-	-	-	1.1685e+07										32.88		8.37		1		1	251	28.7703	4.05615
Q9HAV7	GrpE protein homolog 1, mitochondrial OS=Homo sapiens GN=GRPEL1 PE=1 SV=2 - [GRPE1_HUMAN]	5.07	1	1	1	1	-	-	-	6.09674e+06										29.05		5.07		1		1	217	24.2639	8.11865
Q9NR30	Nucleolar RNA helicase 2 OS=Homo sapiens GN=DDX21 PE=1 SV=5 - [DDX21_HUMAN]	1.4	1	1	1	1	-	-	-	-										22.15		1.4		1		1	783	87.2904	9.27588
Q9Y490	Talin-1 OS=Homo sapiens GN=TLN1 PE=1 SV=3 - [TLN1_HUMAN]	0.47	1	1	1	1	-	-	-	-										25.91		0.47		1		1	2541	269.599	6.07471
A0A0B4J1R6	Transketolase OS=Homo sapiens GN=TKT PE=1 SV=1 - [A0A0B4J1R6_HUMAN]	3.06	2	1	1	1	-	-	-	-										44.83		3.06		1		1	457	49.8789	7.91357
A0A0A0MS51	Gelsolin OS=Homo sapiens GN=GSN PE=1 SV=1 - [A0A0A0MS51_HUMAN]	0.94	4	1	1	1	-	-	-	6.52174e+06										26.03		0.94		1		1	748	82.4743	5.63037
M0QXH4	Hyaluronan synthase 1 OS=Homo sapiens GN=HAS1 PE=1 SV=1 - [M0QXH4_HUMAN]	3.74	4	1	1	1	-	-	-	-										43.73		3.74		1		1	214	23.6168	4.89404
B8ZZQ4	Pentatricopeptide repeat domain-containing protein 3, mitochondrial (Fragment) OS=Homo sapiens GN=PTCD3 PE=1 SV=3 - [B8ZZQ4_HUMAN]	5.35	1	1	1	1	-	-	-	613996918										21.65		5.35		1		1	187	21.0621	9.71533
A0A0B4J1U7	Protein IGHV6-1 (Fragment) OS=Homo sapiens GN=IGHV6-1 PE=4 SV=1 - [A0A0B4J1U7_HUMAN]	5.79	2	1	1	1	-	-	-	6516097522										49.1		5.79		1		1	121	13.4728	9.20264
A0A0D9SGD2	Serine/arginine-rich-splicing factor 4 (Fragment) OS=Homo sapiens GN=SRSF4 PE=1 SV=1 - [A0A0D9SGD2_HUMAN]	15.56	4	1	1	1	-	-	-	-										34.15		15.56		1		1	45	4.95533	8.33838
A0A087WSY6	Protein IGKV3D-15 (Fragment) OS=Homo sapiens GN=IGKV3D-15 PE=1 SV=5 - [A0A087WSY6_HUMAN]	7.76	1	1	1	1	-	-	-	446012848										26.68		7.76		1		1	116	12.6233	5.18604
A0A0B4J1V2	Protein IGHV2-26 (Fragment) OS=Homo sapiens GN=IGHV2-26 PE=1 SV=1 - [A0A0B4J1V2_HUMAN]	7.56	1	1	1	1	-	-	-	1.63016e+07										17.75		7.56		1		1	119	13.1737	8.29443
