# Supplementary material for: Translation efficiency driven by CNOT3 subunit of the CCR4-NOT complex promotes leukemogenesis
Source: Nat Commun. 2024 Mar 15;15:2340. doi: 10.1038/s41467-024-46665-2 (PMC10943099; doi:10.1038/s41467-024-46665-2)
Supplement: Supplementary file 17 — Supplementary Data 14 [file 41467_2024_46665_MOESM17_ESM.xlsx]

## Sheet: GO biological processes-2021
Supplemental table 14
Term	Overlap	P-value	Adjusted P-value		Old P-value	Old Adjusted P-value	Odds Ratio	Combined Score	Genes
nuclear-transcribed mRNA catabolic process (GO:0000956)	42/171	3.49658e-50	4.30778e-47	46.3657	0	0	50.1116	5706.58	RPL4;RPL5;DDX5;RPL3;RPL32;RPL10;RPL12;RPLP0;RPL8;RPL9;RPL6;RPS4X;TNKS1BP1;RPL15;RPS2;RPS11;RPL18;RPL17;RPL19;RPS9;CNOT6L;RPL21;RPS8;RPL23;RPL13A;CNOT10;RPS3A;RPL23A;RPS26;CNOT6;CNOT7;CNOT1;THRAP3;CNOT2;RPL27A;CNOT3;RPL37A;RPL24;RPL29;CNOT8;RPL28;RPS23
cytoplasmic translation (GO:0002181)	32/93	1.43159e-43	8.81862e-41	40.0546	0	0	75.1494	7413.67	RPL4;EIF4A1;RPL5;RPL3;RPL32;RPL10;RPL12;RPLP0;RPL8;RPL9;RPL6;RPS4X;RPL15;RPS2;RPS11;RPL18;RPL17;RPL19;RPS9;RPL21;RPS8;RPL23;RPL13A;RPS3A;RPL23A;RPS26;RPL27A;RPL37A;RPL24;RPL29;RPL28;RPS23
SRP-dependent cotranslational protein targeting to membrane (GO:0006614)	31/90	3.12887e-42	1.28492e-39	38.8911	0	0	74.7349	7142.26	RPL4;RPL5;RPL3;RPL32;RPL10;RPL12;RPLP0;RPL8;RPL9;RPL6;RPS4X;RPL15;RPS2;RPS11;RPL18;RPL17;RPL19;RPS9;RPL21;RPS8;RPL23;RPL13A;RPS3A;RPL23A;RPS26;RPL27A;RPL37A;RPL24;RPL29;RPL28;RPS23
cotranslational protein targeting to membrane (GO:0006613)	31/94	1.55917e-41	4.80224e-39	38.3186	0	0	69.9757	6575.04	RPL4;RPL5;RPL3;RPL32;RPL10;RPL12;RPLP0;RPL8;RPL9;RPL6;RPS4X;RPL15;RPS2;RPS11;RPL18;RPL17;RPL19;RPS9;RPL21;RPS8;RPL23;RPL13A;RPS3A;RPL23A;RPS26;RPL27A;RPL37A;RPL24;RPL29;RPL28;RPS23
nuclear-transcribed mRNA catabolic process, nonsense-mediated decay (GO:0000184)	32/113	2.11401e-40	5.20892e-38	37.2833	0	0	56.5368	5164.91	RPL4;RPL5;RPL3;RPL32;RPL10;RPL12;RPLP0;RPL8;RPL9;RPL6;RPS4X;RPL15;RPS2;RPS11;RPL18;RPL17;RPL19;RPS9;RPL21;RPS8;RPL23;RPL13A;RPS3A;RPL23A;RPS26;RPL27A;RPL37A;RPL24;SKIV2L;RPL29;RPL28;RPS23
protein targeting to ER (GO:0045047)	31/103	4.3264e-40	8.88354e-38	37.0514	0	0	61.2008	5547.16	RPL4;RPL5;RPL3;RPL32;RPL10;RPL12;RPLP0;RPL8;RPL9;RPL6;RPS4X;RPL15;RPS2;RPS11;RPL18;RPL17;RPL19;RPS9;RPL21;RPS8;RPL23;RPL13A;RPS3A;RPL23A;RPS26;RPL27A;RPL37A;RPL24;RPL29;RPL28;RPS23
peptide biosynthetic process (GO:0043043)	32/162	7.50935e-35	1.32164e-32	31.8789	0	0	35.1394	2761.05	RPL4;RPL5;RPL3;RPS4Y2;RPL32;RPL10;RPL12;RPLP0;RPL8;RPL9;RPL6;RPS4X;RPL15;RPS2;RPS11;RPL18;RPL17;RPL19;RPS9;RPL21;RPS8;RPL23;RPL13A;RPS3A;RPL23A;RPS26;RPL27A;RPL37A;RPL24;RPL29;RPL28;RPS23
translation (GO:0006412)	34/214	1.29791e-33	1.99878e-31	30.6992	0	0	27.2917	2066.65	RPL4;RPL5;RPL3;RPS4Y2;RPL32;RPL10;RPL12;RPLP0;RPL8;RPL9;RPL6;RPS4X;RPL15;RPS2;RPS11;RPL18;RPL17;RPL19;RPS9;RPL21;RPS8;RPL23;RPL13A;RPS3A;RPL23A;RPS26;EEF1G;RPL27A;RPL37A;RPL24;RPL29;EEF1E1;RPL28;RPS23
gene expression (GO:0010467)	36/356	2.02419e-28	2.77089e-26	25.5574	0	0	16.3797	1044.49	RPL4;RPL5;RPL3;RPS4Y2;RPL32;RPL10;RPL12;RPLP0;HNRNPU;ADAR;RPL8;RPL9;RPL6;RPS4X;RPL15;RPS2;RPS11;RPL18;RPL17;RPL19;DDX17;RBM39;RPS9;RPL21;RPS8;RPL23;RPL13A;RPS3A;RPL23A;RPS26;RPL27A;RPL37A;RPL24;RPL29;RPL28;RPS23
cellular macromolecule biosynthetic process (GO:0034645)	34/314	7.61928e-28	9.38695e-26	25.0275	0	0	17.4554	1089.94	RPL4;RPL5;RPL3;RPS4Y2;RPL32;RPL10;RPL12;RPLP0;RPL8;RPL9;RPL6;RPS4X;RPL15;RPS2;RPS11;RPL18;RPL17;RPL19;RPS9;RPL21;RPS8;RPL23;RPL13A;RPS3A;RPL23A;RPS26;EEF1G;RPL27A;RPL37A;RPL24;MCM4;RPL29;RPL28;RPS23
cellular protein metabolic process (GO:0044267)	37/417	3.73544e-27	4.1837e-25	24.3784	0	0	14.2392	866.484	RPL4;RPL5;RPL3;RPS4Y2;RPL32;RPL10;PRKDC;RPL12;RPLP0;RPL8;RPL9;RPL6;HSP90B1;RPS4X;RPL15;RPS2;RPS11;RPL18;RPL17;RPL19;RPS9;RPL21;RPS8;AHSG;RPL23;FGG;RPL13A;RPS3A;RPL23A;CP;RPS26;RPL27A;RPL37A;RPL24;RPL29;RPL28;RPS23
rRNA processing (GO:0006364)	27/173	1.49178e-26	1.53156e-24	23.8149	0	0	25.4559	1513.79	RPL4;RPL5;RPL3;RPL32;RPL10;PRKDC;RPL12;RPLP0;RPL8;RPL9;RPL6;FBL;RPL15;RPS2;RPL18;RPL17;RPL19;RPS9;RPL21;RPL23;RPL13A;RPL23A;RPL27A;RPL37A;RPL24;RPL29;RPL28
rRNA metabolic process (GO:0016072)	26/162	6.37247e-26	6.03914e-24	23.219	0	0	26.146	1516.87	RPL4;RPL5;RPL3;RPL32;RPL10;RPL12;RPLP0;RPL8;RPL9;RPL6;FBL;RPL15;RPS2;RPL18;RPL17;RPL19;RPS9;RPL21;RPL23;RPL13A;RPL23A;RPL27A;RPL37A;RPL24;RPL29;RPL28
ncRNA processing (GO:0034470)	27/201	9.63598e-25	8.47966e-23	22.0716	0	0	21.3292	1179.48	RPL4;RPL5;RPL3;RPL32;RPL10;RPL12;RPLP0;ADAR;RPL8;RPL9;RPL6;FBL;RPL15;RPS2;RPL18;RPL17;RPL19;RPS9;RPL21;RPL23;RPL13A;RPL23A;RPL27A;RPL37A;RPL24;RPL29;RPL28
ribosome biogenesis (GO:0042254)	26/192	6.06029e-24	4.97752e-22	21.303	0	0	21.3882	1143.42	RPL4;RPL5;RPL3;RPL32;RPL10;RPL12;RPLP0;RPL8;RPL9;RPL6;FBL;RPL15;RPS2;RPL18;RPL17;RPL19;RPS9;RPL21;RPL23;RPL13A;RPL23A;RPL27A;RPL37A;RPL24;RPL29;RPL28
nuclear-transcribed mRNA poly(A) tail shortening (GO:0000289)	2023-09-21	5.0368e-14	3.87834e-12	11.4114	0	0	92.3199	2826.78	CNOT6;CNOT6L;CNOT7;CNOT1;CNOT2;CNOT3;TNKS1BP1;CNOT10;CNOT8
ribonucleoprotein complex assembly (GO:0022618)	15/136	6.63727e-13	4.81007e-11	10.3178	0	0	15.763	442.009	RPL5;RPL3;CPSF6;RPL10;DHX9;PRKDC;RPLP0;RPL23A;RPL6;NUDT21;LUC7L;RPL24;LUC7L3;SNRPE;LUC7L2
nuclear-transcribed mRNA catabolic process, deadenylation-dependent decay (GO:0000288)	11/56	1.29137e-12	8.83873e-11	10.0536	0	0	30.4172	832.68	TTC37;CNOT6;CNOT6L;CNOT7;CNOT1;CNOT2;CNOT3;TNKS1BP1;CNOT10;SKIV2L;CNOT8
mitotic G1 DNA damage checkpoint signaling (GO:0031571)	10/65	1.80477e-10	1.17025e-08	7.93172	0	0	22.4716	504.16	CNOT6;CNOT6L;CNOT7;PRKDC;CNOT1;CNOT2;CNOT3;TNKS1BP1;CNOT10;CNOT8
DNA damage response, signal transduction by p53 class mediator resulting in cell cycle arrest (GO:0006977)	9/56	1.00687e-09	6.2023e-08	7.20745	0	0	23.5294	487.445	CNOT6;CNOT6L;CNOT7;CNOT1;CNOT2;CNOT3;TNKS1BP1;CNOT10;CNOT8
ribosomal large subunit assembly (GO:0000027)	2023-07-25	1.19645e-09	7.0192e-08	7.15371	0	0	47.2679	971.067	RPL5;RPL3;RPL10;RPLP0;RPL24;RPL23A;RPL6
DNA damage response, signal transduction by p53 class mediator (GO:0030330)	9/74	1.28897e-08	7.21821e-07	6.14157	0	0	16.9981	308.802	CNOT6;CNOT6L;CNOT7;CNOT1;CNOT2;CNOT3;TNKS1BP1;CNOT10;CNOT8
regulation of cytoplasmic mRNA processing body assembly (GO:0010603)	2023-04-07	1.72866e-07	9.25961e-06	5.03341	0	0	159.253	2479.69	CNOT6;CNOT6L;CNOT1;CNOT2
ribosome assembly (GO:0042255)	7/50	2.07968e-07	1.06757e-05	4.97161	0	0	19.7616	304.05	RPL5;RPL3;RPL10;RPLP0;RPL24;RPL23A;RPL6
regulation of alternative mRNA splicing, via spliceosome (GO:0000381)	7/54	3.58364e-07	1.76602e-05	4.753	0	0	18.0761	268.28	DDX17;DDX5;RBM15;THRAP3;TRA2B;HNRNPU;HNRNPA1
ribosomal large subunit biogenesis (GO:0042273)	7/57	5.23662e-07	2.48135e-05	4.60531	0	0	16.989	245.701	RPL5;RPL3;RPL10;RPLP0;RPL24;RPL23A;RPL6
mRNA splicing, via spliceosome (GO:0000398)	13/274	6.61115e-07	3.01665e-05	4.52048	0	0	6.20829	88.3398	DDX17;HSPA8;DDX5;RBM15;DHX9;HNRNPU;HNRNPR;EFTUD2;NUDT21;RSRC1;TRA2B;SNRPE;HNRNPA1
regulation of mRNA splicing, via spliceosome (GO:0048024)	8/90	9.9032e-07	4.26635e-05	4.36994	0	0	11.8928	164.421	DDX17;RBM39;DDX5;RBM15;THRAP3;TRA2B;HNRNPU;HNRNPA1
regulation of mRNA catabolic process (GO:0061013)	9/122	1.00426e-06	4.26635e-05	4.36994	0	0	9.75392	134.714	HSPA8;PSMB4;CNOT7;UBB;CNOT1;PSMD2;PSMD3;CNOT8;PSMA7
RNA splicing, via transesterification reactions with bulged adenosine as nucleophile (GO:0000377)	12/251	1.66577e-06	6.84077e-05	4.16489	0	0	6.22562	82.8333	EFTUD2;HSPA8;NUDT21;DDX5;RBM15;DHX9;RSRC1;TRA2B;HNRNPU;HNRNPR;SNRPE;HNRNPA1
mRNA processing (GO:0006397)	13/300	1.82139e-06	7.23857e-05	4.14035	0	0	5.63836	74.5161	HSPA8;DDX5;CPSF6;RBM15;DHX9;HNRNPU;HNRNPR;EFTUD2;NUDT21;RSRC1;TRA2B;SNRPE;HNRNPA1
regulation of translation (GO:0006417)	10/178	3.01053e-06	0.000115905	3.9359	0	0	7.31473	92.9951	RPS4X;RPL5;CNOT7;RPL10;DHX9;PRKDC;CNOT1;RPL13A;CNOT10;CNOT8
positive regulation of mRNA metabolic process (GO:1903313)	2023-04-13	3.39331e-06	0.000126684	3.89728	0	0	53.0683	668.326	NUDT21;CNOT7;CNOT1;CNOT8
gene silencing by miRNA (GO:0035195)	5/32	6.99465e-06	0.000253453	3.5961	0	0	22.2256	263.826	CNOT6;CNOT7;CNOT1;ADAR;CNOT8
exonucleolytic catabolism of deadenylated mRNA (GO:0043928)	5/33	8.18726e-06	0.000288192	3.54032	0	0	21.4307	251.017	TTC37;CNOT6;CNOT7;SKIV2L;CNOT8
nuclear-transcribed mRNA catabolic process, exonucleolytic (GO:0000291)	5/35	1.10459e-05	0.000378016	3.42249	0	0	20	228.269	TTC37;CNOT6;CNOT7;SKIV2L;CNOT8
regulation of stem cell differentiation (GO:2000736)	7/91	1.25837e-05	0.000419003	3.37778	0	0	10.0951	113.904	NUDT21;PSMB4;PRKDC;PSMD2;PSMD3;HNRNPU;PSMA7
alternative mRNA splicing, via spliceosome (GO:0000380)	2023-04-18	1.4048e-05	0.000455451	3.34156	0	0	34.1067	381.075	DDX17;DDX5;DHX9;RSRC1
pre-replicative complex assembly (GO:0036388)	6/64	1.72113e-05	0.0005437	3.26464	0	0	12.4718	136.815	PSMB4;UBB;PSMD2;PSMD3;MCM4;PSMA7
RNA metabolic process (GO:0016070)	8/133	1.83751e-05	0.000565952	3.24722	0	0	7.78469	84.8883	DDX17;RBM39;DHX9;HNRNPU;HNRNPR;SKIV2L;ADAR;HNRNPA1
post-transcriptional gene silencing by RNA (GO:0035194)	2023-04-20	2.19494e-05	0.000659551	3.18075	0	0	29.8404	320.091	CNOT6;CNOT7;CNOT1;CNOT8
RNA processing (GO:0006396)	9/179	2.30992e-05	0.000677576	3.16904	0	0	6.46474	69.0157	DDX17;RBM39;NUDT21;CPSF6;RSRC1;HNRNPU;LUC7L3;HNRNPR;ADAR
positive regulation of signal transduction by p53 class mediator (GO:1901798)	2023-04-22	3.27024e-05	0.000936961	3.02828	0	0	26.5221	273.922	DDX5;UBB;RPL23;EEF1E1
regulation of mRNA stability (GO:0043488)	8/146	3.59886e-05	0.00100768	2.99668	0	0	7.0467	72.104	HSPA8;PSMB4;UBB;THRAP3;PSMD2;PSMD3;HNRNPU;PSMA7
positive regulation of organelle assembly (GO:1902117)	5/46	4.3251e-05	0.00118412	2.92661	0	0	14.626	146.969	CCDC88A;CNOT6;CNOT6L;CNOT1;CNOT2
negative regulation of ubiquitin protein ligase activity (GO:1904667)	2023-03-09	4.88115e-05	0.0013073	2.88363	0	0	59.3533	589.233	RPL5;BAG2;RPL23
neutrophil degranulation (GO:0043312)	14/481	6.5421e-05	0.00171486	2.76577	0	0	3.721	35.8506	DSP;HSPA8;AHSG;COPB1;HP;DNAJC13;HRNR;CAND1;PSMD2;PSMD3;CAT;ALDOC;S100A9;S100A8
neutrophil activation involved in immune response (GO:0002283)	14/485	7.14543e-05	0.00183399	2.7366	0	0	3.68863	35.2134	DSP;HSPA8;AHSG;COPB1;HP;DNAJC13;HRNR;CAND1;PSMD2;PSMD3;CAT;ALDOC;S100A9;S100A8
neutrophil mediated immunity (GO:0002446)	14/488	7.62927e-05	0.00191822	2.7171	0	0	3.66472	34.745	DSP;HSPA8;AHSG;COPB1;HP;DNAJC13;HRNR;CAND1;PSMD2;PSMD3;CAT;ALDOC;S100A9;S100A8
mRNA metabolic process (GO:0016071)	6/95	0.000160611	0.00395745	2.40258	0	0	8.11496	70.8966	NUDT21;DDX5;CPSF6;HNRNPR;SNRPE;CNOT10
pattern recognition receptor signaling pathway (GO:0002221)	5/61	0.000169393	0.00409201	2.38806	0	0	10.7002	92.9131	UBB;FGG;S100A9;S100A8;HSP90B1
positive regulation of translation (GO:0045727)	6/100	0.000212734	0.00504016	2.29756	0	0	7.68137	64.9496	RPS4X;RPL5;RPS9;CDC123;DHX9;PRKDC
protein-DNA complex assembly (GO:0065004)	7/143	0.000224667	0.00522245	2.28213	0	0	6.21878	52.2433	PSMB4;UBB;PARP1;PSMD2;PSMD3;MCM4;PSMA7
negative regulation of ubiquitin-protein transferase activity (GO:0051444)	2023-03-15	0.000254648	0.00580976	2.23584	0	0	29.6677	245.519	RPL5;BAG2;RPL23
positive regulation of cellular process (GO:0048522)	15/625	0.000298616	0.00668899	2.17464	0	0	3.04918	24.7482	RPS9;CDC123;CNOT6L;AHSG;RPL23;HP;PHB;RPS4X;CNOT6;CNOT7;DNAJA2;CNOT8;TRIM21;S100A9;S100A8
regulation of hematopoietic stem cell differentiation (GO:1902036)	5/71	0.000346245	0.00761738	2.11819	0	0	9.07438	72.308	PSMB4;PRKDC;PSMD2;PSMD3;PSMA7
nucleocytoplasmic transport (GO:0006913)	4/40	0.000362676	0.00783889	2.10575	0	0	13.249	104.959	RSRC1;SNRPE;HNRNPA1;HTATIP2
regulation of hematopoietic progenitor cell differentiation (GO:1901532)	5/75	0.000446631	0.00932626	2.03029	0	0	8.55411	65.9845	PSMB4;PRKDC;PSMD2;PSMD3;PSMA7
regulation of transcription from RNA polymerase II promoter in response to hypoxia (GO:0061418)	5/75	0.000446631	0.00932626	2.03029	0	0	8.55411	65.9845	PSMB4;UBB;PSMD2;PSMD3;PSMA7
actin filament capping (GO:0051693)	2023-03-19	0.000528929	0.0105103	1.97838	0	0	22.2463	167.84	CAPZB;CAPZA1;CAPZA2
barbed-end actin filament capping (GO:0051016)	2023-03-19	0.000528929	0.0105103	1.97838	0	0	22.2463	167.84	CAPZB;CAPZA1;CAPZA2
regulation of stem cell population maintenance (GO:2000036)	2023-03-19	0.000528929	0.0105103	1.97838	0	0	22.2463	167.84	CNOT1;CNOT2;CNOT3
spliceosomal complex assembly (GO:0000245)	4/46	0.000622448	0.0121723	1.91463	0	0	11.3528	83.805	LUC7L;LUC7L3;SNRPE;LUC7L2
regulation of DNA topoisomerase (ATP-hydrolyzing) activity (GO:2000371)	2023-02-05	0.000706275	0.0126106	1.89926	0	0	78.6786	570.853	DHX9;HNRNPU
CRD-mediated mRNA stabilization (GO:0070934)	2023-02-05	0.000706275	0.0126106	1.89926	0	0	78.6786	570.853	DHX9;HNRNPU
peptidyl-cysteine S-nitrosylation (GO:0018119)	2023-02-05	0.000706275	0.0126106	1.89926	0	0	78.6786	570.853	S100A9;S100A8
positive regulation of DNA topoisomerase (ATP-hydrolyzing) activity (GO:2000373)	2023-02-05	0.000706275	0.0126106	1.89926	0	0	78.6786	570.853	DHX9;HNRNPU
positive regulation of nucleobase-containing compound transport (GO:0032241)	2023-02-05	0.000706275	0.0126106	1.89926	0	0	78.6786	570.853	CPSF6;DHX9
positive regulation of RNA export from nucleus (GO:0046833)	2023-02-05	0.000706275	0.0126106	1.89926	0	0	78.6786	570.853	CPSF6;DHX9
regulation of ubiquitin protein ligase activity (GO:1904666)	2023-03-21	0.000716975	0.0126188	1.89898	0	0	19.7725	143.162	RPL5;BAG2;RPL23
anaphase-promoting complex-dependent catabolic process (GO:0031145)	5/84	0.000751368	0.0130378	1.8848	0	0	7.57614	54.4998	PSMB4;UBB;PSMD2;PSMD3;PSMA7
positive regulation of cell population proliferation (GO:0008284)	12/474	0.000762944	0.0130548	1.88423	0	0	3.18396	22.8555	RPS4X;RPS9;CNOT6;CDC123;CNOT7;CNOT6L;DHX9;RPL23;DNAJA2;HNRNPU;PHB;CNOT8
Wnt signaling pathway, planar cell polarity pathway (GO:0060071)	5/85	0.000792911	0.0133817	1.87349	0	0	7.48106	53.4133	PSMB4;PSMD2;CLTC;PSMD3;PSMA7
DNA-dependent DNA replication (GO:0006261)	6/129	0.00082943	0.0137351	1.86217	0	0	5.86169	41.5873	PSMB4;UBB;PSMD2;PSMD3;MCM4;PSMA7
negative regulation of cellular amide metabolic process (GO:0034249)	5/86	0.000836145	0.0137351	1.86217	0	0	7.38833	52.3589	CNOT7;CNOT1;RPL13A;CNOT10;CNOT8
regulation of transcription from RNA polymerase II promoter in response to stress (GO:0043618)	5/87	0.000881113	0.0142833	1.84517	0	0	7.29786	51.3355	PSMB4;UBB;PSMD2;PSMD3;PSMA7
regulation of cellular amine metabolic process (GO:0033238)	4/51	0.000922313	0.0144699	1.83954	0	0	10.1425	70.8823	PSMB4;PSMD2;PSMD3;PSMA7
DNA duplex unwinding (GO:0032508)	4/51	0.000922313	0.0144699	1.83954	0	0	10.1425	70.8823	PARP1;UBB;DHX9;MCM4
regulation of establishment of planar polarity (GO:0090175)	5/88	0.000927856	0.0144699	1.83954	0	0	7.20957	50.3418	PSMB4;PSMD2;CLTC;PSMD3;PSMA7
negative regulation of translation (GO:0017148)	5/90	0.00102685	0.0158135	1.80097	0	0	7.03922	48.4387	CNOT7;CNOT1;RPL13A;CNOT10;CNOT8
regulation of DNA replication (GO:0006275)	4/53	0.0010666	0.0162141	1.79011	0	0	9.72756	66.5684	CCDC88A;DHX9;NUCKS1;SMC3
toll-like receptor signaling pathway (GO:0002224)	5/91	0.00107918	0.0162141	1.79011	0	0	6.95701	47.5272	UBB;FGG;S100A9;S100A8;HSP90B1
regulation of cellular amino acid metabolic process (GO:0006521)	4/54	0.00114437	0.0169863	1.7699	0	0	9.53253	64.5629	PSMB4;PSMD2;PSMD3;PSMA7
negative regulation of cellular protein metabolic process (GO:0032269)	5/94	0.00124809	0.0180899	1.74256	0	0	6.72148	44.9408	CNOT7;CNOT1;RPL13A;CNOT10;CNOT8
interleukin-1-mediated signaling pathway (GO:0070498)	5/94	0.00124809	0.0180899	1.74256	0	0	6.72148	44.9408	PSMB4;UBB;PSMD2;PSMD3;PSMA7
negative regulation of telomere maintenance via telomere lengthening (GO:1904357)	2023-03-26	0.00135859	0.0194626	1.7108	0	0	15.4702	102.123	PARP1;HNRNPU;HNRNPA1
negative regulation of cell cycle G2/M phase transition (GO:1902750)	4/57	0.00140143	0.0198456	1.70234	0	0	8.99159	59.0771	PSMB4;PSMD2;PSMD3;PSMA7
acute inflammatory response (GO:0002526)	2023-03-27	0.00151893	0.0210261	1.67724	0	0	14.8249	96.2096	ITIH4;AHSG;HP
negative regulation of catalytic activity (GO:0043086)	2023-03-27	0.00151893	0.0210261	1.67724	0	0	14.8249	96.2096	OXA1L;CAND1;HP
positive regulation of isomerase activity (GO:0010912)	2023-02-08	0.00194463	0.0263273	1.57959	0	0	39.3333	245.546	DHX9;HNRNPU
leukocyte aggregation (GO:0070486)	2023-02-08	0.00194463	0.0263273	1.57959	0	0	39.3333	245.546	S100A9;S100A8
mRNA splice site selection (GO:0006376)	2023-03-30	0.00206934	0.0277112	1.55734	0	0	13.1756	81.4324	LUC7L;LUC7L3;LUC7L2
regulation of cellular ketone metabolic process (GO:0010565)	4/64	0.00215289	0.0285201	1.54485	0	0	7.93976	48.7576	PSMB4;PSMD2;PSMD3;PSMA7
regulation of cell population proliferation (GO:0042127)	15/764	0.00226105	0.0295273	1.52978	0	0	2.46535	15.0187	RPS9;CDC123;CNOT6L;CTBP1;PRKDC;RPL23;PHB;SMARCA2;RPS4X;CCDC88A;CNOT6;CNOT7;DNAJA2;CNOT8;EEF1E1
peptide cross-linking (GO:0018149)	2023-03-31	0.00227686	0.0295273	1.52978	0	0	12.7044	77.306	FLG;SPRR2E;DSP
negative regulation of G2/M transition of mitotic cell cycle (GO:0010972)	4/66	0.00241023	0.030761	1.512	0	0	7.68286	46.3125	PSMB4;PSMD2;PSMD3;PSMA7
peptidyl-cysteine modification (GO:0018198)	2023-02-09	0.00248629	0.030761	1.512	0	0	33.7126	202.173	S100A9;S100A8
regulation of skeletal muscle cell differentiation (GO:2001014)	2023-02-09	0.00248629	0.030761	1.512	0	0	33.7126	202.173	DDX17;DDX5
small RNA loading onto RISC (GO:0070922)	2023-02-09	0.00248629	0.030761	1.512	0	0	33.7126	202.173	DHX9;ADAR
negative regulation of intracellular steroid hormone receptor signaling pathway (GO:0033144)	3/32	0.00249683	0.030761	1.512	0	0	12.2657	73.5053	CNOT1;CNOT2;PHB
post-translational protein modification (GO:0043687)	9/345	0.002835	0.0345814	1.46116	0	0	3.24323	19.0239	PSMB4;CAND1;AHSG;PSMD2;PSMD3;FGG;CP;PSMA7;HSP90B1
nuclear-transcribed mRNA catabolic process, exonucleolytic, 3'-5' (GO:0034427)	2023-02-10	0.00309055	0.0369665	1.43219	0	0	29.497	170.475	TTC37;SKIV2L
dosage compensation (GO:0007549)	2023-02-10	0.00309055	0.0369665	1.43219	0	0	29.497	170.475	RBM15;HNRNPU
antigen processing and presentation of exogenous peptide antigen via MHC class I, TAP-dependent (GO:0002479)	4/73	0.00347671	0.0411857	1.38525	0	0	6.901	39.0711	PSMB4;PSMD2;PSMD3;PSMA7
NIK/NF-kappaB signaling (GO:0038061)	4/74	0.0036514	0.0428431	1.36812	0	0	6.80207	38.1776	PSMB4;PSMD2;PSMD3;PSMA7
negative regulation of intracellular estrogen receptor signaling pathway (GO:0033147)	2023-02-11	0.0037563	0.0432501	1.36401	0	0	26.2183	146.411	CNOT1;CNOT2
regulation of cytoplasmic transport (GO:1903649)	2023-02-11	0.0037563	0.0432501	1.36401	0	0	26.2183	146.411	USP7;DNAJC13
negative regulation of ubiquitin-dependent protein catabolic process (GO:2000059)	3/38	0.00409143	0.0466726	1.33094	0	0	10.16	55.8682	RPL5;USP7;RPL23
non-canonical Wnt signaling pathway (GO:0035567)	5/124	0.00417753	0.0471633	1.3264	0	0	5.01935	27.4962	PSMB4;PSMD2;PSMD3;CLTC;PSMA7
import into nucleus (GO:0051170)	4/77	0.00421101	0.0471633	1.3264	0	0	6.52154	35.6732	SNRPE;HNRNPA1;IPO5;HTATIP2
protein stabilization (GO:0050821)	6/179	0.00432886	0.0480209	1.31857	0	0	4.15699	22.6242	RPL5;USP7;BAG2;RPL23;AFM;PHB
antigen processing and presentation of exogenous peptide antigen via MHC class I (GO:0042590)	4/78	0.0044097	0.0480209	1.31857	0	0	6.43308	34.8927	PSMB4;PSMD2;PSMD3;PSMA7
negative regulation of oxidoreductase activity (GO:0051354)	2023-02-12	0.00448247	0.0480209	1.31857	0	0	23.5952	127.593	OXA1L;HP
dosage compensation by inactivation of X chromosome (GO:0009048)	2023-02-12	0.00448247	0.0480209	1.31857	0	0	23.5952	127.593	RBM15;HNRNPU
regulation of RNA export from nucleus (GO:0046831)	2023-02-12	0.00448247	0.0480209	1.31857	0	0	23.5952	127.593	CPSF6;DHX9
positive regulation of intrinsic apoptotic signaling pathway (GO:2001244)	3/40	0.00473276	0.0502652	1.29873	0	0	9.60981	51.4437	UBB;S100A9;S100A8
endoplasmic reticulum to Golgi vesicle-mediated transport (GO:0006888)	6/185	0.00507587	0.0531981	1.2741	0	0	4.01642	21.2198	COPB2;CAPZB;COPB1;CAPZA1;CAPZA2;ARCN1
cellular response to hypoxia (GO:0071456)	5/131	0.00526692	0.0531981	1.2741	0	0	4.73882	24.8613	PSMB4;UBB;PSMD2;PSMD3;PSMA7
regulation of oxidoreductase activity (GO:0051341)	2023-02-13	0.005268	0.0531981	1.2741	0	0	21.4491	112.524	OXA1L;HP
positive regulation of nuclear-transcribed mRNA poly(A) tail shortening (GO:0060213)	2023-02-13	0.005268	0.0531981	1.2741	0	0	21.4491	112.524	CNOT7;CNOT1
pre-mRNA cleavage required for polyadenylation (GO:0098789)	2023-02-13	0.005268	0.0531981	1.2741	0	0	21.4491	112.524	NUDT21;CPSF6
protein heterotetramerization (GO:0051290)	2023-02-13	0.005268	0.0531981	1.2741	0	0	21.4491	112.524	NUDT21;CPSF6
cellular respiration (GO:0045333)	3/42	0.00543154	0.053965	1.26789	0	0	9.11608	47.5452	OXA1L;ETFA;SDHA
positive regulation of ATPase activity (GO:0032781)	3/42	0.00543154	0.053965	1.26789	0	0	9.11608	47.5452	DHX9;HNRNPU;AHSA1
respiratory electron transport chain (GO:0022904)	2023-02-14	0.00611183	0.0586537	1.2317	0	0	19.6607	100.221	ETFA;SDHA
mRNA cleavage involved in mRNA processing (GO:0098787)	2023-02-14	0.00611183	0.0586537	1.2317	0	0	19.6607	100.221	NUDT21;CPSF6
positive regulation of mRNA catabolic process (GO:0061014)	3/44	0.00618911	0.0586537	1.2317	0	0	8.67051	44.0892	CNOT7;CNOT1;CNOT8
intracellular steroid hormone receptor signaling pathway (GO:0030518)	3/44	0.00618911	0.0586537	1.2317	0	0	8.67051	44.0892	DDX17;DDX5;PHB
mRNA catabolic process (GO:0006402)	3/44	0.00618911	0.0586537	1.2317	0	0	8.67051	44.0892	DDX5;THRAP3;CNOT10
mRNA stabilization (GO:0048255)	3/44	0.00618911	0.0586537	1.2317	0	0	8.67051	44.0892	DHX9;THRAP3;HNRNPU
cytokine-mediated signaling pathway (GO:0019221)	12/621	0.00692901	0.06095	1.21503	0	0	2.39708	11.9184	HSPA8;PSMB4;UBB;OAS2;PSMD2;CAPZA1;PSMD3;RPLP0;ADAR;TRIM21;PSMA7;HSP90B1
positive regulation of nucleocytoplasmic transport (GO:0046824)	3/46	0.00700669	0.06095	1.21503	0	0	8.2664	41.0087	CPSF6;DHX9;IPO5
acute-phase response (GO:0006953)	2023-02-15	0.00701294	0.06095	1.21503	0	0	18.1474	90.0112	ITIH4;AHSG
androgen receptor signaling pathway (GO:0030521)	2023-02-15	0.00701294	0.06095	1.21503	0	0	18.1474	90.0112	DDX17;DDX5
regulation of nuclear-transcribed mRNA catabolic process, deadenylation-dependent decay (GO:1900151)	2023-02-15	0.00701294	0.06095	1.21503	0	0	18.1474	90.0112	CNOT7;CNOT1
regulation of nuclear-transcribed mRNA poly(A) tail shortening (GO:0060211)	2023-02-15	0.00701294	0.06095	1.21503	0	0	18.1474	90.0112	CNOT7;CNOT1
electron transport chain (GO:0022900)	2023-02-15	0.00701294	0.06095	1.21503	0	0	18.1474	90.0112	ETFA;SDHA
positive regulation of DNA damage response, signal transduction by p53 class mediator (GO:0043517)	2023-02-15	0.00701294	0.06095	1.21503	0	0	18.1474	90.0112	DDX5;EEF1E1
positive regulation of nuclear-transcribed mRNA catabolic process, deadenylation-dependent decay (GO:1900153)	2023-02-15	0.00701294	0.06095	1.21503	0	0	18.1474	90.0112	CNOT7;CNOT1
modulation by host of viral genome replication (GO:0044827)	2023-02-15	0.00701294	0.06095	1.21503	0	0	18.1474	90.0112	NUCKS1;PHB
myoblast differentiation (GO:0045445)	2023-02-15	0.00701294	0.06095	1.21503	0	0	18.1474	90.0112	DDX17;DDX5
SCF-dependent proteasomal ubiquitin-dependent protein catabolic process (GO:0031146)	4/89	0.00702508	0.06095	1.21503	0	0	5.59745	27.7537	PSMB4;PSMD2;PSMD3;PSMA7
negative regulation of mitotic cell cycle phase transition (GO:1901991)	4/92	0.00788377	0.0679217	1.16799	0	0	5.40581	26.18	PSMB4;PSMD2;PSMD3;PSMA7
regulation of cell cycle phase transition (GO:1901987)	4/95	0.00880871	0.0753634	1.12284	0	0	5.2268	24.7333	PSMB4;PSMD2;PSMD3;PSMA7
protein heterooligomerization (GO:0051291)	2023-02-17	0.0089829	0.0763237	1.11734	0	0	15.7262	74.1086	NUDT21;CPSF6
antigen processing and presentation of exogenous peptide antigen via MHC class II (GO:0019886)	4/98	0.00980185	0.0827115	1.08243	0	0	5.05922	23.3998	CAPZB;CAPZA1;CLTC;CAPZA2
regulation of mRNA polyadenylation (GO:1900363)	2023-02-18	0.0100497	0.0830958	1.08042	0	0	14.7426	67.8188	NUDT21;CPSF6
intracellular estrogen receptor signaling pathway (GO:0030520)	2023-02-18	0.0100497	0.0830958	1.08042	0	0	14.7426	67.8188	DDX17;DDX5
positive regulation of mRNA splicing, via spliceosome (GO:0048026)	2023-02-18	0.0100497	0.0830958	1.08042	0	0	14.7426	67.8188	THRAP3;TRA2B
antigen processing and presentation of peptide antigen via MHC class II (GO:0002495)	4/100	0.0105027	0.0852536	1.06929	0	0	4.95331	22.5679	CAPZB;CAPZA1;CLTC;CAPZA2
cellular response to interleukin-1 (GO:0071347)	5/155	0.0105183	0.0852536	1.06929	0	0	3.97576	18.1081	PSMB4;UBB;PSMD2;PSMD3;PSMA7
positive regulation of NF-kappaB transcription factor activity (GO:0051092)	5/155	0.0105183	0.0852536	1.06929	0	0	3.97576	18.1081	UBB;DHX9;TRIM21;S100A9;S100A8
aspartate family amino acid metabolic process (GO:0009066)	2023-02-19	0.0111698	0.0887822	1.05167	0	0	13.8746	62.3601	MTHFD1;ASS1
establishment of skin barrier (GO:0061436)	2023-02-19	0.0111698	0.0887822	1.05167	0	0	13.8746	62.3601	FLG;HRNR
regulation of water loss via skin (GO:0033561)	2023-02-19	0.0111698	0.0887822	1.05167	0	0	13.8746	62.3601	FLG;HRNR
negative regulation of protein modification by small protein conjugation or removal (GO:1903321)	3/55	0.0114557	0.0898947	1.04627	0	0	6.83257	30.5365	RPL5;BAG2;TRIM21
positive regulation of response to DNA damage stimulus (GO:2001022)	3/55	0.0114557	0.0898947	1.04627	0	0	6.83257	30.5365	DDX5;DHX9;EEF1E1
antigen processing and presentation of exogenous peptide antigen (GO:0002478)	4/103	0.0116136	0.0905566	1.04308	0	0	4.80248	21.3978	CAPZB;CAPZA1;CLTC;CAPZA2
negative regulation of telomere maintenance via telomerase (GO:0032211)	2023-02-20	0.0123422	0.0950351	1.02212	0	0	13.1032	57.5849	HNRNPU;HNRNPA1
positive regulation of protein processing (GO:0010954)	2023-02-20	0.0123422	0.0950351	1.02212	0	0	13.1032	57.5849	BAG2;MYH9
dicarboxylic acid metabolic process (GO:0043648)	3/57	0.0126204	0.0965735	1.01514	0	0	6.57884	28.7656	MTHFD1;SDHA;ASS1
nucleotide-excision repair, DNA duplex unwinding (GO:0000717)	2023-02-22	0.01484	0.112165	0.950142	0	0	11.7917	49.6479	PARP1;UBB
proteasomal ubiquitin-independent protein catabolic process (GO:0010499)	2023-02-22	0.01484	0.112165	0.950142	0	0	11.7917	49.6479	PSMB4;PSMA7
Fc-epsilon receptor signaling pathway (GO:0038095)	4/111	0.0149363	0.112205	0.949989	0	0	4.44162	18.6724	PSMB4;PSMD2;PSMD3;PSMA7
Fc receptor signaling pathway (GO:0038093)	4/112	0.0153895	0.114909	0.939648	0	0	4.40027	18.367	PSMB4;PSMD2;PSMD3;PSMA7
nucleotide-excision repair, DNA damage recognition (GO:0000715)	2023-02-23	0.0161636	0.119243	0.923568	0	0	11.2296	46.322	PARP1;UBB
positive regulation of mRNA processing (GO:0050685)	2023-02-23	0.0161636	0.119243	0.923568	0	0	11.2296	46.322	THRAP3;TRA2B
positive regulation of viral process (GO:0048524)	3/63	0.0165085	0.121062	0.916991	0	0	5.91916	24.2915	CNOT7;DHX9;ADAR
cellular response to lectin (GO:1990858)	4/115	0.0168009	0.121757	0.914506	0	0	4.28069	17.4923	PSMB4;PSMD2;PSMD3;PSMA7
stimulatory C-type lectin receptor signaling pathway (GO:0002223)	4/115	0.0168009	0.121757	0.914506	0	0	4.28069	17.4923	PSMB4;PSMD2;PSMD3;PSMA7
tumor necrosis factor-mediated signaling pathway (GO:0033209)	4/116	0.0172887	0.12456	0.904623	0	0	4.24225	17.2138	PSMB4;PSMD2;PSMD3;PSMA7
defense response to fungus (GO:0050832)	2023-02-24	0.0175356	0.125604	0.900996	0	0	10.7186	43.3409	S100A9;S100A8
regulation of mitotic cell cycle (GO:0007346)	5/178	0.0181625	0.129342	0.88826	0	0	3.44316	13.8016	PSMB4;PSMD2;PSMD3;HNRNPU;PSMA7
positive regulation of cell death (GO:0010942)	3/66	0.0186766	0.131635	0.880628	0	0	5.63644	22.4358	HP;PHB;HTATIP2
negative regulation of cellular macromolecule biosynthetic process (GO:2000113)	10/547	0.018765	0.131635	0.880628	0	0	2.24546	8.92742	HSPA8;CNOT7;RBM15;CTBP1;CNOT1;RPL13A;CNOT10;PHB;CNOT8;SMARCA2
innate immune response activating cell surface receptor signaling pathway (GO:0002220)	4/119	0.018805	0.131635	0.880628	0	0	4.13096	16.4149	PSMB4;PSMD2;PSMD3;PSMA7
positive regulation of cellular biosynthetic process (GO:0031328)	5/180	0.0189632	0.131993	0.87945	0	0	3.40346	13.4956	RPS4X;RPL5;DHX9;PRKDC;ASS1
regulation of viral genome replication (GO:0045069)	3/67	0.0194327	0.1345	0.871276	0	0	5.54809	21.8639	CNOT7;OAS2;ADAR
proteasome-mediated ubiquitin-dependent protein catabolic process (GO:0043161)	7/321	0.0201303	0.138551	0.858391	0	0	2.66914	10.4244	PSMB4;UBB;PSMD2;PSMD3;ERLIN1;PSMA7;HSP90B1
negative regulation of proteolysis involved in cellular protein catabolic process (GO:1903051)	2023-02-26	0.0204217	0.139003	0.856975	0	0	9.8244	38.2283	RPL5;RPL23
global genome nucleotide-excision repair (GO:0070911)	2023-02-26	0.0204217	0.139003	0.856975	0	0	9.8244	38.2283	UBB;PARP1
positive regulation of gene silencing by miRNA (GO:2000637)	2023-02-27	0.021934	0.147665	0.830723	0	0	9.43095	36.0236	DDX5;DHX9
mitotic chromosome condensation (GO:0007076)	2023-02-27	0.021934	0.147665	0.830723	0	0	9.43095	36.0236	SMC4;NCAPH
regulation of mitotic cell cycle phase transition (GO:1901990)	5/188	0.0223977	0.149857	0.824322	0	0	3.25335	12.3588	PSMB4;UBB;PSMD2;PSMD3;PSMA7
protein tetramerization (GO:0051262)	3/71	0.0226245	0.149857	0.824322	0	0	5.22068	19.7797	OXA1L;NUDT21;CPSF6
nucleic acid metabolic process (GO:0090304)	3/71	0.0226245	0.149857	0.824322	0	0	5.22068	19.7797	HNRNPU;HNRNPR;HNRNPA1
regulation of DNA damage response, signal transduction by p53 class mediator (GO:0043516)	2023-02-28	0.0234911	0.154765	0.810327	0	0	9.06777	34.0144	DDX5;EEF1E1
response to molecule of bacterial origin (GO:0002237)	3/73	0.024321	0.158543	0.799853	0	0	5.071	18.8459	C4B;S100A9;S100A8
positive regulation of macromolecule biosynthetic process (GO:0010557)	4/129	0.0244431	0.158543	0.799853	0	0	3.79855	14.098	RPS4X;RPL5;DHX9;PRKDC
regulation of primary metabolic process (GO:0080090)	4/130	0.0250571	0.158543	0.799853	0	0	3.76822	13.8919	PSMB4;PSMD2;PSMD3;PSMA7
positive regulation of canonical Wnt signaling pathway (GO:0090263)	4/130	0.0250571	0.158543	0.799853	0	0	3.76822	13.8919	PSMB4;PSMD2;PSMD3;PSMA7
negative regulation of mRNA catabolic process (GO:1902373)	2/29	0.0250924	0.158543	0.799853	0	0	8.73148	32.1772	THRAP3;HNRNPU
nucleotide-excision repair, preincision complex assembly (GO:0006294)	2/29	0.0250924	0.158543	0.799853	0	0	8.73148	32.1772	UBB;PARP1
positive regulation of viral genome replication (GO:0045070)	2/29	0.0250924	0.158543	0.799853	0	0	8.73148	32.1772	CNOT7;ADAR
mitotic nuclear division (GO:0140014)	3/74	0.0251944	0.158543	0.799853	0	0	4.99933	18.4032	SMC3;SMC1A;SMC4
cellular response to tumor necrosis factor (GO:0071356)	5/194	0.0252227	0.158543	0.799853	0	0	3.14911	11.5888	PSMB4;DHX9;PSMD2;PSMD3;PSMA7
protein-containing complex assembly (GO:0065003)	6/267	0.0268261	0.166918	0.777496	0	0	2.74306	9.92543	CDC123;CAND1;DHX9;CAPZA1;FGG;CAPZA2
protein deubiquitination (GO:0016579)	6/267	0.0268261	0.166918	0.777496	0	0	2.74306	9.92543	USP7;PSMB4;UBB;PSMD2;PSMD3;PSMA7
regulation of RNA splicing (GO:0043484)	3/76	0.0269913	0.167102	0.777018	0	0	4.86187	17.5622	RPS26;RBM39;TRA2B
positive regulation of type I interferon production (GO:0032481)	3/77	0.0279148	0.171955	0.764584	0	0	4.79592	17.1627	OAS2;DHX9;PRKDC
activation of protein kinase B activity (GO:0032148)	2/31	0.0284238	0.173357	0.761058	0	0	8.12849	28.9417	OSBPL8;CCDC88A
positive regulation of RNA splicing (GO:0033120)	2/31	0.0284238	0.173357	0.761058	0	0	8.12849	28.9417	THRAP3;TRA2B
cellular protein modification process (GO:0006464)	15/1025	0.0285873	0.173495	0.760712	0	0	1.80326	6.41021	SPRR2E;FLG;DSP;PARP1;CTBP1;PRKDC;AHSG;FGG;CP;PSMA7;HSP90B1;PSMB4;CAND1;PSMD2;PSMD3
negative regulation of DNA biosynthetic process (GO:2000279)	2/32	0.0301523	0.180328	0.743936	0	0	7.85714	27.5117	HNRNPU;HNRNPA1
regulation of intracellular estrogen receptor signaling pathway (GO:0033146)	2/32	0.0301523	0.180328	0.743936	0	0	7.85714	27.5117	CNOT1;CNOT2
intra-Golgi vesicle-mediated transport (GO:0006891)	2/32	0.0301523	0.180328	0.743936	0	0	7.85714	27.5117	COPB2;COPB1
skin development (GO:0043588)	3/80	0.0307854	0.182696	0.738271	0	0	4.60837	16.0404	DSP;FLG;HRNR
protein modification by small protein removal (GO:0070646)	6/276	0.0308448	0.182696	0.738271	0	0	2.65041	9.2202	USP7;PSMB4;UBB;PSMD2;PSMD3;PSMA7
DNA metabolic process (GO:0006259)	6/277	0.0313143	0.184589	0.733793	0	0	2.64049	9.14582	USP7;UBB;PARP1;PRKDC;MCM4;SMC1A
negative regulation of transcription, DNA-templated (GO:0045892)	14/948	0.031711	0.185506	0.731642	0	0	1.81563	6.26589	HSPA8;DDX5;RBM15;PARP1;RPL10;CTBP1;RPL23;HNRNPU;PHB;SMARCA2;CNOT7;UBB;CNOT1;CNOT2
positive regulation of cellular amide metabolic process (GO:0034250)	3/81	0.0317755	0.185506	0.731642	0	0	4.54906	15.69	RPS4X;RPL5;PRKDC
RNA stabilization (GO:0043489)	2/33	0.0319215	0.185506	0.731642	0	0	7.6033	26.1894	THRAP3;HNRNPU
negative regulation of transcription by RNA polymerase II (GO:0000122)	11/684	0.0321775	0.186116	0.730217	0	0	1.96928	6.76742	DDX5;UBB;PARP1;RPL10;CTBP1;CNOT1;RPL23;CNOT2;HNRNPU;PHB;SMARCA2
positive regulation of cellular catabolic process (GO:0031331)	4/141	0.0324275	0.186685	0.728889	0	0	3.46372	11.8762	CNOT7;CNOT1;CNOT8;TRIM21
sister chromatid segregation (GO:0000819)	2/34	0.0337307	0.191503	0.717824	0	0	7.36533	24.9637	SMC1A;SMC4
termination of RNA polymerase II transcription (GO:0006369)	2/34	0.0337307	0.191503	0.717824	0	0	7.36533	24.9637	NUDT21;SNRPE
protein destabilization (GO:0031648)	2/34	0.0337307	0.191503	0.717824	0	0	7.36533	24.9637	TRIM21;SERF2
receptor-mediated endocytosis (GO:0006898)	4/143	0.03389	0.191525	0.717774	0	0	3.41354	11.5536	CLTC;HP;DNAJC13;HSP90B1
regulation of mitotic spindle organization (GO:0060236)	2/35	0.0355789	0.198773	0.701643	0	0	7.14177	23.825	CLTC;HNRNPU
protein ubiquitination (GO:0016567)	9/525	0.0357873	0.198773	0.701643	0	0	2.09237	6.96794	USP7;PSMB4;CAND1;UBB;PRKDC;PSMD2;PSMD3;TRIM21;PSMA7
retrograde vesicle-mediated transport, Golgi to endoplasmic reticulum (GO:0006890)	3/85	0.0359009	0.198773	0.701643	0	0	4.32627	14.3935	COPB2;COPB1;ARCN1
regulation of androgen receptor signaling pathway (GO:0060765)	2/36	0.0374656	0.198773	0.701643	0	0	6.93137	22.7649	DDX5;PHB
regulation of mRNA processing (GO:0050684)	2/36	0.0374656	0.198773	0.701643	0	0	6.93137	22.7649	RBM39;DHX9
platelet aggregation (GO:0070527)	2/36	0.0374656	0.198773	0.701643	0	0	6.93137	22.7649	FGG;MYH9
positive regulation of interferon-beta production (GO:0032728)	2/36	0.0374656	0.198773	0.701643	0	0	6.93137	22.7649	DHX9;OAS2
regulation of G2/M transition of mitotic cell cycle (GO:0010389)	4/149	0.0385054	0.198773	0.701643	0	0	3.27129	10.6545	PSMB4;PSMD2;PSMD3;PSMA7
protein transport (GO:0015031)	7/369	0.0386522	0.198773	0.701643	0	0	2.30953	7.51325	COPB2;CLTC;FGG;AFM;MYH9;HSP90B1;ARCN1
nucleotide-excision repair, DNA incision, 5'-to lesion (GO:0006296)	2/37	0.0393898	0.198773	0.701643	0	0	6.73299	21.7762	UBB;PARP1
regulation of type I interferon production (GO:0032479)	3/89	0.0402883	0.198773	0.701643	0	0	4.12422	13.2457	DHX9;PRKDC;TRIM21
positive regulation of inflammatory response (GO:0050729)	3/89	0.0402883	0.198773	0.701643	0	0	4.12422	13.2457	DHX9;S100A9;S100A8
negative regulation of innate immune response (GO:0045824)	2/38	0.0413508	0.198773	0.701643	0	0	6.54563	20.8522	CNOT7;TRIM21
protein complex oligomerization (GO:0051259)	3/90	0.0414257	0.198773	0.701643	0	0	4.07661	12.9793	OXA1L;NUDT21;CPSF6
positive regulation of Wnt signaling pathway (GO:0030177)	4/153	0.0417727	0.198773	0.701643	0	0	3.18283	10.1071	PSMB4;PSMD2;PSMD3;PSMA7
activation of protein kinase C activity (GO:1990051)	2023-01-05	0.0417875	0.198773	0.701643	0	0	29.3284	93.1223	PHB
negative regulation of cholesterol biosynthetic process (GO:0045541)	2023-01-05	0.0417875	0.198773	0.701643	0	0	29.3284	93.1223	ERLIN1
negative regulation of cholesterol metabolic process (GO:0090206)	2023-01-05	0.0417875	0.198773	0.701643	0	0	29.3284	93.1223	ERLIN1
negative regulation of histone H4 acetylation (GO:0090241)	2023-01-05	0.0417875	0.198773	0.701643	0	0	29.3284	93.1223	CTBP1
negative regulation of hydrogen peroxide metabolic process (GO:0010727)	2023-01-05	0.0417875	0.198773	0.701643	0	0	29.3284	93.1223	HP
regulation of cytochrome-c oxidase activity (GO:1904959)	2023-01-05	0.0417875	0.198773	0.701643	0	0	29.3284	93.1223	NDUFA4
cellular response to antibiotic (GO:0071236)	2023-01-05	0.0417875	0.198773	0.701643	0	0	29.3284	93.1223	RPL23
negative regulation of sterol biosynthetic process (GO:0106119)	2023-01-05	0.0417875	0.198773	0.701643	0	0	29.3284	93.1223	ERLIN1
cellular response to sodium arsenite (GO:1903936)	2023-01-05	0.0417875	0.198773	0.701643	0	0	29.3284	93.1223	HNRNPA1
regulation of integrin biosynthetic process (GO:0045113)	2023-01-05	0.0417875	0.198773	0.701643	0	0	29.3284	93.1223	S100A9
chronic inflammatory response (GO:0002544)	2023-01-05	0.0417875	0.198773	0.701643	0	0	29.3284	93.1223	S100A9
oxaloacetate transport (GO:0015729)	2023-01-05	0.0417875	0.198773	0.701643	0	0	29.3284	93.1223	SLC25A11
regulation of plasma membrane organization (GO:1903729)	2023-01-05	0.0417875	0.198773	0.701643	0	0	29.3284	93.1223	MYH9
embryonic viscerocranium morphogenesis (GO:0048703)	2023-01-05	0.0417875	0.198773	0.701643	0	0	29.3284	93.1223	MTHFD1
regulation of protein import (GO:1904589)	2023-01-05	0.0417875	0.198773	0.701643	0	0	29.3284	93.1223	HSPA8
positive regulation by host of viral genome replication (GO:0044829)	2023-01-05	0.0417875	0.198773	0.701643	0	0	29.3284	93.1223	NUCKS1
regulation of protein monoubiquitination (GO:1902525)	2023-01-05	0.0417875	0.198773	0.701643	0	0	29.3284	93.1223	UBB
positive regulation of attachment of spindle microtubules to kinetochore (GO:0051987)	2023-01-05	0.0417875	0.198773	0.701643	0	0	29.3284	93.1223	HNRNPU
regulation of ribonuclease activity (GO:0060700)	2023-01-05	0.0417875	0.198773	0.701643	0	0	29.3284	93.1223	OAS2
positive regulation of DNA demethylation (GO:1901537)	2023-01-05	0.0417875	0.198773	0.701643	0	0	29.3284	93.1223	USP7
positive regulation of interleukin-18 production (GO:0032741)	2023-01-05	0.0417875	0.198773	0.701643	0	0	29.3284	93.1223	DHX9
positive regulation of intrinsic apoptotic signaling pathway by p53 class mediator (GO:1902255)	2023-01-05	0.0417875	0.198773	0.701643	0	0	29.3284	93.1223	UBB
response to sodium arsenite (GO:1903935)	2023-01-05	0.0417875	0.198773	0.701643	0	0	29.3284	93.1223	HNRNPA1
positive regulation of protein localization to cilium (GO:1903566)	2023-01-05	0.0417875	0.198773	0.701643	0	0	29.3284	93.1223	CCDC88A
positive regulation of protein monoubiquitination (GO:1902527)	2023-01-05	0.0417875	0.198773	0.701643	0	0	29.3284	93.1223	UBB
mitochondrial DNA repair (GO:0043504)	2023-01-05	0.0417875	0.198773	0.701643	0	0	29.3284	93.1223	PARP1
DNA repair (GO:0006281)	6/298	0.0422695	0.200292	0.698336	0	0	2.44796	7.74459	UBB;PARP1;PRKDC;TNKS1BP1;NUCKS1;SMC1A
nucleotide-excision repair, DNA incision (GO:0033683)	2/39	0.0433479	0.204615	0.689062	0	0	6.3684	19.9872	UBB;PARP1
negative regulation of programmed cell death (GO:0043069)	7/381	0.0446062	0.205064	0.688111	0	0	2.23405	6.94763	UBB;RPL10;PRKDC;CAT;RPS3A;HSP90B1;HTATIP2
positive regulation of double-strand break repair (GO:2000781)	2/40	0.0453803	0.205064	0.688111	0	0	6.2005	19.1762	PARP1;PRKDC
T cell receptor signaling pathway (GO:0050852)	4/158	0.0460714	0.205064	0.688111	0	0	3.0787	9.47491	PSMB4;PSMD2;PSMD3;PSMA7
gluconeogenesis (GO:0006094)	2/41	0.0474472	0.205064	0.688111	0	0	6.04121	18.4144	ALDOC;SLC25A11
regulation of viral transcription (GO:0046782)	2/41	0.0474472	0.205064	0.688111	0	0	6.04121	18.4144	DHX9;TRIM21
keratinocyte differentiation (GO:0030216)	2/41	0.0474472	0.205064	0.688111	0	0	6.04121	18.4144	FLG;DSP
regulation of ubiquitin-dependent protein catabolic process (GO:2000058)	2/42	0.049548	0.205064	0.688111	0	0	5.88988	17.698	RPL5;RPL23
double-strand break repair via homologous recombination (GO:0000724)	3/97	0.0498342	0.205064	0.688111	0	0	3.77169	11.3115	PARP1;MCM4;NUCKS1
acetyl-CoA biosynthetic process from pyruvate (GO:0006086)	2023-01-06	0.0499343	0.205064	0.688111	0	0	23.4615	70.3153	DLD
protein-DNA complex subunit organization (GO:0071824)	2023-01-06	0.0499343	0.205064	0.688111	0	0	23.4615	70.3153	RPL23
purine nucleobase transport (GO:0006863)	2023-01-06	0.0499343	0.205064	0.688111	0	0	23.4615	70.3153	VDAC3
aspartate metabolic process (GO:0006531)	2023-01-06	0.0499343	0.205064	0.688111	0	0	23.4615	70.3153	ASS1
astrocyte development (GO:0014002)	2023-01-06	0.0499343	0.205064	0.688111	0	0	23.4615	70.3153	S100A9
negative regulation of glucocorticoid receptor signaling pathway (GO:2000323)	2023-01-06	0.0499343	0.205064	0.688111	0	0	23.4615	70.3153	PHB
axo-dendritic transport (GO:0008088)	2023-01-06	0.0499343	0.205064	0.688111	0	0	23.4615	70.3153	HSPA8
bundle of His cell-Purkinje myocyte adhesion involved in cell communication (GO:0086073)	2023-01-06	0.0499343	0.205064	0.688111	0	0	23.4615	70.3153	DSP
regulation of DNA demethylation (GO:1901535)	2023-01-06	0.0499343	0.205064	0.688111	0	0	23.4615	70.3153	USP7
negative regulation of sequestering of triglyceride (GO:0010891)	2023-01-06	0.0499343	0.205064	0.688111	0	0	23.4615	70.3153	OSBPL8
cellular response to salt (GO:1902075)	2023-01-06	0.0499343	0.205064	0.688111	0	0	23.4615	70.3153	HNRNPA1
regulation of hyaluronan biosynthetic process (GO:1900125)	2023-01-06	0.0499343	0.205064	0.688111	0	0	23.4615	70.3153	CLTC
cellular response to X-ray (GO:0071481)	2023-01-06	0.0499343	0.205064	0.688111	0	0	23.4615	70.3153	NUCKS1
nuclear cell cycle DNA replication initiation (GO:1902315)	2023-01-06	0.0499343	0.205064	0.688111	0	0	23.4615	70.3153	MCM4
regulation of macromolecule biosynthetic process (GO:0010556)	2023-01-06	0.0499343	0.205064	0.688111	0	0	23.4615	70.3153	S100A9
peptidyl-glutamine methylation (GO:0018364)	2023-01-06	0.0499343	0.205064	0.688111	0	0	23.4615	70.3153	FBL
regulation of nuclease activity (GO:0032069)	2023-01-06	0.0499343	0.205064	0.688111	0	0	23.4615	70.3153	OAS2
regulation of pro-B cell differentiation (GO:2000973)	2023-01-06	0.0499343	0.205064	0.688111	0	0	23.4615	70.3153	NUDT21
regulation of protein localization to cilium (GO:1903564)	2023-01-06	0.0499343	0.205064	0.688111	0	0	23.4615	70.3153	CCDC88A
establishment of mitochondrion localization, microtubule-mediated (GO:0034643)	2023-01-06	0.0499343	0.205064	0.688111	0	0	23.4615	70.3153	UBB
regulation of retrograde transport, endosome to Golgi (GO:1905279)	2023-01-06	0.0499343	0.205064	0.688111	0	0	23.4615	70.3153	USP7
response to DNA damage checkpoint signaling (GO:0072423)	2023-01-06	0.0499343	0.205064	0.688111	0	0	23.4615	70.3153	SMC1A
SCF complex assembly (GO:0010265)	2023-01-06	0.0499343	0.205064	0.688111	0	0	23.4615	70.3153	CAND1
snoRNA localization (GO:0048254)	2023-01-06	0.0499343	0.205064	0.688111	0	0	23.4615	70.3153	FBL
succinate transmembrane transport (GO:0071422)	2023-01-06	0.0499343	0.205064	0.688111	0	0	23.4615	70.3153	SLC25A11
macromolecule biosynthetic process (GO:0009059)	2023-01-06	0.0499343	0.205064	0.688111	0	0	23.4615	70.3153	RPS23
maintenance of DNA methylation (GO:0010216)	2023-01-06	0.0499343	0.205064	0.688111	0	0	23.4615	70.3153	USP7
mitochondrial proton-transporting ATP synthase complex assembly (GO:0033615)	2023-01-06	0.0499343	0.205064	0.688111	0	0	23.4615	70.3153	OXA1L
mitotic DNA replication initiation (GO:1902975)	2023-01-06	0.0499343	0.205064	0.688111	0	0	23.4615	70.3153	MCM4
ventricular compact myocardium morphogenesis (GO:0003223)	2023-01-06	0.0499343	0.205064	0.688111	0	0	23.4615	70.3153	DSP
monoubiquitinated protein deubiquitination (GO:0035520)	2023-01-06	0.0499343	0.205064	0.688111	0	0	23.4615	70.3153	USP7
positive regulation of defense response (GO:0031349)	3/98	0.0510984	0.206903	0.684234	0	0	3.7318	11.0984	DHX9;S100A9;S100A8
RNA splicing (GO:0008380)	3/98	0.0510984	0.206903	0.684234	0	0	3.7318	11.0984	RSRC1;TRA2B;LUC7L3
double-strand break repair (GO:0006302)	4/164	0.0515436	0.206903	0.684234	0	0	2.96235	8.78434	PARP1;PRKDC;TNKS1BP1;NUCKS1
cellular glucose homeostasis (GO:0001678)	2/43	0.0516819	0.206903	0.684234	0	0	5.74593	17.0232	TRA2B;NUCKS1
protein polyubiquitination (GO:0000209)	6/314	0.0520601	0.206903	0.684234	0	0	2.31889	6.85316	PSMB4;UBB;PSMD2;PSMD3;TRIM21;PSMA7
negative regulation of canonical Wnt signaling pathway (GO:0090090)	4/165	0.0524888	0.206903	0.684234	0	0	2.9438	8.67584	PSMB4;PSMD2;PSMD3;PSMA7
hexose biosynthetic process (GO:0019319)	2/44	0.0538483	0.206903	0.684234	0	0	5.60884	16.3867	ALDOC;SLC25A11
homotypic cell-cell adhesion (GO:0034109)	2/44	0.0538483	0.206903	0.684234	0	0	5.60884	16.3867	FGG;MYH9
mitotic spindle assembly (GO:0090307)	2/44	0.0538483	0.206903	0.684234	0	0	5.60884	16.3867	SMC3;SMC1A
cellular protein-containing complex assembly (GO:0034622)	4/168	0.055381	0.206903	0.684234	0	0	2.88951	8.36085	DHX9;HSPA4;CLTC;FGG
membrane organization (GO:0061024)	5/242	0.0560264	0.206903	0.684234	0	0	2.50518	7.21975	OXA1L;HSPA8;CCDC88A;UBB;CLTC
regulation of insulin receptor signaling pathway (GO:0046626)	2/45	0.0560463	0.206903	0.684234	0	0	5.47813	15.7856	AHSG;NUCKS1
chromosome condensation (GO:0030261)	2/45	0.0560463	0.206903	0.684234	0	0	5.47813	15.7856	SMC4;NCAPH
zymogen activation (GO:0031638)	2/45	0.0560463	0.206903	0.684234	0	0	5.47813	15.7856	FGG;HP
regulation of cell death (GO:0010941)	3/102	0.0563094	0.206903	0.684234	0	0	3.58029	10.3001	UBB;HP;PHB
positive regulation of cellular protein metabolic process (GO:0032270)	3/102	0.0563094	0.206903	0.684234	0	0	3.58029	10.3001	RPS4X;RPL5;PRKDC
mitotic sister chromatid segregation (GO:0000070)	3/102	0.0563094	0.206903	0.684234	0	0	3.58029	10.3001	SMC1A;SMC4;NCAPH
negative regulation of gene expression (GO:0010629)	6/322	0.0574347	0.206903	0.684234	0	0	2.25926	6.45495	RPS26;CNOT7;CNOT1;RPL13A;CNOT10;CNOT8
proton-transporting ATP synthase complex assembly (GO:0043461)	2023-01-07	0.0580123	0.206903	0.684234	0	0	19.5503	55.6617	OXA1L
astrocyte differentiation (GO:0048708)	2023-01-07	0.0580123	0.206903	0.684234	0	0	19.5503	55.6617	S100A9
cardiac muscle cell-cardiac muscle cell adhesion (GO:0086042)	2023-01-07	0.0580123	0.206903	0.684234	0	0	19.5503	55.6617	DSP
negative regulation of protein kinase activity by regulation of protein phosphorylation (GO:0044387)	2023-01-07	0.0580123	0.206903	0.684234	0	0	19.5503	55.6617	ADAR
negative regulation of retinoic acid receptor signaling pathway (GO:0048387)	2023-01-07	0.0580123	0.206903	0.684234	0	0	19.5503	55.6617	CNOT1
cellular response to laminar fluid shear stress (GO:0071499)	2023-01-07	0.0580123	0.206903	0.684234	0	0	19.5503	55.6617	ASS1
regulation of glucocorticoid receptor signaling pathway (GO:2000322)	2023-01-07	0.0580123	0.206903	0.684234	0	0	19.5503	55.6617	PHB
negative regulation of T cell apoptotic process (GO:0070233)	2023-01-07	0.0580123	0.206903	0.684234	0	0	19.5503	55.6617	PIP
citrulline metabolic process (GO:0000052)	2023-01-07	0.0580123	0.206903	0.684234	0	0	19.5503	55.6617	ASS1
desmosome organization (GO:0002934)	2023-01-07	0.0580123	0.206903	0.684234	0	0	19.5503	55.6617	DSP
detection of molecule of bacterial origin (GO:0032490)	2023-01-07	0.0580123	0.206903	0.684234	0	0	19.5503	55.6617	C4B
regulation of protein deubiquitination (GO:0090085)	2023-01-07	0.0580123	0.206903	0.684234	0	0	19.5503	55.6617	TRIM21
G-quadruplex DNA unwinding (GO:0044806)	2023-01-07	0.0580123	0.206903	0.684234	0	0	19.5503	55.6617	DHX9
positive regulation of cytoplasmic translation (GO:2000767)	2023-01-07	0.0580123	0.206903	0.684234	0	0	19.5503	55.6617	DHX9
response to host defenses (GO:0052200)	2023-01-07	0.0580123	0.206903	0.684234	0	0	19.5503	55.6617	UBB
positive regulation of humoral immune response (GO:0002922)	2023-01-07	0.0580123	0.206903	0.684234	0	0	19.5503	55.6617	PHB
RIG-I signaling pathway (GO:0039529)	2023-01-07	0.0580123	0.206903	0.684234	0	0	19.5503	55.6617	PHB
somatic recombination of immunoglobulin gene segments (GO:0016447)	2023-01-07	0.0580123	0.206903	0.684234	0	0	19.5503	55.6617	PRKDC
succinate transport (GO:0015744)	2023-01-07	0.0580123	0.206903	0.684234	0	0	19.5503	55.6617	SLC25A11
miRNA loading onto RISC involved in gene silencing by miRNA (GO:0035280)	2023-01-07	0.0580123	0.206903	0.684234	0	0	19.5503	55.6617	ADAR
mitochondrial DNA metabolic process (GO:0032042)	2023-01-07	0.0580123	0.206903	0.684234	0	0	19.5503	55.6617	PARP1
modulation by symbiont of host defense response (GO:0052031)	2023-01-07	0.0580123	0.206903	0.684234	0	0	19.5503	55.6617	UBB
white fat cell differentiation (GO:0050872)	2023-01-07	0.0580123	0.206903	0.684234	0	0	19.5503	55.6617	CTBP1
protein localization to cytoplasmic stress granule (GO:1903608)	2023-01-07	0.0580123	0.206903	0.684234	0	0	19.5503	55.6617	DHX9
alpha-amino acid metabolic process (GO:1901605)	2/46	0.0582754	0.206903	0.684234	0	0	5.35335	15.2173	MTHFD1;ASS1
establishment of protein localization to extracellular region (GO:0035592)	2/46	0.0582754	0.206903	0.684234	0	0	5.35335	15.2173	FGG;AFM
interleukin-12-mediated signaling pathway (GO:0035722)	2/46	0.0582754	0.206903	0.684234	0	0	5.35335	15.2173	CAPZA1;RPLP0
positive regulation of response to stimulus (GO:0048584)	2/46	0.0582754	0.206903	0.684234	0	0	5.35335	15.2173	DHX9;EEF1E1
posttranscriptional regulation of gene expression (GO:0010608)	2/46	0.0582754	0.206903	0.684234	0	0	5.35335	15.2173	NUDT21;RPL10
positive regulation of DNA-binding transcription factor activity (GO:0051091)	5/246	0.0592738	0.209843	0.678106	0	0	2.4631	6.95969	UBB;DHX9;TRIM21;S100A9;S100A8
nucleotide-excision repair (GO:0006289)	3/105	0.0603772	0.212475	0.672691	0	0	3.47446	9.75332	USP7;UBB;PARP1
epithelial to mesenchymal transition (GO:0001837)	2/47	0.0605348	0.212475	0.672691	0	0	5.23413	14.6793	DDX17;DDX5
telomere organization (GO:0032200)	2/47	0.0605348	0.212475	0.672691	0	0	5.23413	14.6793	PARP1;PRKDC
chromosome organization (GO:0051276)	3/106	0.061763	0.214615	0.66834	0	0	3.44056	9.58006	UBB;PARP1;NUCKS1
cellular response to interleukin-12 (GO:0071349)	2/48	0.0628239	0.214615	0.66834	0	0	5.12008	14.1694	CAPZA1;RPLP0
cellular response to ionizing radiation (GO:0071479)	2/48	0.0628239	0.214615	0.66834	0	0	5.12008	14.1694	TNKS1BP1;NUCKS1
positive regulation of DNA repair (GO:0045739)	2/48	0.0628239	0.214615	0.66834	0	0	5.12008	14.1694	PARP1;DHX9
regulation of interferon-beta production (GO:0032648)	2/49	0.065142	0.214615	0.66834	0	0	5.01089	13.6857	OAS2;DHX9
regulation of smooth muscle cell proliferation (GO:0048660)	2/49	0.065142	0.214615	0.66834	0	0	5.01089	13.6857	PRKDC;PHB
response to hydrogen peroxide (GO:0042542)	2/49	0.065142	0.214615	0.66834	0	0	5.01089	13.6857	CAT;HP
response to unfolded protein (GO:0006986)	2/49	0.065142	0.214615	0.66834	0	0	5.01089	13.6857	HSPA8;HSPA4
RNA catabolic process (GO:0006401)	2/49	0.065142	0.214615	0.66834	0	0	5.01089	13.6857	CNOT10;SKIV2L
adenosine to inosine editing (GO:0006382)	2023-01-08	0.066022	0.214615	0.66834	0	0	16.7566	45.5404	ADAR
aspartate family amino acid biosynthetic process (GO:0009067)	2023-01-08	0.066022	0.214615	0.66834	0	0	16.7566	45.5404	MTHFD1
regulation of apoptotic cell clearance (GO:2000425)	2023-01-08	0.066022	0.214615	0.66834	0	0	16.7566	45.5404	C4B
negative regulation of nitrogen compound metabolic process (GO:0051172)	2023-01-08	0.066022	0.214615	0.66834	0	0	16.7566	45.5404	CLTC
regulation of interleukin-18 production (GO:0032661)	2023-01-08	0.066022	0.214615	0.66834	0	0	16.7566	45.5404	DHX9
regulation of intrinsic apoptotic signaling pathway by p53 class mediator (GO:1902253)	2023-01-08	0.066022	0.214615	0.66834	0	0	16.7566	45.5404	UBB
peptidyl-proline hydroxylation to 4-hydroxy-L-proline (GO:0018401)	2023-01-08	0.066022	0.214615	0.66834	0	0	16.7566	45.5404	P4HA1
positive regulation of apoptotic cell clearance (GO:2000427)	2023-01-08	0.066022	0.214615	0.66834	0	0	16.7566	45.5404	C4B
fructose metabolic process (GO:0006000)	2023-01-08	0.066022	0.214615	0.66834	0	0	16.7566	45.5404	ALDOC
positive regulation of leukocyte differentiation (GO:1902107)	2023-01-08	0.066022	0.214615	0.66834	0	0	16.7566	45.5404	PRKDC
RNA secondary structure unwinding (GO:0010501)	2023-01-08	0.066022	0.214615	0.66834	0	0	16.7566	45.5404	DHX9
positive regulation of peptide secretion (GO:0002793)	2023-01-08	0.066022	0.214615	0.66834	0	0	16.7566	45.5404	FGG
SREBP signaling pathway (GO:0032933)	2023-01-08	0.066022	0.214615	0.66834	0	0	16.7566	45.5404	ERLIN1
sulfur amino acid biosynthetic process (GO:0000097)	2023-01-08	0.066022	0.214615	0.66834	0	0	16.7566	45.5404	MTHFD1
macromolecule modification (GO:0043412)	2023-01-08	0.066022	0.214615	0.66834	0	0	16.7566	45.5404	PARP1
methionine metabolic process (GO:0006555)	2023-01-08	0.066022	0.214615	0.66834	0	0	16.7566	45.5404	MTHFD1
pre-replicative complex assembly involved in nuclear cell cycle DNA replication (GO:0006267)	2023-01-08	0.066022	0.214615	0.66834	0	0	16.7566	45.5404	MCM4
progesterone receptor signaling pathway (GO:0050847)	2023-01-08	0.066022	0.214615	0.66834	0	0	16.7566	45.5404	PHB
protein localization to microtubule (GO:0035372)	2023-01-08	0.066022	0.214615	0.66834	0	0	16.7566	45.5404	HNRNPU
regulation of complement activation (GO:0030449)	2/50	0.0674885	0.217659	0.662223	0	0	4.90625	13.2263	C4B;PHB
positive regulation of cell morphogenesis involved in differentiation (GO:0010770)	2/50	0.0674885	0.217659	0.662223	0	0	4.90625	13.2263	PRKDC;FGG
iron ion transport (GO:0006826)	2/50	0.0674885	0.217659	0.662223	0	0	4.90625	13.2263	CLTC;CP
regulated exocytosis (GO:0045055)	4/180	0.0677911	0.218064	0.661415	0	0	2.69085	7.24196	ITIH4;AHSG;FGG;MYH9
mesenchymal cell differentiation (GO:0048762)	2/51	0.0698628	0.224143	0.649475	0	0	4.80588	12.7895	DDX17;DDX5
regulation of cytoskeleton organization (GO:0051493)	3/112	0.0703851	0.225232	0.647369	0	0	3.25018	8.62524	CCDC88A;S100A9;S100A8
regulation of intrinsic apoptotic signaling pathway (GO:2001242)	2/52	0.0722641	0.227809	0.642429	0	0	4.70952	12.3739	S100A9;S100A8
regulation of telomere maintenance via telomerase (GO:0032210)	2/52	0.0722641	0.227809	0.642429	0	0	4.70952	12.3739	HNRNPU;HNRNPA1
antigen receptor-mediated signaling pathway (GO:0050851)	4/185	0.0733531	0.227809	0.642429	0	0	2.61586	6.83384	PSMB4;PSMD2;PSMD3;PSMA7
activation of protein kinase activity (GO:0032147)	3/114	0.0733738	0.227809	0.642429	0	0	3.19129	8.33626	OSBPL8;CCDC88A;PHB
alpha-amino acid biosynthetic process (GO:1901607)	2023-01-09	0.0739639	0.227809	0.642429	0	0	14.6612	38.1805	MTHFD1
ATF6-mediated unfolded protein response (GO:0036500)	2023-01-09	0.0739639	0.227809	0.642429	0	0	14.6612	38.1805	HSP90B1
bundle of His cell to Purkinje myocyte communication (GO:0086069)	2023-01-09	0.0739639	0.227809	0.642429	0	0	14.6612	38.1805	DSP
CD40 signaling pathway (GO:0023035)	2023-01-09	0.0739639	0.227809	0.642429	0	0	14.6612	38.1805	PHB
cellular response to sterol depletion (GO:0071501)	2023-01-09	0.0739639	0.227809	0.642429	0	0	14.6612	38.1805	ERLIN1
regulation of histone H4 acetylation (GO:0090239)	2023-01-09	0.0739639	0.227809	0.642429	0	0	14.6612	38.1805	CTBP1
plasminogen activation (GO:0031639)	2023-01-09	0.0739639	0.227809	0.642429	0	0	14.6612	38.1805	FGG
estrogen biosynthetic process (GO:0006703)	2023-01-09	0.0739639	0.227809	0.642429	0	0	14.6612	38.1805	HSD17B11
fructose 1,6-bisphosphate metabolic process (GO:0030388)	2023-01-09	0.0739639	0.227809	0.642429	0	0	14.6612	38.1805	ALDOC
positive regulation of mitochondrial membrane permeability involved in apoptotic process (GO:1902110)	2023-01-09	0.0739639	0.227809	0.642429	0	0	14.6612	38.1805	VDAC2
tetrahydrofolate interconversion (GO:0035999)	2023-01-09	0.0739639	0.227809	0.642429	0	0	14.6612	38.1805	MTHFD1
epidermal cell differentiation (GO:0009913)	2/53	0.0746918	0.228906	0.640342	0	0	4.61695	11.9781	DSP;FLG
positive regulation of phagocytosis (GO:0050766)	2/53	0.0746918	0.228906	0.640342	0	0	4.61695	11.9781	C4B;AHSG
regulation of proteasomal protein catabolic process (GO:0061136)	2/54	0.0771455	0.23476	0.629376	0	0	4.52793	11.6008	BAG2;UBB
pyruvate metabolic process (GO:0006090)	2/55	0.0796243	0.23476	0.629376	0	0	4.44227	11.2409	ALDOC;DLD
interstrand cross-link repair (GO:0036297)	2/55	0.0796243	0.23476	0.629376	0	0	4.44227	11.2409	UBB;NUCKS1
negative regulation of Wnt signaling pathway (GO:0030178)	4/191	0.0803244	0.23476	0.629376	0	0	2.53115	6.38276	PSMB4;PSMD2;PSMD3;PSMA7
protein poly-ADP-ribosylation (GO:0070212)	2023-01-10	0.0818388	0.23476	0.629376	0	0	13.0316	32.618	PARP1
arginine metabolic process (GO:0006525)	2023-01-10	0.0818388	0.23476	0.629376	0	0	13.0316	32.618	ASS1
regulation of carbohydrate biosynthetic process (GO:0043255)	2023-01-10	0.0818388	0.23476	0.629376	0	0	13.0316	32.618	USP7
negative regulation of lymphocyte apoptotic process (GO:0070229)	2023-01-10	0.0818388	0.23476	0.629376	0	0	13.0316	32.618	PIP
negative regulation of peptidyl-lysine acetylation (GO:2000757)	2023-01-10	0.0818388	0.23476	0.629376	0	0	13.0316	32.618	CTBP1
negative regulation of transcription by competitive promoter binding (GO:0010944)	2023-01-10	0.0818388	0.23476	0.629376	0	0	13.0316	32.618	PHB
cytoplasmic pattern recognition receptor signaling pathway in response to virus (GO:0039528)	2023-01-10	0.0818388	0.23476	0.629376	0	0	13.0316	32.618	PHB
dicarboxylic acid biosynthetic process (GO:0043650)	2023-01-10	0.0818388	0.23476	0.629376	0	0	13.0316	32.618	MTHFD1
pinocytosis (GO:0006907)	2023-01-10	0.0818388	0.23476	0.629376	0	0	13.0316	32.618	AHSG
regulation of protein neddylation (GO:2000434)	2023-01-10	0.0818388	0.23476	0.629376	0	0	13.0316	32.618	RPL5
fatty acid beta-oxidation using acyl-CoA dehydrogenase (GO:0033539)	2023-01-10	0.0818388	0.23476	0.629376	0	0	13.0316	32.618	ETFA
positive regulation of circadian rhythm (GO:0042753)	2023-01-10	0.0818388	0.23476	0.629376	0	0	13.0316	32.618	THRAP3
response to laminar fluid shear stress (GO:0034616)	2023-01-10	0.0818388	0.23476	0.629376	0	0	13.0316	32.618	ASS1
positive regulation of mRNA 3'-end processing (GO:0031442)	2023-01-10	0.0818388	0.23476	0.629376	0	0	13.0316	32.618	NUDT21
serine family amino acid catabolic process (GO:0009071)	2023-01-10	0.0818388	0.23476	0.629376	0	0	13.0316	32.618	DLD
low-density lipoprotein particle receptor catabolic process (GO:0032802)	2023-01-10	0.0818388	0.23476	0.629376	0	0	13.0316	32.618	CLTC
low-density lipoprotein receptor particle metabolic process (GO:0032799)	2023-01-10	0.0818388	0.23476	0.629376	0	0	13.0316	32.618	CLTC
urea cycle (GO:0000050)	2023-01-10	0.0818388	0.23476	0.629376	0	0	13.0316	32.618	ASS1
UV protection (GO:0009650)	2023-01-10	0.0818388	0.23476	0.629376	0	0	13.0316	32.618	CAT
mitotic DNA replication (GO:1902969)	2023-01-10	0.0818388	0.23476	0.629376	0	0	13.0316	32.618	MCM4
modification-dependent macromolecule catabolic process (GO:0043632)	2023-01-10	0.0818388	0.23476	0.629376	0	0	13.0316	32.618	UBB
modulation by symbiont of host process (GO:0044003)	2023-01-10	0.0818388	0.23476	0.629376	0	0	13.0316	32.618	UBB
protein localization to endosome (GO:0036010)	2023-01-10	0.0818388	0.23476	0.629376	0	0	13.0316	32.618	RAB35
protein-containing complex disassembly (GO:0032984)	2/56	0.0821278	0.23476	0.629376	0	0	4.35979	10.8972	HSPA8;RPL23
telomere maintenance (GO:0000723)	2/56	0.0821278	0.23476	0.629376	0	0	4.35979	10.8972	PARP1;PRKDC
cellular response to interferon-gamma (GO:0071346)	3/121	0.0842686	0.240322	0.619207	0	0	3.00091	7.4235	OAS2;RPL13A;TRIM21
cellular iron ion homeostasis (GO:0006879)	2/58	0.0872064	0.246896	0.607486	0	0	4.20366	10.2547	CAND1;CP
fat cell differentiation (GO:0045444)	2/58	0.0872064	0.246896	0.607486	0	0	4.20366	10.2547	OSBPL8;CTBP1
RNA modification (GO:0009451)	2/58	0.0872064	0.246896	0.607486	0	0	4.20366	10.2547	RBM15;ADAR
nuclear DNA replication (GO:0033260)	2023-01-11	0.089647	0.246896	0.607486	0	0	11.7278	28.286	MCM4
peptidyl-proline hydroxylation (GO:0019511)	2023-01-11	0.089647	0.246896	0.607486	0	0	11.7278	28.286	P4HA1
positive regulation by host of viral process (GO:0044794)	2023-01-11	0.089647	0.246896	0.607486	0	0	11.7278	28.286	NUCKS1
regulation of T cell apoptotic process (GO:0070232)	2023-01-11	0.089647	0.246896	0.607486	0	0	11.7278	28.286	PIP
glutamine family amino acid biosynthetic process (GO:0009084)	2023-01-11	0.089647	0.246896	0.607486	0	0	11.7278	28.286	ASS1
somite development (GO:0061053)	2023-01-11	0.089647	0.246896	0.607486	0	0	11.7278	28.286	MTHFD1
positive regulation of posttranscriptional gene silencing (GO:0060148)	2023-01-11	0.089647	0.246896	0.607486	0	0	11.7278	28.286	DHX9
positive regulation of production of miRNAs involved in gene silencing by miRNA (GO:1903800)	2023-01-11	0.089647	0.246896	0.607486	0	0	11.7278	28.286	DDX5
tetrahydrofolate metabolic process (GO:0046653)	2023-01-11	0.089647	0.246896	0.607486	0	0	11.7278	28.286	MTHFD1
V(D)J recombination (GO:0033151)	2023-01-11	0.089647	0.246896	0.607486	0	0	11.7278	28.286	PRKDC
monocyte differentiation (GO:0030224)	2023-01-11	0.089647	0.246896	0.607486	0	0	11.7278	28.286	MYH9
positive regulation of apoptotic signaling pathway (GO:2001235)	2/59	0.0897803	0.246896	0.607486	0	0	4.1297	9.95419	S100A9;S100A8
response to reactive oxygen species (GO:0000302)	2/59	0.0897803	0.246896	0.607486	0	0	4.1297	9.95419	CAT;HP
platelet degranulation (GO:0002576)	3/125	0.090787	0.249108	0.603612	0	0	2.90193	6.96243	ITIH4;AHSG;FGG
RNA methylation (GO:0001510)	2/60	0.0923765	0.252906	0.59704	0	0	4.05829	9.66638	FBL;RBM15
iron ion homeostasis (GO:0055072)	2/61	0.0949945	0.25313	0.596656	0	0	3.98931	9.39057	CAND1;CP
purine nucleotide biosynthetic process (GO:0006164)	2023-01-12	0.0973893	0.25313	0.596656	0	0	10.6611	24.8301	MTHFD1
negative regulation of fatty acid biosynthetic process (GO:0045717)	2023-01-12	0.0973893	0.25313	0.596656	0	0	10.6611	24.8301	ERLIN1
negative regulation of histone acetylation (GO:0035067)	2023-01-12	0.0973893	0.25313	0.596656	0	0	10.6611	24.8301	CTBP1
cellular response to fluid shear stress (GO:0071498)	2023-01-12	0.0973893	0.25313	0.596656	0	0	10.6611	24.8301	ASS1
negative regulation of transcription elongation from RNA polymerase II promoter (GO:0034244)	2023-01-12	0.0973893	0.25313	0.596656	0	0	10.6611	24.8301	HNRNPU
regulation of leukocyte cell-cell adhesion (GO:1903037)	2023-01-12	0.0973893	0.25313	0.596656	0	0	10.6611	24.8301	ASS1
double-strand break repair via break-induced replication (GO:0000727)	2023-01-12	0.0973893	0.25313	0.596656	0	0	10.6611	24.8301	MCM4
phosphate ion transmembrane transport (GO:0035435)	2023-01-12	0.0973893	0.25313	0.596656	0	0	10.6611	24.8301	SLC25A11
epithelial cell-cell adhesion (GO:0090136)	2023-01-12	0.0973893	0.25313	0.596656	0	0	10.6611	24.8301	DSP
positive regulation of cellular senescence (GO:2000774)	2023-01-12	0.0973893	0.25313	0.596656	0	0	10.6611	24.8301	EEF1E1
regulation of ventricular cardiac muscle cell action potential (GO:0098911)	2023-01-12	0.0973893	0.25313	0.596656	0	0	10.6611	24.8301	DSP
glycine metabolic process (GO:0006544)	2023-01-12	0.0973893	0.25313	0.596656	0	0	10.6611	24.8301	DLD
Golgi localization (GO:0051645)	2023-01-12	0.0973893	0.25313	0.596656	0	0	10.6611	24.8301	ARCN1
serine family amino acid biosynthetic process (GO:0009070)	2023-01-12	0.0973893	0.25313	0.596656	0	0	10.6611	24.8301	MTHFD1
sno(s)RNA 3'-end processing (GO:0031126)	2023-01-12	0.0973893	0.25313	0.596656	0	0	10.6611	24.8301	FBL
lysine catabolic process (GO:0006554)	2023-01-12	0.0973893	0.25313	0.596656	0	0	10.6611	24.8301	DLD
lysine metabolic process (GO:0006553)	2023-01-12	0.0973893	0.25313	0.596656	0	0	10.6611	24.8301	DLD
positive regulation of protein maturation (GO:1903319)	2023-01-12	0.0973893	0.25313	0.596656	0	0	10.6611	24.8301	BAG2
tricarboxylic acid metabolic process (GO:0072350)	2023-01-12	0.0973893	0.25313	0.596656	0	0	10.6611	24.8301	ASS1
mitochondrial genome maintenance (GO:0000002)	2023-01-12	0.0973893	0.25313	0.596656	0	0	10.6611	24.8301	PARP1
mitotic G1/S transition checkpoint signaling (GO:0044819)	2023-01-12	0.0973893	0.25313	0.596656	0	0	10.6611	24.8301	PRKDC
protein auto-ADP-ribosylation (GO:0070213)	2023-01-12	0.0973893	0.25313	0.596656	0	0	10.6611	24.8301	PARP1
mRNA transcription (GO:0009299)	2023-01-12	0.0973893	0.25313	0.596656	0	0	10.6611	24.8301	DDX5
glucose metabolic process (GO:0006006)	2/62	0.0976336	0.253157	0.596609	0	0	3.92262	9.1261	ALDOC;SLC25A11
proteasomal protein catabolic process (GO:0010498)	4/205	0.0978108	0.253157	0.596609	0	0	2.35317	5.47047	PSMB4;PSMD2;PSMD3;PSMA7
regulation of inflammatory response (GO:0050727)	4/206	0.0991232	0.256016	0.591732	0	0	2.34141	5.41191	DHX9;AHSG;S100A9;S100A8
positive regulation of DNA metabolic process (GO:0051054)	2/63	0.100293	0.258497	0.587545	0	0	3.85812	8.87234	USP7;DHX9
regulation of innate immune response (GO:0045088)	2/64	0.102973	0.263008	0.58003	0	0	3.7957	8.6287	DHX9;TRIM21
defense response to virus (GO:0051607)	3/133	0.104427	0.263008	0.58003	0	0	2.72225	6.15028	CNOT7;OAS2;PHB
regulation of cellular macromolecule biosynthetic process (GO:2000112)	7/468	0.105023	0.263008	0.58003	0	0	1.80433	4.0662	CCDC88A;RPL10;NUCKS1;PHB;SMC3;SMARCA2;RPL6
negative regulation of macromolecule biosynthetic process (GO:0010558)	2023-01-13	0.105066	0.263008	0.58003	0	0	9.77219	22.0184	CLTC
negative regulation of stem cell differentiation (GO:2000737)	2023-01-13	0.105066	0.263008	0.58003	0	0	9.77219	22.0184	HNRNPU
negative regulation of viral release from host cell (GO:1902187)	2023-01-13	0.105066	0.263008	0.58003	0	0	9.77219	22.0184	TRIM21
regulation of mRNA metabolic process (GO:1903311)	2023-01-13	0.105066	0.263008	0.58003	0	0	9.77219	22.0184	DHX9
plasma membrane repair (GO:0001778)	2023-01-13	0.105066	0.263008	0.58003	0	0	9.77219	22.0184	MYH9
positive regulation of cell aging (GO:0090343)	2023-01-13	0.105066	0.263008	0.58003	0	0	9.77219	22.0184	EEF1E1
positive regulation of histone deacetylation (GO:0031065)	2023-01-13	0.105066	0.263008	0.58003	0	0	9.77219	22.0184	CTBP1
response to interleukin-6 (GO:0070741)	2023-01-13	0.105066	0.263008	0.58003	0	0	9.77219	22.0184	PHB
mitochondrial outer membrane permeabilization (GO:0097345)	2023-01-13	0.105066	0.263008	0.58003	0	0	9.77219	22.0184	VDAC2
mitochondrion transport along microtubule (GO:0047497)	2023-01-13	0.105066	0.263008	0.58003	0	0	9.77219	22.0184	UBB
negative regulation of alcohol biosynthetic process (GO:1902931)	2023-01-13	0.105066	0.263008	0.58003	0	0	9.77219	22.0184	ERLIN1
cellular response to type I interferon (GO:0071357)	2/65	0.105673	0.263008	0.58003	0	0	3.73526	8.39465	OAS2;ADAR
regulation of RNA metabolic process (GO:0051252)	2/65	0.105673	0.263008	0.58003	0	0	3.73526	8.39465	OAS2;TRA2B
type I interferon signaling pathway (GO:0060337)	2/65	0.105673	0.263008	0.58003	0	0	3.73526	8.39465	OAS2;ADAR
regulation of protein localization (GO:0032880)	2/66	0.108392	0.26923	0.569877	0	0	3.67671	8.16967	PARP1;TRIM21
regulation of cell cycle (GO:0051726)	5/296	0.10861	0.26923	0.569877	0	0	2.03468	4.51697	CDC123;CTBP1;RPL23;HNRNPU;TRIM21
negative regulation of bone mineralization (GO:0030502)	2023-01-14	0.112678	0.271131	0.56682	0	0	9.02003	19.6927	AHSG
antiviral innate immune response (GO:0140374)	2023-01-14	0.112678	0.271131	0.56682	0	0	9.02003	19.6927	PHB
negative regulation of DNA-templated transcription, elongation (GO:0032785)	2023-01-14	0.112678	0.271131	0.56682	0	0	9.02003	19.6927	HNRNPU
C4-dicarboxylate transport (GO:0015740)	2023-01-14	0.112678	0.271131	0.56682	0	0	9.02003	19.6927	SLC25A11
regulation of chromatin organization (GO:1902275)	2023-01-14	0.112678	0.271131	0.56682	0	0	9.02003	19.6927	HNRNPU
regulation of histone deacetylation (GO:0031063)	2023-01-14	0.112678	0.271131	0.56682	0	0	9.02003	19.6927	CTBP1
negative regulation of viral transcription (GO:0032897)	2023-01-14	0.112678	0.271131	0.56682	0	0	9.02003	19.6927	TRIM21
regulation of lamellipodium organization (GO:1902743)	2023-01-14	0.112678	0.271131	0.56682	0	0	9.02003	19.6927	CAPZB
regulation of retinoic acid receptor signaling pathway (GO:0048385)	2023-01-14	0.112678	0.271131	0.56682	0	0	9.02003	19.6927	CNOT1
positive regulation of brown fat cell differentiation (GO:0090336)	2023-01-14	0.112678	0.271131	0.56682	0	0	9.02003	19.6927	HNRNPU
response to X-ray (GO:0010165)	2023-01-14	0.112678	0.271131	0.56682	0	0	9.02003	19.6927	NUCKS1
steroid catabolic process (GO:0006706)	2023-01-14	0.112678	0.271131	0.56682	0	0	9.02003	19.6927	HSD17B11
positive regulation of protein deacetylation (GO:0090312)	2023-01-14	0.112678	0.271131	0.56682	0	0	9.02003	19.6927	CTBP1
sulfate transport (GO:0008272)	2023-01-14	0.112678	0.271131	0.56682	0	0	9.02003	19.6927	SLC25A11
pre-miRNA processing (GO:0031054)	2023-01-14	0.112678	0.271131	0.56682	0	0	9.02003	19.6927	ADAR
interferon-gamma-mediated signaling pathway (GO:0060333)	2/68	0.113884	0.273467	0.563096	0	0	3.56494	7.74509	OAS2;TRIM21
regulation of cell growth (GO:0001558)	4/217	0.114092	0.273467	0.563096	0	0	2.21924	4.81742	PHB;S100A9;SMARCA2;S100A8
positive regulation of response to external stimulus (GO:0032103)	3/139	0.115155	0.273611	0.562866	0	0	2.60136	5.62277	DHX9;S100A9;S100A8
innate immune response (GO:0045087)	5/302	0.115572	0.273611	0.562866	0	0	1.99296	4.30053	CAPZA1;CAPZA2;ADAR;PHB;TRIM21
MAPK cascade (GO:0000165)	5/303	0.116753	0.273611	0.562866	0	0	1.98617	4.26568	PSMB4;UBB;PSMD2;PSMD3;PSMA7
cellular response to cytokine stimulus (GO:0071345)	7/482	0.117582	0.273611	0.562866	0	0	1.74989	3.74585	HSPA8;UBB;DHX9;HNRNPU;RPL13A;PHB;HSP90B1
positive regulation of gene expression (GO:0010628)	7/482	0.117582	0.273611	0.562866	0	0	1.74989	3.74585	RPS4X;RPL5;DDX5;PRKDC;RPL23;PIP;PHB
aerobic electron transport chain (GO:0019646)	2/70	0.119447	0.273611	0.562866	0	0	3.45973	7.35153	NDUFA4;SDHA
negative regulation of viral process (GO:0048525)	2/70	0.119447	0.273611	0.562866	0	0	3.45973	7.35153	OAS2;TRIM21
neutrophil chemotaxis (GO:0030593)	2/70	0.119447	0.273611	0.562866	0	0	3.45973	7.35153	S100A9;S100A8
DNA-templated transcription, termination (GO:0006353)	2/70	0.119447	0.273611	0.562866	0	0	3.45973	7.35153	NUDT21;SNRPE
wound healing (GO:0042060)	2/70	0.119447	0.273611	0.562866	0	0	3.45973	7.35153	DSP;MYH9
negative regulation of androgen receptor signaling pathway (GO:0060766)	2023-01-15	0.120225	0.273611	0.562866	0	0	8.37532	17.7422	PHB
regulation of cytoplasmic translation (GO:2000765)	2023-01-15	0.120225	0.273611	0.562866	0	0	8.37532	17.7422	DHX9
cellular response to arsenic-containing substance (GO:0071243)	2023-01-15	0.120225	0.273611	0.562866	0	0	8.37532	17.7422	HNRNPA1
cellular response to ATP (GO:0071318)	2023-01-15	0.120225	0.273611	0.562866	0	0	8.37532	17.7422	HSP90B1
cellular response to exogenous dsRNA (GO:0071360)	2023-01-15	0.120225	0.273611	0.562866	0	0	8.37532	17.7422	DHX9
clathrin coat assembly (GO:0048268)	2023-01-15	0.120225	0.273611	0.562866	0	0	8.37532	17.7422	CLTC
embryonic cranial skeleton morphogenesis (GO:0048701)	2023-01-15	0.120225	0.273611	0.562866	0	0	8.37532	17.7422	MTHFD1
endoplasmic reticulum to cytosol transport (GO:1903513)	2023-01-15	0.120225	0.273611	0.562866	0	0	8.37532	17.7422	HSP90B1
regulation of secretion (GO:0051046)	2023-01-15	0.120225	0.273611	0.562866	0	0	8.37532	17.7422	OAS2
regulation of sequestering of triglyceride (GO:0010889)	2023-01-15	0.120225	0.273611	0.562866	0	0	8.37532	17.7422	OSBPL8
fibrinolysis (GO:0042730)	2023-01-15	0.120225	0.273611	0.562866	0	0	8.37532	17.7422	FGG
positive regulation of double-strand break repair via homologous recombination (GO:1905168)	2023-01-15	0.120225	0.273611	0.562866	0	0	8.37532	17.7422	PARP1
positive regulation of heterotypic cell-cell adhesion (GO:0034116)	2023-01-15	0.120225	0.273611	0.562866	0	0	8.37532	17.7422	FGG
interleukin-27-mediated signaling pathway (GO:0070106)	2023-01-15	0.120225	0.273611	0.562866	0	0	8.37532	17.7422	OAS2
macrophage differentiation (GO:0030225)	2023-01-15	0.120225	0.273611	0.562866	0	0	8.37532	17.7422	PARP1
positive regulation of response to cytokine stimulus (GO:0060760)	2023-01-15	0.120225	0.273611	0.562866	0	0	8.37532	17.7422	DHX9
protein localization to cell-cell junction (GO:0150105)	2023-01-15	0.120225	0.273611	0.562866	0	0	8.37532	17.7422	DSP
negative regulation of apoptotic process (GO:0043066)	7/485	0.120371	0.273611	0.562866	0	0	1.73863	3.681	UBB;RPL10;PRKDC;CAT;RPS3A;HSP90B1;HTATIP2
mitochondrial ATP synthesis coupled electron transport (GO:0042775)	2/71	0.122253	0.276868	0.557728	0	0	3.40942	7.16544	NDUFA4;SDHA
myeloid leukocyte differentiation (GO:0002573)	2/71	0.122253	0.276868	0.557728	0	0	3.40942	7.16544	PARP1;MYH9
regulation of ATP biosynthetic process (GO:2001169)	2023-01-16	0.127709	0.281411	0.550659	0	0	7.81657	16.0865	PARP1
negative regulation of histone modification (GO:0031057)	2023-01-16	0.127709	0.281411	0.550659	0	0	7.81657	16.0865	CTBP1
regulation of defense response to virus (GO:0050688)	2023-01-16	0.127709	0.281411	0.550659	0	0	7.81657	16.0865	DHX9
cellular response to corticosteroid stimulus (GO:0071384)	2023-01-16	0.127709	0.281411	0.550659	0	0	7.81657	16.0865	HNRNPU
negative regulation of telomere maintenance (GO:0032205)	2023-01-16	0.127709	0.281411	0.550659	0	0	7.81657	16.0865	PARP1
negative regulation of type I interferon-mediated signaling pathway (GO:0060339)	2023-01-16	0.127709	0.281411	0.550659	0	0	7.81657	16.0865	CNOT7
nuclear transport (GO:0051169)	2023-01-16	0.127709	0.281411	0.550659	0	0	7.81657	16.0865	RSRC1
DNA unwinding involved in DNA replication (GO:0006268)	2023-01-16	0.127709	0.281411	0.550659	0	0	7.81657	16.0865	MCM4
positive regulation by host of viral transcription (GO:0043923)	2023-01-16	0.127709	0.281411	0.550659	0	0	7.81657	16.0865	NUCKS1
positive regulation of double-strand break repair via nonhomologous end joining (GO:2001034)	2023-01-16	0.127709	0.281411	0.550659	0	0	7.81657	16.0865	PRKDC
serine family amino acid metabolic process (GO:0009069)	2023-01-16	0.127709	0.281411	0.550659	0	0	7.81657	16.0865	MTHFD1
positive regulation of vasoconstriction (GO:0045907)	2023-01-16	0.127709	0.281411	0.550659	0	0	7.81657	16.0865	FGG
mitotic sister chromatid cohesion (GO:0007064)	2023-01-16	0.127709	0.281411	0.550659	0	0	7.81657	16.0865	SMC1A
granulocyte chemotaxis (GO:0071621)	2/73	0.127914	0.281411	0.550659	0	0	3.31304	6.81294	S100A9;S100A8
transcription-coupled nucleotide-excision repair (GO:0006283)	2/73	0.127914	0.281411	0.550659	0	0	3.31304	6.81294	USP7;UBB
ubiquitin-dependent ERAD pathway (GO:0030433)	2/73	0.127914	0.281411	0.550659	0	0	3.31304	6.81294	ERLIN1;HSP90B1
nucleic acid phosphodiester bond hydrolysis (GO:0090305)	2/75	0.133635	0.289027	0.539061	0	0	3.22195	6.48463	PARP1;UBB
negative regulation of ATP metabolic process (GO:1903579)	2023-01-17	0.13513	0.289027	0.539061	0	0	7.32766	14.6665	PARP1
negative regulation of ATPase activity (GO:0032780)	2023-01-17	0.13513	0.289027	0.539061	0	0	7.32766	14.6665	OXA1L
negative regulation of fatty acid metabolic process (GO:0045922)	2023-01-17	0.13513	0.289027	0.539061	0	0	7.32766	14.6665	ERLIN1
regulation of cholesterol biosynthetic process (GO:0045540)	2023-01-17	0.13513	0.289027	0.539061	0	0	7.32766	14.6665	ERLIN1
phosphate ion transport (GO:0006817)	2023-01-17	0.13513	0.289027	0.539061	0	0	7.32766	14.6665	SLC25A11
regulation of stem cell proliferation (GO:0072091)	2023-01-17	0.13513	0.289027	0.539061	0	0	7.32766	14.6665	HNRNPU
positive regulation of DNA replication (GO:0045740)	2023-01-17	0.13513	0.289027	0.539061	0	0	7.32766	14.6665	DHX9
retrograde protein transport, ER to cytosol (GO:0030970)	2023-01-17	0.13513	0.289027	0.539061	0	0	7.32766	14.6665	HSP90B1
ribosomal small subunit assembly (GO:0000028)	2023-01-17	0.13513	0.289027	0.539061	0	0	7.32766	14.6665	PRKDC
RNA interference (GO:0016246)	2023-01-17	0.13513	0.289027	0.539061	0	0	7.32766	14.6665	DHX9
positive regulation of muscle hypertrophy (GO:0014742)	2023-01-17	0.13513	0.289027	0.539061	0	0	7.32766	14.6665	PARP1
maturation of 5.8S rRNA (GO:0000460)	2023-01-17	0.13513	0.289027	0.539061	0	0	7.32766	14.6665	PRKDC
positive regulation of stem cell differentiation (GO:2000738)	2023-01-17	0.13513	0.289027	0.539061	0	0	7.32766	14.6665	NUDT21
positive regulation of stem cell proliferation (GO:2000648)	2023-01-17	0.13513	0.289027	0.539061	0	0	7.32766	14.6665	HNRNPU
mitochondrial electron transport, cytochrome c to oxygen (GO:0006123)	2023-01-17	0.13513	0.289027	0.539061	0	0	7.32766	14.6665	NDUFA4
response to cytokine (GO:0034097)	3/150	0.135833	0.289982	0.537629	0	0	2.40535	4.80187	ITIH4;ADAR;TRIM21
positive regulation of growth (GO:0045927)	2/76	0.136518	0.289982	0.537629	0	0	3.17825	6.32886	S100A9;S100A8
water-soluble vitamin metabolic process (GO:0006767)	2/76	0.136518	0.289982	0.537629	0	0	3.17825	6.32886	PRSS1;MTHFD1
protein import into nucleus (GO:0006606)	2/76	0.136518	0.289982	0.537629	0	0	3.17825	6.32886	RPL23;IPO5
neutrophil migration (GO:1990266)	2/77	0.139414	0.293552	0.532315	0	0	3.13571	6.17833	S100A9;S100A8
positive regulation of tumor necrosis factor production (GO:0032760)	2/77	0.139414	0.293552	0.532315	0	0	3.13571	6.17833	OAS2;DHX9
protein modification process (GO:0036211)	2/78	0.142323	0.293552	0.532315	0	0	3.0943	6.03282	PARP1;PRKDC
regulation of brown fat cell differentiation (GO:0090335)	2023-01-18	0.142487	0.293552	0.532315	0	0	6.89628	13.4374	HNRNPU
base conversion or substitution editing (GO:0016553)	2023-01-18	0.142487	0.293552	0.532315	0	0	6.89628	13.4374	ADAR
negative regulation of leukocyte cell-cell adhesion (GO:1903038)	2023-01-18	0.142487	0.293552	0.532315	0	0	6.89628	13.4374	ASS1
regulation of early endosome to late endosome transport (GO:2000641)	2023-01-18	0.142487	0.293552	0.532315	0	0	6.89628	13.4374	DNAJC13
cellular response to dsRNA (GO:0071359)	2023-01-18	0.142487	0.293552	0.532315	0	0	6.89628	13.4374	DHX9
cellular response to glucocorticoid stimulus (GO:0071385)	2023-01-18	0.142487	0.293552	0.532315	0	0	6.89628	13.4374	HNRNPU
nucleotide biosynthetic process (GO:0009165)	2023-01-18	0.142487	0.293552	0.532315	0	0	6.89628	13.4374	MTHFD1
DNA strand elongation (GO:0022616)	2023-01-18	0.142487	0.293552	0.532315	0	0	6.89628	13.4374	MCM4
DNA strand elongation involved in DNA replication (GO:0006271)	2023-01-18	0.142487	0.293552	0.532315	0	0	6.89628	13.4374	MCM4
regulation of production of miRNAs involved in gene silencing by miRNA (GO:1903798)	2023-01-18	0.142487	0.293552	0.532315	0	0	6.89628	13.4374	DDX5
positive regulation of cardiac muscle hypertrophy (GO:0010613)	2023-01-18	0.142487	0.293552	0.532315	0	0	6.89628	13.4374	PARP1
regulation of spindle organization (GO:0090224)	2023-01-18	0.142487	0.293552	0.532315	0	0	6.89628	13.4374	CLTC
regulation of telomere maintenance via telomere lengthening (GO:1904356)	2023-01-18	0.142487	0.293552	0.532315	0	0	6.89628	13.4374	PARP1
response to interferon-alpha (GO:0035455)	2023-01-18	0.142487	0.293552	0.532315	0	0	6.89628	13.4374	ADAR
intermediate filament organization (GO:0045109)	2023-01-18	0.142487	0.293552	0.532315	0	0	6.89628	13.4374	DSP
recombinational repair (GO:0000725)	2/79	0.145245	0.297246	0.526883	0	0	3.05396	5.89209	PARP1;NUCKS1
regulation of cellular response to heat (GO:1900034)	2/79	0.145245	0.297246	0.526883	0	0	3.05396	5.89209	HSPA8;BAG2
negative regulation of NF-kappaB transcription factor activity (GO:0032088)	2/79	0.145245	0.297246	0.526883	0	0	3.05396	5.89209	USP7;TRIM21
mRNA 3'-end processing (GO:0031124)	2/79	0.145245	0.297246	0.526883	0	0	3.05396	5.89209	NUDT21;CPSF6
regulation of signal transduction by p53 class mediator (GO:1901796)	3/156	0.147614	0.297633	0.52632	0	0	2.31032	4.42	RPL5;USP7;RPL23
regulation of organelle organization (GO:0033043)	2/80	0.14818	0.297633	0.52632	0	0	3.01465	5.75595	S100A9;S100A8
response to interferon-gamma (GO:0034341)	2/80	0.14818	0.297633	0.52632	0	0	3.01465	5.75595	RPL13A;TRIM21
pyroptosis (GO:0070269)	2023-01-19	0.149783	0.297633	0.52632	0	0	6.51282	12.365	DHX9
aspartate family amino acid catabolic process (GO:0009068)	2023-01-19	0.149783	0.297633	0.52632	0	0	6.51282	12.365	DLD
negative regulation of RNA metabolic process (GO:0051253)	2023-01-19	0.149783	0.297633	0.52632	0	0	6.51282	12.365	RPS26
negative regulation of RNA splicing (GO:0033119)	2023-01-19	0.149783	0.297633	0.52632	0	0	6.51282	12.365	RPS26
NLS-bearing protein import into nucleus (GO:0006607)	2023-01-19	0.149783	0.297633	0.52632	0	0	6.51282	12.365	IPO5
cytoplasmic translational initiation (GO:0002183)	2023-01-19	0.149783	0.297633	0.52632	0	0	6.51282	12.365	EIF4A1
regulation of mitotic spindle assembly (GO:1901673)	2023-01-19	0.149783	0.297633	0.52632	0	0	6.51282	12.365	HNRNPU
endoplasmic reticulum mannose trimming (GO:1904380)	2023-01-19	0.149783	0.297633	0.52632	0	0	6.51282	12.365	UBB
folic acid metabolic process (GO:0046655)	2023-01-19	0.149783	0.297633	0.52632	0	0	6.51282	12.365	MTHFD1
positive regulation of cilium assembly (GO:0045724)	2023-01-19	0.149783	0.297633	0.52632	0	0	6.51282	12.365	CCDC88A
positive regulation of G protein-coupled receptor signaling pathway (GO:0045745)	2023-01-19	0.149783	0.297633	0.52632	0	0	6.51282	12.365	PHB
response to ATP (GO:0033198)	2023-01-19	0.149783	0.297633	0.52632	0	0	6.51282	12.365	HSP90B1
histone deubiquitination (GO:0016578)	2023-01-19	0.149783	0.297633	0.52632	0	0	6.51282	12.365	USP7
maintenance of protein localization in organelle (GO:0072595)	2023-01-19	0.149783	0.297633	0.52632	0	0	6.51282	12.365	HNRNPU
telomere capping (GO:0016233)	2023-01-19	0.149783	0.297633	0.52632	0	0	6.51282	12.365	PRKDC
activation of cysteine-type endopeptidase activity involved in apoptotic process (GO:0006919)	2/81	0.151127	0.299339	0.523837	0	0	2.97634	5.62419	S100A9;S100A8
positive regulation of tumor necrosis factor superfamily cytokine production (GO:1903557)	2/81	0.151127	0.299339	0.523837	0	0	2.97634	5.62419	OAS2;DHX9
positive regulation of protein ubiquitination (GO:0031398)	2/82	0.154086	0.301861	0.520193	0	0	2.93899	5.49663	UBB;RPS2
protein targeting to lysosome (GO:0006622)	2023-01-20	0.157016	0.301861	0.520193	0	0	6.16973	11.4227	HSPA8
adaptive immune response based on somatic recombination of immune receptors built from immunoglobulin superfamily domains (GO:0002460)	2023-01-20	0.157016	0.301861	0.520193	0	0	6.16973	11.4227	PHB
protein-DNA complex disassembly (GO:0032986)	2023-01-20	0.157016	0.301861	0.520193	0	0	6.16973	11.4227	RPL23
negative regulation of cyclin-dependent protein serine/threonine kinase activity (GO:0045736)	2023-01-20	0.157016	0.301861	0.520193	0	0	6.16973	11.4227	IPO5
branched-chain amino acid catabolic process (GO:0009083)	2023-01-20	0.157016	0.301861	0.520193	0	0	6.16973	11.4227	DLD
branched-chain amino acid metabolic process (GO:0009081)	2023-01-20	0.157016	0.301861	0.520193	0	0	6.16973	11.4227	DLD
negative regulation of lipid storage (GO:0010888)	2023-01-20	0.157016	0.301861	0.520193	0	0	6.16973	11.4227	OSBPL8
regulation of lymphocyte differentiation (GO:0045619)	2023-01-20	0.157016	0.301861	0.520193	0	0	6.16973	11.4227	PRKDC
folic acid-containing compound metabolic process (GO:0006760)	2023-01-20	0.157016	0.301861	0.520193	0	0	6.16973	11.4227	MTHFD1
granulocyte differentiation (GO:0030851)	2023-01-20	0.157016	0.301861	0.520193	0	0	6.16973	11.4227	LBR
positive regulation of hormone secretion (GO:0046887)	2023-01-20	0.157016	0.301861	0.520193	0	0	6.16973	11.4227	FGG
positive regulation of interferon-alpha production (GO:0032727)	2023-01-20	0.157016	0.301861	0.520193	0	0	6.16973	11.4227	DHX9
positive regulation of lymphocyte differentiation (GO:0045621)	2023-01-20	0.157016	0.301861	0.520193	0	0	6.16973	11.4227	PRKDC
maintenance of protein location in nucleus (GO:0051457)	2023-01-20	0.157016	0.301861	0.520193	0	0	6.16973	11.4227	HNRNPU
miRNA metabolic process (GO:0010586)	2023-01-20	0.157016	0.301861	0.520193	0	0	6.16973	11.4227	DDX17
mitochondrial cytochrome c oxidase assembly (GO:0033617)	2023-01-20	0.157016	0.301861	0.520193	0	0	6.16973	11.4227	OXA1L
modulation by symbiont of entry into host (GO:0052372)	2023-01-20	0.157016	0.301861	0.520193	0	0	6.16973	11.4227	TRIM21
epidermis development (GO:0008544)	2/83	0.157056	0.301861	0.520193	0	0	2.90256	5.37308	DSP;SPRR2E
intracellular protein transport (GO:0006886)	5/336	0.1588	0.304738	0.516073	0	0	1.78513	3.28484	OXA1L;COPB2;CLTC;IPO5;ARCN1
response to insulin (GO:0032868)	2/84	0.160037	0.306157	0.514056	0	0	2.86702	5.25338	PARP1;PRKDC
spindle assembly (GO:0051225)	2/84	0.160037	0.306157	0.514056	0	0	2.86702	5.25338	SMC3;SMC1A
aerobic respiration (GO:0009060)	2023-01-21	0.164189	0.307885	0.511611	0	0	5.86095	10.5892	OXA1L
androgen metabolic process (GO:0008209)	2023-01-21	0.164189	0.307885	0.511611	0	0	5.86095	10.5892	HSD17B11
negative regulation of protein localization to cell periphery (GO:1904376)	2023-01-21	0.164189	0.307885	0.511611	0	0	5.86095	10.5892	CLTC
negative regulation of protein localization to plasma membrane (GO:1903077)	2023-01-21	0.164189	0.307885	0.511611	0	0	5.86095	10.5892	CLTC
cobalamin metabolic process (GO:0009235)	2023-01-21	0.164189	0.307885	0.511611	0	0	5.86095	10.5892	PRSS1
nucleotide-excision repair, DNA incision, 3'-to lesion (GO:0006295)	2023-01-21	0.164189	0.307885	0.511611	0	0	5.86095	10.5892	PARP1
nucleotide-excision repair, preincision complex stabilization (GO:0006293)	2023-01-21	0.164189	0.307885	0.511611	0	0	5.86095	10.5892	PARP1
poly(A)+ mRNA export from nucleus (GO:0016973)	2023-01-21	0.164189	0.307885	0.511611	0	0	5.86095	10.5892	DDX19A
error-prone translesion synthesis (GO:0042276)	2023-01-21	0.164189	0.307885	0.511611	0	0	5.86095	10.5892	UBB
hydrogen peroxide catabolic process (GO:0042744)	2023-01-21	0.164189	0.307885	0.511611	0	0	5.86095	10.5892	CAT
rRNA modification (GO:0000154)	2023-01-21	0.164189	0.307885	0.511611	0	0	5.86095	10.5892	FBL
stress granule assembly (GO:0034063)	2023-01-21	0.164189	0.307885	0.511611	0	0	5.86095	10.5892	RPS23
mitochondrial calcium ion transmembrane transport (GO:0006851)	2023-01-21	0.164189	0.307885	0.511611	0	0	5.86095	10.5892	PHB
negative regulation of phosphorylation (GO:0042326)	2/86	0.166029	0.310863	0.507431	0	0	2.79847	5.02491	PRKDC;HNRNPU
ERAD pathway (GO:0036503)	2/87	0.16904	0.313585	0.503645	0	0	2.76541	4.91584	ERLIN1;HSP90B1
regulation of canonical Wnt signaling pathway (GO:0060828)	4/253	0.169239	0.313585	0.503645	0	0	1.8949	3.36619	PSMB4;PSMD2;PSMD3;PSMA7
negative regulation of biomineral tissue development (GO:0070168)	2023-01-22	0.171301	0.313585	0.503645	0	0	5.58157	9.84776	AHSG
negative regulation of cyclin-dependent protein kinase activity (GO:1904030)	2023-01-22	0.171301	0.313585	0.503645	0	0	5.58157	9.84776	IPO5
negative regulation of lipid biosynthetic process (GO:0051055)	2023-01-22	0.171301	0.313585	0.503645	0	0	5.58157	9.84776	ERLIN1
cellular response to nerve growth factor stimulus (GO:1990090)	2023-01-22	0.171301	0.313585	0.503645	0	0	5.58157	9.84776	RAB35
chaperone-mediated protein complex assembly (GO:0051131)	2023-01-22	0.171301	0.313585	0.503645	0	0	5.58157	9.84776	HSPA4
phosphatidylserine acyl-chain remodeling (GO:0036150)	2023-01-22	0.171301	0.313585	0.503645	0	0	5.58157	9.84776	OSBPL8
error-free translesion synthesis (GO:0070987)	2023-01-22	0.171301	0.313585	0.503645	0	0	5.58157	9.84776	UBB
regulation of response to cytokine stimulus (GO:0060759)	2023-01-22	0.171301	0.313585	0.503645	0	0	5.58157	9.84776	DHX9
regulation of viral release from host cell (GO:1902186)	2023-01-22	0.171301	0.313585	0.503645	0	0	5.58157	9.84776	TRIM21
rRNA methylation (GO:0031167)	2023-01-22	0.171301	0.313585	0.503645	0	0	5.58157	9.84776	FBL
tetrapyrrole metabolic process (GO:0033013)	2023-01-22	0.171301	0.313585	0.503645	0	0	5.58157	9.84776	PRSS1
positive regulation of translational initiation (GO:0045948)	2023-01-22	0.171301	0.313585	0.503645	0	0	5.58157	9.84776	CDC123
protein localization to cell junction (GO:1902414)	2023-01-22	0.171301	0.313585	0.503645	0	0	5.58157	9.84776	DSP
post-Golgi vesicle-mediated transport (GO:0006892)	2/89	0.17509	0.319571	0.495433	0	0	2.70156	4.70735	HSPA8;CLTC
protein import (GO:0017038)	2/89	0.17509	0.319571	0.495433	0	0	2.70156	4.70735	HSPA4;IPO5
positive regulation of binding (GO:0051099)	2/90	0.178127	0.321243	0.493167	0	0	2.67073	4.60769	DHX9;TRIM21
blood vessel endothelial cell migration (GO:0043534)	2023-01-23	0.178352	0.321243	0.493167	0	0	5.3276	9.18474	MYH9
cytoskeleton-dependent intracellular transport (GO:0030705)	2023-01-23	0.178352	0.321243	0.493167	0	0	5.3276	9.18474	CCDC88A
regulation of supramolecular fiber organization (GO:1902903)	2023-01-23	0.178352	0.321243	0.493167	0	0	5.3276	9.18474	HSPA8
regulation of telomere capping (GO:1904353)	2023-01-23	0.178352	0.321243	0.493167	0	0	5.3276	9.18474	USP7
respiratory chain complex IV assembly (GO:0008535)	2023-01-23	0.178352	0.321243	0.493167	0	0	5.3276	9.18474	OXA1L
positive regulation of interleukin-17 production (GO:0032740)	2023-01-23	0.178352	0.321243	0.493167	0	0	5.3276	9.18474	PHB
positive regulation of protein autophosphorylation (GO:0031954)	2023-01-23	0.178352	0.321243	0.493167	0	0	5.3276	9.18474	TNKS1BP1
membrane protein ectodomain proteolysis (GO:0006509)	2023-01-23	0.178352	0.321243	0.493167	0	0	5.3276	9.18474	MYH9
regulation of apoptotic process (GO:0042981)	9/742	0.18152	0.326471	0.486156	0	0	1.45639	2.48517	UBB;RPL10;PRKDC;CAT;RPS3A;PHB;EEF1E1;HSP90B1;HTATIP2
purine nucleotide metabolic process (GO:0006163)	2023-01-24	0.185344	0.32761	0.484643	0	0	5.0957	8.58901	MTHFD1
regulation of cardiac muscle hypertrophy (GO:0010611)	2023-01-24	0.185344	0.32761	0.484643	0	0	5.0957	8.58901	PARP1
canonical glycolysis (GO:0061621)	2023-01-24	0.185344	0.32761	0.484643	0	0	5.0957	8.58901	ALDOC
negative regulation of ossification (GO:0030279)	2023-01-24	0.185344	0.32761	0.484643	0	0	5.0957	8.58901	AHSG
nucleotide-binding domain, leucine rich repeat containing receptor signaling pathway (GO:0035872)	2023-01-24	0.185344	0.32761	0.484643	0	0	5.0957	8.58901	UBB
nucleotide-excision repair, DNA gap filling (GO:0006297)	2023-01-24	0.185344	0.32761	0.484643	0	0	5.0957	8.58901	UBB
peptidyl-glutamic acid modification (GO:0018200)	2023-01-24	0.185344	0.32761	0.484643	0	0	5.0957	8.58901	PARP1
glucose catabolic process to pyruvate (GO:0061718)	2023-01-24	0.185344	0.32761	0.484643	0	0	5.0957	8.58901	ALDOC
sulfur amino acid metabolic process (GO:0000096)	2023-01-24	0.185344	0.32761	0.484643	0	0	5.0957	8.58901	MTHFD1
protein alpha-1,2-demannosylation (GO:0036508)	2023-01-24	0.185344	0.32761	0.484643	0	0	5.0957	8.58901	UBB
protein exit from endoplasmic reticulum (GO:0032527)	2023-01-24	0.185344	0.32761	0.484643	0	0	5.0957	8.58901	HSP90B1
protein insertion into mitochondrial membrane (GO:0051204)	2023-01-24	0.185344	0.32761	0.484643	0	0	5.0957	8.58901	HSPA4
mitochondrion organization (GO:0007005)	3/175	0.186895	0.329877	0.481648	0	0	2.05313	3.44352	OXA1L;PARP1;PHB
defense response to bacterium (GO:0042742)	3/176	0.189034	0.332705	0.477941	0	0	2.04115	3.40021	OAS2;S100A9;S100A8
receptor catabolic process (GO:0032801)	2023-01-25	0.192277	0.332705	0.477941	0	0	4.88314	8.0514	CLTC
regulation of cardiac muscle cell action potential (GO:0098901)	2023-01-25	0.192277	0.332705	0.477941	0	0	4.88314	8.0514	DSP
cellular response to hexose stimulus (GO:0071331)	2023-01-25	0.192277	0.332705	0.477941	0	0	4.88314	8.0514	TRA2B
regulation of heterotypic cell-cell adhesion (GO:0034114)	2023-01-25	0.192277	0.332705	0.477941	0	0	4.88314	8.0514	FGG
regulation of interferon-alpha production (GO:0032647)	2023-01-25	0.192277	0.332705	0.477941	0	0	4.88314	8.0514	DHX9
organophosphate ester transport (GO:0015748)	2023-01-25	0.192277	0.332705	0.477941	0	0	4.88314	8.0514	OSBPL8
regulation of protein processing (GO:0070613)	2023-01-25	0.192277	0.332705	0.477941	0	0	4.88314	8.0514	BAG2
regulation of proteolysis involved in cellular protein catabolic process (GO:1903050)	2023-01-25	0.192277	0.332705	0.477941	0	0	4.88314	8.0514	UBB
regulation of spindle assembly (GO:0090169)	2023-01-25	0.192277	0.332705	0.477941	0	0	4.88314	8.0514	HNRNPU
positive regulation of ERBB signaling pathway (GO:1901186)	2023-01-25	0.192277	0.332705	0.477941	0	0	4.88314	8.0514	CCDC88A
glycolytic process through glucose-6-phosphate (GO:0061620)	2023-01-25	0.192277	0.332705	0.477941	0	0	4.88314	8.0514	ALDOC
RNA splicing, via transesterification reactions (GO:0000375)	2023-01-25	0.192277	0.332705	0.477941	0	0	4.88314	8.0514	TRA2B
positive regulation of peptidyl-threonine phosphorylation (GO:0010800)	2023-01-25	0.192277	0.332705	0.477941	0	0	4.88314	8.0514	TNKS1BP1
cellular transition metal ion homeostasis (GO:0046916)	2/96	0.196514	0.335642	0.474123	0	0	2.49949	4.06672	CAND1;CP
regulation of vesicle-mediated transport (GO:0060627)	2/96	0.196514	0.335642	0.474123	0	0	2.49949	4.06672	USP7;DNAJC13
purine-containing compound biosynthetic process (GO:0072522)	2023-01-26	0.199152	0.335642	0.474123	0	0	4.68757	7.56429	MTHFD1
regulation of biomineral tissue development (GO:0070167)	2023-01-26	0.199152	0.335642	0.474123	0	0	4.68757	7.56429	AHSG
negative regulation of protein localization to membrane (GO:1905476)	2023-01-26	0.199152	0.335642	0.474123	0	0	4.68757	7.56429	CLTC
chaperone cofactor-dependent protein refolding (GO:0051085)	2023-01-26	0.199152	0.335642	0.474123	0	0	4.68757	7.56429	HSPA8
clathrin-dependent endocytosis (GO:0072583)	2023-01-26	0.199152	0.335642	0.474123	0	0	4.68757	7.56429	CLTC
DNA geometric change (GO:0032392)	2023-01-26	0.199152	0.335642	0.474123	0	0	4.68757	7.56429	DHX9
DNA modification (GO:0006304)	2023-01-26	0.199152	0.335642	0.474123	0	0	4.68757	7.56429	PARP1
regulation of telomere maintenance (GO:0032204)	2023-01-26	0.199152	0.335642	0.474123	0	0	4.68757	7.56429	USP7
glial cell development (GO:0021782)	2023-01-26	0.199152	0.335642	0.474123	0	0	4.68757	7.56429	S100A9
regulation of viral life cycle (GO:1903900)	2023-01-26	0.199152	0.335642	0.474123	0	0	4.68757	7.56429	TRIM21
positive regulation of glucose import (GO:0046326)	2023-01-26	0.199152	0.335642	0.474123	0	0	4.68757	7.56429	OSBPL8
positive regulation of ion transmembrane transporter activity (GO:0032414)	2023-01-26	0.199152	0.335642	0.474123	0	0	4.68757	7.56429	NDUFA4
histone methylation (GO:0016571)	2023-01-26	0.199152	0.335642	0.474123	0	0	4.68757	7.56429	FBL
lamellipodium assembly (GO:0030032)	2023-01-26	0.199152	0.335642	0.474123	0	0	4.68757	7.56429	CCDC88A
TOR signaling (GO:0031929)	2023-01-26	0.199152	0.335642	0.474123	0	0	4.68757	7.56429	CCDC88A
positive regulation of viral transcription (GO:0050434)	2023-01-26	0.199152	0.335642	0.474123	0	0	4.68757	7.56429	DHX9
mononuclear cell differentiation (GO:1903131)	2023-01-26	0.199152	0.335642	0.474123	0	0	4.68757	7.56429	MYH9
negative regulation of nucleic acid-templated transcription (GO:1903507)	6/464	0.203536	0.340607	0.467747	0	0	1.54745	2.4634	HSPA8;CNOT7;RBM15;CTBP1;PHB;SMARCA2
response to UV (GO:0009411)	2/99	0.205796	0.340607	0.467747	0	0	2.42182	3.82859	PARP1;CAT
negative regulation of endothelial cell apoptotic process (GO:2000352)	2023-01-27	0.205968	0.340607	0.467747	0	0	4.50706	7.12131	FGG
regulation of cardiac muscle cell contraction (GO:0086004)	2023-01-27	0.205968	0.340607	0.467747	0	0	4.50706	7.12131	DSP
negative regulation of insulin receptor signaling pathway (GO:0046627)	2023-01-27	0.205968	0.340607	0.467747	0	0	4.50706	7.12131	AHSG
negative regulation of plasma membrane bounded cell projection assembly (GO:0120033)	2023-01-27	0.205968	0.340607	0.467747	0	0	4.50706	7.12131	CAPZB
cellular response to unfolded protein (GO:0034620)	2023-01-27	0.205968	0.340607	0.467747	0	0	4.50706	7.12131	HSPA8
cytoplasmic pattern recognition receptor signaling pathway (GO:0002753)	2023-01-27	0.205968	0.340607	0.467747	0	0	4.50706	7.12131	UBB
regulation of transcription elongation from RNA polymerase II promoter (GO:0034243)	2023-01-27	0.205968	0.340607	0.467747	0	0	4.50706	7.12131	HNRNPU
regulation of vasculature development (GO:1901342)	2023-01-27	0.205968	0.340607	0.467747	0	0	4.50706	7.12131	HTATIP2
positive regulation of erythrocyte differentiation (GO:0045648)	2023-01-27	0.205968	0.340607	0.467747	0	0	4.50706	7.12131	PRKDC
response to glucocorticoid (GO:0051384)	2023-01-27	0.205968	0.340607	0.467747	0	0	4.50706	7.12131	HNRNPU
positive regulation of nitric oxide biosynthetic process (GO:0045429)	2023-01-27	0.205968	0.340607	0.467747	0	0	4.50706	7.12131	ASS1
stress-activated protein kinase signaling cascade (GO:0031098)	2023-01-27	0.205968	0.340607	0.467747	0	0	4.50706	7.12131	UBB
cellular response to chemical stress (GO:0062197)	2/101	0.21201	0.34484	0.462382	0	0	2.37266	3.68028	PARP1;CAT
negative regulation of cellular response to insulin stimulus (GO:1900077)	2023-01-28	0.212726	0.34484	0.462382	0	0	4.33991	6.71709	AHSG
cellular response to acid chemical (GO:0071229)	2023-01-28	0.212726	0.34484	0.462382	0	0	4.33991	6.71709	IPO5
cellular response to interleukin-6 (GO:0071354)	2023-01-28	0.212726	0.34484	0.462382	0	0	4.33991	6.71709	PHB
regulation of immunoglobulin production (GO:0002637)	2023-01-28	0.212726	0.34484	0.462382	0	0	4.33991	6.71709	PHB
nucleotide-binding oligomerization domain containing signaling pathway (GO:0070423)	2023-01-28	0.212726	0.34484	0.462382	0	0	4.33991	6.71709	UBB
regulation of multicellular organismal development (GO:2000026)	2023-01-28	0.212726	0.34484	0.462382	0	0	4.33991	6.71709	OAS2
regulation of phosphatase activity (GO:0010921)	2023-01-28	0.212726	0.34484	0.462382	0	0	4.33991	6.71709	HSP90B1
regulation of plasma membrane bounded cell projection organization (GO:0120035)	2023-01-28	0.212726	0.34484	0.462382	0	0	4.33991	6.71709	CCDC88A
regulation of protein transport (GO:0051223)	2023-01-28	0.212726	0.34484	0.462382	0	0	4.33991	6.71709	HSPA8
positive regulation of fibroblast proliferation (GO:0048146)	2023-01-28	0.212726	0.34484	0.462382	0	0	4.33991	6.71709	DHX9
histone mRNA metabolic process (GO:0008334)	2023-01-28	0.212726	0.34484	0.462382	0	0	4.33991	6.71709	SNRPE
positive regulation of nitric oxide metabolic process (GO:1904407)	2023-01-28	0.212726	0.34484	0.462382	0	0	4.33991	6.71709	ASS1
positive regulation of protein import into nucleus (GO:0042307)	2023-01-28	0.212726	0.34484	0.462382	0	0	4.33991	6.71709	IPO5
sulfur compound transport (GO:0072348)	2023-01-28	0.212726	0.34484	0.462382	0	0	4.33991	6.71709	SLC25A11
regulation of proteasomal ubiquitin-dependent protein catabolic process (GO:0032434)	2/102	0.215124	0.347356	0.459226	0	0	2.34881	3.60905	USP7;BAG2
positive regulation of cell growth (GO:0030307)	2/102	0.215124	0.347356	0.459226	0	0	2.34881	3.60905	S100A9;S100A8
intrinsic apoptotic signaling pathway (GO:0097193)	2/102	0.215124	0.347356	0.459226	0	0	2.34881	3.60905	DDX5;PRKDC
cellular response to organonitrogen compound (GO:0071417)	2/103	0.218242	0.347473	0.459078	0	0	2.32544	3.53967	IPO5;HSP90B1
aggrephagy (GO:0035973)	2023-01-29	0.219427	0.347473	0.459078	0	0	4.1847	6.34708	UBB
regulation of double-strand break repair via nonhomologous end joining (GO:2001032)	2023-01-29	0.219427	0.347473	0.459078	0	0	4.1847	6.34708	PRKDC
regulation of fatty acid biosynthetic process (GO:0042304)	2023-01-29	0.219427	0.347473	0.459078	0	0	4.1847	6.34708	ERLIN1
regulation of gluconeogenesis (GO:0006111)	2023-01-29	0.219427	0.347473	0.459078	0	0	4.1847	6.34708	USP7
negative regulation of transferase activity (GO:0051348)	2023-01-29	0.219427	0.347473	0.459078	0	0	4.1847	6.34708	HNRNPU
regulation of ubiquitin-protein transferase activity (GO:0051438)	2023-01-29	0.219427	0.347473	0.459078	0	0	4.1847	6.34708	RPS2
glycolytic process (GO:0006096)	2023-01-29	0.219427	0.347473	0.459078	0	0	4.1847	6.34708	ALDOC
hydrogen peroxide metabolic process (GO:0042743)	2023-01-29	0.219427	0.347473	0.459078	0	0	4.1847	6.34708	CAT
lamellipodium organization (GO:0097581)	2023-01-29	0.219427	0.347473	0.459078	0	0	4.1847	6.34708	CCDC88A
telomere maintenance via telomerase (GO:0007004)	2023-01-29	0.219427	0.347473	0.459078	0	0	4.1847	6.34708	TNKS1BP1
transition metal ion homeostasis (GO:0055076)	2023-01-29	0.219427	0.347473	0.459078	0	0	4.1847	6.34708	CP
production of miRNAs involved in gene silencing by miRNA (GO:0035196)	2023-01-29	0.219427	0.347473	0.459078	0	0	4.1847	6.34708	ADAR
protein ADP-ribosylation (GO:0006471)	2023-01-29	0.219427	0.347473	0.459078	0	0	4.1847	6.34708	PARP1
MyD88-dependent toll-like receptor signaling pathway (GO:0002755)	2023-01-29	0.219427	0.347473	0.459078	0	0	4.1847	6.34708	UBB
negative regulation of cell population proliferation (GO:0008285)	5/379	0.221265	0.349642	0.456377	0	0	1.57641	2.37784	CNOT7;CTBP1;PHB;EEF1E1;SMARCA2
translational elongation (GO:0006414)	2/104	0.221364	0.349642	0.456377	0	0	2.30252	3.47208	EEF1G;OXA1L
plasma membrane invagination (GO:0099024)	2023-01-30	0.226072	0.352112	0.45332	0	0	4.0402	6.00738	MYH9
estrogen metabolic process (GO:0008210)	2023-01-30	0.226072	0.352112	0.45332	0	0	4.0402	6.00738	HSD17B11
positive regulation of DNA recombination (GO:0045911)	2023-01-30	0.226072	0.352112	0.45332	0	0	4.0402	6.00738	PARP1
regulation of type I interferon-mediated signaling pathway (GO:0060338)	2023-01-30	0.226072	0.352112	0.45332	0	0	4.0402	6.00738	CNOT7
regulation of vasoconstriction (GO:0019229)	2023-01-30	0.226072	0.352112	0.45332	0	0	4.0402	6.00738	FGG
heterotypic cell-cell adhesion (GO:0034113)	2023-01-30	0.226072	0.352112	0.45332	0	0	4.0402	6.00738	DSP
RNA-dependent DNA biosynthetic process (GO:0006278)	2023-01-30	0.226072	0.352112	0.45332	0	0	4.0402	6.00738	TNKS1BP1
positive regulation of protein import (GO:1904591)	2023-01-30	0.226072	0.352112	0.45332	0	0	4.0402	6.00738	IPO5
maturation of SSU-rRNA from tricistronic rRNA transcript (SSU-rRNA, 5.8S rRNA, LSU-rRNA) (GO:0000462)	2023-01-30	0.226072	0.352112	0.45332	0	0	4.0402	6.00738	RPS8
TRIF-dependent toll-like receptor signaling pathway (GO:0035666)	2023-01-30	0.226072	0.352112	0.45332	0	0	4.0402	6.00738	UBB
primary neural tube formation (GO:0014020)	2023-01-30	0.226072	0.352112	0.45332	0	0	4.0402	6.00738	MTHFD1
cellular response to peptide hormone stimulus (GO:0071375)	2/106	0.22762	0.353628	0.451453	0	0	2.25801	3.34204	PARP1;PRKDC
protein localization to nucleus (GO:0034504)	2/106	0.22762	0.353628	0.451453	0	0	2.25801	3.34204	HNRNPU;IPO5
'de novo' posttranslational protein folding (GO:0051084)	2023-01-31	0.23266	0.356514	0.447924	0	0	3.90533	5.69466	HSPA8
regulation of cellular senescence (GO:2000772)	2023-01-31	0.23266	0.356514	0.447924	0	0	3.90533	5.69466	EEF1E1
negative regulation of proteasomal ubiquitin-dependent protein catabolic process (GO:0032435)	2023-01-31	0.23266	0.356514	0.447924	0	0	3.90533	5.69466	USP7
negative regulation of response to biotic stimulus (GO:0002832)	2023-01-31	0.23266	0.356514	0.447924	0	0	3.90533	5.69466	TRIM21
organelle transport along microtubule (GO:0072384)	2023-01-31	0.23266	0.356514	0.447924	0	0	3.90533	5.69466	UBB
steroid hormone biosynthetic process (GO:0120178)	2023-01-31	0.23266	0.356514	0.447924	0	0	3.90533	5.69466	HSD17B11
positive regulation of proteolysis involved in cellular protein catabolic process (GO:1903052)	2023-01-31	0.23266	0.356514	0.447924	0	0	3.90533	5.69466	BAG2
tube closure (GO:0060606)	2023-01-31	0.23266	0.356514	0.447924	0	0	3.90533	5.69466	MTHFD1
positive regulation of ubiquitin-protein transferase activity (GO:0051443)	2023-01-31	0.23266	0.356514	0.447924	0	0	3.90533	5.69466	RPS2
vitamin transport (GO:0051180)	2023-01-31	0.23266	0.356514	0.447924	0	0	3.90533	5.69466	AFM
MyD88-independent toll-like receptor signaling pathway (GO:0002756)	2023-01-31	0.23266	0.356514	0.447924	0	0	3.90533	5.69466	UBB
regulation of protein ubiquitination (GO:0031396)	2/109	0.237025	0.361577	0.441799	0	0	2.19437	3.15899	BAG2;UBB
activation of phospholipase C activity (GO:0007202)	1/32	0.239192	0.361577	0.441799	0	0	3.77916	5.40603	PHB
regulation of cell morphogenesis (GO:0022604)	1/32	0.239192	0.361577	0.441799	0	0	3.77916	5.40603	CAPZB
regulation of cellular amide metabolic process (GO:0034248)	1/32	0.239192	0.361577	0.441799	0	0	3.77916	5.40603	RPL10
cellular response to glucose stimulus (GO:0071333)	1/32	0.239192	0.361577	0.441799	0	0	3.77916	5.40603	TRA2B
cellular response to topologically incorrect protein (GO:0035967)	1/32	0.239192	0.361577	0.441799	0	0	3.77916	5.40603	HSPA8
response to amino acid (GO:0043200)	1/32	0.239192	0.361577	0.441799	0	0	3.77916	5.40603	IPO5
positive regulation of glucose transmembrane transport (GO:0010828)	1/32	0.239192	0.361577	0.441799	0	0	3.77916	5.40603	OSBPL8
positive regulation of immune effector process (GO:0002699)	1/32	0.239192	0.361577	0.441799	0	0	3.77916	5.40603	PHB
modulation by host of symbiont process (GO:0051851)	1/32	0.239192	0.361577	0.441799	0	0	3.77916	5.40603	NUCKS1
protein K63-linked deubiquitination (GO:0070536)	1/32	0.239192	0.361577	0.441799	0	0	3.77916	5.40603	USP7
actin filament bundle assembly (GO:0051017)	1/33	0.24567	0.368654	0.433381	0	0	3.66087	5.13901	HSP90B1
regulation of histone acetylation (GO:0035065)	1/33	0.24567	0.368654	0.433381	0	0	3.66087	5.13901	CTBP1
regulation of interleukin-17 production (GO:0032660)	1/33	0.24567	0.368654	0.433381	0	0	3.66087	5.13901	PHB
positive regulation of histone modification (GO:0031058)	1/33	0.24567	0.368654	0.433381	0	0	3.66087	5.13901	CTBP1
signal transduction by p53 class mediator (GO:0072331)	1/33	0.24567	0.368654	0.433381	0	0	3.66087	5.13901	DDX5
positive regulation of telomere maintenance via telomerase (GO:0032212)	1/33	0.24567	0.368654	0.433381	0	0	3.66087	5.13901	HNRNPA1
protein-containing complex subunit organization (GO:0043933)	2/112	0.246452	0.369378	0.432529	0	0	2.1342	2.98914	CAPZA1;CAPZA2
negative regulation of extrinsic apoptotic signaling pathway via death domain receptors (GO:1902042)	1/34	0.252092	0.37329	0.427953	0	0	3.54976	4.89143	FGG
cellular response to amino acid stimulus (GO:0071230)	1/34	0.252092	0.37329	0.427953	0	0	3.54976	4.89143	IPO5
regulation of glucose metabolic process (GO:0010906)	1/34	0.252092	0.37329	0.427953	0	0	3.54976	4.89143	USP7
neural tube closure (GO:0001843)	1/34	0.252092	0.37329	0.427953	0	0	3.54976	4.89143	MTHFD1
regulation of lamellipodium assembly (GO:0010591)	1/34	0.252092	0.37329	0.427953	0	0	3.54976	4.89143	CAPZB
phosphatidylserine metabolic process (GO:0006658)	1/34	0.252092	0.37329	0.427953	0	0	3.54976	4.89143	OSBPL8
positive regulation of epidermal growth factor receptor signaling pathway (GO:0045742)	1/34	0.252092	0.37329	0.427953	0	0	3.54976	4.89143	CCDC88A
secondary alcohol biosynthetic process (GO:1902653)	1/34	0.252092	0.37329	0.427953	0	0	3.54976	4.89143	LBR
ventricular cardiac muscle tissue morphogenesis (GO:0055010)	1/34	0.252092	0.37329	0.427953	0	0	3.54976	4.89143	DSP
protein insertion into membrane (GO:0051205)	1/34	0.252092	0.37329	0.427953	0	0	3.54976	4.89143	OXA1L
response to lipid (GO:0033993)	2/114	0.252744	0.373807	0.427353	0	0	2.09588	2.88262	S100A9;S100A8
base-excision repair, gap-filling (GO:0006287)	1/35	0.25846	0.379527	0.420758	0	0	3.44518	4.66138	PARP1
cholesterol biosynthetic process (GO:0006695)	1/35	0.25846	0.379527	0.420758	0	0	3.44518	4.66138	LBR
response to exogenous dsRNA (GO:0043330)	1/35	0.25846	0.379527	0.420758	0	0	3.44518	4.66138	DHX9
positive regulation of immunoglobulin production (GO:0002639)	1/35	0.25846	0.379527	0.420758	0	0	3.44518	4.66138	PHB
positive regulation of lymphocyte activation (GO:0051251)	1/35	0.25846	0.379527	0.420758	0	0	3.44518	4.66138	PRKDC
maturation of SSU-rRNA (GO:0030490)	1/35	0.25846	0.379527	0.420758	0	0	3.44518	4.66138	RPS8
regulation of defense response to virus by host (GO:0050691)	1/36	0.264774	0.383683	0.416027	0	0	3.34658	4.44719	DHX9
regulation of ossification (GO:0030278)	1/36	0.264774	0.383683	0.416027	0	0	3.34658	4.44719	AHSG
regulation of protein import into nucleus (GO:0042306)	1/36	0.264774	0.383683	0.416027	0	0	3.34658	4.44719	IPO5
positive regulation of innate immune response (GO:0045089)	1/36	0.264774	0.383683	0.416027	0	0	3.34658	4.44719	DHX9
retina homeostasis (GO:0001895)	1/36	0.264774	0.383683	0.416027	0	0	3.34658	4.44719	PIP
intrinsic apoptotic signaling pathway by p53 class mediator (GO:0072332)	1/36	0.264774	0.383683	0.416027	0	0	3.34658	4.44719	DDX5
telomere maintenance via telomere lengthening (GO:0010833)	1/36	0.264774	0.383683	0.416027	0	0	3.34658	4.44719	TNKS1BP1
positive regulation of substrate adhesion-dependent cell spreading (GO:1900026)	1/36	0.264774	0.383683	0.416027	0	0	3.34658	4.44719	FGG
transferrin transport (GO:0033572)	1/36	0.264774	0.383683	0.416027	0	0	3.34658	4.44719	CLTC
transition metal ion transport (GO:0000041)	1/36	0.264774	0.383683	0.416027	0	0	3.34658	4.44719	CP
positive regulation of telomere maintenance via telomere lengthening (GO:1904358)	1/36	0.264774	0.383683	0.416027	0	0	3.34658	4.44719	HNRNPA1
regulation of cellular response to stress (GO:0080135)	2/118	0.26534	0.383683	0.416027	0	0	2.02319	2.68426	HSPA8;BAG2
regulation of protein binding (GO:0043393)	2/118	0.26534	0.383683	0.416027	0	0	2.02319	2.68426	BAG2;TRIM21
positive regulation of cysteine-type endopeptidase activity involved in apoptotic process (GO:0043280)	2/119	0.268489	0.386476	0.412878	0	0	2.0058	2.63752	S100A9;S100A8
protein modification by small protein conjugation (GO:0032446)	5/409	0.268652	0.386476	0.412878	0	0	1.4571	1.91512	USP7;CAND1;UBB;PRKDC;TRIM21
negative regulation of epithelial cell apoptotic process (GO:1904036)	1/37	0.271035	0.386476	0.412878	0	0	3.25345	4.24741	FGG
regulation of erythrocyte differentiation (GO:0045646)	1/37	0.271035	0.386476	0.412878	0	0	3.25345	4.24741	PRKDC
regulation of glucose import (GO:0046324)	1/37	0.271035	0.386476	0.412878	0	0	3.25345	4.24741	OSBPL8
regulation of intracellular steroid hormone receptor signaling pathway (GO:0033143)	1/37	0.271035	0.386476	0.412878	0	0	3.25345	4.24741	DDX5
phagocytosis, engulfment (GO:0006911)	1/37	0.271035	0.386476	0.412878	0	0	3.25345	4.24741	MYH9
regulation of protein autophosphorylation (GO:0031952)	1/37	0.271035	0.386476	0.412878	0	0	3.25345	4.24741	TNKS1BP1
positive regulation of exocytosis (GO:0045921)	1/37	0.271035	0.386476	0.412878	0	0	3.25345	4.24741	FGG
positive regulation of myeloid cell differentiation (GO:0045639)	1/37	0.271035	0.386476	0.412878	0	0	3.25345	4.24741	PRKDC
lysosome localization (GO:0032418)	1/37	0.271035	0.386476	0.412878	0	0	3.25345	4.24741	MYH9
ncRNA metabolic process (GO:0034660)	1/37	0.271035	0.386476	0.412878	0	0	3.25345	4.24741	DDX17
negative regulation of proteasomal protein catabolic process (GO:1901799)	1/38	0.277243	0.391701	0.407046	0	0	3.16536	4.06072	USP7
DNA replication initiation (GO:0006270)	1/38	0.277243	0.391701	0.407046	0	0	3.16536	4.06072	MCM4
regulation of phosphoprotein phosphatase activity (GO:0043666)	1/38	0.277243	0.391701	0.407046	0	0	3.16536	4.06072	HSP90B1
spliceosomal snRNP assembly (GO:0000387)	1/38	0.277243	0.391701	0.407046	0	0	3.16536	4.06072	SNRPE
positive regulation of production of molecular mediator of immune response (GO:0002702)	1/38	0.277243	0.391701	0.407046	0	0	3.16536	4.06072	PHB
sterol biosynthetic process (GO:0016126)	1/38	0.277243	0.391701	0.407046	0	0	3.16536	4.06072	LBR
tRNA aminoacylation (GO:0043039)	1/38	0.277243	0.391701	0.407046	0	0	3.16536	4.06072	EEF1E1
mRNA destabilization (GO:0061157)	1/38	0.277243	0.391701	0.407046	0	0	3.16536	4.06072	CNOT1
epithelium development (GO:0060429)	2/122	0.277936	0.392231	0.406459	0	0	1.95536	2.50357	MTHFD1;ALDOC
regulation of anatomical structure morphogenesis (GO:0022603)	2/123	0.281084	0.394961	0.403445	0	0	1.9391	2.46092	CAPZB;HTATIP2
protein monoubiquitination (GO:0006513)	1/39	0.283398	0.394961	0.403445	0	0	3.08191	3.88599	TRIM21
regulation of cellular component biogenesis (GO:0044087)	1/39	0.283398	0.394961	0.403445	0	0	3.08191	3.88599	HSPA8
regulation of exit from mitosis (GO:0007096)	1/39	0.283398	0.394961	0.403445	0	0	3.08191	3.88599	UBB
regulation of heart rate by cardiac conduction (GO:0086091)	1/39	0.283398	0.394961	0.403445	0	0	3.08191	3.88599	DSP
regulation of peptidyl-threonine phosphorylation (GO:0010799)	1/39	0.283398	0.394961	0.403445	0	0	3.08191	3.88599	TNKS1BP1
endothelial cell migration (GO:0043542)	1/39	0.283398	0.394961	0.403445	0	0	3.08191	3.88599	MYH9
regulation of viral entry into host cell (GO:0046596)	1/39	0.283398	0.394961	0.403445	0	0	3.08191	3.88599	TRIM21
replication fork processing (GO:0031297)	1/39	0.283398	0.394961	0.403445	0	0	3.08191	3.88599	NUCKS1
membrane protein proteolysis (GO:0033619)	1/39	0.283398	0.394961	0.403445	0	0	3.08191	3.88599	MYH9
mitochondrial electron transport, NADH to ubiquinone (GO:0006120)	1/39	0.283398	0.394961	0.403445	0	0	3.08191	3.88599	NDUFA4
defense response to symbiont (GO:0140546)	2/124	0.28423	0.395228	0.403152	0	0	1.92311	2.41921	CNOT7;OAS2
regulation of tumor necrosis factor production (GO:0032680)	2/124	0.28423	0.395228	0.403152	0	0	1.92311	2.41921	DHX9;OAS2
cellular response to oxidative stress (GO:0034599)	2/125	0.287376	0.399151	0.398863	0	0	1.90738	2.37843	PARP1;CAT
negative regulation of blood coagulation (GO:0030195)	1/40	0.289501	0.40034	0.397571	0	0	3.00273	3.72218	FGG
detection of chemical stimulus involved in sensory perception of bitter taste (GO:0001580)	1/40	0.289501	0.40034	0.397571	0	0	3.00273	3.72218	PIP
regulation of nitric oxide biosynthetic process (GO:0045428)	1/40	0.289501	0.40034	0.397571	0	0	3.00273	3.72218	ASS1
transcription by RNA polymerase II (GO:0006366)	4/320	0.289532	0.40034	0.397571	0	0	1.48803	1.8444	NUDT21;DDX5;PARP1;SNRPE
negative regulation of cell growth (GO:0030308)	2/126	0.29052	0.400807	0.397065	0	0	1.8919	2.33854	PHB;SMARCA2
negative regulation of growth (GO:0045926)	2/126	0.29052	0.400807	0.397065	0	0	1.8919	2.33854	PHB;SMARCA2
negative regulation of cell-cell adhesion (GO:0022408)	1/41	0.295552	0.402788	0.394924	0	0	2.92751	3.56838	ASS1
carbohydrate catabolic process (GO:0016052)	1/41	0.295552	0.402788	0.394924	0	0	2.92751	3.56838	ALDOC
carboxylic acid transmembrane transport (GO:1905039)	1/41	0.295552	0.402788	0.394924	0	0	2.92751	3.56838	SLC25A11
regulation of filopodium assembly (GO:0051489)	1/41	0.295552	0.402788	0.394924	0	0	2.92751	3.56838	CAPZB
nucleobase-containing compound catabolic process (GO:0034655)	1/41	0.295552	0.402788	0.394924	0	0	2.92751	3.56838	SKIV2L
regulation of mitochondrial membrane potential (GO:0051881)	1/41	0.295552	0.402788	0.394924	0	0	2.92751	3.56838	UBB
regulation of protein dephosphorylation (GO:0035304)	1/41	0.295552	0.402788	0.394924	0	0	2.92751	3.56838	HSP90B1
endosome organization (GO:0007032)	1/41	0.295552	0.402788	0.394924	0	0	2.92751	3.56838	DNAJC13
hexose metabolic process (GO:0019318)	1/41	0.295552	0.402788	0.394924	0	0	2.92751	3.56838	ALDOC
sensory perception of bitter taste (GO:0050913)	1/41	0.295552	0.402788	0.394924	0	0	2.92751	3.56838	PIP
JNK cascade (GO:0007254)	1/41	0.295552	0.402788	0.394924	0	0	2.92751	3.56838	UBB
cellular response to insulin stimulus (GO:0032869)	2/129	0.299941	0.408318	0.389002	0	0	1.84693	2.22401	PARP1;PRKDC
ATP-dependent chromatin remodeling (GO:0043044)	1/42	0.301552	0.408704	0.388591	0	0	2.85597	3.42377	SMARCA2
negative regulation of protein catabolic process (GO:0042177)	1/42	0.301552	0.408704	0.388591	0	0	2.85597	3.42377	PHB
regulation of extrinsic apoptotic signaling pathway via death domain receptors (GO:1902041)	1/42	0.301552	0.408704	0.388591	0	0	2.85597	3.42377	FGG
translesion synthesis (GO:0019985)	1/42	0.301552	0.408704	0.388591	0	0	2.85597	3.42377	UBB
cellular protein localization (GO:0034613)	4/329	0.306688	0.412233	0.384858	0	0	1.44615	1.70924	OXA1L;COPB2;CLTC;ARCN1
anion transport (GO:0006820)	1/43	0.307501	0.412233	0.384858	0	0	2.78783	3.28762	VDAC2
negative regulation of proteolysis (GO:0045861)	1/43	0.307501	0.412233	0.384858	0	0	2.78783	3.28762	TRIM21
cellular response to glucose starvation (GO:0042149)	1/43	0.307501	0.412233	0.384858	0	0	2.78783	3.28762	HNRNPA1
DNA synthesis involved in DNA repair (GO:0000731)	1/43	0.307501	0.412233	0.384858	0	0	2.78783	3.28762	UBB
DNA-dependent DNA replication maintenance of fidelity (GO:0045005)	1/43	0.307501	0.412233	0.384858	0	0	2.78783	3.28762	NUCKS1
signal release from synapse (GO:0099643)	1/43	0.307501	0.412233	0.384858	0	0	2.78783	3.28762	HSPA8
positive regulation of peptide hormone secretion (GO:0090277)	1/43	0.307501	0.412233	0.384858	0	0	2.78783	3.28762	FGG
positive regulation of phospholipase C activity (GO:0010863)	1/43	0.307501	0.412233	0.384858	0	0	2.78783	3.28762	PHB
tRNA aminoacylation for protein translation (GO:0006418)	1/43	0.307501	0.412233	0.384858	0	0	2.78783	3.28762	EEF1E1
inflammatory response (GO:0006954)	3/230	0.311004	0.416474	0.380412	0	0	1.55132	1.81187	HP;S100A9;S100A8
transmembrane receptor protein serine/threonine kinase signaling pathway (GO:0007178)	2/133	0.312471	0.416965	0.379901	0	0	1.79017	2.0824	DDX5;UBB
regulation of endothelial cell apoptotic process (GO:2000351)	1/44	0.3134	0.416965	0.379901	0	0	2.72286	3.15926	FGG
neurotransmitter secretion (GO:0007269)	1/44	0.3134	0.416965	0.379901	0	0	2.72286	3.15926	HSPA8
detection of chemical stimulus involved in sensory perception of taste (GO:0050912)	1/44	0.3134	0.416965	0.379901	0	0	2.72286	3.15926	PIP
positive regulation of stress fiber assembly (GO:0051496)	1/44	0.3134	0.416965	0.379901	0	0	2.72286	3.15926	CCDC88A
protein K63-linked ubiquitination (GO:0070534)	1/44	0.3134	0.416965	0.379901	0	0	2.72286	3.15926	TRIM21
regulation of DNA repair (GO:0006282)	1/45	0.319249	0.422012	0.374675	0	0	2.66084	3.0381	DHX9
cellular response to radiation (GO:0071478)	1/45	0.319249	0.422012	0.374675	0	0	2.66084	3.0381	TNKS1BP1
regulation of pri-miRNA transcription by RNA polymerase II (GO:1902893)	1/45	0.319249	0.422012	0.374675	0	0	2.66084	3.0381	DDX5
positive regulation of response to biotic stimulus (GO:0002833)	1/45	0.319249	0.422012	0.374675	0	0	2.66084	3.0381	DHX9
positive regulation of RNA metabolic process (GO:0051254)	1/45	0.319249	0.422012	0.374675	0	0	2.66084	3.0381	DDX5
protein deacetylation (GO:0006476)	1/45	0.319249	0.422012	0.374675	0	0	2.66084	3.0381	PHB
positive regulation of intracellular signal transduction (GO:1902533)	6/546	0.320156	0.422758	0.373909	0	0	1.30691	1.4885	OSBPL8;RPL23;PHB;TRIM21;S100A9;S100A8
organic substance transport (GO:0071702)	2/136	0.321838	0.424523	0.372099	0	0	1.74982	1.98379	MYH9;HSP90B1
regulation of cellular protein localization (GO:1903827)	1/46	0.325049	0.425569	0.37103	0	0	2.60158	2.9236	PARP1
regulation of DNA metabolic process (GO:0051052)	1/46	0.325049	0.425569	0.37103	0	0	2.60158	2.9236	NUCKS1
regulation of double-strand break repair via homologous recombination (GO:0010569)	1/46	0.325049	0.425569	0.37103	0	0	2.60158	2.9236	PARP1
regulation of fibroblast proliferation (GO:0048145)	1/46	0.325049	0.425569	0.37103	0	0	2.60158	2.9236	DHX9
positive regulation of smooth muscle cell proliferation (GO:0048661)	1/46	0.325049	0.425569	0.37103	0	0	2.60158	2.9236	PHB
postreplication repair (GO:0006301)	1/46	0.325049	0.425569	0.37103	0	0	2.60158	2.9236	UBB
vesicle organization (GO:0016050)	1/46	0.325049	0.425569	0.37103	0	0	2.60158	2.9236	DNAJC13
positive regulation of cell-cell adhesion (GO:0022409)	1/47	0.330799	0.431721	0.364797	0	0	2.54489	2.81527	FGG
glycosphingolipid metabolic process (GO:0006687)	1/47	0.330799	0.431721	0.364797	0	0	2.54489	2.81527	ESYT1
histone deacetylation (GO:0016575)	1/47	0.330799	0.431721	0.364797	0	0	2.54489	2.81527	PHB
regulation of cellular component organization (GO:0051128)	2/139	0.331174	0.431753	0.364765	0	0	1.71124	1.89112	HSPA8;HNRNPU
base-excision repair (GO:0006284)	1/48	0.336501	0.438233	0.358295	0	0	2.49062	2.71267	PARP1
chromatin organization (GO:0006325)	2/142	0.340474	0.441859	0.354716	0	0	1.67432	1.80394	NUCKS1;SMARCA2
protein localization to organelle (GO:0033365)	2/142	0.340474	0.441859	0.354716	0	0	1.67432	1.80394	DHX9;RAB35
negative regulation of catabolic process (GO:0009895)	1/49	0.342154	0.441859	0.354716	0	0	2.43861	2.6154	PHB
receptor internalization (GO:0031623)	1/49	0.342154	0.441859	0.354716	0	0	2.43861	2.6154	CLTC
regulation of cellular localization (GO:0060341)	1/49	0.342154	0.441859	0.354716	0	0	2.43861	2.6154	PARP1
regulation of cellular protein metabolic process (GO:0032268)	1/49	0.342154	0.441859	0.354716	0	0	2.43861	2.6154	RPL10
response to glucose (GO:0009749)	1/49	0.342154	0.441859	0.354716	0	0	2.43861	2.6154	TRA2B
mitotic cytokinesis (GO:0000281)	1/49	0.342154	0.441859	0.354716	0	0	2.43861	2.6154	RAB35
negative regulation of DNA-binding transcription factor activity (GO:0043433)	2/143	0.343565	0.442754	0.353838	0	0	1.66236	1.77603	USP7;TRIM21
nitrogen compound transport (GO:0071705)	2/143	0.343565	0.442754	0.353838	0	0	1.66236	1.77603	MYH9;HSP90B1
negative regulation of ERK1 and ERK2 cascade (GO:0070373)	1/50	0.347759	0.447223	0.349476	0	0	2.38872	2.52307	PHB
organic hydroxy compound biosynthetic process (GO:1901617)	1/50	0.347759	0.447223	0.349476	0	0	2.38872	2.52307	LBR
supramolecular fiber organization (GO:0097435)	4/351	0.348997	0.448347	0.348386	0	0	1.35294	1.42423	DSP;CCDC88A;UBB;P4HA1
negative regulation of cellular process (GO:0048523)	6/566	0.350259	0.449499	0.347271	0	0	1.25893	1.32072	CNOT7;CTBP1;MYH9;PHB;EEF1E1;SMARCA2
negative regulation of protein ubiquitination (GO:0031397)	1/51	0.353317	0.449677	0.3471	0	0	2.34083	2.43537	BAG2
regulation of protein modification process (GO:0031399)	1/51	0.353317	0.449677	0.3471	0	0	2.34083	2.43537	CCDC88A
positive regulation of actin filament bundle assembly (GO:0032233)	1/51	0.353317	0.449677	0.3471	0	0	2.34083	2.43537	CCDC88A
regulation of substrate adhesion-dependent cell spreading (GO:1900024)	1/51	0.353317	0.449677	0.3471	0	0	2.34083	2.43537	FGG
positive regulation of fat cell differentiation (GO:0045600)	1/51	0.353317	0.449677	0.3471	0	0	2.34083	2.43537	HNRNPU
intrinsic apoptotic signaling pathway in response to DNA damage (GO:0008630)	1/51	0.353317	0.449677	0.3471	0	0	2.34083	2.43537	PRKDC
mitotic nuclear membrane organization (GO:0101024)	1/51	0.353317	0.449677	0.3471	0	0	2.34083	2.43537	LBR
mitotic nuclear membrane reassembly (GO:0007084)	1/51	0.353317	0.449677	0.3471	0	0	2.34083	2.43537	LBR
ubiquitin-dependent protein catabolic process (GO:0006511)	4/354	0.354786	0.45108	0.345747	0	0	1.34114	1.38974	PSMB4;PSMD2;PSMD3;PSMA7
negative regulation of cellular biosynthetic process (GO:0031327)	1/52	0.358828	0.452021	0.344842	0	0	2.29481	2.35198	ERLIN1
amide biosynthetic process (GO:0043604)	1/52	0.358828	0.452021	0.344842	0	0	2.29481	2.35198	ASS1
negative regulation of protein metabolic process (GO:0051248)	1/52	0.358828	0.452021	0.344842	0	0	2.29481	2.35198	PHB
negative regulation of protein-containing complex assembly (GO:0031333)	1/52	0.358828	0.452021	0.344842	0	0	2.29481	2.35198	RPL13A
regulation of exocytosis (GO:0017157)	1/52	0.358828	0.452021	0.344842	0	0	2.29481	2.35198	FGG
endocytic recycling (GO:0032456)	1/52	0.358828	0.452021	0.344842	0	0	2.29481	2.35198	RAB35
plasma membrane bounded cell projection morphogenesis (GO:0120039)	1/52	0.358828	0.452021	0.344842	0	0	2.29481	2.35198	UBB
fatty acid beta-oxidation (GO:0006635)	1/52	0.358828	0.452021	0.344842	0	0	2.29481	2.35198	ETFA
glycolipid metabolic process (GO:0006664)	1/52	0.358828	0.452021	0.344842	0	0	2.29481	2.35198	ESYT1
cellular macromolecule catabolic process (GO:0044265)	1/53	0.364292	0.457501	0.339608	0	0	2.25057	2.27262	SKIV2L
regulation of immune effector process (GO:0002697)	1/53	0.364292	0.457501	0.339608	0	0	2.25057	2.27262	C4B
positive regulation of NIK/NF-kappaB signaling (GO:1901224)	1/53	0.364292	0.457501	0.339608	0	0	2.25057	2.27262	PHB
positive regulation of transcription by RNA polymerase II (GO:0045944)	9/908	0.367008	0.460442	0.336825	0	0	1.17715	1.17994	DDX17;UBB;PARP1;DHX9;PRKDC;THRAP3;HNRNPU;SMARCA2;HTATIP2
regulation of humoral immune response (GO:0002920)	1/54	0.36971	0.461015	0.336285	0	0	2.20799	2.19703	C4B
negative regulation of viral genome replication (GO:0045071)	1/54	0.36971	0.461015	0.336285	0	0	2.20799	2.19703	OAS2
nuclear membrane reassembly (GO:0031468)	1/54	0.36971	0.461015	0.336285	0	0	2.20799	2.19703	LBR
regulation of megakaryocyte differentiation (GO:0045652)	1/54	0.36971	0.461015	0.336285	0	0	2.20799	2.19703	RBM15
cytoplasmic microtubule organization (GO:0031122)	1/54	0.36971	0.461015	0.336285	0	0	2.20799	2.19703	CCDC88A
inorganic anion transport (GO:0015698)	1/54	0.36971	0.461015	0.336285	0	0	2.20799	2.19703	SLC25A11
protein targeting to mitochondrion (GO:0006626)	1/55	0.375082	0.466769	0.330898	0	0	2.167	2.12498	HSPA4
negative regulation of cytokine-mediated signaling pathway (GO:0001960)	1/55	0.375082	0.466769	0.330898	0	0	2.167	2.12498	CNOT7
chemokine-mediated signaling pathway (GO:0070098)	1/56	0.380409	0.472443	0.325651	0	0	2.12749	2.05624	RBM15
mitochondrial transport (GO:0006839)	1/56	0.380409	0.472443	0.325651	0	0	2.12749	2.05624	OXA1L
regulation of cell differentiation (GO:0045595)	2/156	0.383288	0.475539	0.322813	0	0	1.52103	1.45862	DDX17;DDX5
regulation of bone mineralization (GO:0030500)	1/57	0.38569	0.477078	0.32141	0	0	2.08939	1.99061	AHSG
cellular response to peptide (GO:1901653)	1/57	0.38569	0.477078	0.32141	0	0	2.08939	1.99061	RPL23
positive regulation of proteolysis (GO:0045862)	1/57	0.38569	0.477078	0.32141	0	0	2.08939	1.99061	BAG2
mitotic spindle organization (GO:0007052)	2/157	0.386303	0.477358	0.321156	0	0	1.51114	1.43729	SMC3;SMC1A
cellular response to starvation (GO:0009267)	2/158	0.389312	0.480181	0.318595	0	0	1.50137	1.41636	HSPA8;HNRNPA1
receptor metabolic process (GO:0043112)	1/58	0.390926	0.480181	0.318595	0	0	2.05263	1.92791	CLTC
regulation of phagocytosis (GO:0050764)	1/58	0.390926	0.480181	0.318595	0	0	2.05263	1.92791	AHSG
positive regulation of protein binding (GO:0032092)	1/58	0.390926	0.480181	0.318595	0	0	2.05263	1.92791	TRIM21
mitochondrial respiratory chain complex I assembly (GO:0032981)	1/58	0.390926	0.480181	0.318595	0	0	2.05263	1.92791	OXA1L
NADH dehydrogenase complex assembly (GO:0010257)	1/58	0.390926	0.480181	0.318595	0	0	2.05263	1.92791	OXA1L
response to lipopolysaccharide (GO:0032496)	2/159	0.392314	0.481406	0.317489	0	0	1.49173	1.3958	S100A9;S100A8
protein polymerization (GO:0051258)	1/59	0.396119	0.484145	0.315025	0	0	2.01714	1.86796	FGG
phospholipid transport (GO:0015914)	1/59	0.396119	0.484145	0.315025	0	0	2.01714	1.86796	OSBPL8
selective autophagy (GO:0061912)	1/59	0.396119	0.484145	0.315025	0	0	2.01714	1.86796	UBB
mitotic DNA damage checkpoint signaling (GO:0044773)	1/59	0.396119	0.484145	0.315025	0	0	2.01714	1.86796	PRKDC
positive regulation of protein kinase B signaling (GO:0051897)	2/161	0.398299	0.486328	0.313071	0	0	1.47282	1.35581	OSBPL8;PHB
cellular protein catabolic process (GO:0044257)	1/60	0.401267	0.488499	0.311137	0	0	1.98285	1.8106	CLTC
peptidyl-threonine phosphorylation (GO:0018107)	1/60	0.401267	0.488499	0.311137	0	0	1.98285	1.8106	PRKDC
ribonucleoprotein complex biogenesis (GO:0022613)	1/60	0.401267	0.488499	0.311137	0	0	1.98285	1.8106	RPL5
positive regulation of DNA biosynthetic process (GO:2000573)	1/61	0.406371	0.494224	0.306076	0	0	1.9497	1.75569	HNRNPA1
regulation of neuron projection development (GO:0010975)	2/165	0.410187	0.497922	0.302838	0	0	1.43639	1.28003	CCDC88A;S100A9
negative regulation of kinase activity (GO:0033673)	1/62	0.411433	0.497922	0.302838	0	0	1.91764	1.70308	HNRNPU
double-strand break repair via nonhomologous end joining (GO:0006303)	1/62	0.411433	0.497922	0.302838	0	0	1.91764	1.70308	PRKDC
I-kappaB kinase/NF-kappaB signaling (GO:0007249)	1/62	0.411433	0.497922	0.302838	0	0	1.91764	1.70308	UBB
stress-activated MAPK cascade (GO:0051403)	1/62	0.411433	0.497922	0.302838	0	0	1.91764	1.70308	UBB
positive regulation of macromolecule metabolic process (GO:0010604)	4/384	0.412492	0.498714	0.302148	0	0	1.23335	1.09218	RPL5;RPL23;PIP;PHB
actin cytoskeleton reorganization (GO:0031532)	1/63	0.416451	0.501532	0.299701	0	0	1.88662	1.65265	MYH9
amyloid fibril formation (GO:1990000)	1/63	0.416451	0.501532	0.299701	0	0	1.88662	1.65265	UBB
negative regulation of endopeptidase activity (GO:0010951)	1/63	0.416451	0.501532	0.299701	0	0	1.88662	1.65265	AHSG
negative regulation of peptidase activity (GO:0010466)	1/63	0.416451	0.501532	0.299701	0	0	1.88662	1.65265	AHSG
protein secretion (GO:0009306)	1/64	0.421427	0.505056	0.29666	0	0	1.85658	1.60429	FGG
antimicrobial humoral immune response mediated by antimicrobial peptide (GO:0061844)	1/64	0.421427	0.505056	0.29666	0	0	1.85658	1.60429	S100A9
regulation of cilium assembly (GO:1902017)	1/64	0.421427	0.505056	0.29666	0	0	1.85658	1.60429	CCDC88A
plasma membrane organization (GO:0007009)	1/64	0.421427	0.505056	0.29666	0	0	1.85658	1.60429	MYH9
protein catabolic process (GO:0030163)	1/64	0.421427	0.505056	0.29666	0	0	1.85658	1.60429	HSPA8
peptidyl-serine modification (GO:0018209)	2/169	0.42196	0.505203	0.296534	0	0	1.4017	1.20945	PARP1;PRKDC
BMP signaling pathway (GO:0030509)	1/65	0.42636	0.508496	0.293713	0	0	1.82748	1.55787	DDX5
inorganic anion transmembrane transport (GO:0098661)	1/65	0.42636	0.508496	0.293713	0	0	1.82748	1.55787	SLC25A11
steroid biosynthetic process (GO:0006694)	1/65	0.42636	0.508496	0.293713	0	0	1.82748	1.55787	LBR
protein autoubiquitination (GO:0051865)	1/65	0.42636	0.508496	0.293713	0	0	1.82748	1.55787	TRIM21
neuron projection development (GO:0031175)	2/171	0.427801	0.50972	0.292668	0	0	1.38497	1.17597	UBB;RAB35
positive regulation of ERK1 and ERK2 cascade (GO:0070374)	2/172	0.43071	0.510868	0.291691	0	0	1.37675	1.15966	FGG;PHB
cellular component disassembly (GO:0022411)	1/66	0.431252	0.510868	0.291691	0	0	1.79927	1.5133	PRSS1
cellular response to nutrient levels (GO:0031669)	1/66	0.431252	0.510868	0.291691	0	0	1.79927	1.5133	HSPA8
embryonic organ development (GO:0048568)	1/66	0.431252	0.510868	0.291691	0	0	1.79927	1.5133	RPL10
extracellular matrix disassembly (GO:0022617)	1/66	0.431252	0.510868	0.291691	0	0	1.79927	1.5133	PRSS1
positive regulation of cell cycle (GO:0045787)	1/66	0.431252	0.510868	0.291691	0	0	1.79927	1.5133	TRIM21
regulation of gene expression (GO:0010468)	10/1079	0.435843	0.514142	0.288917	0	0	1.09688	0.910929	RPL5;NUDT21;CNOT7;RPL23;PIP;TRA2B;PHB;TRIM21;SMARCA2;RPL6
anion transmembrane transport (GO:0098656)	1/67	0.436103	0.514142	0.288917	0	0	1.77192	1.47048	SLC25A11
regulation of epidermal growth factor receptor signaling pathway (GO:0042058)	1/67	0.436103	0.514142	0.288917	0	0	1.77192	1.47048	CCDC88A
regulation of gene silencing by miRNA (GO:0060964)	1/67	0.436103	0.514142	0.288917	0	0	1.77192	1.47048	DHX9
peptidyl-threonine modification (GO:0018210)	1/67	0.436103	0.514142	0.288917	0	0	1.77192	1.47048	PRKDC
positive regulation of programmed cell death (GO:0043068)	3/286	0.439639	0.516844	0.28664	0	0	1.24079	1.01968	UBB;EEF1E1;HTATIP2
negative regulation of transforming growth factor beta receptor signaling pathway (GO:0030512)	1/68	0.440912	0.516844	0.28664	0	0	1.74539	1.42931	UBB
regulation of myeloid cell differentiation (GO:0045637)	1/68	0.440912	0.516844	0.28664	0	0	1.74539	1.42931	RBM15
regulation of translational initiation (GO:0006446)	1/68	0.440912	0.516844	0.28664	0	0	1.74539	1.42931	CDC123
regulation of tyrosine phosphorylation of STAT protein (GO:0042509)	1/68	0.440912	0.516844	0.28664	0	0	1.74539	1.42931	CNOT7
positive regulation of protein localization to nucleus (GO:1900182)	1/68	0.440912	0.516844	0.28664	0	0	1.74539	1.42931	IPO5
negative regulation of cellular catabolic process (GO:0031330)	1/69	0.44568	0.520947	0.283207	0	0	1.71963	1.38973	HP
RNA 3'-end processing (GO:0031123)	1/69	0.44568	0.520947	0.283207	0	0	1.71963	1.38973	NUDT21
positive regulation of protein transport (GO:0051222)	1/69	0.44568	0.520947	0.283207	0	0	1.71963	1.38973	FGG
negative regulation of immune response (GO:0050777)	2/178	0.448	0.523162	0.281364	0	0	1.32941	1.06747	MYH9;TRIM21
cellular response to light stimulus (GO:0071482)	1/70	0.450408	0.523493	0.281089	0	0	1.69462	1.35163	PARP1
regulation of plasma membrane bounded cell projection assembly (GO:0120032)	1/70	0.450408	0.523493	0.281089	0	0	1.69462	1.35163	CAPZB
establishment of protein localization to membrane (GO:0090150)	1/70	0.450408	0.523493	0.281089	0	0	1.69462	1.35163	OXA1L
positive regulation of cell-substrate adhesion (GO:0010811)	1/70	0.450408	0.523493	0.281089	0	0	1.69462	1.35163	FGG
sterol metabolic process (GO:0016125)	1/70	0.450408	0.523493	0.281089	0	0	1.69462	1.35163	LBR
regulation of endopeptidase activity (GO:0052548)	1/71	0.455096	0.526953	0.278228	0	0	1.67033	1.31496	AHSG
cellular response to BMP stimulus (GO:0071773)	1/71	0.455096	0.526953	0.278228	0	0	1.67033	1.31496	DDX5
positive regulation of cellular protein localization (GO:1903829)	1/71	0.455096	0.526953	0.278228	0	0	1.67033	1.31496	CCDC88A
response to metal ion (GO:0010038)	1/71	0.455096	0.526953	0.278228	0	0	1.67033	1.31496	FGG
cell junction organization (GO:0034330)	1/72	0.459744	0.529351	0.276257	0	0	1.64672	1.27964	CAPZA1
negative regulation of supramolecular fiber organization (GO:1902904)	1/72	0.459744	0.529351	0.276257	0	0	1.64672	1.27964	HSPA8
cytoskeleton-dependent cytokinesis (GO:0061640)	1/72	0.459744	0.529351	0.276257	0	0	1.64672	1.27964	RAB35
response to ionizing radiation (GO:0010212)	1/72	0.459744	0.529351	0.276257	0	0	1.64672	1.27964	TNKS1BP1
positive regulation of protein secretion (GO:0050714)	1/72	0.459744	0.529351	0.276257	0	0	1.64672	1.27964	FGG
positive regulation of secretion by cell (GO:1903532)	1/72	0.459744	0.529351	0.276257	0	0	1.64672	1.27964	FGG
regulation of actin filament-based process (GO:0032970)	1/73	0.464353	0.53366	0.272736	0	0	1.62377	1.24561	CCDC88A
neurotransmitter transport (GO:0006836)	1/73	0.464353	0.53366	0.272736	0	0	1.62377	1.24561	HSPA8
proteolysis involved in cellular protein catabolic process (GO:0051603)	1/74	0.468923	0.536908	0.2701	0	0	1.60144	1.2128	UBB
negative regulation of protein binding (GO:0032091)	1/74	0.468923	0.536908	0.2701	0	0	1.60144	1.2128	BAG2
regulation of peptide hormone secretion (GO:0090276)	1/74	0.468923	0.536908	0.2701	0	0	1.60144	1.2128	FGG
regulation of stress fiber assembly (GO:0051492)	1/74	0.468923	0.536908	0.2701	0	0	1.60144	1.2128	CCDC88A
extracellular matrix organization (GO:0030198)	3/300	0.470585	0.538311	0.268967	0	0	1.18146	0.890556	PRSS1;P4HA1;FGG
fibroblast growth factor receptor signaling pathway (GO:0008543)	1/75	0.473454	0.540088	0.267536	0	0	1.57972	1.18116	HNRNPA1
positive regulation of immune response (GO:0050778)	1/75	0.473454	0.540088	0.267536	0	0	1.57972	1.18116	DHX9
integrin-mediated signaling pathway (GO:0007229)	1/75	0.473454	0.540088	0.267536	0	0	1.57972	1.18116	MYH9
actomyosin structure organization (GO:0031032)	1/76	0.477946	0.543201	0.26504	0	0	1.55858	1.15063	MYH9
establishment of protein localization to organelle (GO:0072594)	1/76	0.477946	0.543201	0.26504	0	0	1.55858	1.15063	IPO5
positive regulation of interleukin-6 production (GO:0032755)	1/76	0.477946	0.543201	0.26504	0	0	1.55858	1.15063	DHX9
RNA transport (GO:0050658)	1/76	0.477946	0.543201	0.26504	0	0	1.55858	1.15063	HNRNPA1
cellular response to UV (GO:0034644)	1/77	0.482401	0.54675	0.262211	0	0	1.53799	1.12117	PARP1
cholesterol metabolic process (GO:0008203)	1/77	0.482401	0.54675	0.262211	0	0	1.53799	1.12117	LBR
positive regulation of protein modification by small protein conjugation or removal (GO:1903322)	1/77	0.482401	0.54675	0.262211	0	0	1.53799	1.12117	UBB
negative regulation of protein serine/threonine kinase activity (GO:0071901)	1/78	0.486817	0.551249	0.258652	0	0	1.51794	1.09272	IPO5
positive regulation of proteasomal ubiquitin-dependent protein catabolic process (GO:0032436)	1/79	0.491196	0.555187	0.255561	0	0	1.49841	1.06523	BAG2
positive regulation of ubiquitin-dependent protein catabolic process (GO:2000060)	1/79	0.491196	0.555187	0.255561	0	0	1.49841	1.06523	BAG2
regulation of programmed cell death (GO:0043067)	2/194	0.492622	0.556288	0.2547	0	0	1.21763	0.8621	PHB;HTATIP2
negative regulation of cell cycle (GO:0045786)	1/80	0.495538	0.557028	0.254123	0	0	1.47936	1.03868	IPO5
negative regulation of cellular component organization (GO:0051129)	1/80	0.495538	0.557028	0.254123	0	0	1.47936	1.03868	HSPA8
negative regulation of extrinsic apoptotic signaling pathway (GO:2001237)	1/80	0.495538	0.557028	0.254123	0	0	1.47936	1.03868	FGG
regulation of NIK/NF-kappaB signaling (GO:1901222)	1/80	0.495538	0.557028	0.254123	0	0	1.47936	1.03868	PHB
regulation of protein localization to plasma membrane (GO:1903076)	1/80	0.495538	0.557028	0.254123	0	0	1.47936	1.03868	CLTC
negative regulation of protein modification process (GO:0031400)	1/81	0.499843	0.561356	0.250762	0	0	1.4608	1.01301	PRKDC
regulation of cyclin-dependent protein serine/threonine kinase activity (GO:0000079)	1/82	0.504112	0.564605	0.248255	0	0	1.44269	0.988181	IPO5
cell-cell junction organization (GO:0045216)	1/82	0.504112	0.564605	0.248255	0	0	1.44269	0.988181	DSP
regulation of G protein-coupled receptor signaling pathway (GO:0008277)	1/82	0.504112	0.564605	0.248255	0	0	1.44269	0.988181	PHB
regulation of defense response (GO:0031347)	1/83	0.508344	0.567797	0.245807	0	0	1.42503	0.964167	AHSG
regulation of osteoblast differentiation (GO:0045667)	1/83	0.508344	0.567797	0.245807	0	0	1.42503	0.964167	DDX5
positive regulation of plasma membrane bounded cell projection assembly (GO:0120034)	1/83	0.508344	0.567797	0.245807	0	0	1.42503	0.964167	CCDC88A
modification-dependent protein catabolic process (GO:0019941)	2/201	0.511424	0.570719	0.243577	0	0	1.17438	0.787491	UBB;PSMD3
nuclear export (GO:0051168)	1/84	0.512541	0.571448	0.243023	0	0	1.40778	0.940928	HNRNPA1
negative regulation of defense response (GO:0031348)	1/85	0.516702	0.575047	0.240297	0	0	1.39096	0.918433	TRIM21
B cell activation (GO:0042113)	1/85	0.516702	0.575047	0.240297	0	0	1.39096	0.918433	PHB
regulation of neuron death (GO:1901214)	1/86	0.520827	0.578071	0.238019	0	0	1.37452	0.896651	UBB
glucose homeostasis (GO:0042593)	1/86	0.520827	0.578071	0.238019	0	0	1.37452	0.896651	NUCKS1
positive regulation of proteasomal protein catabolic process (GO:1901800)	1/86	0.520827	0.578071	0.238019	0	0	1.37452	0.896651	BAG2
calcium ion transmembrane transport (GO:0070588)	1/87	0.524918	0.582087	0.235012	0	0	1.35847	0.875552	PHB
regulation of protein kinase B signaling (GO:0051896)	2/207	0.527174	0.584064	0.23354	0	0	1.13966	0.729639	OSBPL8;PHB
negative regulation of binding (GO:0051100)	1/88	0.528974	0.58448	0.23323	0	0	1.34279	0.855109	BAG2
retrograde transport, endosome to Golgi (GO:0042147)	1/88	0.528974	0.58448	0.23323	0	0	1.34279	0.855109	CLTC
positive regulation of neuron projection development (GO:0010976)	1/88	0.528974	0.58448	0.23323	0	0	1.34279	0.855109	S100A9
collagen fibril organization (GO:0030199)	1/89	0.532995	0.586819	0.231496	0	0	1.32746	0.835296	P4HA1
transforming growth factor beta receptor signaling pathway (GO:0007179)	1/89	0.532995	0.586819	0.231496	0	0	1.32746	0.835296	UBB
mitochondrial translational elongation (GO:0070125)	1/89	0.532995	0.586819	0.231496	0	0	1.32746	0.835296	OXA1L
mitochondrial translational termination (GO:0070126)	1/89	0.532995	0.586819	0.231496	0	0	1.32746	0.835296	OXA1L
cellular amino acid catabolic process (GO:0009063)	1/90	0.536982	0.589103	0.229809	0	0	1.31248	0.816087	DLD
negative regulation of protein kinase activity (GO:0006469)	1/90	0.536982	0.589103	0.229809	0	0	1.31248	0.816087	ADAR
positive regulation of autophagy (GO:0010508)	1/90	0.536982	0.589103	0.229809	0	0	1.31248	0.816087	TRIM21
mitochondrial respiratory chain complex assembly (GO:0033108)	1/90	0.536982	0.589103	0.229809	0	0	1.31248	0.816087	OXA1L
regulation of actin cytoskeleton organization (GO:0032956)	1/91	0.540936	0.592385	0.227396	0	0	1.29783	0.797458	CCDC88A
positive regulation of transport (GO:0051050)	1/91	0.540936	0.592385	0.227396	0	0	1.29783	0.797458	AHSG
positive regulation of cytokine production (GO:0001819)	3/335	0.544315	0.594563	0.225802	0	0	1.05501	0.641686	DHX9;PRKDC;PHB
cellular response to fibroblast growth factor stimulus (GO:0044344)	1/92	0.544856	0.594563	0.225802	0	0	1.2835	0.779387	HNRNPA1
regulation of peptidyl-tyrosine phosphorylation (GO:0050730)	1/92	0.544856	0.594563	0.225802	0	0	1.2835	0.779387	CNOT7
Wnt signaling pathway (GO:0016055)	1/92	0.544856	0.594563	0.225802	0	0	1.2835	0.779387	UBB
regulation of epithelial cell proliferation (GO:0050678)	1/93	0.548742	0.597746	0.223484	0	0	1.26949	0.761853	PRKDC
positive regulation of peptidyl-serine phosphorylation (GO:0033138)	1/93	0.548742	0.597746	0.223484	0	0	1.26949	0.761853	TNKS1BP1
negative regulation of MAPK cascade (GO:0043409)	1/94	0.552596	0.600419	0.221546	0	0	1.25577	0.744835	PHB
regulation of kinase activity (GO:0043549)	1/94	0.552596	0.600419	0.221546	0	0	1.25577	0.744835	HNRNPU
external encapsulating structure organization (GO:0045229)	2/217	0.552658	0.600419	0.221546	0	0	1.0861	0.644075	FGG;HRNR
positive regulation of transcription, DNA-templated (GO:0045893)	10/1183	0.553559	0.600868	0.221221	0	0	0.994086	0.587889	DDX17;UBB;PARP1;DHX9;PRKDC;THRAP3;HNRNPU;PHB;SMARCA2;HTATIP2
translational termination (GO:0006415)	1/96	0.560205	0.607546	0.216421	0	0	1.22921	0.71227	OXA1L
transcription, DNA-templated (GO:0006351)	2/221	0.562579	0.609585	0.214966	0	0	1.06605	0.613215	DDX5;PARP1
positive regulation of cold-induced thermogenesis (GO:0120162)	1/97	0.563961	0.610545	0.214282	0	0	1.21635	0.696686	CNOT3
regulation of peptidyl-serine phosphorylation (GO:0033135)	1/98	0.567686	0.614038	0.211805	0	0	1.20375	0.681545	TNKS1BP1
cellular response to DNA damage stimulus (GO:0006974)	3/350	0.574061	0.619816	0.207737	0	0	1.00863	0.559808	PARP1;PRKDC;SMC1A
cell-matrix adhesion (GO:0007160)	1/100	0.57504	0.619816	0.207737	0	0	1.17931	0.65253	FGG
organic acid transport (GO:0015849)	1/100	0.57504	0.619816	0.207737	0	0	1.17931	0.65253	SLC25A11
regulation of transforming growth factor beta receptor signaling pathway (GO:0017015)	1/100	0.57504	0.619816	0.207737	0	0	1.17931	0.65253	UBB
epithelial cell differentiation (GO:0030855)	1/101	0.57867	0.623183	0.205384	0	0	1.16746	0.638624	ALDOC
cell junction assembly (GO:0034329)	1/102	0.58227	0.625965	0.20345	0	0	1.15584	0.625102	CAPZA1
regulation of protein catabolic process (GO:0042176)	1/102	0.58227	0.625965	0.20345	0	0	1.15584	0.625102	PHB
chromatin remodeling (GO:0006338)	1/103	0.585839	0.629253	0.201175	0	0	1.14445	0.611949	SMARCA2
mitochondrial translation (GO:0032543)	1/105	0.592886	0.636268	0.19636	0	0	1.12233	0.5867	OXA1L
protein processing (GO:0016485)	1/106	0.596364	0.638333	0.194953	0	0	1.11158	0.57458	HP
RNA export from nucleus (GO:0006405)	1/106	0.596364	0.638333	0.194953	0	0	1.11158	0.57458	HNRNPA1
small GTPase mediated signal transduction (GO:0007264)	1/106	0.596364	0.638333	0.194953	0	0	1.11158	0.57458	CCDC88A
response to calcium ion (GO:0051592)	1/107	0.599814	0.640911	0.193202	0	0	1.10104	0.562781	FGG
mRNA export from nucleus (GO:0006406)	1/107	0.599814	0.640911	0.193202	0	0	1.10104	0.562781	DDX19A
regulation of ERK1 and ERK2 cascade (GO:0070372)	2/238	0.602982	0.642892	0.191862	0	0	0.988398	0.499998	FGG;PHB
negative regulation of transmembrane receptor protein serine/threonine kinase signaling pathway (GO:0090101)	1/108	0.603234	0.642892	0.191862	0	0	1.09069	0.551292	UBB
DNA replication (GO:0006260)	1/108	0.603234	0.642892	0.191862	0	0	1.09069	0.551292	MCM4
lipid transport (GO:0006869)	1/109	0.606624	0.645947	0.189803	0	0	1.08054	0.540103	OSBPL8
regulation of interleukin-6 production (GO:0032675)	1/110	0.609986	0.647848	0.188527	0	0	1.07057	0.529204	DHX9
response to endoplasmic reticulum stress (GO:0034976)	1/110	0.609986	0.647848	0.188527	0	0	1.07057	0.529204	HSP90B1
response to tumor necrosis factor (GO:0034612)	1/110	0.609986	0.647848	0.188527	0	0	1.07057	0.529204	DHX9
positive regulation of metabolic process (GO:0009893)	1/113	0.619902	0.657812	0.181899	0	0	1.04174	0.498152	CNOT3
cellular response to transforming growth factor beta stimulus (GO:0071560)	1/114	0.623151	0.660122	0.180376	0	0	1.03247	0.488321	UBB
histone modification (GO:0016570)	1/114	0.623151	0.660122	0.180376	0	0	1.03247	0.488321	PHB
cellular amide metabolic process (GO:0043603)	1/115	0.626373	0.662965	0.178509	0	0	1.02336	0.478736	MTHFD1
cytosolic transport (GO:0016482)	1/116	0.629567	0.664064	0.17779	0	0	1.01441	0.46939	CLTC
regulation of protein-containing complex assembly (GO:0043254)	1/116	0.629567	0.664064	0.17779	0	0	1.01441	0.46939	HSPA8
ion transport (GO:0006811)	1/116	0.629567	0.664064	0.17779	0	0	1.01441	0.46939	VDAC2
sphingolipid metabolic process (GO:0006665)	1/116	0.629567	0.664064	0.17779	0	0	1.01441	0.46939	ESYT1
positive regulation of cell projection organization (GO:0031346)	1/117	0.632734	0.666833	0.175983	0	0	1.00561	0.460274	S100A9
negative regulation of response to external stimulus (GO:0032102)	1/118	0.635874	0.668998	0.174575	0	0	0.996966	0.451381	TRIM21
positive regulation of protein-containing complex assembly (GO:0031334)	1/118	0.635874	0.668998	0.174575	0	0	0.996966	0.451381	PARP1
cytoskeleton organization (GO:0007010)	1/120	0.642074	0.674945	0.170732	0	0	0.98011	0.434239	CAPZB
cellular component assembly (GO:0022607)	2/261	0.653095	0.685944	0.163711	0	0	0.899568	0.383246	CAPZA1;CAPZA2
regulation of phosphorylation (GO:0042325)	1/125	0.65712	0.688997	0.161782	0	0	0.940351	0.394843	CCDC88A
regulation of protein secretion (GO:0050708)	1/125	0.65712	0.688997	0.161782	0	0	0.940351	0.394843	FGG
circulatory system development (GO:0072359)	1/126	0.660053	0.691484	0.160218	0	0	0.932781	0.38751	MTHFD1
regulation of protein phosphorylation (GO:0001932)	2/266	0.663303	0.694298	0.158454	0	0	0.882305	0.362207	CCDC88A;PRKDC
negative regulation of signal transduction (GO:0009968)	2/267	0.665316	0.695776	0.157531	0	0	0.878931	0.358159	CNOT1;AHSG
plasma membrane bounded cell projection organization (GO:0120036)	1/128	0.665844	0.695776	0.157531	0	0	0.917998	0.37335	RAB35
regulation of response to external stimulus (GO:0032101)	1/130	0.671537	0.70113	0.154202	0	0	0.903674	0.359831	AHSG
positive regulation of MAPK cascade (GO:0043410)	2/274	0.679135	0.708463	0.149683	0	0	0.856005	0.331218	FGG;PHB
protein localization to plasma membrane (GO:0072659)	1/136	0.688043	0.716542	0.144758	0	0	0.863248	0.322771	CCDC88A
negative regulation of inflammatory response to antigenic stimulus (GO:0002862)	1/136	0.688043	0.716542	0.144758	0	0	0.863248	0.322771	MYH9
regulation of inflammatory response to antigenic stimulus (GO:0002861)	1/137	0.690713	0.718715	0.143443	0	0	0.856857	0.317063	MYH9
organelle organization (GO:0006996)	3/420	0.696088	0.723697	0.140443	0	0	0.836299	0.302974	CAPZB;PARP1;PHB
neuron projection morphogenesis (GO:0048812)	1/140	0.698587	0.725682	0.139254	0	0	0.838236	0.300672	UBB
regulation of transcription by RNA polymerase II (GO:0006357)	17/2206	0.702324	0.72895	0.137303	0	0	0.895437	0.316412	DDX17;DDX5;PARP1;RPL10;CTBP1;DHX9;PRKDC;RPL23;HNRNPU;NUCKS1;PHB;SMARCA2;UBB;CNOT1;THRAP3;CNOT2;HTATIP2
proteolysis (GO:0006508)	2/287	0.703571	0.729629	0.136898	0	0	0.816416	0.287041	PRSS1;PIP
neuron development (GO:0048666)	1/143	0.706261	0.731188	0.135971	0	0	0.820402	0.285311	RAB35
monocarboxylic acid metabolic process (GO:0032787)	1/143	0.706261	0.731188	0.135971	0	0	0.820402	0.285311	DLD
regulation of nucleic acid-templated transcription (GO:1903506)	3/430	0.711189	0.735672	0.133316	0	0	0.816292	0.278206	PHB;SMARCA2;RPL6
positive regulation of intracellular protein transport (GO:0090316)	1/148	0.718623	0.742115	0.129529	0	0	0.792296	0.261789	IPO5
positive regulation of transferase activity (GO:0051347)	1/148	0.718623	0.742115	0.129529	0	0	0.792296	0.261789	RPS2
regulation of cytokine production (GO:0001817)	1/150	0.723421	0.74582	0.127366	0	0	0.781581	0.253047	TRIM21
cellular response to organic cyclic compound (GO:0071407)	1/150	0.723421	0.74582	0.127366	0	0	0.781581	0.253047	HSP90B1
negative regulation of protein phosphorylation (GO:0001933)	1/152	0.728139	0.750056	0.124906	0	0	0.771151	0.244658	PRKDC
positive regulation of protein kinase activity (GO:0045860)	1/154	0.732776	0.754202	0.122512	0	0	0.760993	0.236605	CCDC88A
peptidyl-serine phosphorylation (GO:0018105)	1/156	0.737334	0.75826	0.120182	0	0	0.751098	0.22887	PRKDC
cellular response to growth factor stimulus (GO:0071363)	1/158	0.741816	0.760963	0.118636	0	0	0.741454	0.221439	RAB35
organonitrogen compound biosynthetic process (GO:1901566)	1/158	0.741816	0.760963	0.118636	0	0	0.741454	0.221439	ASS1
skeletal system development (GO:0001501)	1/158	0.741816	0.760963	0.118636	0	0	0.741454	0.221439	AHSG
positive regulation of apoptotic process (GO:0043065)	2/310	0.743021	0.761566	0.118292	0	0	0.754561	0.224128	UBB;EEF1E1
protein autophosphorylation (GO:0046777)	1/159	0.744028	0.761963	0.118066	0	0	0.736724	0.217832	HTATIP2
heart development (GO:0007507)	1/164	0.754808	0.772362	0.112179	0	0	0.713943	0.200826	MTHFD1
cellular response to oxygen-containing compound (GO:1901701)	2/323	0.763283	0.780386	0.107691	0	0	0.72352	0.195442	IPO5;HSP90B1
positive regulation of I-kappaB kinase/NF-kappaB signaling (GO:0043123)	1/171	0.769147	0.785729	0.104727	0	0	0.684302	0.179611	TRIM21
positive regulation of multicellular organismal process (GO:0051240)	2/345	0.794438	0.810892	0.0910368	0	0	0.67635	0.155642	CNOT3;FGG
protein phosphorylation (GO:0006468)	3/496	0.796737	0.812566	0.0901414	0	0	0.704607	0.160109	CTBP1;PRKDC;HTATIP2
negative regulation of cell differentiation (GO:0045596)	1/191	0.805682	0.82101	0.0856517	0	0	0.611647	0.132156	HNRNPU
negative regulation of macromolecule metabolic process (GO:0010605)	1/194	0.810643	0.825382	0.0833452	0	0	0.602048	0.126387	CNOT7
positive regulation of nucleic acid-templated transcription (GO:1903508)	3/511	0.812955	0.827052	0.0824671	0	0	0.683271	0.141492	THRAP3;PHB;SMARCA2
regulation of signal transduction (GO:0009966)	1/198	0.817061	0.830544	0.0806374	0	0	0.589704	0.119145	NUCKS1
endomembrane system organization (GO:0010256)	1/199	0.818632	0.831454	0.0801616	0	0	0.586695	0.11741	DNAJC13
regulation of macromolecule metabolic process (GO:0060255)	1/200	0.820189	0.83235	0.0796942	0	0	0.583717	0.115705	TRIM21
regulation of angiogenesis (GO:0045765)	1/203	0.824781	0.836321	0.0776271	0	0	0.57496	0.110759	HTATIP2
negative regulation of inflammatory response (GO:0050728)	1/212	0.837869	0.848196	0.0715038	0	0	0.550184	0.097324	MYH9
phosphate-containing compound metabolic process (GO:0006796)	1/212	0.837869	0.848196	0.0715038	0	0	0.550184	0.097324	ALDOC
extracellular structure organization (GO:0043062)	1/216	0.843369	0.853063	0.0690187	0	0	0.539838	0.0919615	FGG
regulation of I-kappaB kinase/NF-kappaB signaling (GO:0043122)	1/224	0.85382	0.862925	0.0640267	0	0	0.520259	0.0822191	TRIM21
phosphorylation (GO:0016310)	2/400	0.857043	0.865473	0.0627466	0	0	0.58124	0.0896662	CTBP1;PRKDC
apoptotic process (GO:0006915)	1/231	0.862394	0.869451	0.0607549	0	0	0.504245	0.0746501	PARP1
regulation of autophagy (GO:0010506)	1/231	0.862394	0.869451	0.0607549	0	0	0.504245	0.0746501	TRIM21
positive regulation of signal transduction (GO:0009967)	1/252	0.885229	0.891743	0.0497602	0	0	0.461562	0.0562686	PHB
regulation of intracellular signal transduction (GO:1902531)	2/437	0.888846	0.894655	0.0483442	0	0	0.530788	0.0625434	RPL5;USP7
positive regulation of cell differentiation (GO:0045597)	1/258	0.891031	0.896123	0.0476324	0	0	0.450648	0.0519938	NUDT21
plasma membrane bounded cell projection assembly (GO:0120031)	1/278	0.908347	0.912792	0.0396281	0	0	0.417683	0.0401515	CCDC88A
regulation of transcription, DNA-templated (GO:0006355)	14/2244	0.918167	0.921908	0.0353123	0	0	0.70829	0.0604712	DDX17;HSPA8;DDX5;RBM15;CTBP1;DHX9;NUCKS1;PHB;SMARCA2;RPL6;CNOT7;THRAP3;CNOT2;HTATIP2
chemical synaptic transmission (GO:0007268)	1/306	0.928087	0.931111	0.0309987	0	0	0.378795	0.0282692	HSPA8
positive regulation of protein phosphorylation (GO:0001934)	1/371	0.959104	0.961445	0.0170754	0	0	0.311211	0.0129948	TNKS1BP1
transmembrane receptor protein tyrosine kinase signaling pathway (GO:0007169)	1/404	0.969315	0.970891	0.0128294	0	0	0.285242	0.0088897	HNRNPA1
organelle assembly (GO:0070925)	1/425	0.974448	0.97524	0.0108887	0	0	0.270822	0.00700997	RPS23
nervous system development (GO:0007399)	1/447	0.978911	0.978911	0.00925665	0	0	0.257171	0.0054814	SDHA

## Sheet: GO molecular function-2021
Term	Overlap	P-value	Adjusted P-value	Old P-value	Old Adjusted P-value	Odds Ratio	Combined Score	Genes
RNA binding (GO:0003723)	72/1406	2.6224e-38	5.76928e-36	0	0	10.1866	881.487	RPL4;RPL5;EIF4A1;RPL3;RPL32;CLTC;RPLP0;HNRNPU;HNRNPR;NUCKS1;ADAR;RPL8;RPL9;GPATCH8;RPL6;IPO5;EFTUD2;RPS4X;FBL;LUC7L;RPS11;LBR;DDX17;DSP;PNISR;RPS9;RBM15;RPL21;PARP1;RPS8;RPL23;RPL13A;RPS3A;SMC1A;DDX19A;OAS2;THRAP3;RPL37A;RPL24;MYH9;LUC7L3;SUCLG1;RPL29;RPL28;SLC25A11;LUC7L2;DDX5;RPS4Y2;RPL10;DHX9;PRKDC;RPL12;HSP90B1;TRA2B;RPL15;RPS2;RPL18;HNRNPA1;RPL17;RPL19;HSPA8;RBM39;CPSF6;RPL23A;ASS1;ARCN1;CS;…
mRNA binding (GO:0003729)	17/263	1.05896e-10	1.16485e-08	0	0	8.84553	203.169	RPL5;EIF4A1;DDX5;CPSF6;RBM15;DHX9;HNRNPU;RPL13A;HNRNPR;RPS3A;RPS26;NUDT21;TRA2B;LUC7L;LUC7L3;RPS2;LUC7L2
poly(A)-specific ribonuclease activity (GO:0004535)	2023-06-12	3.05697e-10	2.24178e-08	0	0	120.878	2648.25	CNOT6;CNOT6L;CNOT7;CNOT1;CNOT2;CNOT8
cadherin binding (GO:0045296)	15/322	1.12084e-07	6.16461e-06	0	0	6.15415	98.4911	HSPA8;AHSA1;RPL23A;RPL6;RPS26;EEF1G;CAPZB;CAPZA1;RPL24;TNKS1BP1;MYH9;RPL15;RPS2;RPL29;ARGLU1
3'-5'-exoribonuclease activity (GO:0000175)	6/34	3.81128e-07	1.67696e-05	0	0	25.8737	382.417	CNOT6;CNOT6L;CNOT7;CNOT1;CNOT2;CNOT8
large ribosomal subunit rRNA binding (GO:0070180)	2023-03-05	5.95845e-06	0.000218477	0	0	178.096	2142.62	RPL12;RPL23;RPLP0
rRNA binding (GO:0019843)	5/42	2.75872e-05	0.000867027	0	0	16.2105	170.18	RPL5;RPS9;RPL12;RPL23;RPLP0
double-stranded RNA binding (GO:0003725)	6/73	3.66905e-05	0.00100899	0	0	10.7916	110.214	EIF4A1;OAS2;DHX9;CLTC;HNRNPU;ADAR
pre-mRNA binding (GO:0036002)	2023-04-29	0.000101367	0.00247786	0	0	19.0892	175.558	DDX5;TRA2B;HNRNPU;HNRNPA1
exoribonuclease activity, producing 5'-phosphomonoesters (GO:0016896)	4/33	0.000170079	0.00374175	0	0	16.4528	142.798	CNOT6;CNOT6L;CNOT7;CNOT8
3'-5' exonuclease activity (GO:0008408)	4/48	0.000732478	0.0146496	0	0	10.8357	78.2238	CNOT6;CNOT6L;CNOT7;CNOT8
icosatetraenoic acid binding (GO:0050543)	2023-02-06	0.00105349	0.0178284	0	0	59.006	404.524	S100A9;S100A8
arachidonic acid binding (GO:0050544)	2023-02-06	0.00105349	0.0178284	0	0	59.006	404.524	S100A9;S100A8
single-stranded DNA binding (GO:0003697)	5/97	0.00143578	0.021511	0	0	6.50132	42.5579	DHX9;HNRNPU;MCM4;NUCKS1;HNRNPA1
icosanoid binding (GO:0050542)	2023-02-07	0.00146666	0.021511	0	0	47.2024	307.985	S100A9;S100A8
ubiquitin ligase inhibitor activity (GO:1990948)	2023-02-08	0.00194463	0.0267386	0	0	39.3333	245.546	RPL5;RPL23
ubiquitin-protein transferase inhibitor activity (GO:0055105)	2023-02-09	0.00248629	0.030388	0	0	33.7126	202.173	RPL5;RPL23
RAGE receptor binding (GO:0050786)	2023-02-09	0.00248629	0.030388	0	0	33.7126	202.173	S100A9;S100A8
Toll-like receptor binding (GO:0035325)	2023-02-11	0.0037563	0.0429413	0	0	26.2183	146.411	S100A9;S100A8
ATPase regulator activity (GO:0060590)	3/38	0.00409143	0.0429413	0	0	10.16	55.8682	BAG2;DNAJA2;AHSA1
actin binding (GO:0003779)	6/177	0.00409895	0.0429413	0	0	4.20603	23.1207	CCDC88A;CAPZB;PIP;CAPZA1;HNRNPU;MYH9
exoribonuclease activity (GO:0004532)	2023-02-13	0.005268	0.05268	0	0	21.4491	112.524	CNOT6;CNOT7
mRNA 3'-UTR binding (GO:0003730)	4/85	0.00597973	0.0571974	0	0	5.87506	30.0766	RPL5;NUDT21;DDX5;HNRNPU
single-stranded RNA binding (GO:0003727)	3/45	0.00659033	0.0604113	0	0	8.46364	42.5057	DHX9;HNRNPU;HNRNPA1
voltage-gated anion channel activity (GO:0008308)	2023-02-16	0.0079703	0.067441	0	0	16.8503	81.4214	VDAC3;VDAC2
voltage-gated ion channel activity (GO:0005244)	2023-02-16	0.0079703	0.067441	0	0	16.8503	81.4214	VDAC3;VDAC2
cholesterol binding (GO:0015485)	3/50	0.00882623	0.0719174	0	0	7.56135	35.7654	OSBPL8;ERLIN1;VDAC2
ATP binding (GO:0005524)	7/278	0.00981871	0.077147	0	0	3.09947	14.3303	HSPA8;DHX9;HSPA4;OAS2;HNRNPU;MYH9;SMC4
transcription coregulator binding (GO:0001221)	3/53	0.0103559	0.0785619	0	0	7.10659	32.4785	CTBP1;RPL23;CNOT2
flavin adenine dinucleotide binding (GO:0050660)	3/55	0.0114557	0.0840087	0	0	6.83257	30.5365	ETFA;SDHA;DLD
ATPase activator activity (GO:0001671)	2023-02-20	0.0123422	0.08759	0	0	13.1032	57.5849	DNAJA2;AHSA1
sterol binding (GO:0032934)	3/60	0.0144901	0.0996197	0	0	6.23164	26.3866	OSBPL8;ERLIN1;VDAC2
adenyl ribonucleotide binding (GO:0032559)	7/306	0.0159286	0.1016	0	0	2.8052	11.6125	HSPA8;DHX9;HSPA4;OAS2;HNRNPU;MYH9;SMC4
low-density lipoprotein particle receptor binding (GO:0050750)	2023-02-23	0.0161636	0.1016	0	0	11.2296	46.322	CLTC;HSP90B1
DNA replication origin binding (GO:0003688)	2023-02-23	0.0161636	0.1016	0	0	11.2296	46.322	DHX9;MCM4
mRNA 5'-UTR binding (GO:0048027)	2023-02-25	0.0189553	0.115838	0	0	10.2521	40.6563	RPL5;RPS3A
lipoprotein particle receptor binding (GO:0070325)	2023-02-28	0.0234911	0.139677	0	0	9.06777	34.0144	CLTC;HSP90B1
transcription corepressor binding (GO:0001222)	2/29	0.0250924	0.145272	0	0	8.73148	32.1772	CTBP1;CNOT2
RNA polymerase II complex binding (GO:0000993)	2/32	0.0301523	0.17009	0	0	7.85714	27.5117	DHX9;HNRNPU
RNA polymerase core enzyme binding (GO:0043175)	2/33	0.0319215	0.171286	0	0	7.6033	26.1894	DHX9;HNRNPU
basal RNA polymerase II transcription machinery binding (GO:0001099)	2/33	0.0319215	0.171286	0	0	7.6033	26.1894	DHX9;HNRNPU
NADP binding (GO:0050661)	2/36	0.0374656	0.187617	0	0	6.93137	22.7649	CAT;LBR
IgG binding (GO:0019864)	2023-01-05	0.0417875	0.187617	0	0	29.3284	93.1223	PIP
ankyrin repeat binding (GO:0071532)	2023-01-05	0.0417875	0.187617	0	0	29.3284	93.1223	TNKS1BP1
cell adhesive protein binding involved in bundle of His cell-Purkinje myocyte communication (GO:0086083)	2023-01-05	0.0417875	0.187617	0	0	29.3284	93.1223	DSP
complement component C3b binding (GO:0001851)	2023-01-05	0.0417875	0.187617	0	0	29.3284	93.1223	PHB
oxidoreductase activity, acting on a sulfur group of donors, NAD(P) as acceptor (GO:0016668)	2023-01-05	0.0417875	0.187617	0	0	29.3284	93.1223	DLD
double-stranded RNA adenosine deaminase activity (GO:0003726)	2023-01-05	0.0417875	0.187617	0	0	29.3284	93.1223	ADAR
procollagen-proline 4-dioxygenase activity (GO:0004656)	2023-01-05	0.0417875	0.187617	0	0	29.3284	93.1223	P4HA1
purine ribonucleoside triphosphate binding (GO:0035639)	8/460	0.0432496	0.190298	0	0	2.11712	6.64938	HSPA8;DHX9;HSPA4;OAS2;RAB35;HNRNPU;MYH9;SMC4
peptidase inhibitor activity (GO:0030414)	2/40	0.0453803	0.191993	0	0	6.2005	19.1762	ITIH4;AHSG
regulatory RNA binding (GO:0061980)	2/40	0.0453803	0.191993	0	0	6.2005	19.1762	DHX9;HNRNPA1
signal sequence binding (GO:0005048)	2/42	0.049548	0.192729	0	0	5.88988	17.698	CAT;IPO5
C3HC4-type RING finger domain binding (GO:0055131)	2023-01-06	0.0499343	0.192729	0	0	23.4615	70.3153	HSPA8
chromo shadow domain binding (GO:0070087)	2023-01-06	0.0499343	0.192729	0	0	23.4615	70.3153	LBR
peroxisome targeting sequence binding (GO:0000268)	2023-01-06	0.0499343	0.192729	0	0	23.4615	70.3153	CAT
primary miRNA binding (GO:0070878)	2023-01-06	0.0499343	0.192729	0	0	23.4615	70.3153	DDX5
snRNA binding (GO:0017069)	2/43	0.0516819	0.193664	0	0	5.74593	17.0232	EFTUD2;HNRNPU
endopeptidase activity (GO:0004175)	6/315	0.0527143	0.193664	0	0	2.31127	6.80177	PRSS1;USP7;PSMB4;PIP;HP;PSMA7
protein kinase C binding (GO:0005080)	2/45	0.0560463	0.193664	0	0	5.47813	15.7856	DSP;CCDC88A
rRNA methyltransferase activity (GO:0008649)	2023-01-07	0.0580123	0.193664	0	0	19.5503	55.6617	FBL
serine-type exopeptidase activity (GO:0070008)	2023-01-07	0.0580123	0.193664	0	0	19.5503	55.6617	CPVL
succinate transmembrane transporter activity (GO:0015141)	2023-01-07	0.0580123	0.193664	0	0	19.5503	55.6617	SLC25A11
clathrin light chain binding (GO:0032051)	2023-01-07	0.0580123	0.193664	0	0	19.5503	55.6617	CLTC
endopeptidase regulator activity (GO:0061135)	2/46	0.0582754	0.193664	0	0	5.35335	15.2173	ITIH4;AHSG
exonuclease activity (GO:0004527)	2/49	0.065142	0.193664	0	0	5.01089	13.6857	CNOT6;CNOT7
RNA polymerase II C-terminal domain binding (GO:0099122)	2023-01-08	0.066022	0.193664	0	0	16.7566	45.5404	HNRNPU
siRNA binding (GO:0035197)	2023-01-08	0.066022	0.193664	0	0	16.7566	45.5404	DHX9
aldehyde-lyase activity (GO:0016832)	2023-01-08	0.066022	0.193664	0	0	16.7566	45.5404	ALDOC
tRNA-specific adenosine deaminase activity (GO:0008251)	2023-01-08	0.066022	0.193664	0	0	16.7566	45.5404	ADAR
vascular endothelial growth factor receptor 2 binding (GO:0043184)	2023-01-08	0.066022	0.193664	0	0	16.7566	45.5404	CCDC88A
peptidyl-proline 4-dioxygenase activity (GO:0031545)	2023-01-08	0.066022	0.193664	0	0	16.7566	45.5404	P4HA1
poly(G) binding (GO:0034046)	2023-01-08	0.066022	0.193664	0	0	16.7566	45.5404	HNRNPU
procollagen-proline dioxygenase activity (GO:0019798)	2023-01-08	0.066022	0.193664	0	0	16.7566	45.5404	P4HA1
protein kinase B binding (GO:0043422)	2023-01-08	0.066022	0.193664	0	0	16.7566	45.5404	CCDC88A
5S rRNA binding (GO:0008097)	2023-01-09	0.0739639	0.205403	0	0	14.6612	38.1805	RPL5
armadillo repeat domain binding (GO:0070016)	2023-01-09	0.0739639	0.205403	0	0	14.6612	38.1805	CNOT1
U3 snoRNA binding (GO:0034511)	2023-01-09	0.0739639	0.205403	0	0	14.6612	38.1805	PRKDC
phosphatidylethanolamine binding (GO:0008429)	2023-01-09	0.0739639	0.205403	0	0	14.6612	38.1805	ESYT1
nuclear receptor coactivator activity (GO:0030374)	2/53	0.0746918	0.205403	0	0	4.61695	11.9781	CNOT6;THRAP3
ubiquitin protein ligase binding (GO:0031625)	5/265	0.0761366	0.206791	0	0	2.28089	5.8738	RPL5;HSPA8;USP7;UBB;RPL23
sequence-specific mRNA binding (GO:1990825)	2023-01-10	0.0818388	0.209055	0	0	13.0316	32.618	DHX9
adenosine deaminase activity (GO:0004000)	2023-01-10	0.0818388	0.209055	0	0	13.0316	32.618	ADAR
nucleoside-triphosphate diphosphatase activity (GO:0047429)	2023-01-10	0.0818388	0.209055	0	0	13.0316	32.618	DHX9
protein binding involved in heterotypic cell-cell adhesion (GO:0086080)	2023-01-10	0.0818388	0.209055	0	0	13.0316	32.618	DSP
G-rich strand telomeric DNA binding (GO:0098505)	2023-01-10	0.0818388	0.209055	0	0	13.0316	32.618	HNRNPA1
nuclear receptor binding (GO:0016922)	3/120	0.0826717	0.209055	0	0	3.02672	7.54523	DDX5;CNOT1;THRAP3
adenyl nucleotide binding (GO:0030554)	2023-01-11	0.089647	0.221599	0	0	11.7278	28.286	BAG2
adenyl-nucleotide exchange factor activity (GO:0000774)	2023-01-11	0.089647	0.221599	0	0	11.7278	28.286	BAG2
ubiquitin-like protein ligase binding (GO:0044389)	5/282	0.0932029	0.225533	0	0	2.13904	5.0759	RPL5;HSPA8;USP7;UBB;RPL23
ribosomal large subunit binding (GO:0043023)	2023-01-12	0.0973893	0.225533	0	0	10.6611	24.8301	CPSF6
RNA stem-loop binding (GO:0035613)	2023-01-12	0.0973893	0.225533	0	0	10.6611	24.8301	DHX9
single-stranded telomeric DNA binding (GO:0043047)	2023-01-12	0.0973893	0.225533	0	0	10.6611	24.8301	HNRNPA1
aspartic-type peptidase activity (GO:0070001)	2023-01-12	0.0973893	0.225533	0	0	10.6611	24.8301	PIP
vascular endothelial growth factor receptor binding (GO:0005172)	2023-01-12	0.0973893	0.225533	0	0	10.6611	24.8301	CCDC88A
GDP-dissociation inhibitor activity (GO:0005092)	2023-01-13	0.105066	0.238294	0	0	9.77219	22.0184	CCDC88A
GTPase inhibitor activity (GO:0005095)	2023-01-13	0.105066	0.238294	0	0	9.77219	22.0184	IPO5
motor activity (GO:0003774)	2/66	0.108392	0.24087	0	0	3.67671	8.16967	MYH9;SMC3
ribonuclease activity (GO:0004540)	2/66	0.108392	0.24087	0	0	3.67671	8.16967	CNOT6;CNOT7
sulfate transmembrane transporter activity (GO:0015116)	2023-01-14	0.112678	0.243031	0	0	9.02003	19.6927	SLC25A11
vitamin D receptor binding (GO:0042809)	2023-01-14	0.112678	0.243031	0	0	9.02003	19.6927	THRAP3
NADPH binding (GO:0070402)	2023-01-14	0.112678	0.243031	0	0	9.02003	19.6927	LBR
anion channel activity (GO:0005253)	2/68	0.113884	0.243248	0	0	3.56494	7.74509	VDAC3;VDAC2
Lys48-specific deubiquitinase activity (GO:1990380)	2023-01-15	0.120225	0.247193	0	0	8.37532	17.7422	USP7
aspartic-type endopeptidase activity (GO:0004190)	2023-01-15	0.120225	0.247193	0	0	8.37532	17.7422	PIP
oxidoreductase activity, acting on the CH-NH group of donors, NAD or NADP as acceptor (GO:0016646)	2023-01-15	0.120225	0.247193	0	0	8.37532	17.7422	MTHFD1
cytochrome-c oxidase activity (GO:0004129)	2023-01-15	0.120225	0.247193	0	0	8.37532	17.7422	NDUFA4
3'-5' DNA helicase activity (GO:0043138)	2023-01-16	0.127709	0.255418	0	0	7.81657	16.0865	DHX9
C4-dicarboxylate transmembrane transporter activity (GO:0015556)	2023-01-16	0.127709	0.255418	0	0	7.81657	16.0865	SLC25A11
nuclear import signal receptor activity (GO:0061608)	2023-01-16	0.127709	0.255418	0	0	7.81657	16.0865	IPO5
MHC class II protein complex binding (GO:0023026)	2023-01-17	0.13513	0.267824	0	0	7.32766	14.6665	HSPA8
RNA polymerase binding (GO:0070063)	2023-01-18	0.142487	0.274975	0	0	6.89628	13.4374	DHX9
oxidoreductase activity, acting on the CH-CH group of donors, NAD or NADP as acceptor (GO:0016628)	2023-01-18	0.142487	0.274975	0	0	6.89628	13.4374	LBR
retinoic acid receptor binding (GO:0042974)	2023-01-18	0.142487	0.274975	0	0	6.89628	13.4374	CNOT1
RNA cap binding (GO:0000339)	2023-01-19	0.149783	0.276909	0	0	6.51282	12.365	EIF4A1
RNA methyltransferase activity (GO:0008173)	2023-01-19	0.149783	0.276909	0	0	6.51282	12.365	FBL
single-stranded DNA helicase activity (GO:0017116)	2023-01-19	0.149783	0.276909	0	0	6.51282	12.365	DHX9
anion:anion antiporter activity (GO:0015301)	2023-01-19	0.149783	0.276909	0	0	6.51282	12.365	SLC25A11
R-SMAD binding (GO:0070412)	2023-01-19	0.149783	0.276909	0	0	6.51282	12.365	DDX5
DNA binding (GO:0003677)	10/811	0.153645	0.280842	0	0	1.48478	2.78116	DHX9;PRKDC;THRAP3;HNRNPU;MCM4;NUCKS1;SMC1A;HNRNPA1;SMARCA2;RPL6
antiporter activity (GO:0015297)	2023-01-20	0.157016	0.280842	0	0	6.16973	11.4227	SLC25A11
transcription coactivator binding (GO:0001223)	2023-01-20	0.157016	0.280842	0	0	6.16973	11.4227	RPL23
ubiquitin-like protein-specific protease activity (GO:0019783)	2023-01-20	0.157016	0.280842	0	0	6.16973	11.4227	USP7
ubiquitin-specific protease binding (GO:1990381)	2023-01-21	0.164189	0.288972	0	0	5.86095	10.5892	CLTC
fibroblast growth factor binding (GO:0017134)	2023-01-21	0.164189	0.288972	0	0	5.86095	10.5892	RPS2
adenylyltransferase activity (GO:0070566)	2023-01-22	0.171301	0.292141	0	0	5.58157	9.84776	OAS2
telomerase RNA binding (GO:0070034)	2023-01-22	0.171301	0.292141	0	0	5.58157	9.84776	HNRNPU
mRNA 3'-UTR AU-rich region binding (GO:0035925)	2023-01-22	0.171301	0.292141	0	0	5.58157	9.84776	NUDT21
poly(A) binding (GO:0008143)	2023-01-22	0.171301	0.292141	0	0	5.58157	9.84776	HNRNPU
disordered domain specific binding (GO:0097718)	2023-01-23	0.178352	0.301827	0	0	5.3276	9.18474	CLTC
phosphatidylinositol binding (GO:0035091)	2/92	0.184227	0.308907	0	0	2.61111	4.41692	CCDC88A;ESYT1
nuclear localization sequence binding (GO:0008139)	2023-01-24	0.185344	0.308907	0	0	5.0957	8.58901	IPO5
histone deacetylase binding (GO:0042826)	2/93	0.187289	0.309801	0	0	2.58229	4.3256	NUDT21;PHB
poly-pyrimidine tract binding (GO:0008187)	2023-01-25	0.192277	0.315679	0	0	4.88314	8.0514	HNRNPU
NAD+ ADP-ribosyltransferase activity (GO:0003950)	2023-01-26	0.199152	0.319805	0	0	4.68757	7.56429	PARP1
phosphatidylinositol-4-phosphate binding (GO:0070273)	2023-01-26	0.199152	0.319805	0	0	4.68757	7.56429	OSBPL8
epidermal growth factor receptor binding (GO:0005154)	2023-01-26	0.199152	0.319805	0	0	4.68757	7.56429	CCDC88A
ADP binding (GO:0043531)	2023-01-27	0.205968	0.325992	0	0	4.50706	7.12131	MYH9
androgen receptor binding (GO:0050681)	2023-01-27	0.205968	0.325992	0	0	4.50706	7.12131	DDX5
nucleoside-triphosphatase activity (GO:0017111)	4/278	0.212069	0.327271	0	0	1.71981	2.66716	EFTUD2;DHX9;RAB35;MYH9
thyroid hormone receptor binding (GO:0046966)	2023-01-28	0.212726	0.327271	0	0	4.33991	6.71709	THRAP3
NAD binding (GO:0051287)	2023-01-28	0.212726	0.327271	0	0	4.33991	6.71709	CTBP1
poly-purine tract binding (GO:0070717)	2023-01-28	0.212726	0.327271	0	0	4.33991	6.71709	HNRNPU
protein heterodimerization activity (GO:0046982)	3/188	0.215172	0.328736	0	0	1.90759	2.93066	PHB;SMC3;SMC1A
inorganic anion transmembrane transporter activity (GO:0015103)	2023-01-29	0.219427	0.330644	0	0	4.1847	6.34708	SLC25A11
dicarboxylic acid transmembrane transporter activity (GO:0005310)	2023-01-29	0.219427	0.330644	0	0	4.1847	6.34708	SLC25A11
serine-type endopeptidase activity (GO:0004252)	2/105	0.22449	0.333797	0	0	2.28005	3.40622	PRSS1;HP
snoRNA binding (GO:0030515)	2023-01-30	0.226072	0.333797	0	0	4.0402	6.00738	PRKDC
miRNA binding (GO:0035198)	2023-01-30	0.226072	0.333797	0	0	4.0402	6.00738	HNRNPA1
histone methyltransferase activity (GO:0042054)	1/32	0.239192	0.343937	0	0	3.77916	5.40603	FBL
SH2 domain binding (GO:0042169)	1/32	0.239192	0.343937	0	0	3.77916	5.40603	CCDC88A
amino acid binding (GO:0016597)	1/32	0.239192	0.343937	0	0	3.77916	5.40603	ASS1
beta-tubulin binding (GO:0048487)	1/32	0.239192	0.343937	0	0	3.77916	5.40603	SMC3
kinase inhibitor activity (GO:0019210)	1/33	0.24567	0.350957	0	0	3.66087	5.13901	AHSG
endopeptidase inhibitor activity (GO:0004866)	2/115	0.255892	0.357618	0	0	2.07722	2.83125	ITIH4;AHSG
Hsp90 protein binding (GO:0051879)	1/35	0.25846	0.357618	0	0	3.44518	4.66138	AHSA1
NADH dehydrogenase (quinone) activity (GO:0050136)	1/35	0.25846	0.357618	0	0	3.44518	4.66138	NDUFA4
NADH dehydrogenase (ubiquinone) activity (GO:0008137)	1/35	0.25846	0.357618	0	0	3.44518	4.66138	NDUFA4
estrogen receptor binding (GO:0030331)	1/35	0.25846	0.357618	0	0	3.44518	4.66138	CNOT1
tubulin binding (GO:0015631)	4/307	0.265018	0.3644	0	0	1.5529	2.06219	CCDC88A;SMC3;S100A9;S100A8
carboxypeptidase activity (GO:0004180)	1/38	0.277243	0.376502	0	0	3.16536	4.06072	CPVL
pentosyltransferase activity (GO:0016763)	1/38	0.277243	0.376502	0	0	3.16536	4.06072	PARP1
serine-type peptidase activity (GO:0008236)	2/125	0.287376	0.386001	0	0	1.90738	2.37843	PRSS1;HP
tau protein binding (GO:0048156)	1/40	0.289501	0.386001	0	0	3.00273	3.72218	BAG2
proton transmembrane transporter activity (GO:0015078)	1/40	0.289501	0.386001	0	0	3.00273	3.72218	NDUFA4
translation initiation factor activity (GO:0003743)	1/41	0.295552	0.391695	0	0	2.92751	3.56838	EIF4A1
active ion transmembrane transporter activity (GO:0022853)	1/42	0.301552	0.397254	0	0	2.85597	3.42377	NDUFA4
S-adenosylmethionine-dependent methyltransferase activity (GO:0008757)	1/43	0.307501	0.40268	0	0	2.78783	3.28762	FBL
microtubule binding (GO:0008017)	3/232	0.315649	0.410904	0	0	1.53761	1.77306	CCDC88A;S100A9;S100A8
ATP hydrolysis activity (GO:0140603)	1/45	0.319249	0.413146	0	0	2.66084	3.0381	DHX9
ribosome binding (GO:0043022)	1/48	0.336501	0.432925	0	0	2.49062	2.71267	OXA1L
calcium ion binding (GO:0005509)	4/348	0.343211	0.436904	0	0	1.36495	1.45969	ESYT1;S100A9;S100A8;HSP90B1
G protein-coupled receptor binding (GO:0001664)	2/143	0.343565	0.436904	0	0	1.66236	1.77603	HSPA8;PHB
calcium-dependent phospholipid binding (GO:0005544)	1/50	0.347759	0.439696	0	0	2.38872	2.52307	ESYT1
pyrophosphatase activity (GO:0016462)	1/54	0.36971	0.464778	0	0	2.20799	2.19703	DHX9
secondary active transmembrane transporter activity (GO:0015291)	1/56	0.380409	0.472824	0	0	2.12749	2.05624	SLC25A11
microtubule motor activity (GO:0003777)	1/56	0.380409	0.472824	0	0	2.12749	2.05624	SMC3
oxidoreduction-driven active transmembrane transporter activity (GO:0015453)	1/58	0.390926	0.483167	0	0	2.05263	1.92791	NDUFA4
protein kinase binding (GO:0019901)	5/506	0.430724	0.529381	0	0	1.16912	0.984732	DSP;CCDC88A;PARP1;CLTC;TRIM21
GDP binding (GO:0019003)	1/67	0.436103	0.533014	0	0	1.77192	1.47048	RAB35
protein homodimerization activity (GO:0042803)	6/636	0.456311	0.554633	0	0	1.11498	0.874793	OXA1L;CCDC88A;NUDT21;CAT;MYH9;TRIM21
ATPase binding (GO:0051117)	1/73	0.464353	0.561306	0	0	1.62377	1.24561	FBL
phosphatidylinositol-4,5-bisphosphate binding (GO:0005546)	1/75	0.473454	0.569179	0	0	1.57972	1.18116	RAB35
oxidoreductase activity, acting on the CH-OH group of donors, NAD or NADP as acceptor (GO:0016616)	1/87	0.524918	0.627619	0	0	1.35847	0.875552	HSD17B11
DNA-binding transcription factor binding (GO:0140297)	2/208	0.529766	0.629992	0	0	1.13407	0.720499	CTBP1;DHX9
transcription regulatory region nucleic acid binding (GO:0001067)	2/212	0.540037	0.636395	0	0	1.11224	0.685273	DHX9;SMARCA2
heme binding (GO:0020037)	1/91	0.540936	0.636395	0	0	1.29783	0.797458	CAT
zinc ion binding (GO:0008270)	3/336	0.546335	0.639328	0	0	1.05179	0.63583	AFM;S100A9;S100A8
GTPase activity (GO:0003924)	2/216	0.550154	0.639848	0	0	1.09123	0.652074	EFTUD2;RAB35
phosphatidylinositol bisphosphate binding (GO:1902936)	1/94	0.552596	0.639848	0	0	1.25577	0.744835	RAB35
cysteine-type peptidase activity (GO:0008234)	1/98	0.567686	0.653879	0	0	1.20375	0.681545	USP7
phosphatidylinositol phosphate binding (GO:1901981)	1/102	0.58227	0.667184	0	0	1.15584	0.625102	OSBPL8
GTPase regulator activity (GO:0030695)	2/233	0.591396	0.668897	0	0	1.01005	0.530548	CCDC88A;IPO5
cysteine-type endopeptidase activity (GO:0004197)	1/105	0.592886	0.668897	0	0	1.12233	0.5867	USP7
growth factor receptor binding (GO:0070851)	1/105	0.592886	0.668897	0	0	1.12233	0.5867	CCDC88A
thiol-dependent deubiquitinase (GO:0004843)	1/106	0.596364	0.669389	0	0	1.11158	0.57458	USP7
deubiquitinase activity (GO:0101005)	1/112	0.616625	0.688617	0	0	1.05118	0.508237	USP7
omega peptidase activity (GO:0008242)	1/113	0.619902	0.68878	0	0	1.04174	0.498152	USP7
phosphatase binding (GO:0019902)	1/114	0.623151	0.688911	0	0	1.03247	0.488321	HSP90B1
protease binding (GO:0002020)	1/118	0.635874	0.699461	0	0	0.996966	0.451381	CLTC
metal ion binding (GO:0046872)	4/517	0.643814	0.704672	0	0	0.907349	0.399546	ESYT1;S100A9;S100A8;HSP90B1
protein phosphatase binding (GO:0019903)	1/123	0.651179	0.709205	0	0	0.955864	0.410038	HSP90B1
guanyl-nucleotide exchange factor activity (GO:0005085)	1/149	0.721032	0.781414	0	0	0.786902	0.257373	CCDC88A
transition metal ion binding (GO:0046914)	3/445	0.732758	0.790229	0	0	0.787981	0.245015	AFM;S100A9;S100A8
kinase binding (GO:0019900)	3/461	0.754357	0.809553	0	0	0.759825	0.214187	PARP1;CLTC;TRIM21
protein serine/threonine kinase activity (GO:0004674)	2/344	0.793103	0.847004	0	0	0.678363	0.157246	PRKDC;HTATIP2
GTP binding (GO:0005525)	1/189	0.802304	0.850385	0	0	0.618217	0.136173	RAB35
RNA polymerase II-specific DNA-binding transcription factor binding (GO:0061629)	1/190	0.804	0.850385	0	0	0.614915	0.134147	DHX9
double-stranded DNA binding (GO:0003690)	4/651	0.807923	0.850445	0	0	0.714437	0.152382	DHX9;PRKDC;HNRNPU;NUCKS1
guanyl ribonucleotide binding (GO:0032561)	1/214	0.840643	0.880673	0	0	0.544962	0.0945992	RAB35
sequence-specific double-stranded DNA binding (GO:1990837)	4/712	0.859264	0.895915	0	0	0.650807	0.0987141	DHX9;HNRNPU;MCM4;SMARCA2
ubiquitin protein ligase activity (GO:0061630)	1/263	0.895643	0.929441	0	0	0.441935	0.048707	TRIM21
ubiquitin-like protein ligase activity (GO:0061659)	1/270	0.901776	0.931412	0	0	0.430281	0.0444865	TRIM21
GTPase activator activity (GO:0005096)	1/336	0.944567	0.97105	0	0	0.344343	0.0196375	CCDC88A
ubiquitin-protein transferase activity (GO:0004842)	1/392	0.965935	0.988398	0	0	0.294178	0.010196	TRIM21
transcription cis-regulatory region binding (GO:0000976)	1/549	0.991364	0.999445	0	0	0.208202	0.00180576	SMARCA2
RNA polymerase II cis-regulatory region sequence-specific DNA binding (GO:0000978)	3/1149	0.997302	0.999445	0	0	0.29288	0.000791158	DHX9;THRAP3;HNRNPU
cis-regulatory region sequence-specific DNA binding (GO:0000987)	3/1149	0.997302	0.999445	0	0	0.29288	0.000791158	DHX9;THRAP3;HNRNPU
sequence-specific DNA binding (GO:0043565)	1/707	0.997853	0.999445	0	0	0.160283	0.000344554	HNRNPU
RNA polymerase II transcription regulatory region sequence-specific DNA binding (GO:0000977)	3/1359	0.999445	0.999445	0	0	0.244741	0.000135925	DHX9;THRAP3;HNRNPU

## Sheet: GO cellular component-2021
Term	Overlap	P-value	Adjusted P-value	Old P-value	Old Adjusted P-value	Odds Ratio	Combined Score	Genes
cytosolic large ribosomal subunit (GO:0022625)	23/55	7.52727e-34	1.23447e-31	0	0	96.8014	7382.98	RPL4;RPL5;RPL3;RPL32;RPL21;RPL10;RPL23;RPL12;RPLP0;RPL13A;RPL23A;RPL8;RPL9;RPL6;RPL27A;RPL37A;RPL24;RPL15;RPL29;RPL18;RPL28;RPL17;RPL19
large ribosomal subunit (GO:0015934)	23/59	5.6542e-33	4.63645e-31	0	0	86.0283	6387.85	RPL4;RPL5;RPL3;RPL32;RPL21;RPL10;RPL23;RPL12;RPLP0;RPL13A;RPL23A;RPL8;RPL9;RPL6;RPL27A;RPL37A;RPL24;RPL15;RPL29;RPL18;RPL28;RPL17;RPL19
ribosome (GO:0005840)	16/62	7.04355e-20	3.85047e-18	0	0	44.6844	1970.56	RPS9;RPL32;DHX9;RPL23;RPL13A;RPL8;RPL9;RPL6;RPS4X;RPS26;RPL24;RPL15;RPS11;RPL18;RPL19;RPS23
focal adhesion (GO:0005925)	24/387	2.82257e-14	1.15725e-12	0	0	8.81558	275.033	RPL4;RPL5;HSPA8;RPS9;RPL3;RPS8;RPL23;RPL12;CLTC;RPLP0;RPL13A;RPS3A;RPL8;RPL9;RPL6;HSP90B1;RPS4X;CAT;RPL37A;MYH9;RPS2;RPS11;RPL18;RPL19
cell-substrate junction (GO:0030055)	24/394	4.18353e-14	1.3722e-12	0	0	8.64569	266.331	RPL4;RPL5;HSPA8;RPS9;RPL3;RPS8;RPL23;RPL12;CLTC;RPLP0;RPL13A;RPS3A;RPL8;RPL9;RPL6;HSP90B1;RPS4X;CAT;RPL37A;MYH9;RPS2;RPS11;RPL18;RPL19
nucleus (GO:0005634)	82/4484	1.00419e-13	2.7448e-12	0	0	3.26581	97.7438	RPL4;RPL5;EIF4A1;RPL3;RPLP0;HNRNPU;HNRNPR;NUCKS1;ADAR;RPL9;SMC4;GPATCH8;RPL6;IPO5;EFTUD2;FBL;RSRC1;PSMD2;PSMD3;TNKS1BP1;TRIM21;LBR;HTATIP2;DDX17;DSP;TTC37;RPS9;USP7;CNOT6L;RBM15;PARP1;RPS8;RPL13A;RPS3A;SMC1A;EEF1G;DDX19A;THRAP3;RPL37A;VDAC3;VDAC2;MYH9;LUC7L3;MCM4;SNRPE;EEF1E1;S100A9;DLD;SLC25A11;S100A8;FLG;DDX5;RPL10;CTBP1;DHX9;PRKDC;PHB;PSMA7;HSP90B1;PSMB4;CAND1;UBB;TRA2B;RPL15;RPS2;RPL18;HNRNPA…
intracellular membrane-bounded organelle (GO:0043231)	88/5192	5.35139e-13	1.25375e-11	0	0	3.0963	87.4898	RPL4;RPL5;EIF4A1;RPL3;RPLP0;HNRNPU;HNRNPR;NUCKS1;ADAR;RPL9;SMC4;GPATCH8;RPL6;IPO5;EFTUD2;FBL;RSRC1;PSMD2;PSMD3;TNKS1BP1;TRIM21;LBR;HTATIP2;DDX17;DSP;TTC37;RPS9;USP7;CNOT6L;RBM15;PARP1;RPS8;RPL13A;RPS3A;SMC1A;EEF1G;DDX19A;OAS2;THRAP3;CAT;RPL37A;VDAC3;VDAC2;MYH9;LUC7L3;MCM4;SNRPE;EEF1E1;S100A9;DLD;SLC25A11;S100A8;FLG;DDX5;RPL10;CTBP1;DHX9;PRKDC;COPB1;PHB;PSMA7;HSP90B1;PSMB4;CAND1;UBB;TRA2B;RPL15;RP…
polysomal ribosome (GO:0042788)	2023-09-30	2.29661e-12	4.70806e-11	0	0	52.7303	1413.15	RPS26;RPL32;DHX9;RPL24;RPL8;RPL18;RPL6;RPL19;RPS23
intracellular non-membrane-bounded organelle (GO:0043232)	35/1158	3.99393e-11	6.69421e-10	0	0	4.31876	103.407	RPL4;RPL5;DDX5;RPL3;DHX9;PRKDC;CLTC;HNRNPR;NUCKS1;ADAR;SMC3;HSD17B11;RPL9;RPS4X;FBL;CAPZB;RPL15;RPS2;RPS11;RPL18;RPL19;RPS9;PARP1;RPL23;RPL13A;RPS3A;RPL23A;SDHA;SMC1A;CAPZA1;ALDOC;EEF1E1;S100A9;S100A8;RPS23
cytosolic small ribosomal subunit (GO:0022627)	9/40	4.08184e-11	6.69421e-10	0	0	35.7025	854.07	RPS4X;RPS26;RPS9;RPS4Y2;RPS8;RPS3A;RPS2;RPS11;RPS23
small ribosomal subunit (GO:0015935)	9/45	1.27567e-10	1.90191e-09	0	0	30.736	700.24	RPS4X;RPS26;RPS9;RPS4Y2;RPS8;RPS3A;RPS2;RPS11;RPS23
nuclear lumen (GO:0031981)	23/745	9.0567e-08	1.23775e-06	0	0	4.14084	67.1527	RPL4;RPL5;RPS9;DDX5;RPL3;PARP1;DHX9;PRKDC;RPL23;HNRNPU;RPL13A;HNRNPR;NUCKS1;ADAR;RPS3A;RPL23A;SDHA;FBL;RPS2;RPS11;EEF1E1;RPL18;RPL19
nucleolus (GO:0005730)	22/733	2.86792e-07	3.61799e-06	0	0	3.99721	60.2159	RPL4;RPL5;RPS9;DDX5;RPL3;PARP1;DHX9;PRKDC;RPL23;RPL13A;HNRNPR;NUCKS1;ADAR;RPS3A;RPL23A;SDHA;FBL;RPS2;RPS11;EEF1E1;RPL18;RPL19
cytoplasmic vesicle lumen (GO:0060205)	9/115	6.09147e-07	7.13572e-06	0	0	10.4017	148.861	HSPA8;CAND1;AHSG;PSMD2;PSMD3;CAT;ALDOC;S100A9;S100A8
secretory granule lumen (GO:0034774)	13/316	3.22648e-06	3.52762e-05	0	0	5.33626	67.4722	HSPA8;ITIH4;AHSG;FGG;HP;HRNR;CAND1;PSMD2;PSMD3;CAT;ALDOC;S100A9;S100A8
U1 snRNP (GO:0005685)	2023-04-18	1.4048e-05	0.000143992	0	0	34.1067	381.075	LUC7L;LUC7L3;SNRPE;LUC7L2
COPI vesicle coat (GO:0030126)	2023-03-13	0.00016208	0.0015636	0	0	35.6048	310.738	COPB2;COPB1;ARCN1
ficolin-1-rich granule (GO:0101002)	8/184	0.000181715	0.00165562	0	0	5.51459	47.4976	DSP;HSPA8;CAND1;PSMD2;COPB1;PSMD3;CAT;ALDOC
prespliceosome (GO:0071010)	2023-03-15	0.000254648	0.00208812	0	0	29.6677	245.519	LUC7L;LUC7L3;LUC7L2
U2-type prespliceosome (GO:0071004)	2023-03-15	0.000254648	0.00208812	0	0	29.6677	245.519	LUC7L;LUC7L3;LUC7L2
COPI-coated vesicle membrane (GO:0030663)	2023-03-17	0.000375845	0.00293517	0	0	25.4269	200.525	COPB2;COPB1;ARCN1
cornified envelope (GO:0001533)	4/43	0.000480141	0.00357923	0	0	12.228	93.4393	FLG;SPRR2E;DSP;HRNR
P-body (GO:0000932)	5/80	0.00060125	0.00428717	0	0	7.98182	59.1972	CNOT7;CNOT1;CNOT2;CNOT3;CNOT8
ficolin-1-rich granule lumen (GO:1904813)	6/123	0.00064604	0.0044146	0	0	6.16417	45.2736	HSPA8;CAND1;PSMD2;PSMD3;CAT;ALDOC
spliceosomal snRNP complex (GO:0097525)	4/51	0.000922313	0.00583311	0	0	10.1425	70.8823	LUC7L;LUC7L3;SNRPE;LUC7L2
intracellular organelle lumen (GO:0070013)	17/848	0.000924762	0.00583311	0	0	2.54031	17.7466	HSPA8;AHSG;FGG;HP;ETFA;CP;HSP90B1;CS;OXA1L;CAND1;P4HA1;PSMD2;PSMD3;CAT;SUCLG1;ALDOC;DLD
U2-type spliceosomal complex (GO:0005684)	5/89	0.00097642	0.00593085	0	0	7.12338	49.3765	EFTUD2;LUC7L;LUC7L3;SNRPE;LUC7L2
vesicle coat (GO:0030120)	3/36	0.00350608	0.0205356	0	0	10.7768	60.9241	COPB2;COPB1;ARCN1
mitotic spindle microtubule (GO:1990498)	2023-02-13	0.005268	0.0290742	0	0	21.4491	112.524	CLTC;HNRNPU
collagen-containing extracellular matrix (GO:0062023)	9/380	0.00531846	0.0290742	0	0	2.932	15.3536	FLG;ITIH4;PRSS1;AHSG;FGG;S100A9;S100A8;HSP90B1;HRNR
intermediate filament cytoskeleton (GO:0045111)	4/84	0.00573564	0.0303434	0	0	5.9488	30.7021	DSP;FLG;SMARCA2;S100A8
mRNA cleavage and polyadenylation specificity factor complex (GO:0005847)	2023-02-14	0.00611183	0.0313231	0	0	19.6607	100.221	NUDT21;CPSF6
endocytic vesicle lumen (GO:0071682)	2023-02-21	0.0135659	0.0663515	0	0	12.4129	53.3779	HP;HSP90B1
cytoskeleton (GO:0005856)	11/600	0.0137558	0.0663515	0	0	2.26	9.68701	RBM39;CAPZB;DHX9;CAPZA1;CAPZA2;TNKS1BP1;MYH9;ALDOC;S100A9;SMARCA2;S100A8
endocytic vesicle (GO:0030139)	5/189	0.0228535	0.107085	0	0	3.23551	12.2259	UBB;RAB35;CLTC;HP;HSP90B1
U2-type catalytic step 2 spliceosome (GO:0071007)	2/30	0.0267369	0.121801	0	0	8.41922	30.492	EFTUD2;SNRPE
spliceosomal tri-snRNP complex (GO:0097526)	2/32	0.0301523	0.130131	0	0	7.85714	27.5117	EFTUD2;SNRPE
U4/U6 x U5 tri-snRNP complex (GO:0046540)	2/32	0.0301523	0.130131	0	0	7.85714	27.5117	EFTUD2;SNRPE
nuclear chromosome (GO:0000228)	3/83	0.0338052	0.142155	0	0	4.43488	15.0216	HNRNPU;MCM4;SMC1A
small-subunit processome (GO:0032040)	2/37	0.0393898	0.161498	0	0	6.73299	21.7762	FBL;PRKDC
clathrin-coated vesicle membrane (GO:0030665)	3/90	0.0414257	0.16317	0	0	4.07661	12.9793	HSPA8;CLTC;RAB35
oxoglutarate dehydrogenase complex (GO:0045252)	2023-01-05	0.0417875	0.16317	0	0	29.3284	93.1223	DLD
mitochondrial membrane (GO:0031966)	8/469	0.0474905	0.167127	0	0	2.07482	6.32246	OXA1L;UBB;NDUFA4;VDAC3;VDAC2;PHB;SDHA;SLC25A11
box C/D RNP complex (GO:0031428)	2023-01-06	0.0499343	0.167127	0	0	23.4615	70.3153	FBL
myosin filament (GO:0032982)	2023-01-06	0.0499343	0.167127	0	0	23.4615	70.3153	MYH9
nuclear stress granule (GO:0097165)	2023-01-06	0.0499343	0.167127	0	0	23.4615	70.3153	DHX9
cortical granule (GO:0060473)	2023-01-06	0.0499343	0.167127	0	0	23.4615	70.3153	MYH9
rough endoplasmic reticulum membrane (GO:0030867)	2023-01-06	0.0499343	0.167127	0	0	23.4615	70.3153	RPS26
sex chromosome (GO:0000803)	2023-01-06	0.0499343	0.167127	0	0	23.4615	70.3153	HNRNPU
tertiary granule (GO:0070820)	4/164	0.0515436	0.169063	0	0	2.96235	8.78434	DSP;COPB1;HP;ALDOC
actin cytoskeleton (GO:0015629)	6/316	0.0533736	0.171633	0	0	2.3037	6.75085	CAPZB;DHX9;CAPZA1;CAPZA2;TNKS1BP1;MYH9
U7 snRNP (GO:0005683)	2023-01-07	0.0580123	0.182962	0	0	19.5503	55.6617	SNRPE
clathrin-sculpted gamma-aminobutyric acid transport vesicle (GO:0061200)	2023-01-08	0.066022	0.194178	0	0	16.7566	45.5404	HSPA8
clathrin-sculpted gamma-aminobutyric acid transport vesicle membrane (GO:0061202)	2023-01-08	0.066022	0.194178	0	0	16.7566	45.5404	HSPA8
RISC-loading complex (GO:0070578)	2023-01-08	0.066022	0.194178	0	0	16.7566	45.5404	DHX9
intermediate filament (GO:0005882)	2/50	0.0674885	0.194178	0	0	4.90625	13.2263	DSP;FLG
U2-type precatalytic spliceosome (GO:0071005)	2/50	0.0674885	0.194178	0	0	4.90625	13.2263	EFTUD2;SNRPE
precatalytic spliceosome (GO:0071011)	2/52	0.0722641	0.204333	0	0	4.70952	12.3739	EFTUD2;SNRPE
U4 snRNP (GO:0005687)	2023-01-09	0.0739639	0.205595	0	0	14.6612	38.1805	SNRPE
tertiary granule lumen (GO:1904724)	2/55	0.0796243	0.216477	0	0	4.44227	11.2409	HP;ALDOC
mitochondrial respiratory chain complex IV (GO:0005751)	2023-01-10	0.0818388	0.216477	0	0	13.0316	32.618	NDUFA4
CMG complex (GO:0071162)	2023-01-10	0.0818388	0.216477	0	0	13.0316	32.618	MCM4
npBAF complex (GO:0071564)	2023-01-11	0.089647	0.228169	0	0	11.7278	28.286	SMARCA2
mitochondrial outer membrane (GO:0005741)	3/126	0.0924487	0.228169	0	0	2.87819	6.85327	UBB;VDAC3;VDAC2
ficolin-1-rich granule membrane (GO:0101003)	2/61	0.0949945	0.228169	0	0	3.98931	9.39057	DSP;COPB1
spindle microtubule (GO:0005876)	2/61	0.0949945	0.228169	0	0	3.98931	9.39057	CLTC;HNRNPU
endoplasmic reticulum lumen (GO:0005788)	5/285	0.0964035	0.228169	0	0	2.1158	4.94931	P4HA1;AHSG;FGG;CP;HSP90B1
integral component of nuclear inner membrane (GO:0005639)	2023-01-12	0.0973893	0.228169	0	0	10.6611	24.8301	LBR
intrinsic component of mitochondrial membrane (GO:0098573)	2023-01-12	0.0973893	0.228169	0	0	10.6611	24.8301	OXA1L
intrinsic component of nuclear inner membrane (GO:0031229)	2023-01-12	0.0973893	0.228169	0	0	10.6611	24.8301	LBR
asymmetric synapse (GO:0032279)	3/133	0.104427	0.236039	0	0	2.72225	6.15028	RPL12;RPLP0;RPL8
cytoplasmic side of endoplasmic reticulum membrane (GO:0098554)	2023-01-13	0.105066	0.236039	0	0	9.77219	22.0184	RPS26
RISC complex (GO:0016442)	2023-01-13	0.105066	0.236039	0	0	9.77219	22.0184	DHX9
platelet alpha granule lumen (GO:0031093)	2/67	0.111129	0.241397	0	0	3.61996	7.95329	AHSG;FGG
nBAF complex (GO:0071565)	2023-01-14	0.112678	0.241397	0	0	9.02003	19.6927	SMARCA2
platelet dense granule lumen (GO:0031089)	2023-01-14	0.112678	0.241397	0	0	9.02003	19.6927	ITIH4
postsynaptic density (GO:0014069)	3/138	0.113339	0.241397	0	0	2.62076	5.70637	RPL12;RPLP0;RPL8
clathrin-coated endocytic vesicle membrane (GO:0030669)	2/69	0.116657	0.245279	0	0	3.51155	7.54463	CLTC;RAB35
clathrin coat (GO:0030118)	2023-01-15	0.120225	0.247372	0	0	8.37532	17.7422	CLTC
organelle outer membrane (GO:0031968)	3/142	0.120669	0.247372	0	0	2.54482	5.38154	UBB;VDAC3;VDAC2
endolysosome membrane (GO:0036020)	2023-01-17	0.13513	0.270259	0	0	7.32766	14.6665	CLTC
U5 snRNP (GO:0005682)	2023-01-17	0.13513	0.270259	0	0	7.32766	14.6665	SNRPE
clathrin-coated vesicle (GO:0030136)	2/80	0.14818	0.288992	0	0	3.01465	5.75595	CLTC;RAB35
smooth endoplasmic reticulum (GO:0005790)	2023-01-19	0.149783	0.288992	0	0	6.51282	12.365	RPL10
SWI/SNF complex (GO:0016514)	2023-01-19	0.149783	0.288992	0	0	6.51282	12.365	SMARCA2
endocytic vesicle membrane (GO:0030666)	3/158	0.151613	0.289123	0	0	2.28028	4.30157	UBB;RAB35;CLTC
chromosome (GO:0005694)	3/160	0.155647	0.289333	0	0	2.251	4.18724	HNRNPU;SMC3;SMC1A
condensed nuclear chromosome (GO:0000794)	2023-01-20	0.157016	0.289333	0	0	6.16973	11.4227	SMC1A
U2 snRNP (GO:0005686)	2023-01-20	0.157016	0.289333	0	0	6.16973	11.4227	SNRPE
clathrin-coated endocytic vesicle (GO:0045334)	2/85	0.163028	0.295901	0	0	2.83233	5.13738	CLTC;RAB35
platelet dense granule (GO:0042827)	2023-01-21	0.164189	0.295901	0	0	5.86095	10.5892	ITIH4
organelle inner membrane (GO:0019866)	5/346	0.172629	0.307731	0	0	1.73189	3.04226	NDUFA4;PHB;SDHA;LBR;SLC25A11
mitochondrial matrix (GO:0005759)	5/348	0.17545	0.309396	0	0	1.72162	2.99631	CS;OXA1L;SUCLG1;ETFA;DLD
platelet alpha granule (GO:0031091)	2/90	0.178127	0.310775	0	0	2.67073	4.60769	AHSG;FGG
endolysosome (GO:0036019)	2023-01-25	0.192277	0.331931	0	0	4.88314	8.0514	CLTC
nuclear inner membrane (GO:0005637)	2023-01-28	0.212726	0.35966	0	0	4.33991	6.71709	LBR
U12-type spliceosomal complex (GO:0005689)	2023-01-28	0.212726	0.35966	0	0	4.33991	6.71709	SNRPE
rough endoplasmic reticulum (GO:0005791)	2023-01-29	0.219427	0.367205	0	0	4.1847	6.34708	RPL4
intercalated disc (GO:0014704)	2023-01-31	0.23266	0.385416	0	0	3.90533	5.69466	DSP
endoplasmic reticulum membrane (GO:0005789)	8/712	0.260194	0.426718	0	0	1.34161	1.80625	COPB2;UBB;COPB1;ERLIN1;ESYT1;LBR;HSP90B1;ARCN1
mitotic spindle (GO:0072686)	2/120	0.271639	0.440523	0	0	1.9887	2.59184	CLTC;HNRNPU
integral component of organelle membrane (GO:0031301)	3/214	0.273984	0.440523	0	0	1.67032	2.16254	OXA1L;ESYT1;LBR
intrinsic component of mitochondrial inner membrane (GO:0031304)	1/39	0.283398	0.451235	0	0	3.08191	3.88599	OXA1L
mitochondrial envelope (GO:0005740)	2/127	0.293662	0.462192	0	0	1.87667	2.29953	OXA1L;VDAC2
endosome membrane (GO:0010008)	4/325	0.299048	0.462192	0	0	1.46447	1.76784	UBB;RAB35;CLTC;DNAJC13
mitochondrial respiratory chain complex I (GO:0005747)	1/42	0.301552	0.462192	0	0	2.85597	3.42377	NDUFA4
respiratory chain complex I (GO:0045271)	1/42	0.301552	0.462192	0	0	2.85597	3.42377	NDUFA4
mitochondrial inner membrane (GO:0005743)	4/328	0.304776	0.462808	0	0	1.45069	1.72368	NDUFA4;PHB;SDHA;SLC25A11
lysosomal membrane (GO:0005765)	4/330	0.308602	0.464318	0	0	1.44164	1.69495	HSPA8;CLTC;DNAJC13;CP
cell-cell contact zone (GO:0044291)	1/47	0.330799	0.488748	0	0	2.54489	2.81527	DSP
Golgi-associated vesicle (GO:0005798)	1/47	0.330799	0.488748	0	0	2.54489	2.81527	COPB1
acrosomal vesicle (GO:0001669)	1/48	0.336501	0.492221	0	0	2.49062	2.71267	VDAC2
microbody lumen (GO:0031907)	1/49	0.342154	0.492221	0	0	2.43861	2.6154	CAT
peroxisomal matrix (GO:0005782)	1/49	0.342154	0.492221	0	0	2.43861	2.6154	CAT
integral component of mitochondrial inner membrane (GO:0031305)	1/51	0.353317	0.503861	0	0	2.34083	2.43537	OXA1L
microbody membrane (GO:0031903)	1/52	0.358828	0.507309	0	0	2.29481	2.35198	CAT
peroxisomal membrane (GO:0005778)	1/53	0.364292	0.510632	0	0	2.25057	2.27262	CAT
condensed chromosome (GO:0000793)	1/54	0.36971	0.511369	0	0	2.20799	2.19703	SMC1A
polymeric cytoskeletal fiber (GO:0099513)	3/256	0.371333	0.511369	0	0	1.39005	1.37706	FLG;DSP;BAG2
cytoplasmic side of plasma membrane (GO:0009898)	1/55	0.375082	0.511369	0	0	2.167	2.12498	MYH9
azurophil granule (GO:0042582)	2/155	0.380266	0.511369	0	0	1.53105	1.48034	DNAJC13;HRNR
extracellular membrane-bounded organelle (GO:0065010)	1/56	0.380409	0.511369	0	0	2.12749	2.05624	CLTC
azurophil granule membrane (GO:0035577)	1/58	0.390926	0.514339	0	0	2.05263	1.92791	DNAJC13
recycling endosome membrane (GO:0055038)	1/58	0.390926	0.514339	0	0	2.05263	1.92791	RAB35
extracellular vesicle (GO:1903561)	1/59	0.396119	0.514339	0	0	2.01714	1.86796	CLTC
lytic vacuole membrane (GO:0098852)	3/267	0.396629	0.514339	0	0	1.33138	1.2312	HSPA8;DNAJC13;CP
vacuolar lumen (GO:0005775)	2/161	0.398299	0.514339	0	0	1.47282	1.35581	HSPA8;HRNR
dendrite (GO:0030425)	3/270	0.403484	0.514678	0	0	1.31622	1.19463	HSPA8;BAG2;RPL28
cytoplasmic vesicle membrane (GO:0030659)	4/380	0.404838	0.514678	0	0	1.24673	1.12738	UBB;COPB1;RAB35;DNAJC13
specific granule lumen (GO:0035580)	1/62	0.411433	0.516526	0	0	1.91764	1.70308	HP
secretory granule membrane (GO:0030667)	3/274	0.412591	0.516526	0	0	1.29653	1.14782	DSP;COPB1;DNAJC13
cytoplasmic stress granule (GO:0010494)	1/65	0.42636	0.52972	0	0	1.82748	1.55787	DDX19A
integral component of mitochondrial membrane (GO:0032592)	1/66	0.431252	0.53177	0	0	1.79927	1.5133	OXA1L
autophagosome (GO:0005776)	1/69	0.44568	0.545459	0	0	1.71963	1.38973	HSPA8
tertiary granule membrane (GO:0070821)	1/73	0.464353	0.564103	0	0	1.62377	1.24561	COPB1
lipid droplet (GO:0005811)	1/77	0.482401	0.581718	0	0	1.53799	1.12117	HSD17B11
spindle (GO:0005819)	2/192	0.487168	0.583179	0	0	1.23058	0.884965	CLTC;HNRNPU
coated vesicle (GO:0030135)	1/84	0.512541	0.609107	0	0	1.40778	0.940928	CLTC
lysosomal lumen (GO:0043202)	1/86	0.520827	0.614501	0	0	1.37452	0.896651	HSPA8
microtubule cytoskeleton (GO:0015630)	3/331	0.536184	0.624575	0	0	1.0681	0.66572	RBM39;BAG2;CLTC
azurophil granule lumen (GO:0035578)	1/90	0.536982	0.624575	0	0	1.31248	0.816087	HRNR
cell projection membrane (GO:0031253)	1/92	0.544856	0.62927	0	0	1.2835	0.779387	RAB35
lytic vacuole (GO:0000323)	2/219	0.557639	0.639529	0	0	1.07598	0.628421	HSPA8;CLTC
early endosome membrane (GO:0031901)	1/97	0.563961	0.641228	0	0	1.21635	0.696686	DNAJC13
trans-Golgi network membrane (GO:0032588)	1/99	0.571379	0.641228	0	0	1.1914	0.666832	CLTC
Golgi membrane (GO:0000139)	4/472	0.572057	0.641228	0	0	0.996911	0.55679	COPB2;COPB1;CLTC;ARCN1
vesicle (GO:0031982)	2/226	0.574759	0.641228	0	0	1.04199	0.577055	UBB;CLTC
lysosome (GO:0005764)	4/477	0.580416	0.643163	0	0	0.986118	0.536459	HSPA8;CLTC;DNAJC13;CP
bounding membrane of organelle (GO:0098588)	6/767	0.639026	0.703358	0	0	0.916749	0.410529	COPB2;UBB;COPB1;RAB35;DNAJC13;ARCN1
intrinsic component of endoplasmic reticulum membrane (GO:0031227)	1/121	0.645135	0.705348	0	0	0.971893	0.425977	ESYT1
early endosome (GO:0005769)	2/266	0.663303	0.71841	0	0	0.882305	0.362207	DNAJC13;PHB
peroxisome (GO:0005777)	1/128	0.665844	0.71841	0	0	0.917998	0.37335	CAT
adherens junction (GO:0005912)	1/132	0.677133	0.725816	0	0	0.889787	0.346917	TNKS1BP1
neuron projection (GO:0043005)	4/556	0.699323	0.744587	0	0	0.84154	0.300971	HSPA8;BAG2;UBB;RPL28
integral component of endoplasmic reticulum membrane (GO:0030176)	1/142	0.703725	0.744587	0	0	0.826262	0.290322	ESYT1
recycling endosome (GO:0055037)	1/145	0.711269	0.747745	0	0	0.808925	0.275604	RAB35
cullin-RING ubiquitin ligase complex (GO:0031461)	1/157	0.739585	0.77256	0	0	0.746245	0.225117	CAND1
specific granule (GO:0042581)	1/160	0.746221	0.774558	0	0	0.732053	0.214297	HP
microtubule (GO:0005874)	1/182	0.790013	0.814856	0	0	0.642355	0.151407	BAG2
axon (GO:0030424)	1/204	0.826285	0.841682	0	0	0.572099	0.109165	BAG2
nuclear membrane (GO:0031965)	1/204	0.826285	0.841682	0	0	0.572099	0.109165	LBR
trans-Golgi network (GO:0005802)	1/239	0.871582	0.882342	0	0	0.487097	0.0669493	CLTC
cell-cell junction (GO:0005911)	1/271	0.902622	0.90816	0	0	0.428665	0.0439173	TNKS1BP1
integral component of plasma membrane (GO:0005887)	2/1454	0.99996	0.99996	0	0	0.150679	6.03688e-06	PHB;SLC25A11

## Sheet: Reactome_2022
Term	Overlap	P-value	Adjusted P-value		Old P-value	Old Adjusted P-value	Odds Ratio	Combined Score	Genes
Metabolism Of RNA R-HSA-8953854	56/666	2.21208e-40	1.38034e-37	36.86	0	0	15.4777	1413.26	RPL4;RPL5;EIF4A1;RPL3;RPL32;RPLP0;HNRNPU;HNRNPR;ADAR;RPL8;RPL9;RPL6;EFTUD2;RPS4X;FBL;PSMD2;PSMD3;TNKS1BP1;RPS11;RPS9;CNOT6L;RPL21;RPS8;RPL23;RPL13A;RPS3A;RPL37A;SNRPE;RPL29;RPL28;DDX5;RPS4Y2;DHX9;RPL12;PSMA7;PSMB4;UBB;TRA2B;RPL15;RPS2;RPL18;HNRNPA1;RPL19;HSPA8;CPSF6;CNOT10;RPL23A;NUDT21;CNOT6;CNOT7;CNOT1;CNOT2;RPL27A;CNOT3;CNOT8;RPS23
Eukaryotic Translation Elongation R-HSA-156842	29/90	1.57789e-38	4.92301e-36	35.3078	0	0	66.6552	5801.81	RPL4;RPL5;RPL3;RPS4Y2;RPL32;RPL12;RPLP0;RPL8;RPL9;RPL6;RPS4X;RPL15;RPS2;RPS11;RPL18;RPL19;RPS9;RPL21;RPS8;RPL23;RPL13A;RPS3A;RPL23A;EEF1G;RPL27A;RPL37A;RPL29;RPL28;RPS23
Peptide Chain Elongation R-HSA-156902	28/86	2.30853e-37	4.80175e-35	34.3186	0	0	67.219	5670.53	RPL4;RPL5;RPL3;RPS4Y2;RPL32;RPL12;RPLP0;RPL8;RPL9;RPL6;RPS4X;RPL15;RPS2;RPS11;RPL18;RPL19;RPS9;RPL21;RPS8;RPL23;RPL13A;RPS3A;RPL23A;RPL27A;RPL37A;RPL29;RPL28;RPS23
Selenocysteine Synthesis R-HSA-2408557	28/90	1.02873e-36	1.06988e-34	33.9707	0	0	62.8696	5209.67	RPL4;RPL5;RPL3;RPS4Y2;RPL32;RPL12;RPLP0;RPL8;RPL9;RPL6;RPS4X;RPL15;RPS2;RPS11;RPL18;RPL19;RPS9;RPL21;RPS8;RPL23;RPL13A;RPS3A;RPL23A;RPL27A;RPL37A;RPL29;RPL28;RPS23
Eukaryotic Translation Termination R-HSA-72764	28/90	1.02873e-36	1.06988e-34	33.9707	0	0	62.8696	5209.67	RPL4;RPL5;RPL3;RPS4Y2;RPL32;RPL12;RPLP0;RPL8;RPL9;RPL6;RPS4X;RPL15;RPS2;RPS11;RPL18;RPL19;RPS9;RPL21;RPS8;RPL23;RPL13A;RPS3A;RPL23A;RPL27A;RPL37A;RPL29;RPL28;RPS23
Viral mRNA Translation R-HSA-192823	28/90	1.02873e-36	1.06988e-34	33.9707	0	0	62.8696	5209.67	RPL4;RPL5;RPL3;RPS4Y2;RPL32;RPL12;RPLP0;RPL8;RPL9;RPL6;RPS4X;RPL15;RPS2;RPS11;RPL18;RPL19;RPS9;RPL21;RPS8;RPL23;RPL13A;RPS3A;RPL23A;RPL27A;RPL37A;RPL29;RPL28;RPS23
Nonsense Mediated Decay (NMD) Independent Of Exon Junction Complex (EJC) R-HSA-975956	28/92	2.10687e-36	1.87812e-34	33.7263	0	0	60.8988	5002.7	RPL4;RPL5;RPL3;RPS4Y2;RPL32;RPL12;RPLP0;RPL8;RPL9;RPL6;RPS4X;RPL15;RPS2;RPS11;RPL18;RPL19;RPS9;RPL21;RPS8;RPL23;RPL13A;RPS3A;RPL23A;RPL27A;RPL37A;RPL29;RPL28;RPS23
Regulation Of Expression Of SLITs And ROBOs R-HSA-9010553	33/167	6.10666e-36	4.7632e-34	33.3221	0	0	35.4052	2870.78	RPL4;RPL5;RPL3;RPS4Y2;RPL32;RPL12;RPLP0;RPL8;RPL9;RPL6;PSMA7;RPS4X;PSMB4;UBB;PSMD2;PSMD3;RPL15;RPS2;RPS11;RPL18;RPL19;RPS9;RPL21;RPS8;RPL23;RPL13A;RPS3A;RPL23A;RPL27A;RPL37A;RPL29;RPL28;RPS23
L13a-mediated Translational Silencing Of Ceruloplasmin Expression R-HSA-156827	29/108	7.05717e-36	4.89297e-34	33.3104	0	0	51.421	4161.97	RPL4;EIF4A1;RPL5;RPL3;RPS4Y2;RPL32;RPL12;RPLP0;RPL8;RPL9;RPL6;RPS4X;RPL15;RPS2;RPS11;RPL18;RPL19;RPS9;RPL21;RPS8;RPL23;RPL13A;RPS3A;RPL23A;RPL27A;RPL37A;RPL29;RPL28;RPS23
GTP Hydrolysis And Joining Of 60S Ribosomal Subunit R-HSA-72706	29/109	9.54978e-36	5.95906e-34	33.2248	0	0	50.7757	4094.38	RPL4;EIF4A1;RPL5;RPL3;RPS4Y2;RPL32;RPL12;RPLP0;RPL8;RPL9;RPL6;RPS4X;RPL15;RPS2;RPS11;RPL18;RPL19;RPS9;RPL21;RPS8;RPL23;RPL13A;RPS3A;RPL23A;RPL27A;RPL37A;RPL29;RPL28;RPS23
Response Of EIF2AK4 (GCN2) To Amino Acid Deficiency R-HSA-9633012	28/98	1.62302e-35	8.43969e-34	33.0737	0	0	55.662	4458.87	RPL4;RPL5;RPL3;RPS4Y2;RPL32;RPL12;RPLP0;RPL8;RPL9;RPL6;RPS4X;RPL15;RPS2;RPS11;RPL18;RPL19;RPS9;RPL21;RPS8;RPL23;RPL13A;RPS3A;RPL23A;RPL27A;RPL37A;RPL29;RPL28;RPS23
Formation Of A Pool Of Free 40S Subunits R-HSA-72689	28/98	1.62302e-35	8.43969e-34	33.0737	0	0	55.662	4458.87	RPL4;RPL5;RPL3;RPS4Y2;RPL32;RPL12;RPLP0;RPL8;RPL9;RPL6;RPS4X;RPL15;RPS2;RPS11;RPL18;RPL19;RPS9;RPL21;RPS8;RPL23;RPL13A;RPS3A;RPL23A;RPL27A;RPL37A;RPL29;RPL28;RPS23
Selenoamino Acid Metabolism R-HSA-2408522	29/114	4.13012e-35	1.98246e-33	32.7028	0	0	47.7768	3782.59	RPL4;RPL5;RPL3;RPS4Y2;RPL32;RPL12;RPLP0;RPL8;RPL9;RPL6;RPS4X;RPL15;RPS2;RPS11;RPL18;RPL19;RPS9;RPL21;RPS8;RPL23;RPL13A;RPS3A;RPL23A;RPL27A;RPL37A;RPL29;EEF1E1;RPL28;RPS23
Cap-dependent Translation Initiation R-HSA-72737	29/116	7.26357e-35	3.23748e-33	32.4898	0	0	46.6738	3668.91	RPL4;EIF4A1;RPL5;RPL3;RPS4Y2;RPL32;RPL12;RPLP0;RPL8;RPL9;RPL6;RPS4X;RPL15;RPS2;RPS11;RPL18;RPL19;RPS9;RPL21;RPS8;RPL23;RPL13A;RPS3A;RPL23A;RPL27A;RPL37A;RPL29;RPL28;RPS23
SRP-dependent Cotranslational Protein Targeting To Membrane R-HSA-1799339	28/108	3.56307e-34	1.48175e-32	31.8292	0	0	48.6796	3749.17	RPL4;RPL5;RPL3;RPS4Y2;RPL32;RPL12;RPLP0;RPL8;RPL9;RPL6;RPS4X;RPL15;RPS2;RPS11;RPL18;RPL19;RPS9;RPL21;RPS8;RPL23;RPL13A;RPS3A;RPL23A;RPL27A;RPL37A;RPL29;RPL28;RPS23
Influenza Viral RNA Transcription And Replication R-HSA-168273	30/137	3.79935e-34	1.48175e-32	31.8292	0	0	39.4987	3039.54	RPL4;RPL5;RPL3;RPS4Y2;RPL32;RPL12;RPLP0;RPL8;RPL9;RPL6;IPO5;RPS4X;RPL15;RPS2;RPS11;RPL18;RPL19;RPS9;RPL21;PARP1;RPS8;RPL23;RPL13A;RPS3A;RPL23A;RPL27A;RPL37A;RPL29;RPL28;RPS23
Influenza Infection R-HSA-168255	31/157	9.17618e-34	3.3682e-32	31.4726	0	0	34.8763	2653.09	RPL4;RPL5;RPL3;RPS4Y2;RPL32;RPL12;CLTC;RPLP0;RPL8;RPL9;RPL6;IPO5;RPS4X;RPL15;RPS2;RPS11;RPL18;RPL19;RPS9;RPL21;PARP1;RPS8;RPL23;RPL13A;RPS3A;RPL23A;RPL27A;RPL37A;RPL29;RPL28;RPS23
Nonsense Mediated Decay (NMD) Enhanced By Exon Junction Complex (EJC) R-HSA-975957	28/112	1.11573e-33	3.86786e-32	31.4125	0	0	46.3521	3517	RPL4;RPL5;RPL3;RPS4Y2;RPL32;RPL12;RPLP0;RPL8;RPL9;RPL6;RPS4X;RPL15;RPS2;RPS11;RPL18;RPL19;RPS9;RPL21;RPS8;RPL23;RPL13A;RPS3A;RPL23A;RPL27A;RPL37A;RPL29;RPL28;RPS23
Signaling By ROBO Receptors R-HSA-376176	33/209	1.55465e-32	5.10581e-31	30.2919	0	0	26.8987	1970.1	RPL4;RPL5;RPL3;RPS4Y2;RPL32;RPL12;RPLP0;RPL8;RPL9;RPL6;PSMA7;RPS4X;PSMB4;UBB;PSMD2;PSMD3;RPL15;RPS2;RPS11;RPL18;RPL19;RPS9;RPL21;RPS8;RPL23;RPL13A;RPS3A;RPL23A;RPL27A;RPL37A;RPL29;RPL28;RPS23
Cellular Response To Starvation R-HSA-9711097	28/153	1.50392e-29	4.69222e-28	27.3286	0	0	31.0839	2062.94	RPL4;RPL5;RPL3;RPS4Y2;RPL32;RPL12;RPLP0;RPL8;RPL9;RPL6;RPS4X;RPL15;RPS2;RPS11;RPL18;RPL19;RPS9;RPL21;RPS8;RPL23;RPL13A;RPS3A;RPL23A;RPL27A;RPL37A;RPL29;RPL28;RPS23
Major Pathway Of rRNA Processing In Nucleolus And Cytosol R-HSA-6791226	29/179	5.71879e-29	1.6993e-27	26.7697	0	0	26.9844	1754.83	RPL4;RPL5;RPL3;RPS4Y2;RPL32;RPL12;RPLP0;RPL8;RPL9;RPL6;RPS4X;FBL;RPL15;RPS2;RPS11;RPL18;RPL19;RPS9;RPL21;RPS8;RPL23;RPL13A;RPS3A;RPL23A;RPL27A;RPL37A;RPL29;RPL28;RPS23
rRNA Processing In Nucleus And Cytosol R-HSA-8868773	29/189	2.9532e-28	8.37634e-27	26.0769	0	0	25.285	1602.8	RPL4;RPL5;RPL3;RPS4Y2;RPL32;RPL12;RPLP0;RPL8;RPL9;RPL6;RPS4X;FBL;RPL15;RPS2;RPS11;RPL18;RPL19;RPS9;RPL21;RPS8;RPL23;RPL13A;RPS3A;RPL23A;RPL27A;RPL37A;RPL29;RPL28;RPS23
rRNA Processing R-HSA-72312	29/199	1.38608e-27	3.76049e-26	25.4248	0	0	23.7856	1470.98	RPL4;RPL5;RPL3;RPS4Y2;RPL32;RPL12;RPLP0;RPL8;RPL9;RPL6;RPS4X;FBL;RPL15;RPS2;RPS11;RPL18;RPL19;RPS9;RPL21;RPS8;RPL23;RPL13A;RPS3A;RPL23A;RPL27A;RPL37A;RPL29;RPL28;RPS23
Translation R-HSA-72766	32/281	6.43226e-27	1.67239e-25	24.7767	0	0	18.235	1099.73	RPL4;RPL5;EIF4A1;RPL3;RPS4Y2;RPL32;RPL12;RPLP0;RPL8;RPL9;RPL6;RPS4X;RPL15;RPS2;RPS11;RPL18;RPL19;RPS9;RPL21;RPS8;RPL23;RPL13A;RPS3A;RPL23A;EEF1G;OXA1L;RPL27A;RPL37A;RPL29;EEF1E1;RPL28;RPS23
Metabolism Of Amino Acids And Derivatives R-HSA-71291	34/364	1.0765e-25	2.68696e-24	23.5707	0	0	14.7727	849.298	RPL4;RPL5;RPL3;RPS4Y2;RPL32;RPL12;RPLP0;RPL8;RPL9;RPL6;PSMA7;RPS4X;PSMB4;PSMD2;PSMD3;RPL15;RPS2;RPS11;RPL18;RPL19;RPS9;RPL21;RPS8;RPL23;RPL13A;RPS3A;RPL23A;ASS1;RPL27A;RPL37A;RPL29;EEF1E1;RPL28;RPS23
Cellular Responses To Stress R-HSA-2262752	42/722	1.40366e-23	3.36879e-22	21.4725	0	0	9.24058	486.243	RPL4;RPL5;RPL3;RPS4Y2;RPL32;RPL12;RPLP0;RPL8;RPL9;RPL6;PSMA7;HSP90B1;RPS4X;PSMB4;BAG2;UBB;CAPZB;PSMD2;PSMD3;RPL15;RPS2;RPS11;RPL18;TRIM21;RPL19;HSPA8;RPS9;RPL21;RPS8;HSPA4;RPL23;RPL13A;RPS3A;RPL23A;RPL27A;CAPZA1;RPL37A;CAPZA2;DNAJA2;RPL29;RPL28;RPS23
Cellular Responses To Stimuli R-HSA-8953897	42/736	2.94033e-23	6.79543e-22	21.1678	0	0	9.04755	469.395	RPL4;RPL5;RPL3;RPS4Y2;RPL32;RPL12;RPLP0;RPL8;RPL9;RPL6;PSMA7;HSP90B1;RPS4X;PSMB4;BAG2;UBB;CAPZB;PSMD2;PSMD3;RPL15;RPS2;RPS11;RPL18;TRIM21;RPL19;HSPA8;RPS9;RPL21;RPS8;HSPA4;RPL23;RPL13A;RPS3A;RPL23A;RPL27A;CAPZA1;RPL37A;CAPZA2;DNAJA2;RPL29;RPL28;RPS23
Axon Guidance R-HSA-422475	36/519	9.64114e-23	2.1486e-21	20.6678	0	0	10.7613	545.526	RPL4;RPL5;RPL3;RPS4Y2;RPL32;RPL12;CLTC;RPLP0;RPL8;RPL9;RPL6;PSMA7;RPS4X;PSMB4;UBB;PSMD2;PSMD3;RPL15;RPS2;RPS11;RPL18;RPL19;HSPA8;RPS9;RPL21;RPS8;RPL23;RPL13A;RPS3A;RPL23A;RPL27A;RPL37A;MYH9;RPL29;RPL28;RPS23
Nervous System Development R-HSA-9675108	36/545	5.00178e-22	1.07625e-20	19.9681	0	0	10.1979	500.176	RPL4;RPL5;RPL3;RPS4Y2;RPL32;RPL12;CLTC;RPLP0;RPL8;RPL9;RPL6;PSMA7;RPS4X;PSMB4;UBB;PSMD2;PSMD3;RPL15;RPS2;RPS11;RPL18;RPL19;HSPA8;RPS9;RPL21;RPS8;RPL23;RPL13A;RPS3A;RPL23A;RPL27A;RPL37A;MYH9;RPL29;RPL28;RPS23
Metabolism Of Proteins R-HSA-392499	59/1890	1.24737e-19	2.59453e-18	17.5859	0	0	5.22503	227.436	RPL4;RPL5;EIF4A1;RPL3;RPL32;RPLP0;SMC3;RPL8;RPL9;RPL6;RPS4X;CAPZB;PSMD2;PSMD3;RPS11;DDX17;RPS9;USP7;RPL21;PARP1;RPS8;AHSG;RPL23;FGG;RPL13A;RPS3A;SMC1A;EEF1G;OXA1L;RAB35;RPL37A;VDAC2;RPL29;EEF1E1;RPL28;COPB2;DDX5;RPS4Y2;CTBP1;PRKDC;COPB1;RPL12;PSMA7;HSP90B1;PSMB4;CAND1;UBB;RPL15;RPS2;RPL18;RPL19;HSPA8;RPL23A;CP;ARCN1;RPL27A;CAPZA1;CAPZA2;RPS23
Infectious Disease R-HSA-5663205	39/961	1.82475e-16	3.67305e-15	14.435	0	0	6.10531	221.256	RPL4;RPL5;DDX5;RPL3;RPS4Y2;RPL32;RPL12;CLTC;RPLP0;RPL8;RPL9;RPL6;PSMA7;IPO5;RPS4X;PSMB4;UBB;PSMD2;PSMD3;RPL15;RPS2;RPS11;RPL18;RPL19;RPS9;RPL21;PARP1;RPS8;RPL23;RPL13A;RPS3A;RPL23A;RPL27A;RPL37A;MYH9;SNRPE;RPL29;RPL28;RPS23
Developmental Biology R-HSA-1266738	40/1073	1.2319e-15	2.40221e-14	13.6194	0	0	5.59893	192.212	RPL4;SPRR2E;FLG;RPL5;RPL3;RPS4Y2;RPL32;RPL12;CLTC;RPLP0;RPL8;RPL9;RPL6;PSMA7;RPS4X;PSMB4;UBB;PSMD2;PSMD3;RPL15;RPS2;RPS11;RPL18;RPL19;HSPA8;RPS9;RPL21;RPS8;RPL23;RPL13A;RPS3A;RPL23A;CNOT6;THRAP3;RPL27A;RPL37A;MYH9;RPL29;RPL28;RPS23
Deadenylation Of mRNA R-HSA-429947	2023-10-25	4.41153e-15	8.34181e-14	13.0787	0	0	82.5625	2729.07	EIF4A1;CNOT6;CNOT6L;CNOT7;CNOT1;CNOT2;CNOT3;TNKS1BP1;CNOT10;CNOT8
TP53 Regulates Transcription Of Additional Cell Cycle Genes With Uncertain Roles In P53 Pathway R-HSA-6804115	2023-09-21	5.0368e-14	9.24401e-13	12.0341	0	0	92.3199	2826.78	CNOT6;CNOT6L;CNOT7;CNOT1;CNOT2;CNOT3;TNKS1BP1;CNOT10;CNOT8
Disease R-HSA-1643685	47/1736	3.99784e-13	7.12757e-12	11.1471	0	0	4.10416	117.165	RPL4;RPL5;DDX5;RPL3;RPS4Y2;RPL32;CTBP1;RPL12;CLTC;RPLP0;RPL8;RPL9;RPL6;PSMA7;IPO5;RPS4X;PSMB4;UBB;PSMD2;PSMD3;RPL15;RPS2;RPS11;RPL18;RPL19;RPS9;CPSF6;RPL21;PARP1;RPS8;RPL23;FGG;ERLIN1;RPL13A;RPS3A;RPL23A;CP;EEF1G;RPL27A;RPL37A;MYH9;SNRPE;RPL29;S100A9;RPL28;S100A8;RPS23
Metabolism R-HSA-1430728	48/2049	3.83142e-11	6.46487e-10	9.18944	0	0	3.50559	84.0823	RPL4;RPL5;RPL3;RPS4Y2;RPL32;RPL12;RPLP0;ETFA;RPL8;HSD17B11;RPL9;RPL6;PSMA7;RPS4X;PSMB4;UBB;PSMD2;PSMD3;RPL15;RPS2;RPS11;RPL18;LBR;RPL19;OSBPL8;RPS9;RPL21;RPS8;RPL23;RPL13A;RPS3A;RPL23A;SDHA;ASS1;CS;MTHFD1;THRAP3;RPL27A;RPL37A;VDAC2;SUCLG1;ALDOC;ESYT1;RPL29;EEF1E1;RPL28;SLC25A11;RPS23
Deadenylation-dependent mRNA Decay R-HSA-429914	10/56	3.83334e-11	6.46487e-10	9.18944	0	0	26.8804	644.719	EIF4A1;CNOT6;CNOT6L;CNOT7;CNOT1;CNOT2;CNOT3;TNKS1BP1;CNOT10;CNOT8
SARS-CoV-2 Modulates Host Translation Machinery R-HSA-9754678	9/47	1.93331e-10	3.1747e-09	8.4983	0	0	29.1154	651.213	RPS4X;RPS9;RPS4Y2;RPS8;RPS3A;SNRPE;RPS2;RPS11;RPS23
TP53 Regulates Transcription Of Cell Cycle Genes R-HSA-6791312	9/49	2.87281e-10	4.59649e-09	8.33757	0	0	27.6568	607.636	CNOT6;CNOT6L;CNOT7;CNOT1;CNOT2;CNOT3;TNKS1BP1;CNOT10;CNOT8
Ribosomal Scanning And Start Codon Recognition R-HSA-72702	9/57	1.187e-09	1.80656e-08	7.74315	0	0	23.038	473.474	RPS4X;EIF4A1;RPS9;RPS4Y2;RPS8;RPS3A;RPS2;RPS11;RPS23
Translation Initiation Complex Formation R-HSA-72649	9/57	1.187e-09	1.80656e-08	7.74315	0	0	23.038	473.474	RPS4X;EIF4A1;RPS9;RPS4Y2;RPS8;RPS3A;RPS2;RPS11;RPS23
mRNA Activation Upon Binding Of Cap-Binding Complex And eIFs, Subsequent Binding To 43S R-HSA-72662	9/58	1.39486e-09	2.07237e-08	7.68353	0	0	22.5667	460.146	RPS4X;EIF4A1;RPS9;RPS4Y2;RPS8;RPS3A;RPS2;RPS11;RPS23
Formation Of Ternary Complex, And Subsequently, 43S Complex R-HSA-72695	8/50	9.15012e-09	1.32783e-07	6.87686	0	0	23.2663	430.648	RPS4X;RPS9;RPS4Y2;RPS8;RPS3A;RPS2;RPS11;RPS23
mRNA Splicing - Major Pathway R-HSA-72163	11/181	4.36584e-07	6.19155e-06	5.2082	0	0	8.00074	117.165	EFTUD2;HSPA8;NUDT21;DDX5;CPSF6;DHX9;TRA2B;HNRNPU;HNRNPR;SNRPE;HNRNPA1
mRNA Splicing R-HSA-72172	11/189	6.71605e-07	9.31292e-06	5.03091	0	0	7.63805	108.564	EFTUD2;HSPA8;NUDT21;DDX5;CPSF6;DHX9;TRA2B;HNRNPU;HNRNPR;SNRPE;HNRNPA1
ER-Phagosome Pathway R-HSA-1236974	8/89	9.0881e-07	1.23282e-05	4.9091	0	0	12.0402	167.493	PSMB4;UBB;PSMD2;PSMD3;FGG;S100A9;S100A8;PSMA7
Antigen processing-Cross Presentation R-HSA-1236975	8/104	2.9754e-06	3.95032e-05	4.40337	0	0	10.1512	129.176	PSMB4;UBB;PSMD2;PSMD3;FGG;S100A9;S100A8;PSMA7
AUF1 (hnRNP D0) Binds And Destabilizes mRNA R-HSA-450408	6/54	6.35971e-06	8.26762e-05	4.08262	0	0	15.0777	180.413	HSPA8;PSMB4;UBB;PSMD2;PSMD3;PSMA7
Processing Of Capped Intron-Containing Pre-mRNA R-HSA-72203	11/242	7.38925e-06	9.40998e-05	4.02641	0	0	5.86972	69.3536	EFTUD2;HSPA8;NUDT21;DDX5;CPSF6;DHX9;TRA2B;HNRNPU;HNRNPR;SNRPE;HNRNPA1
Defective CFTR Causes Cystic Fibrosis R-HSA-5678895	6/60	1.18196e-05	0.000147509	3.83118	0	0	13.3984	152.015	PSMB4;UBB;PSMD2;PSMD3;ERLIN1;PSMA7
Post-translational Protein Modification R-HSA-597592	28/1383	1.54329e-05	0.000188827	3.72394	0	0	2.68853	29.7862	COPB2;DDX5;CTBP1;PRKDC;COPB1;SMC3;PSMA7;HSP90B1;PSMB4;CAND1;UBB;CAPZB;PSMD2;PSMD3;RPS2;DDX17;HSPA8;USP7;PARP1;AHSG;FGG;SMC1A;CP;ARCN1;CAPZA1;RAB35;CAPZA2;VDAC2
HSP90 Chaperone Cycle For Steroid Hormone Receptors (SHR) In Presence Of Ligand R-HSA-3371497	5/38	1.67309e-05	0.000200771	3.6973	0	0	18.1791	199.938	HSPA8;CAPZB;CAPZA1;CAPZA2;DNAJA2
Innate Immune System R-HSA-168249	23/1035	2.32818e-05	0.00027411	3.56208	0	0	2.9094	31.037	HSPA8;DHX9;PRKDC;AHSG;COPB1;FGG;DNAJC13;PSMA7;HSP90B1;HRNR;C4B;PSMB4;CAND1;UBB;PSMD2;CAPZA1;PSMD3;CAPZA2;MYH9;ALDOC;TRIM21;S100A9;S100A8
Orc1 Removal From Chromatin R-HSA-68949	6/69	2.65718e-05	0.000307052	3.51279	0	0	11.4791	120.94	PSMB4;UBB;PSMD2;PSMD3;MCM4;PSMA7
SARS-CoV-2 Infection R-HSA-9694516	11/283	3.17041e-05	0.000359698	3.44406	0	0	4.97452	51.5314	RPS4X;RPS9;DDX5;RPS4Y2;UBB;RPS8;SNRPE;RPS3A;RPS2;RPS11;RPS23
SARS-CoV-2-host Interactions R-HSA-9705683	9/196	4.70642e-05	0.000524429	3.28031	0	0	5.87196	58.5082	RPS4X;RPS9;RPS4Y2;RPS8;SNRPE;RPS3A;RPS2;RPS11;RPS23
ABC Transporter Disorders R-HSA-5619084	6/77	4.96907e-05	0.000543982	3.26442	0	0	10.1816	100.896	PSMB4;UBB;PSMD2;PSMD3;ERLIN1;PSMA7
Regulation Of Activated PAK-2p34 By Proteasome Mediated Degradation R-HSA-211733	5/49	5.89431e-05	0.000634147	3.19781	0	0	13.6267	132.71	PSMB4;UBB;PSMD2;PSMD3;PSMA7
COPI-mediated Anterograde Transport R-HSA-6807878	6/80	6.16712e-05	0.000652251	3.18559	0	0	9.7673	94.6813	COPB2;CAPZB;COPB1;CAPZA1;CAPZA2;ARCN1
Autodegradation Of E3 Ubiquitin Ligase COP1 R-HSA-349425	5/51	7.16231e-05	0.000691086	3.16047	0	0	13.0329	124.388	PSMB4;UBB;PSMD2;PSMD3;PSMA7
GSK3B And BTRC:CUL1-mediated-degradation Of NFE2L2 R-HSA-9762114	5/51	7.16231e-05	0.000691086	3.16047	0	0	13.0329	124.388	PSMB4;UBB;PSMD2;PSMD3;PSMA7
Ubiquitin Mediated Degradation Of Phosphorylated Cdc25A R-HSA-69601	5/51	7.16231e-05	0.000691086	3.16047	0	0	13.0329	124.388	PSMB4;UBB;PSMD2;PSMD3;PSMA7
Ubiquitin-dependent Degradation Of Cyclin D R-HSA-75815	5/51	7.16231e-05	0.000691086	3.16047	0	0	13.0329	124.388	PSMB4;UBB;PSMD2;PSMD3;PSMA7
Vpu Mediated Degradation Of CD4 R-HSA-180534	5/51	7.16231e-05	0.000691086	3.16047	0	0	13.0329	124.388	PSMB4;UBB;PSMD2;PSMD3;PSMA7
S Phase R-HSA-69242	8/161	7.19881e-05	0.000691086	3.16047	0	0	6.351	60.5823	PSMB4;UBB;PSMD2;PSMD3;MCM4;SMC3;SMC1A;PSMA7
Regulation Of Apoptosis R-HSA-169911	5/52	7.87018e-05	0.00074409	3.12837	0	0	12.755	120.533	PSMB4;UBB;PSMD2;PSMD3;PSMA7
Degradation Of Beta-Catenin By Destruction Complex R-HSA-195253	6/84	8.11199e-05	0.000755504	3.12176	0	0	9.26454	87.2681	PSMB4;UBB;CTBP1;PSMD2;PSMD3;PSMA7
Vif-mediated Degradation Of APOBEC3G R-HSA-180585	5/53	8.6307e-05	0.000780515	3.10762	0	0	12.4886	116.864	PSMB4;UBB;PSMD2;PSMD3;PSMA7
Negative Regulation Of NOTCH4 Signaling R-HSA-9604323	5/53	8.6307e-05	0.000780515	3.10762	0	0	12.4886	116.864	PSMB4;UBB;PSMD2;PSMD3;PSMA7
Regulation Of RUNX3 Expression And Activity R-HSA-8941858	5/54	9.44649e-05	0.000807481	3.09287	0	0	12.2331	113.368	PSMB4;UBB;PSMD2;PSMD3;PSMA7
SCF-beta-TrCP Mediated Degradation Of Emi1 R-HSA-174113	5/54	9.44649e-05	0.000807481	3.09287	0	0	12.2331	113.368	PSMB4;UBB;PSMD2;PSMD3;PSMA7
Degradation Of AXIN R-HSA-4641257	5/54	9.44649e-05	0.000807481	3.09287	0	0	12.2331	113.368	PSMB4;UBB;PSMD2;PSMD3;PSMA7
FBXL7 Down-Regulates AURKA During Mitotic Entry And In Early Mitosis R-HSA-8854050	5/54	9.44649e-05	0.000807481	3.09287	0	0	12.2331	113.368	PSMB4;UBB;PSMD2;PSMD3;PSMA7
Degradation Of DVL R-HSA-4641258	5/55	0.000103203	0.000852274	3.06942	0	0	11.9879	110.035	PSMB4;UBB;PSMD2;PSMD3;PSMA7
Hh Mutants Are Degraded By ERAD R-HSA-5362768	5/55	0.000103203	0.000852274	3.06942	0	0	11.9879	110.035	PSMB4;UBB;PSMD2;PSMD3;PSMA7
PCP/CE Pathway R-HSA-4086400	6/88	0.000105168	0.000852274	3.06942	0	0	8.81083	80.7067	PSMB4;UBB;PSMD2;CLTC;PSMD3;PSMA7
Regulation Of mRNA Stability By Proteins That Bind AU-rich Elements R-HSA-450531	6/88	0.000105168	0.000852274	3.06942	0	0	8.81083	80.7067	HSPA8;PSMB4;UBB;PSMD2;PSMD3;PSMA7
Stabilization Of P53 R-HSA-69541	5/56	0.000112548	0.000900381	3.04557	0	0	11.7522	106.853	PSMB4;UBB;PSMD2;PSMD3;PSMA7
Switching Of Origins To A Post-Replicative State R-HSA-69052	6/90	0.000119149	0.000941125	3.02635	0	0	8.60017	77.7037	PSMB4;UBB;PSMD2;PSMD3;MCM4;PSMA7
Hh Mutants Abrogate Ligand Secretion R-HSA-5387390	5/58	0.000133173	0.00102593	2.98888	0	0	11.3076	100.907	PSMB4;UBB;PSMD2;PSMD3;PSMA7
NIK To Noncanonical NF-kB Signaling R-HSA-5676590	5/58	0.000133173	0.00102593	2.98888	0	0	11.3076	100.907	PSMB4;UBB;PSMD2;PSMD3;PSMA7
SCF(Skp2)-mediated Degradation Of P27/P21 R-HSA-187577	5/59	0.000144512	0.00104856	2.97941	0	0	11.0976	98.127	PSMB4;UBB;PSMD2;PSMD3;PSMA7
Degradation Of GLI1 By Proteasome R-HSA-5610780	5/59	0.000144512	0.00104856	2.97941	0	0	11.0976	98.127	PSMB4;UBB;PSMD2;PSMD3;PSMA7
Degradation Of GLI2 By Proteasome R-HSA-5610783	5/59	0.000144512	0.00104856	2.97941	0	0	11.0976	98.127	PSMB4;UBB;PSMD2;PSMD3;PSMA7
GLI3 Is Processed To GLI3R By Proteasome R-HSA-5610785	5/59	0.000144512	0.00104856	2.97941	0	0	11.0976	98.127	PSMB4;UBB;PSMD2;PSMD3;PSMA7
Role Of GTSE1 In G2/M Progression After G2 Checkpoint R-HSA-8852276	5/59	0.000144512	0.00104856	2.97941	0	0	11.0976	98.127	PSMB4;UBB;PSMD2;PSMD3;PSMA7
Dectin-1 Mediated Noncanonical NF-kB Signaling R-HSA-5607761	5/61	0.000169393	0.00121496	2.91544	0	0	10.7002	92.9131	PSMB4;UBB;PSMD2;PSMD3;PSMA7
Asymmetric Localization Of PCP Proteins R-HSA-4608870	5/62	0.000182997	0.00129762	2.88685	0	0	10.512	90.4664	PSMB4;UBB;PSMD2;PSMD3;PSMA7
PTEN Regulation R-HSA-6807070	7/139	0.000188668	0.0013228	2.87851	0	0	6.40853	54.9565	USP7;PSMB4;CNOT6L;UBB;PSMD2;PSMD3;PSMA7
Autodegradation Of Cdh1 By Cdh1:APC/C R-HSA-174084	5/63	0.000197419	0.00136877	2.86367	0	0	10.3302	88.1185	PSMB4;UBB;PSMD2;PSMD3;PSMA7
Oxygen-dependent Proline Hydroxylation Of Hypoxia-inducible Factor Alpha R-HSA-1234176	5/64	0.000212691	0.00142738	2.84546	0	0	10.1546	85.8639	PSMB4;UBB;PSMD2;PSMD3;PSMA7
Hedgehog Ligand Biogenesis R-HSA-5358346	5/64	0.000212691	0.00142738	2.84546	0	0	10.1546	85.8639	PSMB4;UBB;PSMD2;PSMD3;PSMA7
KEAP1-NFE2L2 Pathway R-HSA-9755511	6/100	0.000212734	0.00142738	2.84546	0	0	7.68137	64.9496	PSMB4;UBB;PSMD2;PSMD3;TRIM21;PSMA7
Regulation Of RAS By GAPs R-HSA-5658442	5/65	0.000228846	0.00150025	2.82384	0	0	9.98485	83.6976	PSMB4;UBB;PSMD2;PSMD3;PSMA7
p53-Dependent G1 DNA Damage Response R-HSA-69563	5/65	0.000228846	0.00150025	2.82384	0	0	9.98485	83.6976	PSMB4;UBB;PSMD2;PSMD3;PSMA7
Transcriptional Regulation By TP53 R-HSA-3700989	11/354	0.000230808	0.00150025	2.82384	0	0	3.93049	32.9136	USP7;CNOT6;CNOT7;CNOT6L;UBB;CNOT1;CNOT2;CNOT3;TNKS1BP1;CNOT10;CNOT8
ABC-family Proteins Mediated Transport R-HSA-382556	6/102	0.000236975	0.00152446	2.81688	0	0	7.52058	62.7785	PSMB4;UBB;PSMD2;PSMD3;ERLIN1;PSMA7
Activation Of NF-kappaB In B Cells R-HSA-1169091	5/66	0.000245918	0.00156584	2.80525	0	0	9.82067	81.6148	PSMB4;UBB;PSMD2;PSMD3;PSMA7
APC/C:Cdc20 Mediated Degradation Of Securin R-HSA-174154	5/67	0.000263941	0.00163069	2.78763	0	0	9.66178	79.611	PSMB4;UBB;PSMD2;PSMD3;PSMA7
Regulation Of PTEN Stability And Activity R-HSA-8948751	5/67	0.000263941	0.00163069	2.78763	0	0	9.66178	79.611	PSMB4;UBB;PSMD2;PSMD3;PSMA7
G1/S DNA Damage Checkpoints R-HSA-69615	5/67	0.000263941	0.00163069	2.78763	0	0	9.66178	79.611	PSMB4;UBB;PSMD2;PSMD3;PSMA7
SARS-CoV Infections R-HSA-9679506	11/369	0.00032879	0.00201142	2.6965	0	0	3.7629	30.1788	RPS4X;RPS9;DDX5;RPS4Y2;UBB;RPS8;SNRPE;RPS3A;RPS2;RPS11;RPS23
Assembly Of Pre-Replicative Complex R-HSA-68867	6/110	0.000356484	0.00215967	2.66561	0	0	6.93926	55.0923	PSMB4;UBB;PSMD2;PSMD3;MCM4;PSMA7
CDK-mediated Phosphorylation And Removal Of Cdc6 R-HSA-69017	5/72	0.000369553	0.00217548	2.66244	0	0	8.93849	70.6428	PSMB4;UBB;PSMD2;PSMD3;PSMA7
Cdc20:Phospho-APC/C Mediated Degradation Of Cyclin A R-HSA-174184	5/72	0.000369553	0.00217548	2.66244	0	0	8.93849	70.6428	PSMB4;UBB;PSMD2;PSMD3;PSMA7
Regulation Of RUNX2 Expression And Activity R-HSA-8939902	5/72	0.000369553	0.00217548	2.66244	0	0	8.93849	70.6428	PSMB4;UBB;PSMD2;PSMD3;PSMA7
MyD88 Deficiency (TLR2/4) R-HSA-5602498	2023-03-17	0.000375845	0.00219184	2.65919	0	0	25.4269	200.525	FGG;S100A9;S100A8
Golgi-to-ER Retrograde Transport R-HSA-8856688	6/112	0.000392674	0.00221508	2.65461	0	0	6.80764	53.3891	COPB2;CAPZB;COPB1;CAPZA1;CAPZA2;ARCN1
APC/C:Cdh1 Mediated Degradation Of Cdc20 And APC/C:Cdh1 Targets In Late Mitosis/Early G1 R-HSA-174178	5/73	0.000394029	0.00221508	2.65461	0	0	8.8066	69.0357	PSMB4;UBB;PSMD2;PSMD3;PSMA7
APC:Cdc20 Mediated Degradation Of Cell Cycle Proteins Before Cycle Checkpoint Satisfied R-HSA-179419	5/73	0.000394029	0.00221508	2.65461	0	0	8.8066	69.0357	PSMB4;UBB;PSMD2;PSMD3;PSMA7
Cellular Response To Hypoxia R-HSA-1234174	5/73	0.000394029	0.00221508	2.65461	0	0	8.8066	69.0357	PSMB4;UBB;PSMD2;PSMD3;PSMA7
APC/C:Cdc20 Mediated Degradation Of Mitotic Proteins R-HSA-176409	5/75	0.000446631	0.00245333	2.61024	0	0	8.55411	65.9845	PSMB4;UBB;PSMD2;PSMD3;PSMA7
Regulation Of TLR By Endogenous Ligand R-HSA-5686938	2023-03-18	0.000448205	0.00245333	2.61024	0	0	23.7305	182.969	FGG;S100A9;S100A8
IRAK4 Deficiency (TLR2/4) R-HSA-5603041	2023-03-18	0.000448205	0.00245333	2.61024	0	0	23.7305	182.969	FGG;S100A9;S100A8
Activation Of APC/C And APC/C:Cdc20 Mediated Degradation Of Mitotic Proteins R-HSA-176814	5/76	0.000474835	0.00257649	2.58897	0	0	8.43321	64.5355	PSMB4;UBB;PSMD2;PSMD3;PSMA7
FCERI Mediated NF-kB Activation R-HSA-2871837	5/78	0.000535242	0.00285463	2.54445	0	0	8.20133	61.7789	PSMB4;UBB;PSMD2;PSMD3;PSMA7
Nuclear Events Mediated By NFE2L2 R-HSA-9759194	5/78	0.000535242	0.00285463	2.54445	0	0	8.20133	61.7789	PSMB4;UBB;PSMD2;PSMD3;PSMA7
Synthesis Of DNA R-HSA-69239	6/119	0.000542457	0.00286859	2.54233	0	0	6.38366	48.0013	PSMB4;UBB;PSMD2;PSMD3;MCM4;PSMA7
Downstream Signaling Events Of B Cell Receptor (BCR) R-HSA-1168372	5/79	0.000567526	0.00297594	2.52638	0	0	8.09009	60.4671	PSMB4;UBB;PSMD2;PSMD3;PSMA7
Regulation Of APC/C Activators Between G1/S And Early Anaphase R-HSA-176408	5/80	0.00060125	0.0031265	2.50494	0	0	7.98182	59.1972	PSMB4;UBB;PSMD2;PSMD3;PSMA7
Signaling By NOTCH4 R-HSA-9013694	5/81	0.000636455	0.00326338	2.48633	0	0	7.8764	57.9671	PSMB4;UBB;PSMD2;PSMD3;PSMA7
Separation Of Sister Chromatids R-HSA-2467813	7/170	0.000638033	0.00326338	2.48633	0	0	5.18156	38.1214	PSMB4;UBB;PSMD2;PSMD3;SMC3;SMC1A;PSMA7
Cyclin E Associated Events During G1/S Transition R-HSA-69202	5/82	0.000673181	0.00341516	2.46659	0	0	7.77371	56.7753	PSMB4;UBB;PSMD2;PSMD3;PSMA7
Citric Acid Cycle (TCA Cycle) R-HSA-71403	2023-03-21	0.000716975	0.003608	2.44273	0	0	19.7725	143.162	CS;SUCLG1;SDHA
Cross-presentation Of Soluble Exogenous Antigens (Endosomes) R-HSA-1236978	4/48	0.000732478	0.00365653	2.43693	0	0	10.8357	78.2238	PSMB4;PSMD2;PSMD3;PSMA7
Cyclin A:Cdk2-associated Events At S Phase Entry R-HSA-69656	5/84	0.000751368	0.00372106	2.42933	0	0	7.57614	54.4998	PSMB4;UBB;PSMD2;PSMD3;PSMA7
DNA Replication Pre-Initiation R-HSA-69002	6/127	0.000764337	0.00375548	2.42533	0	0	5.95918	42.7661	PSMB4;UBB;PSMD2;PSMD3;MCM4;PSMA7
Disorders Of Transmembrane Transporters R-HSA-5619115	7/176	0.000783017	0.00381721	2.41825	0	0	4.99608	35.7337	PSMB4;UBB;PSMD2;PSMD3;ERLIN1;CP;PSMA7
Hedgehog On State R-HSA-5632684	5/85	0.000792911	0.00383548	2.41618	0	0	7.48106	53.4133	PSMB4;UBB;PSMD2;PSMD3;PSMA7
G1/S Transition R-HSA-69206	6/129	0.00082943	0.00398127	2.39998	0	0	5.86169	41.5873	PSMB4;UBB;PSMD2;PSMD3;MCM4;PSMA7
Mitotic Anaphase R-HSA-68882	8/232	0.000850873	0.00404462	2.39312	0	0	4.32231	30.5555	PSMB4;UBB;PSMD2;PSMD3;SMC3;SMC1A;LBR;PSMA7
Regulation Of Ornithine Decarboxylase (ODC) R-HSA-350562	4/50	0.000855592	0.00404462	2.39312	0	0	10.3635	73.2051	PSMB4;PSMD2;PSMD3;PSMA7
Mitotic Metaphase And Anaphase R-HSA-2555396	8/233	0.000874867	0.00410309	2.38689	0	0	4.30288	30.2985	PSMB4;UBB;PSMD2;PSMD3;SMC3;SMC1A;LBR;PSMA7
APC/C-mediated Degradation Of Cell Cycle Proteins R-HSA-174143	5/87	0.000881113	0.00410309	2.38689	0	0	7.29786	51.3355	PSMB4;UBB;PSMD2;PSMD3;PSMA7
ER To Golgi Anterograde Transport R-HSA-199977	6/133	0.000972387	0.00449459	2.34731	0	0	5.67592	39.3668	COPB2;CAPZB;COPB1;CAPZA1;CAPZA2;ARCN1
MAPK6/MAPK4 Signaling R-HSA-5687128	5/90	0.00102685	0.00471142	2.32685	0	0	7.03922	48.4387	PSMB4;UBB;PSMD2;PSMD3;PSMA7
Diseases Of Signal Transduction By Growth Factor Receptors And Second Messengers R-HSA-5663202	11/424	0.00103673	0.00472205	2.32587	0	0	3.25258	22.3507	EEF1G;PSMB4;CPSF6;UBB;CTBP1;PSMD2;PSMD3;CLTC;FGG;MYH9;PSMA7
Metal Sequestration By Antimicrobial Proteins R-HSA-6799990	2023-02-06	0.00105349	0.00476362	2.32206	0	0	59.006	404.524	S100A9;S100A8
Downstream TCR Signaling R-HSA-202424	5/94	0.00124809	0.00560292	2.25159	0	0	6.72148	44.9408	PSMB4;UBB;PSMD2;PSMD3;PSMA7
Transcriptional Regulation By RUNX3 R-HSA-8878159	5/95	0.0013085	0.00579082	2.23726	0	0	6.64646	44.125	PSMB4;UBB;PSMD2;PSMD3;PSMA7
UCH Proteinases R-HSA-5689603	5/95	0.0013085	0.00579082	2.23726	0	0	6.64646	44.125	PSMB4;UBB;PSMD2;PSMD3;PSMA7
Beta-catenin Independent WNT Signaling R-HSA-3858494	6/142	0.00136303	0.00598965	2.2226	0	0	5.29788	34.9557	PSMB4;UBB;PSMD2;PSMD3;CLTC;PSMA7
Metabolism Of Polyamines R-HSA-351202	4/58	0.00149538	0.00646692	2.1893	0	0	8.82463	57.4076	PSMB4;PSMD2;PSMD3;PSMA7
RUNX1 Regulates Transcription Of Genes Involved In Differentiation Of HSCs R-HSA-8939236	5/98	0.00150273	0.00646692	2.1893	0	0	6.43109	41.8051	PSMB4;UBB;PSMD2;PSMD3;PSMA7
Hedgehog Off State R-HSA-5610787	5/98	0.00150273	0.00646692	2.1893	0	0	6.43109	41.8051	PSMB4;UBB;PSMD2;PSMD3;PSMA7
M Phase R-HSA-68886	10/380	0.00157129	0.00667277	2.17569	0	0	3.28716	21.2214	PSMB4;UBB;PSMD2;PSMD3;SMC3;SMC1A;SMC4;LBR;NCAPH;PSMA7
CLEC7A (Dectin-1) Signaling R-HSA-5607764	5/99	0.00157195	0.00667277	2.17569	0	0	6.36235	41.0717	PSMB4;UBB;PSMD2;PSMD3;PSMA7
Mitotic G1 Phase And G1/S Transition R-HSA-453279	6/147	0.00162635	0.00685706	2.16386	0	0	5.10872	32.8052	PSMB4;UBB;PSMD2;PSMD3;MCM4;PSMA7
TNFR2 Non-Canonical NF-kB Pathway R-HSA-5668541	5/100	0.00164349	0.0068828	2.16223	0	0	6.29506	40.3572	PSMB4;UBB;PSMD2;PSMD3;PSMA7
G2/M Checkpoints R-HSA-69481	6/148	0.00168336	0.0069798	2.15616	0	0	5.07248	32.3978	PSMB4;UBB;PSMD2;PSMD3;MCM4;PSMA7
Ub-specific Processing Proteases R-HSA-5689880	7/201	0.00168902	0.0069798	2.15616	0	0	4.34672	27.7477	USP7;PSMB4;UBB;PSMD2;PSMD3;VDAC2;PSMA7
Processing Of Capped Intronless Pre-mRNA R-HSA-75067	2023-03-29	0.00187403	0.00769337	2.11388	0	0	13.6831	85.9253	NUDT21;CPSF6;SNRPE
Immune System R-HSA-168256	29/1943	0.00192984	0.00787071	2.10399	0	0	1.92521	12.0332	EIF4A1;DHX9;PRKDC;COPB1;CLTC;RPLP0;ADAR;PSMA7;HSP90B1;C4B;PSMB4;CAND1;UBB;CAPZB;PSMD2;PSMD3;TRIM21;HSPA8;AHSG;FGG;DNAJC13;HRNR;OAS2;CAPZA1;CAPZA2;MYH9;ALDOC;S100A9;S100A8
Cytosolic Sensors Of Pathogen-Associated DNA R-HSA-1834949	4/63	0.00203163	0.00823206	2.08449	0	0	8.07474	50.0546	UBB;DHX9;PRKDC;TRIM21
DNA Replication R-HSA-69306	6/155	0.002126	0.00855886	2.06758	0	0	4.83246	29.7366	PSMB4;UBB;PSMD2;PSMD3;MCM4;PSMA7
Neutrophil Degranulation R-HSA-6798695	11/468	0.00226026	0.00904104	2.04378	0	0	2.93276	17.8672	HSPA8;CAND1;AHSG;PSMD2;COPB1;PSMD3;DNAJC13;ALDOC;S100A9;S100A8;HRNR
Diseases Associated With TLR Signaling Cascade R-HSA-5602358	2023-03-31	0.00227686	0.00904943	2.04338	0	0	12.7044	77.306	FGG;S100A9;S100A8
Signaling By B Cell Receptor (BCR) R-HSA-983705	5/109	0.00239927	0.00947561	2.02339	0	0	5.74767	34.6733	PSMB4;UBB;PSMD2;PSMD3;PSMA7
Regulation Of PTEN Localization R-HSA-8948747	2023-02-09	0.00248629	0.00975753	2.01066	0	0	33.7126	202.173	USP7;UBB
Sensory Processing Of Sound By Inner Hair Cells Of Cochlea R-HSA-9662360	4/67	0.0025465	0.00993137	2.00299	0	0	7.56053	45.1593	CAPZB;CAPZA1;CAPZA2;MYH9
Cytokine Signaling In Immune System R-HSA-1280215	14/702	0.00274167	0.0106261	1.97363	0	0	2.49691	14.7297	EIF4A1;HSPA8;RPLP0;ADAR;PSMA7;HSP90B1;PSMB4;UBB;OAS2;PSMD2;CAPZA1;PSMD3;TRIM21;S100A9
Transport To Golgi And Subsequent Modification R-HSA-948021	6/164	0.00281798	0.0108544	1.96439	0	0	4.55511	26.7464	COPB2;CAPZB;COPB1;CAPZA1;CAPZA2;ARCN1
Interleukin-1 Signaling R-HSA-9020702	5/114	0.00291446	0.0111572	1.95244	0	0	5.48262	32.0079	PSMB4;UBB;PSMD2;PSMD3;PSMA7
COPI-independent Golgi-to-ER Retrograde Traffic R-HSA-6811436	3/34	0.00297513	0.01132	1.94615	0	0	11.4732	66.7453	CAPZB;CAPZA1;CAPZA2
Cohesin Loading Onto Chromatin R-HSA-2470946	2023-02-10	0.00309055	0.0116175	1.93489	0	0	29.497	170.475	SMC1A;SMC3
Condensation Of Prometaphase Chromosomes R-HSA-2514853	2023-02-10	0.00309055	0.0116175	1.93489	0	0	29.497	170.475	SMC4;NCAPH
TCR Signaling R-HSA-202403	5/116	0.00314137	0.0117378	1.93041	0	0	5.38329	31.0244	PSMB4;UBB;PSMD2;PSMD3;PSMA7
SUMO E3 Ligases SUMOylate Target Proteins R-HSA-3108232	6/168	0.00317455	0.0117912	1.92844	0	0	4.44173	25.5515	DDX17;DDX5;PARP1;CTBP1;SMC3;SMC1A
Gene And Protein Expression By JAK-STAT Signaling After Interleukin-12 Stimulation R-HSA-8950505	3/35	0.00323391	0.0119406	1.92297	0	0	11.1141	63.7292	CAPZA1;RPLP0;S100A9
Transcriptional Regulation By RUNX2 R-HSA-8878166	5/119	0.00350524	0.0128663	1.89055	0	0	5.24083	29.629	PSMB4;UBB;PSMD2;PSMD3;PSMA7
Establishment Of Sister Chromatid Cohesion R-HSA-2468052	2023-02-11	0.0037563	0.0136815	1.86387	0	0	26.2183	146.411	SMC1A;SMC3
SUMOylation R-HSA-2990846	6/174	0.00377119	0.0136815	1.86387	0	0	4.28179	23.894	DDX17;DDX5;PARP1;CTBP1;SMC3;SMC1A
Sensory Processing Of Sound R-HSA-9659379	4/75	0.00383195	0.0137847	1.8606	0	0	6.70592	37.3143	CAPZB;CAPZA1;CAPZA2;MYH9
RNA Polymerase II Transcription R-HSA-73857	21/1312	0.0038438	0.0137847	1.8606	0	0	2.02392	11.2556	USP7;CPSF6;CNOT6L;PARP1;CNOT10;SMARCA2;PSMA7;NUDT21;CNOT6;PSMB4;CNOT7;UBB;CNOT1;PSMD2;CNOT2;PSMD3;CNOT3;TNKS1BP1;SNRPE;CNOT8;LBR
Intra-Golgi And Retrograde Golgi-to-ER Traffic R-HSA-6811442	6/181	0.00456817	0.0162888	1.78811	0	0	4.10906	22.1422	COPB2;CAPZB;COPB1;CAPZA1;CAPZA2;ARCN1
Cellular Response To Chemical Stress R-HSA-9711123	6/182	0.00469142	0.0166332	1.77902	0	0	4.0855	21.9066	PSMB4;UBB;PSMD2;PSMD3;TRIM21;PSMA7
Regulation Of HSF1-mediated Heat Shock Response R-HSA-3371453	4/81	0.00504348	0.0177795	1.75008	0	0	6.18151	32.6981	HSPA8;BAG2;UBB;HSPA4
Fc Epsilon Receptor (FCERI) Signaling R-HSA-2454202	5/130	0.0051002	0.0177795	1.75008	0	0	4.77697	25.2151	PSMB4;UBB;PSMD2;PSMD3;PSMA7
Host Interactions Of HIV Factors R-HSA-162909	5/130	0.0051002	0.0177795	1.75008	0	0	4.77697	25.2151	PSMB4;UBB;PSMD2;PSMD3;PSMA7
Class I MHC Mediated Antigen Processing And Presentation R-HSA-983169	9/378	0.00514212	0.017826	1.74895	0	0	2.94819	15.5378	PSMB4;UBB;PSMD2;PSMD3;FGG;TRIM21;S100A9;S100A8;PSMA7
Cell Cycle, Mitotic R-HSA-69278	11/523	0.00521888	0.017963	1.74562	0	0	2.61028	13.7183	PSMB4;UBB;PSMD2;PSMD3;MCM4;SMC3;SMC1A;SMC4;LBR;NCAPH;PSMA7
Advanced Glycosylation Endproduct Receptor Signaling R-HSA-879415	2023-02-13	0.005268	0.017963	1.74562	0	0	21.4491	112.524	CAPZA1;CAPZA2
Mitotic Telophase/Cytokinesis R-HSA-68884	2023-02-13	0.005268	0.017963	1.74562	0	0	21.4491	112.524	SMC1A;SMC3
Signaling By Interleukins R-HSA-449147	10/453	0.00548859	0.0186135	1.73017	0	0	2.73519	14.2369	HSPA8;PSMB4;UBB;PSMD2;CAPZA1;PSMD3;RPLP0;S100A9;PSMA7;HSP90B1
SUMOylation Of Transcription Cofactors R-HSA-3899300	3/43	0.0058029	0.019573	1.70834	0	0	8.88772	45.7664	DDX17;DDX5;CTBP1
Signaling By Hedgehog R-HSA-5358351	5/135	0.00597251	0.0200368	1.69817	0	0	4.59207	23.5141	PSMB4;UBB;PSMD2;PSMD3;PSMA7
Interleukin-12 Signaling R-HSA-9020591	3/44	0.00618911	0.0206524	1.68503	0	0	8.67051	44.0892	CAPZA1;RPLP0;S100A9
Regulation Of Innate Immune Responses To Cytosolic DNA R-HSA-3134975	2023-02-15	0.00701294	0.0231554	1.63535	0	0	18.1474	90.0112	UBB;TRIM21
TCF Dependent Signaling In Response To WNT R-HSA-201681	6/198	0.00701341	0.0231554	1.63535	0	0	3.742	18.56	PSMB4;UBB;CTBP1;PSMD2;PSMD3;PSMA7
C-type Lectin Receptors (CLRs) R-HSA-5621481	5/141	0.00715197	0.0234886	1.62914	0	0	4.38815	21.6791	PSMB4;UBB;PSMD2;PSMD3;PSMA7
STING Mediated Induction Of Host Immune Responses R-HSA-1834941	2023-02-16	0.0079703	0.0259035	1.58664	0	0	16.8503	81.4214	PRKDC;TRIM21
VLDLR Internalisation And Degradation R-HSA-8866427	2023-02-16	0.0079703	0.0259035	1.58664	0	0	16.8503	81.4214	UBB;CLTC
Transcriptional Regulation By RUNX1 R-HSA-8878171	6/204	0.00806823	0.0260859	1.58359	0	0	3.62749	17.4839	PSMB4;UBB;PSMD2;PSMD3;SMARCA2;PSMA7
PIP3 Activates AKT Signaling R-HSA-1257604	7/268	0.00812364	0.0261297	1.58287	0	0	3.21987	15.4972	USP7;PSMB4;CNOT6L;UBB;PSMD2;PSMD3;PSMA7
Vesicle-mediated Transport R-HSA-5653656	12/637	0.00839575	0.0268664	1.57079	0	0	2.33377	11.1555	COPB2;HSPA8;UBB;CAPZB;COPB1;CAPZA1;RAB35;CLTC;CAPZA2;MYH9;HSP90B1;ARCN1
Protein Methylation R-HSA-8876725	2023-02-17	0.0089829	0.0285986	1.54365	0	0	15.7262	74.1086	HSPA8;RPS2
Interleukin-1 Family Signaling R-HSA-446652	5/152	0.00972056	0.03079	1.51159	0	0	4.05751	18.8005	PSMB4;UBB;PSMD2;PSMD3;PSMA7
RHOD GTPase Cycle R-HSA-9013405	3/52	0.00983008	0.0309796	1.50892	0	0	7.25199	33.5209	CAPZB;ESYT1;LBR
Adaptive Immune System R-HSA-1280218	13/733	0.00996592	0.0312044	1.50578	0	0	2.19772	10.1284	CLTC;FGG;PSMA7;PSMB4;UBB;CAPZB;PSMD2;CAPZA1;PSMD3;CAPZA2;TRIM21;S100A9;S100A8
Deubiquitination R-HSA-5688426	7/279	0.0100014	0.0312044	1.50578	0	0	3.08792	14.22	USP7;PSMB4;UBB;PSMD2;PSMD3;VDAC2;PSMA7
Cellular Response To Heat Stress R-HSA-3371556	4/99	0.0101484	0.0315054	1.50161	0	0	5.00571	22.9784	HSPA8;BAG2;UBB;HSPA4
Asparagine N-linked Glycosylation R-HSA-446203	7/282	0.0105644	0.0326345	1.48632	0	0	3.05376	13.8954	COPB2;UBB;CAPZB;COPB1;CAPZA1;CAPZA2;ARCN1
Pyruvate Metabolism And Citric Acid (TCA) Cycle R-HSA-71406	3/54	0.0108977	0.0333343	1.47711	0	0	6.96689	31.4848	CS;SUCLG1;SDHA
Interleukin-12 Family Signaling R-HSA-447115	3/54	0.0108977	0.0333343	1.47711	0	0	6.96689	31.4848	CAPZA1;RPLP0;S100A9
Signaling By ALK Fusions And Activated Point Mutants R-HSA-9725370	3/55	0.0114557	0.0347335	1.45925	0	0	6.83257	30.5365	EEF1G;CLTC;MYH9
Gene Expression (Transcription) R-HSA-74160	21/1449	0.0114665	0.0347335	1.45925	0	0	1.81623	8.11549	USP7;CPSF6;CNOT6L;PARP1;CNOT10;SMARCA2;PSMA7;NUDT21;CNOT6;PSMB4;CNOT7;UBB;CNOT1;PSMD2;CNOT2;PSMD3;CNOT3;TNKS1BP1;SNRPE;CNOT8;LBR
MHC Class II Antigen Presentation R-HSA-2132295	4/104	0.012	0.0361739	1.44161	0	0	4.75422	21.0272	CAPZB;CAPZA1;CLTC;CAPZA2
Processing Of Intronless Pre-mRNAs R-HSA-77595	2023-02-20	0.0123422	0.0368495	1.43357	0	0	13.1032	57.5849	NUDT21;CPSF6
Chaperone Mediated Autophagy R-HSA-9613829	2023-02-20	0.0123422	0.0368495	1.43357	0	0	13.1032	57.5849	HSPA8;UBB
Toll-like Receptor Cascades R-HSA-168898	5/162	0.0125516	0.0372963	1.42833	0	0	3.79714	16.6235	UBB;FGG;S100A9;S100A8;HSP90B1
Generic Transcription Pathway R-HSA-212436	18/1190	0.0126831	0.0375082	1.42587	0	0	1.88524	8.23376	USP7;CNOT6L;PARP1;CNOT10;SMARCA2;PSMA7;CNOT6;PSMB4;CNOT7;UBB;CNOT1;PSMD2;CNOT2;PSMD3;CNOT3;TNKS1BP1;CNOT8;LBR
Post-translational Protein Phosphorylation R-HSA-8957275	4/106	0.0127973	0.0376675	1.42403	0	0	4.66052	20.313	AHSG;FGG;CP;HSP90B1
Signaling By WNT R-HSA-195721	7/294	0.0130488	0.0382274	1.41763	0	0	2.92429	12.6887	PSMB4;UBB;CTBP1;PSMD2;PSMD3;CLTC;PSMA7
Membrane Trafficking R-HSA-199991	11/599	0.0136011	0.0396594	1.40165	0	0	2.26396	9.72959	COPB2;HSPA8;UBB;CAPZB;COPB1;CAPZA1;RAB35;CLTC;CAPZA2;MYH9;ARCN1
Iron Uptake And Transport R-HSA-917937	3/59	0.0138504	0.0401985	1.39579	0	0	6.34324	27.1455	CAND1;UBB;CP
rRNA Modification In Nucleus And Cytosol R-HSA-6790901	3/60	0.0144901	0.0418604	1.3782	0	0	6.23164	26.3866	FBL;RPS9;RPS2
MyD88:MAL(TIRAP) Cascade Initiated On Plasma Membrane R-HSA-166058	4/112	0.0153895	0.0442538	1.35405	0	0	4.40027	18.367	UBB;FGG;S100A9;S100A8
Intracellular Signaling By Second Messengers R-HSA-9006925	7/306	0.0159286	0.0455473	1.34154	0	0	2.8052	11.6125	USP7;PSMB4;CNOT6L;UBB;PSMD2;PSMD3;PSMA7
Neddylation R-HSA-8951664	6/237	0.0159853	0.0455473	1.34154	0	0	3.10405	12.8386	PSMB4;CAND1;UBB;PSMD2;PSMD3;PSMA7
RHOBTB1 GTPase Cycle R-HSA-9013422	2023-02-23	0.0161636	0.0458458	1.3387	0	0	11.2296	46.322	RBM15;TRA2B
RHO GTPases Activate NADPH Oxidases R-HSA-5668599	2023-02-24	0.0175356	0.0495124	1.30529	0	0	10.7186	43.3409	S100A9;S100A8
Apoptosis R-HSA-109581	5/178	0.0181625	0.0510513	1.29199	0	0	3.44316	13.8016	PSMB4;UBB;PSMD2;PSMD3;PSMA7
RNA Polymerase II Transcription Termination R-HSA-73856	3/67	0.0194327	0.0543767	1.26459	0	0	5.54809	21.8639	NUDT21;CPSF6;SNRPE
G2/M Transition R-HSA-69275	5/182	0.0197869	0.0551206	1.25869	0	0	3.36466	13.1987	PSMB4;UBB;PSMD2;PSMD3;PSMA7
Attenuation Phase R-HSA-3371568	2023-02-26	0.0204217	0.0566363	1.24691	0	0	9.8244	38.2283	HSPA8;UBB
Mitotic G2-G2/M Phases R-HSA-453274	5/184	0.0206337	0.0569709	1.24435	0	0	3.32673	12.9105	PSMB4;UBB;PSMD2;PSMD3;PSMA7
Regulation Of IGF Transport And Uptake By IGFBPs R-HSA-381426	4/123	0.0209515	0.0575935	1.23963	0	0	3.99129	15.4285	AHSG;FGG;CP;HSP90B1
Cell Cycle R-HSA-1640170	11/654	0.024267	0.0664148	1.17773	0	0	2.06439	7.67672	PSMB4;UBB;PSMD2;PSMD3;MCM4;SMC3;SMC1A;SMC4;LBR;NCAPH;PSMA7
Synthesis Of Active Ubiquitin: Roles Of E1 And E2 Enzymes R-HSA-8866652	2/30	0.0267369	0.0728552	1.13754	0	0	8.41922	30.492	USP7;UBB
Protein Ubiquitination R-HSA-8852135	3/76	0.0269913	0.0729116	1.1372	0	0	4.86187	17.5622	USP7;UBB;PRKDC
SUMOylation Of DNA Damage Response And Repair Proteins R-HSA-3108214	3/76	0.0269913	0.0729116	1.1372	0	0	4.86187	17.5622	PARP1;SMC3;SMC1A
Interferon Signaling R-HSA-913531	5/200	0.0282672	0.0755318	1.12187	0	0	3.05128	10.881	EIF4A1;UBB;OAS2;ADAR;TRIM21
Downregulation Of SMAD2/3:SMAD4 Transcriptional Activity R-HSA-2173795	2/31	0.0284238	0.0755318	1.12187	0	0	8.12849	28.9417	UBB;PARP1
Late Endosomal Microautophagy R-HSA-9615710	2/31	0.0284238	0.0755318	1.12187	0	0	8.12849	28.9417	HSPA8;UBB
RAF/MAP Kinase Cascade R-HSA-5673001	6/271	0.0285665	0.0755318	1.12187	0	0	2.7011	9.60383	PSMB4;UBB;PSMD2;PSMD3;FGG;PSMA7
Cell Cycle Checkpoints R-HSA-69620	6/271	0.0285665	0.0755318	1.12187	0	0	2.7011	9.60383	PSMB4;UBB;PSMD2;PSMD3;MCM4;PSMA7
COPI-dependent Golgi-to-ER Retrograde Traffic R-HSA-6811434	3/78	0.028855	0.0759728	1.11934	0	0	4.73174	16.7762	COPB2;COPB1;ARCN1
Signaling By NOTCH R-HSA-157118	5/203	0.0298731	0.0783229	1.10611	0	0	3.00459	10.5485	PSMB4;UBB;PSMD2;PSMD3;PSMA7
Gluconeogenesis R-HSA-70263	2/32	0.0301523	0.078724	1.10389	0	0	7.85714	27.5117	ALDOC;SLC25A11
MAPK1/MAPK3 Signaling R-HSA-5684996	6/277	0.0313143	0.0814171	1.08928	0	0	2.64049	9.14582	PSMB4;UBB;PSMD2;PSMD3;FGG;PSMA7
Toll Like Receptor 4 (TLR4) Cascade R-HSA-166016	4/140	0.0317105	0.0821051	1.08563	0	0	3.48937	12.0422	UBB;FGG;S100A9;S100A8
Programmed Cell Death R-HSA-5357801	5/208	0.0326756	0.0842545	1.07441	0	0	2.92984	10.0234	PSMB4;UBB;PSMD2;PSMD3;PSMA7
Lysosome Vesicle Biogenesis R-HSA-432720	2/34	0.0337307	0.0864527	1.06322	0	0	7.36533	24.9637	HSPA8;CLTC
Antiviral Mechanism By IFN-stimulated Genes R-HSA-1169410	3/83	0.0338052	0.0864527	1.06322	0	0	4.43488	15.0216	EIF4A1;UBB;OAS2
Plasma Lipoprotein Clearance R-HSA-8964043	2/35	0.0355789	0.090249	1.04456	0	0	7.14177	23.825	UBB;CLTC
RHOBTB GTPase Cycle R-HSA-9706574	2/35	0.0355789	0.090249	1.04456	0	0	7.14177	23.825	RBM15;TRA2B
Regulation Of TP53 Degradation R-HSA-6804757	2/36	0.0374656	0.0942682	1.02563	0	0	6.93137	22.7649	USP7;UBB
HSF1-dependent Transactivation R-HSA-3371571	2/36	0.0374656	0.0942682	1.02563	0	0	6.93137	22.7649	HSPA8;UBB
Regulation Of TP53 Expression And Degradation R-HSA-6806003	2/37	0.0393898	0.0983169	1.00737	0	0	6.73299	21.7762	USP7;UBB
DNA Damage Recognition In GG-NER R-HSA-5696394	2/37	0.0393898	0.0983169	1.00737	0	0	6.73299	21.7762	UBB;PARP1
Antimicrobial Peptides R-HSA-6803157	3/89	0.0402883	0.100159	0.99931	0	0	4.12422	13.2457	TRIM21;S100A9;S100A8
SARS-CoV-1 Genome Replication And Transcription R-HSA-9679514	2023-01-05	0.0417875	0.102659	0.988603	0	0	29.3284	93.1223	DDX5
SARS-CoV-2 Genome Replication And Transcription R-HSA-9694682	2023-01-05	0.0417875	0.102659	0.988603	0	0	29.3284	93.1223	DDX5
vRNP Assembly R-HSA-192905	2023-01-05	0.0417875	0.102659	0.988603	0	0	29.3284	93.1223	IPO5
HIV Infection R-HSA-162906	5/229	0.0462029	0.113061	0.946686	0	0	2.65233	8.15514	PSMB4;UBB;PSMD2;PSMD3;PSMA7
Dual Incision In GG-NER R-HSA-5696400	2/41	0.0474472	0.115623	0.936956	0	0	6.04121	18.4144	UBB;PARP1
Antigen Processing: Ubiquitination And Proteasome Degradation R-HSA-983168	6/307	0.0476203	0.115623	0.936956	0	0	2.37367	7.22664	PSMB4;UBB;PSMD2;PSMD3;TRIM21;PSMA7
Signaling By Rho GTPases R-HSA-194315	10/644	0.0487666	0.117947	0.928313	0	0	1.89235	5.71624	CCDC88A;RBM15;CAPZB;TRA2B;CLTC;MYH9;ESYT1;S100A9;LBR;S100A8
RHOF GTPase Cycle R-HSA-9035034	2/42	0.049548	0.118027	0.92802	0	0	5.88988	17.698	CAPZB;ESYT1
Deactivation Of Beta-Catenin Transactivating Complex R-HSA-3769402	2/42	0.049548	0.118027	0.92802	0	0	5.88988	17.698	UBB;CTBP1
Formation Of Incision Complex In GG-NER R-HSA-5696395	2/42	0.049548	0.118027	0.92802	0	0	5.88988	17.698	UBB;PARP1
Activation Of C3 And C5 R-HSA-174577	2023-01-06	0.0499343	0.118027	0.92802	0	0	23.4615	70.3153	C4B
Entry Of Influenza Virion Into Host Cell Via Endocytosis R-HSA-168275	2023-01-06	0.0499343	0.118027	0.92802	0	0	23.4615	70.3153	CLTC
Estrogen Biosynthesis R-HSA-193144	2023-01-06	0.0499343	0.118027	0.92802	0	0	23.4615	70.3153	HSD17B11
Citric Acid (TCA) Cycle And Respiratory Electron Transport R-HSA-1428517	4/163	0.0506078	0.119167	0.923844	0	0	2.98113	8.89465	CS;SUCLG1;ETFA;SDHA
MAPK Family Signaling Cascades R-HSA-5683057	6/318	0.0547072	0.128336	0.891653	0	0	2.2887	6.6504	PSMB4;UBB;PSMD2;PSMD3;FGG;PSMA7
Signaling By Rho GTPases, Miro GTPases And RHOBTB3 R-HSA-9716542	10/660	0.0557526	0.130298	0.885062	0	0	1.84423	5.32398	CCDC88A;RBM15;CAPZB;TRA2B;CLTC;MYH9;ESYT1;S100A9;LBR;S100A8
Regulation Of Complement Cascade R-HSA-977606	2/45	0.0560463	0.130496	0.884403	0	0	5.47813	15.7856	C4B;PSMA7
DEx/H-box Helicases Activate Type I IFN And Inflammatory Cytokines Production R-HSA-3134963	2023-01-07	0.0580123	0.133087	0.875864	0	0	19.5503	55.6617	DHX9
FLT3 Signaling By CBL Mutants R-HSA-9706377	2023-01-07	0.0580123	0.133087	0.875864	0	0	19.5503	55.6617	UBB
Terminal Pathway Of Complement R-HSA-166665	2023-01-07	0.0580123	0.133087	0.875864	0	0	19.5503	55.6617	PSMA7
Modulation By Mtb Of Host Immune System R-HSA-9637628	2023-01-07	0.0580123	0.133087	0.875864	0	0	19.5503	55.6617	UBB
Nucleotide Excision Repair R-HSA-5696398	3/108	0.0645789	0.147609	0.830887	0	0	3.37468	9.24617	USP7;UBB;PARP1
RMTs Methylate Histone Arginines R-HSA-3214858	2/49	0.065142	0.147813	0.830287	0	0	5.01089	13.6857	RPS2;SMARCA2
mRNA Splicing - Minor Pathway R-HSA-72165	2/49	0.065142	0.147813	0.830287	0	0	5.01089	13.6857	EFTUD2;SNRPE
POLB-Dependent Long Patch Base Excision Repair R-HSA-110362	2023-01-08	0.066022	0.148193	0.829172	0	0	16.7566	45.5404	PARP1
InlA-mediated Entry Of Listeria Monocytogenes Into Host Cells R-HSA-8876493	2023-01-08	0.066022	0.148193	0.829172	0	0	16.7566	45.5404	UBB
Myoclonic Epilepsy Of Lafora R-HSA-3785653	2023-01-08	0.066022	0.148193	0.829172	0	0	16.7566	45.5404	UBB
Transcriptional Activity Of SMAD2/SMAD3:SMAD4 Heterotrimer R-HSA-2173793	2/51	0.0698628	0.156252	0.806174	0	0	4.80588	12.7895	PARP1;UBB
SARS-CoV-1 Infection R-HSA-9678108	2/52	0.0722641	0.15915	0.798193	0	0	4.70952	12.3739	DDX5;UBB
Formation Of TC-NER Pre-Incision Complex R-HSA-6781823	2/52	0.0722641	0.15915	0.798193	0	0	4.70952	12.3739	USP7;UBB
OAS Antiviral Response R-HSA-8983711	2023-01-09	0.0739639	0.15915	0.798193	0	0	14.6612	38.1805	OAS2
ATF6 (ATF6-alpha) Activates Chaperone Genes R-HSA-381183	2023-01-09	0.0739639	0.15915	0.798193	0	0	14.6612	38.1805	HSP90B1
PTK6 Regulates RTKs And Their Effectors AKT1 And DOK1 R-HSA-8849469	2023-01-09	0.0739639	0.15915	0.798193	0	0	14.6612	38.1805	UBB
Prevention Of Phagosomal-Lysosomal Fusion R-HSA-9636383	2023-01-09	0.0739639	0.15915	0.798193	0	0	14.6612	38.1805	UBB
CD163 Mediating An Anti-Inflammatory Response R-HSA-9662834	2023-01-09	0.0739639	0.15915	0.798193	0	0	14.6612	38.1805	MYH9
CHL1 Interactions R-HSA-447041	2023-01-09	0.0739639	0.15915	0.798193	0	0	14.6612	38.1805	HSPA8
Downregulation Of ERBB4 Signaling R-HSA-1253288	2023-01-09	0.0739639	0.15915	0.798193	0	0	14.6612	38.1805	UBB
Formation Of Annular Gap Junctions R-HSA-196025	2023-01-09	0.0739639	0.15915	0.798193	0	0	14.6612	38.1805	CLTC
Lipophagy R-HSA-9613354	2023-01-09	0.0739639	0.15915	0.798193	0	0	14.6612	38.1805	HSPA8
Mitotic Prometaphase R-HSA-68877	4/186	0.0744927	0.159737	0.796595	0	0	2.60135	6.75585	SMC3;SMC1A;SMC4;NCAPH
Transport Of Small Molecules R-HSA-382551	10/706	0.0794065	0.168999	0.772117	0	0	1.71821	4.35253	PSMB4;CAND1;UBB;PSMD2;PSMD3;CLTC;ERLIN1;VDAC2;CP;PSMA7
Complement Cascade R-HSA-166658	2/55	0.0796243	0.168999	0.772117	0	0	4.44227	11.2409	C4B;PSMA7
Golgi Associated Vesicle Biogenesis R-HSA-432722	2/55	0.0796243	0.168999	0.772117	0	0	4.44227	11.2409	HSPA8;CLTC
Estrogen-dependent Gene Expression R-HSA-9018519	3/119	0.0810881	0.169659	0.770423	0	0	3.05296	7.66971	DDX5;SMC3;SMC1A
Competing Endogenous RNAs (ceRNAs) Regulate PTEN Translation R-HSA-8948700	2023-01-10	0.0818388	0.169659	0.770423	0	0	13.0316	32.618	CNOT6L
SLBP Independent Processing Of Histone Pre-mRNAs R-HSA-111367	2023-01-10	0.0818388	0.169659	0.770423	0	0	13.0316	32.618	SNRPE
Gap Junction Degradation R-HSA-190873	2023-01-10	0.0818388	0.169659	0.770423	0	0	13.0316	32.618	CLTC
IRAK2 Mediated Activation Of TAK1 Complex R-HSA-937042	2023-01-10	0.0818388	0.169659	0.770423	0	0	13.0316	32.618	UBB
Urea Cycle R-HSA-70635	2023-01-10	0.0818388	0.169659	0.770423	0	0	13.0316	32.618	ASS1
mRNA Editing R-HSA-75072	2023-01-10	0.0818388	0.169659	0.770423	0	0	13.0316	32.618	ADAR
E3 Ubiquitin Ligases Ubiquitinate Target Proteins R-HSA-8866654	2/56	0.0821278	0.169695	0.770332	0	0	4.35979	10.8972	UBB;PRKDC
RHO GTPase Cycle R-HSA-9012999	7/441	0.0829927	0.170916	0.767218	0	0	1.91926	4.77703	CCDC88A;RBM15;CAPZB;TRA2B;CLTC;ESYT1;LBR
mRNA 3-End Processing R-HSA-72187	2/58	0.0872064	0.178721	0.747824	0	0	4.20366	10.2547	NUDT21;CPSF6
ATF6 (ATF6-alpha) Activates Chaperones R-HSA-381033	2023-01-11	0.089647	0.178721	0.747824	0	0	11.7278	28.286	HSP90B1
Pexophagy R-HSA-9664873	2023-01-11	0.089647	0.178721	0.747824	0	0	11.7278	28.286	UBB
Alpha-protein Kinase 1 Signaling Pathway R-HSA-9645460	2023-01-11	0.089647	0.178721	0.747824	0	0	11.7278	28.286	UBB
Regulation Of BACH1 Activity R-HSA-9708530	2023-01-11	0.089647	0.178721	0.747824	0	0	11.7278	28.286	UBB
Regulation Of PTEN mRNA Translation R-HSA-8943723	2023-01-11	0.089647	0.178721	0.747824	0	0	11.7278	28.286	CNOT6L
SLBP Dependent Processing Of Replication-Dependent Histone Pre-mRNAs R-HSA-77588	2023-01-11	0.089647	0.178721	0.747824	0	0	11.7278	28.286	SNRPE
TICAM1,TRAF6-dependent Induction Of TAK1 Complex R-HSA-9014325	2023-01-11	0.089647	0.178721	0.747824	0	0	11.7278	28.286	UBB
Unwinding Of DNA R-HSA-176974	2023-01-11	0.089647	0.178721	0.747824	0	0	11.7278	28.286	MCM4
WNT5A-dependent Internalization Of FZD2, FZD5 And ROR2 R-HSA-5140745	2023-01-11	0.089647	0.178721	0.747824	0	0	11.7278	28.286	CLTC
Platelet Degranulation R-HSA-114608	3/125	0.090787	0.180418	0.743721	0	0	2.90193	6.96243	ITIH4;AHSG;FGG
Meiotic Synapsis R-HSA-1221632	2/60	0.0923765	0.182993	0.737565	0	0	4.05829	9.66638	SMC3;SMC1A
Selective Autophagy R-HSA-9663891	2/61	0.0949945	0.187584	0.726804	0	0	3.98931	9.39057	HSPA8;UBB
ALK Mutants Bind TKIs R-HSA-9700645	2023-01-12	0.0973893	0.189909	0.721454	0	0	10.6611	24.8301	CLTC
TICAM1-dependent Activation Of IRF3/IRF7 R-HSA-9013973	2023-01-12	0.0973893	0.189909	0.721454	0	0	10.6611	24.8301	UBB
HDR Thru MMEJ (alt-NHEJ) R-HSA-5685939	2023-01-12	0.0973893	0.189909	0.721454	0	0	10.6611	24.8301	PARP1
Josephin Domain DUBs R-HSA-5689877	2023-01-12	0.0973893	0.189909	0.721454	0	0	10.6611	24.8301	UBB
Response To Elevated Platelet Cytosolic Ca2+ R-HSA-76005	3/130	0.0992206	0.192877	0.714719	0	0	2.78698	6.43906	ITIH4;AHSG;FGG
Gap-filling DNA Repair Synthesis And Ligation In TC-NER R-HSA-6782210	2/64	0.102973	0.199274	0.700549	0	0	3.7957	8.6287	USP7;UBB
Downregulation Of ERBB2:ERBB3 Signaling R-HSA-1358803	2023-01-13	0.105066	0.199274	0.700549	0	0	9.77219	22.0184	UBB
Suppression Of Phagosomal Maturation R-HSA-9637687	2023-01-13	0.105066	0.199274	0.700549	0	0	9.77219	22.0184	UBB
Glycogen Synthesis R-HSA-3322077	2023-01-13	0.105066	0.199274	0.700549	0	0	9.77219	22.0184	UBB
Trafficking And Processing Of Endosomal TLR R-HSA-1679131	2023-01-13	0.105066	0.199274	0.700549	0	0	9.77219	22.0184	HSP90B1
IRF3-mediated Induction Of Type I IFN R-HSA-3270619	2023-01-13	0.105066	0.199274	0.700549	0	0	9.77219	22.0184	PRKDC
p75NTR Recruits Signaling Complexes R-HSA-209543	2023-01-13	0.105066	0.199274	0.700549	0	0	9.77219	22.0184	UBB
NF-kB Is Activated And Signals Survival R-HSA-209560	2023-01-13	0.105066	0.199274	0.700549	0	0	9.77219	22.0184	UBB
Dual Incision In TC-NER R-HSA-6782135	2/65	0.105673	0.199818	0.699365	0	0	3.73526	8.39465	USP7;UBB
Factors Involved In Megakaryocyte Development And Platelet Production R-HSA-983231	3/136	0.10974	0.206881	0.684279	0	0	2.66044	5.87862	CAPZB;CAPZA1;CAPZA2
Repression Of WNT Target Genes R-HSA-4641265	2023-01-14	0.112678	0.211144	0.675421	0	0	9.02003	19.6927	CTBP1
Retrograde Neurotrophin Signaling R-HSA-177504	2023-01-14	0.112678	0.211144	0.675421	0	0	9.02003	19.6927	CLTC
Constitutive Signaling By NOTCH1 HD Domain Mutants R-HSA-2691232	2023-01-15	0.120225	0.218719	0.660113	0	0	8.37532	17.7422	UBB
EPHA-mediated Growth Cone Collapse R-HSA-3928663	2023-01-15	0.120225	0.218719	0.660113	0	0	8.37532	17.7422	MYH9
GRB2:SOS Provides Linkage To MAPK Signaling For Integrins R-HSA-354194	2023-01-15	0.120225	0.218719	0.660113	0	0	8.37532	17.7422	FGG
Glycogen Storage Diseases R-HSA-3229121	2023-01-15	0.120225	0.218719	0.660113	0	0	8.37532	17.7422	UBB
IRAK2 Mediated Activation Of TAK1 Complex Upon TLR7/8 Or 9 Stimulation R-HSA-975163	2023-01-15	0.120225	0.218719	0.660113	0	0	8.37532	17.7422	UBB
InlB-mediated Entry Of Listeria Monocytogenes Into Host Cell R-HSA-8875360	2023-01-15	0.120225	0.218719	0.660113	0	0	8.37532	17.7422	UBB
WNT5A-dependent Internalization Of FZD4 R-HSA-5099900	2023-01-15	0.120225	0.218719	0.660113	0	0	8.37532	17.7422	CLTC
p130Cas Linkage To MAPK Signaling For Integrins R-HSA-372708	2023-01-15	0.120225	0.218719	0.660113	0	0	8.37532	17.7422	FGG
Membrane Binding And Targetting Of GAG Proteins R-HSA-174490	2023-01-15	0.120225	0.218719	0.660113	0	0	8.37532	17.7422	UBB
Negative Regulation Of FLT3 R-HSA-9706369	2023-01-15	0.120225	0.218719	0.660113	0	0	8.37532	17.7422	UBB
Clathrin-mediated Endocytosis R-HSA-8856828	3/142	0.120669	0.218889	0.659777	0	0	2.54482	5.38154	HSPA8;UBB;CLTC
Plasma Lipoprotein Assembly, Remodeling, And Clearance R-HSA-174824	2/71	0.122253	0.22048	0.656631	0	0	3.40942	7.16544	UBB;CLTC
trans-Golgi Network Vesicle Budding R-HSA-199992	2/71	0.122253	0.22048	0.656631	0	0	3.40942	7.16544	HSPA8;CLTC
Signaling By FGFR2 R-HSA-5654738	2/72	0.125076	0.224274	0.649221	0	0	3.36054	6.98602	UBB;HNRNPA1
Interferon Alpha/Beta Signaling R-HSA-909733	2/72	0.125076	0.224274	0.649221	0	0	3.36054	6.98602	OAS2;ADAR
Spry Regulation Of FGF Signaling R-HSA-1295596	2023-01-16	0.127709	0.22448	0.648822	0	0	7.81657	16.0865	UBB
TGF-beta Receptor Signaling In EMT (Epithelial To Mesenchymal Transition) R-HSA-2173791	2023-01-16	0.127709	0.22448	0.648822	0	0	7.81657	16.0865	UBB
TRAF6-mediated Induction Of TAK1 Complex Within TLR4 Complex R-HSA-937072	2023-01-16	0.127709	0.22448	0.648822	0	0	7.81657	16.0865	UBB
Translesion Synthesis By REV1 R-HSA-110312	2023-01-16	0.127709	0.22448	0.648822	0	0	7.81657	16.0865	UBB
p75NTR Signals Via NF-kB R-HSA-193639	2023-01-16	0.127709	0.22448	0.648822	0	0	7.81657	16.0865	UBB
MAP3K8 (TPL2)-dependent MAPK1/3 Activation R-HSA-5684264	2023-01-16	0.127709	0.22448	0.648822	0	0	7.81657	16.0865	UBB
NRIF Signals Cell Death From Nucleus R-HSA-205043	2023-01-16	0.127709	0.22448	0.648822	0	0	7.81657	16.0865	UBB
RHOG GTPase Cycle R-HSA-9013408	2/74	0.130767	0.228568	0.640985	0	0	3.26687	6.6459	ESYT1;LBR
Formation Of Cornified Envelope R-HSA-6809371	2/74	0.130767	0.228568	0.640985	0	0	3.26687	6.6459	FLG;SPRR2E
ISG15 Antiviral Mechanism R-HSA-1169408	2/75	0.133635	0.231016	0.636358	0	0	3.22195	6.48463	EIF4A1;UBB
DNA Double-Strand Break Repair R-HSA-5693532	3/149	0.133903	0.231016	0.636358	0	0	2.42195	4.86968	UBB;PARP1;PRKDC
Activation Of IRF3/IRF7 Mediated By TBK1/IKK Epsilon R-HSA-936964	2023-01-17	0.13513	0.231016	0.636358	0	0	7.32766	14.6665	UBB
RIP-mediated NFkB Activation Via ZBP1 R-HSA-1810476	2023-01-17	0.13513	0.231016	0.636358	0	0	7.32766	14.6665	DHX9
Signaling By Cytosolic FGFR1 Fusion Mutants R-HSA-1839117	2023-01-17	0.13513	0.231016	0.636358	0	0	7.32766	14.6665	CPSF6
Translesion Synthesis By POLI R-HSA-5656121	2023-01-17	0.13513	0.231016	0.636358	0	0	7.32766	14.6665	UBB
Translesion Synthesis By POLK R-HSA-5655862	2023-01-17	0.13513	0.231016	0.636358	0	0	7.32766	14.6665	UBB
Metabolism Of Folate And Pterines R-HSA-196757	2023-01-17	0.13513	0.231016	0.636358	0	0	7.32766	14.6665	MTHFD1
Transcription-Coupled Nucleotide Excision Repair (TC-NER) R-HSA-6781827	2/77	0.139414	0.237689	0.623991	0	0	3.13571	6.17833	USP7;UBB
Assembly Of HIV Virion R-HSA-175474	2023-01-18	0.142487	0.240303	0.619241	0	0	6.89628	13.4374	UBB
Regulation Of NF-kappa B Signaling R-HSA-9758274	2023-01-18	0.142487	0.240303	0.619241	0	0	6.89628	13.4374	UBB
Constitutive Signaling By Ligand-Responsive EGFR Cancer Variants R-HSA-1236382	2023-01-18	0.142487	0.240303	0.619241	0	0	6.89628	13.4374	UBB
LDL Clearance R-HSA-8964038	2023-01-18	0.142487	0.240303	0.619241	0	0	6.89628	13.4374	CLTC
RHO GTPases Activate ROCKs R-HSA-5627117	2023-01-19	0.149783	0.245959	0.609138	0	0	6.51282	12.365	MYH9
RHO GTPases Activate CIT R-HSA-5625900	2023-01-19	0.149783	0.245959	0.609138	0	0	6.51282	12.365	MYH9
Regulation Of TP53 Activity Thru Methylation R-HSA-6804760	2023-01-19	0.149783	0.245959	0.609138	0	0	6.51282	12.365	UBB
Scavenging By Class A Receptors R-HSA-3000480	2023-01-19	0.149783	0.245959	0.609138	0	0	6.51282	12.365	HSP90B1
TICAM1, RIP1-mediated IKK Complex Recruitment R-HSA-168927	2023-01-19	0.149783	0.245959	0.609138	0	0	6.51282	12.365	UBB
GABA Synthesis, Release, Reuptake And Degradation R-HSA-888590	2023-01-19	0.149783	0.245959	0.609138	0	0	6.51282	12.365	HSPA8
Translesion Synthesis By POLH R-HSA-110320	2023-01-19	0.149783	0.245959	0.609138	0	0	6.51282	12.365	UBB
Initiation Of Nuclear Envelope (NE) Reformation R-HSA-2995383	2023-01-19	0.149783	0.245959	0.609138	0	0	6.51282	12.365	LBR
Listeria Monocytogenes Entry Into Host Cells R-HSA-8876384	2023-01-19	0.149783	0.245959	0.609138	0	0	6.51282	12.365	UBB
Nuclear Events Stimulated By ALK Signaling In Cancer R-HSA-9725371	2023-01-19	0.149783	0.245959	0.609138	0	0	6.51282	12.365	CLTC
Global Genome Nucleotide Excision Repair (GG-NER) R-HSA-5696399	2/82	0.154086	0.252361	0.597978	0	0	2.93899	5.49663	PARP1;UBB
Regulation Of FZD By Ubiquitination R-HSA-4641263	2023-01-20	0.157016	0.255818	0.592069	0	0	6.16973	11.4227	UBB
Sema4D Induced Cell Migration And Growth-Cone Collapse R-HSA-416572	2023-01-20	0.157016	0.255818	0.592069	0	0	6.16973	11.4227	MYH9
RHO GTPases Activate PAKs R-HSA-5627123	2023-01-21	0.164189	0.263377	0.579421	0	0	5.86095	10.5892	MYH9
ER Quality Control Compartment (ERQC) R-HSA-901032	2023-01-21	0.164189	0.263377	0.579421	0	0	5.86095	10.5892	UBB
Initial Triggering Of Complement R-HSA-166663	2023-01-21	0.164189	0.263377	0.579421	0	0	5.86095	10.5892	C4B
ZBP1(DAI) Mediated Induction Of Type I IFNs R-HSA-1606322	2023-01-21	0.164189	0.263377	0.579421	0	0	5.86095	10.5892	DHX9
NOTCH2 Activation And Transmission Of Signal To Nucleus R-HSA-2979096	2023-01-21	0.164189	0.263377	0.579421	0	0	5.86095	10.5892	UBB
Negative Regulation Of MET Activity R-HSA-6807004	2023-01-21	0.164189	0.263377	0.579421	0	0	5.86095	10.5892	UBB
Signaling By FGFR R-HSA-190236	2/86	0.166029	0.265646	0.575696	0	0	2.79847	5.02491	UBB;HNRNPA1
RAC2 GTPase Cycle R-HSA-9013404	2/87	0.16904	0.269772	0.569003	0	0	2.76541	4.91584	ESYT1;LBR
PINK1-PRKN Mediated Mitophagy R-HSA-5205685	2023-01-22	0.171301	0.269928	0.568752	0	0	5.58157	9.84776	UBB
Acyl Chain Remodelling Of PS R-HSA-1482801	2023-01-22	0.171301	0.269928	0.568752	0	0	5.58157	9.84776	OSBPL8
Common Pathway Of Fibrin Clot Formation R-HSA-140875	2023-01-22	0.171301	0.269928	0.568752	0	0	5.58157	9.84776	FGG
Response Of Mtb To Phagocytosis R-HSA-9637690	2023-01-22	0.171301	0.269928	0.568752	0	0	5.58157	9.84776	UBB
Mitochondrial Calcium Ion Transport R-HSA-8949215	2023-01-22	0.171301	0.269928	0.568752	0	0	5.58157	9.84776	VDAC2
Meiosis R-HSA-1500620	2/88	0.17206	0.270442	0.567925	0	0	2.73311	4.81003	SMC3;SMC1A
Glucose Metabolism R-HSA-70326	2/89	0.17509	0.273824	0.562528	0	0	2.70156	4.70735	ALDOC;SLC25A11
Interferon Gamma Signaling R-HSA-877300	2/89	0.17509	0.273824	0.562528	0	0	2.70156	4.70735	OAS2;TRIM21
Respiratory Electron Transport R-HSA-611105	2/90	0.178127	0.276845	0.557763	0	0	2.67073	4.60769	ETFA;SDHA
RHOBTB2 GTPase Cycle R-HSA-9013418	2023-01-23	0.178352	0.276845	0.557763	0	0	5.3276	9.18474	TRA2B
IKK Complex Recruitment Mediated By RIP1 R-HSA-937041	2023-01-23	0.178352	0.276845	0.557763	0	0	5.3276	9.18474	UBB
EPH-Ephrin Signaling R-HSA-2682334	2/91	0.181173	0.279832	0.553102	0	0	2.64058	4.51091	CLTC;MYH9
Signaling By TGF-beta Receptor Complex R-HSA-170834	2/91	0.181173	0.279832	0.553102	0	0	2.64058	4.51091	PARP1;UBB
APC/C:Cdc20 Mediated Degradation Of Cyclin B R-HSA-174048	2023-01-24	0.185344	0.282085	0.54962	0	0	5.0957	8.58901	UBB
Aggrephagy R-HSA-9646399	2023-01-24	0.185344	0.282085	0.54962	0	0	5.0957	8.58901	UBB
Cytosolic tRNA Aminoacylation R-HSA-379716	2023-01-24	0.185344	0.282085	0.54962	0	0	5.0957	8.58901	EEF1E1
Sema4D In Semaphorin Signaling R-HSA-400685	2023-01-24	0.185344	0.282085	0.54962	0	0	5.0957	8.58901	MYH9
Signaling By EGFR In Cancer R-HSA-1643713	2023-01-24	0.185344	0.282085	0.54962	0	0	5.0957	8.58901	UBB
Glycogen Metabolism R-HSA-8982491	2023-01-24	0.185344	0.282085	0.54962	0	0	5.0957	8.58901	UBB
RAC3 GTPase Cycle R-HSA-9013423	2/93	0.187289	0.284351	0.546146	0	0	2.58229	4.3256	ESYT1;LBR
Resolution Of AP Sites Via Multiple-Nucleotide Patch Replacement Pathway R-HSA-110373	2023-01-25	0.192277	0.288416	0.539981	0	0	4.88314	8.0514	PARP1
Gap Junction Trafficking R-HSA-190828	2023-01-25	0.192277	0.288416	0.539981	0	0	4.88314	8.0514	CLTC
Gap-filling DNA Repair Synthesis And Ligation In GG-NER R-HSA-5696397	2023-01-25	0.192277	0.288416	0.539981	0	0	4.88314	8.0514	UBB
Inactivation Of CSF3 (G-CSF) Signaling R-HSA-9705462	2023-01-25	0.192277	0.288416	0.539981	0	0	4.88314	8.0514	UBB
NOTCH3 Activation And Transmission Of Signal To Nucleus R-HSA-9013507	2023-01-25	0.192277	0.288416	0.539981	0	0	4.88314	8.0514	UBB
APC-Cdc20 Mediated Degradation Of Nek2A R-HSA-179409	2023-01-26	0.199152	0.293784	0.531972	0	0	4.68757	7.56429	UBB
Calnexin/calreticulin Cycle R-HSA-901042	2023-01-26	0.199152	0.293784	0.531972	0	0	4.68757	7.56429	UBB
Cholesterol Biosynthesis R-HSA-191273	2023-01-26	0.199152	0.293784	0.531972	0	0	4.68757	7.56429	LBR
Downregulation Of TGF-beta Receptor Signaling R-HSA-2173788	2023-01-26	0.199152	0.293784	0.531972	0	0	4.68757	7.56429	UBB
FGFR2 Alternative Splicing R-HSA-6803529	2023-01-26	0.199152	0.293784	0.531972	0	0	4.68757	7.56429	HNRNPA1
Infection With Mycobacterium Tuberculosis R-HSA-9635486	2023-01-26	0.199152	0.293784	0.531972	0	0	4.68757	7.56429	UBB
Metal Ion SLC Transporters R-HSA-425410	2023-01-26	0.199152	0.293784	0.531972	0	0	4.68757	7.56429	CP
Signal Transduction R-HSA-162582	25/2465	0.200275	0.294744	0.530555	0	0	1.2288	1.97599	DDX5;CTBP1;CLTC;SMC3;PSMA7;PSMB4;UBB;CAPZB;PSMD2;TRA2B;PSMD3;HNRNPA1;LBR;USP7;CNOT6L;RBM15;PARP1;FGG;SMC1A;CCDC88A;CNOT6;MYH9;ESYT1;S100A9;S100A8
L1CAM Interactions R-HSA-373760	2/99	0.205796	0.300289	0.52246	0	0	2.42182	3.82859	HSPA8;CLTC
FLT3 Signaling In Disease R-HSA-9682385	2023-01-27	0.205968	0.300289	0.52246	0	0	4.50706	7.12131	UBB
Gap Junction Trafficking And Regulation R-HSA-157858	2023-01-27	0.205968	0.300289	0.52246	0	0	4.50706	7.12131	CLTC
Integrin Signaling R-HSA-354192	2023-01-27	0.205968	0.300289	0.52246	0	0	4.50706	7.12131	FGG
Recycling Pathway Of L1 R-HSA-437239	2023-01-28	0.212726	0.3087	0.510463	0	0	4.33991	6.71709	CLTC
Mitophagy R-HSA-5205647	2023-01-28	0.212726	0.3087	0.510463	0	0	4.33991	6.71709	UBB
ESR-mediated Signaling R-HSA-8939211	3/188	0.215172	0.311526	0.506506	0	0	1.90759	2.93066	DDX5;SMC3;SMC1A
Budding And Maturation Of HIV Virion R-HSA-162588	2023-01-29	0.219427	0.31377	0.503389	0	0	4.1847	6.34708	UBB
Regulation Of Necroptotic Cell Death R-HSA-5675482	2023-01-29	0.219427	0.31377	0.503389	0	0	4.1847	6.34708	UBB
Downregulation Of ERBB2 Signaling R-HSA-8863795	2023-01-29	0.219427	0.31377	0.503389	0	0	4.1847	6.34708	UBB
HSF1 Activation R-HSA-3371511	2023-01-29	0.219427	0.31377	0.503389	0	0	4.1847	6.34708	UBB
Negative Regulation Of FGFR3 Signaling R-HSA-5654732	2023-01-29	0.219427	0.31377	0.503389	0	0	4.1847	6.34708	UBB
Hemostasis R-HSA-109582	7/576	0.21974	0.31377	0.503389	0	0	1.45371	2.20282	ITIH4;CAPZB;AHSG;CAPZA1;FGG;CAPZA2;S100A9
Cargo Recognition For Clathrin-Mediated Endocytosis R-HSA-8856825	2/104	0.221364	0.315368	0.501182	0	0	2.30252	3.47208	UBB;CLTC
Recognition Of DNA Damage By PCNA-containing Replication Complex R-HSA-110314	2023-01-30	0.226072	0.31844	0.496973	0	0	4.0402	6.00738	UBB
Signaling By CSF3 (G-CSF) R-HSA-9674555	2023-01-30	0.226072	0.31844	0.496973	0	0	4.0402	6.00738	UBB
Endosomal Sorting Complex Required For Transport (ESCRT) R-HSA-917729	2023-01-30	0.226072	0.31844	0.496973	0	0	4.0402	6.00738	UBB
FGFR1 Mutant Receptor Activation R-HSA-1839124	2023-01-30	0.226072	0.31844	0.496973	0	0	4.0402	6.00738	CPSF6
Translation Of Structural Proteins R-HSA-9683701	2023-01-30	0.226072	0.31844	0.496973	0	0	4.0402	6.00738	UBB
Resolution Of Sister Chromatid Cohesion R-HSA-2500257	2/106	0.22762	0.319898	0.494989	0	0	2.25801	3.34204	SMC3;SMC1A
Interleukin-4 And Interleukin-13 Signaling R-HSA-6785807	2/107	0.230752	0.321194	0.493232	0	0	2.23639	3.27948	HSPA8;HSP90B1
Activated NOTCH1 Transmits Signal To Nucleus R-HSA-2122948	2023-01-31	0.23266	0.321194	0.493232	0	0	3.90533	5.69466	UBB
RIPK1-mediated Regulated Necrosis R-HSA-5213460	2023-01-31	0.23266	0.321194	0.493232	0	0	3.90533	5.69466	UBB
Regulation Of MECP2 Expression And Activity R-HSA-9022692	2023-01-31	0.23266	0.321194	0.493232	0	0	3.90533	5.69466	LBR
DNA Strand Elongation R-HSA-69190	2023-01-31	0.23266	0.321194	0.493232	0	0	3.90533	5.69466	MCM4
EGFR Downregulation R-HSA-182971	2023-01-31	0.23266	0.321194	0.493232	0	0	3.90533	5.69466	UBB
Metalloprotease DUBs R-HSA-5689901	2023-01-31	0.23266	0.321194	0.493232	0	0	3.90533	5.69466	UBB
Negative Regulation Of FGFR4 Signaling R-HSA-5654733	2023-01-31	0.23266	0.321194	0.493232	0	0	3.90533	5.69466	UBB
Activation Of Pre-Replicative Complex R-HSA-68962	1/32	0.239192	0.328035	0.484079	0	0	3.77916	5.40603	MCM4
Signaling By NOTCH2 R-HSA-1980145	1/32	0.239192	0.328035	0.484079	0	0	3.77916	5.40603	UBB
Termination Of Translesion DNA Synthesis R-HSA-5656169	1/32	0.239192	0.328035	0.484079	0	0	3.77916	5.40603	UBB
Oncogene Induced Senescence R-HSA-2559585	1/33	0.24567	0.333256	0.477222	0	0	3.66087	5.13901	UBB
Diseases Of Carbohydrate Metabolism R-HSA-5663084	1/33	0.24567	0.333256	0.477222	0	0	3.66087	5.13901	UBB
Signaling By WNT In Cancer R-HSA-4791275	1/33	0.24567	0.333256	0.477222	0	0	3.66087	5.13901	CTBP1
Signaling By High-Kinase Activity BRAF Mutants R-HSA-6802948	1/33	0.24567	0.333256	0.477222	0	0	3.66087	5.13901	FGG
Negative Regulation Of FGFR1 Signaling R-HSA-5654726	1/33	0.24567	0.333256	0.477222	0	0	3.66087	5.13901	UBB
Respiratory Electron Transport, ATP Synthesis By Chemiosmotic Coupling, Heat Production By Uncoupling Proteins R-HSA-163200	2/112	0.246452	0.333592	0.476784	0	0	2.1342	2.98914	ETFA;SDHA
Reproduction R-HSA-1474165	2/113	0.249597	0.337119	0.472217	0	0	2.11486	2.93523	SMC3;SMC1A
Negative Regulation Of FGFR2 Signaling R-HSA-5654727	1/34	0.252092	0.339753	0.468837	0	0	3.54976	4.89143	UBB
Macroautophagy R-HSA-1632852	2/114	0.252744	0.339897	0.468652	0	0	2.09588	2.88262	HSPA8;UBB
RUNX1 Interacts With Co-Factors Whose Precise Effect On RUNX1 Targets Is Not Known R-HSA-8939243	1/35	0.25846	0.343879	0.463595	0	0	3.44518	4.66138	SMARCA2
Regulation Of TNFR1 Signaling R-HSA-5357905	1/35	0.25846	0.343879	0.463595	0	0	3.44518	4.66138	UBB
Metabolism Of Steroid Hormones R-HSA-196071	1/35	0.25846	0.343879	0.463595	0	0	3.44518	4.66138	HSD17B11
N-glycan Trimming In ER And Calnexin/Calreticulin Cycle R-HSA-532668	1/35	0.25846	0.343879	0.463595	0	0	3.44518	4.66138	UBB
Negative Regulators Of DDX58/IFIH1 Signaling R-HSA-936440	1/35	0.25846	0.343879	0.463595	0	0	3.44518	4.66138	UBB
Activation Of ATR In Response To Replication Stress R-HSA-176187	1/36	0.264774	0.3493	0.456801	0	0	3.34658	4.44719	MCM4
Platelet Aggregation (Plug Formation) R-HSA-76009	1/36	0.264774	0.3493	0.456801	0	0	3.34658	4.44719	FGG
SMAD2/SMAD3:SMAD4 Heterotrimer Regulates Transcription R-HSA-2173796	1/36	0.264774	0.3493	0.456801	0	0	3.34658	4.44719	UBB
Signaling By FGFR1 In Disease R-HSA-5655302	1/36	0.264774	0.3493	0.456801	0	0	3.34658	4.44719	CPSF6
Signaling By TGFB Family Members R-HSA-9006936	2/119	0.268489	0.351613	0.453935	0	0	2.0058	2.63752	UBB;PARP1
Homology Directed Repair R-HSA-5693538	2/119	0.268489	0.351613	0.453935	0	0	2.0058	2.63752	UBB;PARP1
DNA Repair R-HSA-73894	4/310	0.270642	0.351613	0.453935	0	0	1.53744	2.00938	USP7;UBB;PARP1;PRKDC
RHOV GTPase Cycle R-HSA-9013424	1/37	0.271035	0.351613	0.453935	0	0	3.25345	4.24741	CLTC
Early SARS-CoV-2 Infection Events R-HSA-9772572	1/37	0.271035	0.351613	0.453935	0	0	3.25345	4.24741	DDX5
FLT3 Signaling R-HSA-9607240	1/37	0.271035	0.351613	0.453935	0	0	3.25345	4.24741	UBB
Formation Of Fibrin Clot (Clotting Cascade) R-HSA-140877	1/37	0.271035	0.351613	0.453935	0	0	3.25345	4.24741	FGG
MAP2K And MAPK Activation R-HSA-5674135	1/37	0.271035	0.351613	0.453935	0	0	3.25345	4.24741	FGG
Resolution Of Abasic Sites (AP Sites) R-HSA-73933	1/38	0.277243	0.357437	0.446801	0	0	3.16536	4.06072	PARP1
Signaling By RAF1 Mutants R-HSA-9656223	1/38	0.277243	0.357437	0.446801	0	0	3.16536	4.06072	FGG
Fanconi Anemia Pathway R-HSA-6783310	1/38	0.277243	0.357437	0.446801	0	0	3.16536	4.06072	UBB
Ovarian Tumor Domain Proteases R-HSA-5689896	1/39	0.283398	0.362377	0.440839	0	0	3.08191	3.88599	UBB
RHOU GTPase Cycle R-HSA-9013420	1/39	0.283398	0.362377	0.440839	0	0	3.08191	3.88599	CLTC
Signaling By FGFR3 R-HSA-5654741	1/39	0.283398	0.362377	0.440839	0	0	3.08191	3.88599	UBB
Translesion Synthesis By Y Family DNA Polymerases Bypasses Lesions On DNA Template R-HSA-110313	1/39	0.283398	0.362377	0.440839	0	0	3.08191	3.88599	UBB
Signaling By FGFR4 R-HSA-5654743	1/40	0.289501	0.369424	0.432475	0	0	3.00273	3.72218	UBB
Paradoxical Activation Of RAF Signaling By Kinase Inactive BRAF R-HSA-6802955	1/41	0.295552	0.374846	0.426147	0	0	2.92751	3.56838	FGG
Binding And Uptake Of Ligands By Scavenger Receptors R-HSA-2173782	1/41	0.295552	0.374846	0.426147	0	0	2.92751	3.56838	HSP90B1
Negative Regulation Of MAPK Pathway R-HSA-5675221	1/41	0.295552	0.374846	0.426147	0	0	2.92751	3.56838	UBB
Autophagy R-HSA-9612973	2/128	0.296803	0.375669	0.425194	0	0	1.86168	2.26136	HSPA8;UBB
RND1 GTPase Cycle R-HSA-9696273	1/42	0.301552	0.379372	0.420935	0	0	2.85597	3.42377	CCDC88A
RND3 GTPase Cycle R-HSA-9696264	1/42	0.301552	0.379372	0.420935	0	0	2.85597	3.42377	CCDC88A
tRNA Aminoacylation R-HSA-379724	1/42	0.301552	0.379372	0.420935	0	0	2.85597	3.42377	EEF1E1
Condensation Of Prophase Chromosomes R-HSA-2299718	1/43	0.307501	0.386078	0.413325	0	0	2.78783	3.28762	SMC4
TGF-beta Receptor Signaling Activates SMADs R-HSA-2173789	1/44	0.3134	0.391907	0.406816	0	0	2.72286	3.15926	UBB
TNF Signaling R-HSA-75893	1/44	0.3134	0.391907	0.406816	0	0	2.72286	3.15926	UBB
TAK1-dependent IKK And NF-kappa-B Activation R-HSA-445989	1/45	0.319249	0.396836	0.401389	0	0	2.66084	3.0381	UBB
TBC/RABGAPs R-HSA-8854214	1/45	0.319249	0.396836	0.401389	0	0	2.66084	3.0381	RAB35
Glycosphingolipid Metabolism R-HSA-1660662	1/45	0.319249	0.396836	0.401389	0	0	2.66084	3.0381	ESYT1
Cyclin D Associated Events In G1 R-HSA-69231	1/47	0.330799	0.410375	0.386819	0	0	2.54489	2.81527	UBB
DNA Damage Bypass R-HSA-73893	1/48	0.336501	0.415795	0.381121	0	0	2.49062	2.71267	UBB
NOTCH1 Intracellular Domain Regulates Transcription R-HSA-2122947	1/48	0.336501	0.415795	0.381121	0	0	2.49062	2.71267	UBB
Signaling By EGFR R-HSA-177929	1/49	0.342154	0.418635	0.378164	0	0	2.43861	2.6154	UBB
Signaling By ERBB2 R-HSA-1227986	1/49	0.342154	0.418635	0.378164	0	0	2.43861	2.6154	UBB
EPH-ephrin Mediated Repulsion Of Cells R-HSA-3928665	1/49	0.342154	0.418635	0.378164	0	0	2.43861	2.6154	CLTC
Signaling By FGFR1 R-HSA-5654736	1/49	0.342154	0.418635	0.378164	0	0	2.43861	2.6154	UBB
Signaling By NOTCH3 R-HSA-9012852	1/49	0.342154	0.418635	0.378164	0	0	2.43861	2.6154	UBB
Neurotransmitter Release Cycle R-HSA-112310	1/50	0.347759	0.424661	0.371958	0	0	2.38872	2.52307	HSPA8
Translocation Of SLC2A4 (GLUT4) To Plasma Membrane R-HSA-1445148	1/51	0.353317	0.429766	0.366768	0	0	2.34083	2.43537	MYH9
Nonhomologous End-Joining (NHEJ) R-HSA-5693571	1/51	0.353317	0.429766	0.366768	0	0	2.34083	2.43537	PRKDC
Signaling By Non-Receptor Tyrosine Kinases R-HSA-9006927	1/52	0.358828	0.434774	0.361736	0	0	2.29481	2.35198	UBB
Metabolism Of Non-Coding RNA R-HSA-194441	1/52	0.358828	0.434774	0.361736	0	0	2.29481	2.35198	SNRPE
Sensory Processing Of Sound By Outer Hair Cells Of Cochlea R-HSA-9662361	1/53	0.364292	0.440539	0.356015	0	0	2.25057	2.27262	MYH9
Platelet Activation, Signaling And Aggregation R-HSA-76002	3/254	0.366711	0.442607	0.353982	0	0	1.40127	1.40573	ITIH4;AHSG;FGG
Metabolism Of Steroids R-HSA-8957322	2/153	0.374205	0.45078	0.346035	0	0	1.55148	1.52503	HSD17B11;LBR
Chemokine Receptors Bind Chemokines R-HSA-380108	1/56	0.380409	0.456669	0.340399	0	0	2.12749	2.05624	CNOT6
Signaling By Nuclear Receptors R-HSA-9006931	3/260	0.380557	0.456669	0.340399	0	0	1.36814	1.32178	DDX5;SMC3;SMC1A
Regulated Necrosis R-HSA-5218859	1/57	0.38569	0.460905	0.336389	0	0	2.08939	1.99061	UBB
Signaling By ERBB4 R-HSA-1236394	1/57	0.38569	0.460905	0.336389	0	0	2.08939	1.99061	UBB
Regulation Of TP53 Activity R-HSA-5633007	2/157	0.386303	0.460905	0.336389	0	0	1.51114	1.43729	USP7;UBB
Constitutive Signaling By NOTCH1 HD+PEST Domain Mutants R-HSA-2894862	1/58	0.390926	0.464644	0.33288	0	0	2.05263	1.92791	UBB
Late SARS-CoV-2 Infection Events R-HSA-9772573	1/58	0.390926	0.464644	0.33288	0	0	2.05263	1.92791	UBB
RHO GTPase Effectors R-HSA-195258	3/269	0.401202	0.473328	0.324838	0	0	1.32124	1.20667	MYH9;S100A9;S100A8
Recruitment And ATM-mediated Phosphorylation Of Repair And Signal Proteins At DNA Double Strand Breaks R-HSA-5693565	1/60	0.401267	0.473328	0.324838	0	0	1.98285	1.8106	UBB
FCGR3A-mediated Phagocytosis R-HSA-9664422	1/60	0.401267	0.473328	0.324838	0	0	1.98285	1.8106	MYH9
Transcriptional Regulation By MECP2 R-HSA-8986944	1/60	0.401267	0.473328	0.324838	0	0	1.98285	1.8106	LBR
DNA Double Strand Break Response R-HSA-5693606	1/61	0.406371	0.477544	0.320987	0	0	1.9497	1.75569	UBB
Signaling By FGFR In Disease R-HSA-1226099	1/61	0.406371	0.477544	0.320987	0	0	1.9497	1.75569	CPSF6
Protein Localization R-HSA-9609507	2/164	0.407225	0.477648	0.320892	0	0	1.44533	1.29846	CS;UBB
RAB Geranylgeranylation R-HSA-8873719	1/62	0.411433	0.478089	0.320491	0	0	1.91764	1.70308	RAB35
RHO GTPases Activate PKNs R-HSA-5625740	1/62	0.411433	0.478089	0.320491	0	0	1.91764	1.70308	MYH9
Regulation Of Actin Dynamics For Phagocytic Cup Formation R-HSA-2029482	1/62	0.411433	0.478089	0.320491	0	0	1.91764	1.70308	MYH9
Signaling By BRAF And RAF1 Fusions R-HSA-6802952	1/62	0.411433	0.478089	0.320491	0	0	1.91764	1.70308	FGG
MAP Kinase Activation R-HSA-450294	1/62	0.411433	0.478089	0.320491	0	0	1.91764	1.70308	UBB
Peroxisomal Protein Import R-HSA-9033241	1/63	0.416451	0.482125	0.31684	0	0	1.88662	1.65265	UBB
Signaling By MET R-HSA-6806834	1/63	0.416451	0.482125	0.31684	0	0	1.88662	1.65265	UBB
Semaphorin Interactions R-HSA-373755	1/64	0.421427	0.486982	0.312487	0	0	1.85658	1.60429	MYH9
Cytochrome P450 - Arranged By Substrate Type R-HSA-211897	1/65	0.42636	0.490865	0.309038	0	0	1.82748	1.55787	VDAC2
Mitochondrial Protein Import R-HSA-1268020	1/65	0.42636	0.490865	0.309038	0	0	1.82748	1.55787	CS
Integrin Cell Surface Interactions R-HSA-216083	1/66	0.431252	0.495583	0.304884	0	0	1.79927	1.5133	FGG
Collagen Biosynthesis And Modifying Enzymes R-HSA-1650814	1/67	0.436103	0.499317	0.301623	0	0	1.77192	1.47048	P4HA1
HDR Thru Homologous Recombination (HRR) R-HSA-5685942	1/67	0.436103	0.499317	0.301623	0	0	1.77192	1.47048	UBB
Metabolism Of Carbohydrates R-HSA-71387	3/285	0.437402	0.499888	0.301127	0	0	1.24525	1.0297	UBB;ALDOC;SLC25A11
Circadian Clock R-HSA-400253	1/69	0.44568	0.506566	0.295364	0	0	1.71963	1.38973	UBB
Glycolysis R-HSA-70171	1/69	0.44568	0.506566	0.295364	0	0	1.71963	1.38973	ALDOC
Interleukin-17 Signaling R-HSA-448424	1/69	0.44568	0.506566	0.295364	0	0	1.71963	1.38973	UBB
RAC1 GTPase Cycle R-HSA-9013149	2/178	0.448	0.508276	0.2939	0	0	1.32941	1.06747	ESYT1;LBR
Base Excision Repair R-HSA-73884	1/72	0.459744	0.520654	0.283451	0	0	1.64672	1.27964	PARP1
RHOC GTPase Cycle R-HSA-9013106	1/73	0.464353	0.524921	0.279906	0	0	1.62377	1.24561	LBR
Cell Death Signaling Via NRAGE, NRIF And NADE R-HSA-204998	1/74	0.468923	0.528173	0.277224	0	0	1.60144	1.2128	UBB
Signaling By NOTCH1 R-HSA-1980143	1/74	0.468923	0.528173	0.277224	0	0	1.60144	1.2128	UBB
Nuclear Envelope (NE) Reassembly R-HSA-2995410	1/75	0.473454	0.532316	0.273831	0	0	1.57972	1.18116	LBR
Oncogenic MAPK Signaling R-HSA-6802957	1/78	0.486817	0.546356	0.262524	0	0	1.51794	1.09272	FGG
Amyloid Fiber Formation R-HSA-977225	1/79	0.491196	0.550281	0.259416	0	0	1.49841	1.06523	UBB
Processing Of DNA Double-Strand Break Ends R-HSA-5693607	1/80	0.495538	0.55415	0.256372	0	0	1.47936	1.03868	UBB
DDX58/IFIH1-mediated Induction Of Interferon-Alpha/Beta R-HSA-168928	1/81	0.499843	0.556968	0.254169	0	0	1.4608	1.01301	UBB
Senescence-Associated Secretory Phenotype (SASP) R-HSA-2559582	1/81	0.499843	0.556968	0.254169	0	0	1.4608	1.01301	UBB
Mitochondrial Translation Elongation R-HSA-5389840	1/82	0.504112	0.558732	0.252797	0	0	1.44269	0.988181	OXA1L
Mitochondrial Translation Initiation R-HSA-5368286	1/82	0.504112	0.558732	0.252797	0	0	1.44269	0.988181	OXA1L
Mitochondrial Translation Termination R-HSA-5419276	1/82	0.504112	0.558732	0.252797	0	0	1.44269	0.988181	OXA1L
Transcriptional Regulation Of White Adipocyte Differentiation R-HSA-381340	1/84	0.512541	0.567066	0.246366	0	0	1.40778	0.940928	THRAP3
Transport Of Bile Salts And Organic Acids, Metal Ions And Amine Compounds R-HSA-425366	1/86	0.520827	0.575215	0.24017	0	0	1.37452	0.896651	CP
Regulation Of PLK1 Activity At G2/M Transition R-HSA-2565942	1/87	0.524918	0.577687	0.238307	0	0	1.35847	0.875552	UBB
Fcgamma Receptor (FCGR) Dependent Phagocytosis R-HSA-2029480	1/87	0.524918	0.577687	0.238307	0	0	1.35847	0.875552	MYH9
Mitochondrial Translation R-HSA-5368287	1/88	0.528974	0.580974	0.235843	0	0	1.34279	0.855109	OXA1L
Keratinization R-HSA-6805567	2/208	0.529766	0.580974	0.235843	0	0	1.13407	0.720499	SPRR2E;FLG
RAB GEFs Exchange GTP For GDP On RABs R-HSA-8876198	1/89	0.532995	0.581449	0.235488	0	0	1.32746	0.835296	RAB35
Sphingolipid Metabolism R-HSA-428157	1/89	0.532995	0.581449	0.235488	0	0	1.32746	0.835296	ESYT1
Unfolded Protein Response (UPR) R-HSA-381119	1/89	0.532995	0.581449	0.235488	0	0	1.32746	0.835296	HSP90B1
Collagen Formation R-HSA-1474290	1/90	0.536982	0.583758	0.233767	0	0	1.31248	0.816087	P4HA1
Regulation Of TP53 Activity Thru Phosphorylation R-HSA-6804756	1/90	0.536982	0.583758	0.233767	0	0	1.31248	0.816087	UBB
Activation Of HOX Genes During Differentiation R-HSA-5619507	1/91	0.540936	0.587033	0.231338	0	0	1.29783	0.797458	CNOT6
Oxidative Stress Induced Senescence R-HSA-2559580	1/93	0.548742	0.594471	0.225869	0	0	1.26949	0.761853	UBB
P75 NTR Receptor-Mediated Signaling R-HSA-193704	1/95	0.556417	0.60174	0.220591	0	0	1.24235	0.728314	UBB
MyD88 Cascade Initiated On Plasma Membrane R-HSA-975871	1/96	0.560205	0.604789	0.218396	0	0	1.22921	0.71227	UBB
SLC Transporter Disorders R-HSA-5619102	1/99	0.571379	0.615786	0.21057	0	0	1.1914	0.666832	CP
Stimuli-sensing Channels R-HSA-2672351	1/100	0.57504	0.618664	0.208545	0	0	1.17931	0.65253	UBB
TRAF6 Mediated Induction Of NFkB And MAP Kinases Upon TLR7/8 Or 9 Activation R-HSA-975138	1/101	0.57867	0.621498	0.20656	0	0	1.16746	0.638624	UBB
MyD88 Dependent Cascade Initiated On Endosome R-HSA-975155	1/102	0.58227	0.624289	0.204614	0	0	1.15584	0.625102	UBB
Toll Like Receptor 3 (TLR3) Cascade R-HSA-168164	1/103	0.585839	0.625965	0.20345	0	0	1.14445	0.611949	UBB
Toll Like Receptor 7/8 (TLR7/8) Cascade R-HSA-168181	1/103	0.585839	0.625965	0.20345	0	0	1.14445	0.611949	UBB
Phase I - Functionalization Of Compounds R-HSA-211945	1/104	0.589377	0.628669	0.201578	0	0	1.13328	0.599152	VDAC2
Toll Like Receptor 9 (TLR9) Cascade R-HSA-168138	1/106	0.596364	0.635037	0.197201	0	0	1.11158	0.57458	UBB
MyD88-independent TLR4 Cascade R-HSA-166166	1/107	0.599814	0.637621	0.195437	0	0	1.10104	0.562781	UBB
Chromatin Modifying Enzymes R-HSA-3247509	2/238	0.602982	0.6399	0.193888	0	0	0.988398	0.499998	RPS2;SMARCA2
Mitotic Prophase R-HSA-68875	1/112	0.616625	0.653266	0.18491	0	0	1.05118	0.508237	SMC4
Signaling By NTRK1 (TRKA) R-HSA-187037	1/114	0.623151	0.657946	0.18181	0	0	1.03247	0.488321	CLTC
HDR Thru Homologous Recombination (HRR) Or Single Strand Annealing (SSA) R-HSA-5693567	1/114	0.623151	0.657946	0.18181	0	0	1.03247	0.488321	UBB
PPARA Activates Gene Expression R-HSA-1989781	1/116	0.629567	0.663597	0.178095	0	0	1.01441	0.46939	THRAP3
Regulation Of Lipid Metabolism By PPARalpha R-HSA-400206	1/118	0.635874	0.669115	0.174499	0	0	0.996966	0.451381	THRAP3
Rab Regulation Of Trafficking R-HSA-9007101	1/122	0.64817	0.679761	0.167644	0	0	0.963812	0.417912	RAB35
Metabolism Of Water-Soluble Vitamins And Cofactors R-HSA-196849	1/122	0.64817	0.679761	0.167644	0	0	0.963812	0.417912	MTHFD1
Glycerophospholipid Biosynthesis R-HSA-1483206	1/127	0.662961	0.694106	0.158574	0	0	0.925331	0.380348	OSBPL8
Signaling By NTRKs R-HSA-166520	1/132	0.677133	0.707757	0.150116	0	0	0.889787	0.346917	CLTC
Cell Surface Interactions At Vascular Wall R-HSA-202733	1/134	0.682635	0.712315	0.147328	0	0	0.876318	0.334574	S100A9
Late Phase Of HIV Life Cycle R-HSA-162599	1/136	0.688043	0.71676	0.144626	0	0	0.863248	0.322771	UBB
Death Receptor Signaling R-HSA-73887	1/139	0.695985	0.723824	0.140367	0	0	0.844353	0.306017	UBB
Extracellular Matrix Organization R-HSA-1474244	2/291	0.710773	0.737974	0.131959	0	0	0.804951	0.274812	P4HA1;FGG
RHOA GTPase Cycle R-HSA-8980692	1/147	0.716193	0.742366	0.129382	0	0	0.797763	0.266298	LBR
CDC42 GTPase Cycle R-HSA-9013148	1/149	0.721032	0.744908	0.127898	0	0	0.786902	0.257373	LBR
HIV Life Cycle R-HSA-162587	1/149	0.721032	0.744908	0.127898	0	0	0.786902	0.257373	UBB
Metabolism Of Lipids R-HSA-556833	5/732	0.749857	0.773407	0.111592	0	0	0.796257	0.22922	OSBPL8;THRAP3;ESYT1;HSD17B11;LBR
Anti-inflammatory Response Favoring Leishmania Infection R-HSA-9662851	1/165	0.75691	0.778108	0.10896	0	0	0.709554	0.197619	MYH9
Cellular Senescence R-HSA-2559583	1/165	0.75691	0.778108	0.10896	0	0	0.709554	0.197619	UBB
Sensory Perception R-HSA-9709957	4/616	0.772201	0.792522	0.100989	0	0	0.756674	0.195608	CAPZB;CAPZA1;CAPZA2;MYH9
Ion Channel Transport R-HSA-983712	1/175	0.776963	0.7961	0.0990324	0	0	0.668435	0.168688	UBB
Signaling By Receptor Tyrosine Kinases R-HSA-9006934	3/496	0.796737	0.814087	0.0893293	0	0	0.704607	0.160109	UBB;CLTC;HNRNPA1
Metabolism Of Vitamins And Cofactors R-HSA-196854	1/186	0.797127	0.814087	0.0893293	0	0	0.628338	0.142471	MTHFD1
Peptide Ligand-Binding Receptors R-HSA-375276	1/196	0.813879	0.829838	0.0810068	0	0	0.595812	0.122704	CNOT6
Phospholipid Metabolism R-HSA-1483257	1/208	0.832176	0.847109	0.0720605	0	0	0.56093	0.103049	OSBPL8
Biological Oxidations R-HSA-211859	1/218	0.84605	0.859829	0.0655879	0	0	0.534808	0.0894077	VDAC2
Transmission Across Chemical Synapses R-HSA-112315	1/246	0.879119	0.888705	0.0512425	0	0	0.473011	0.0609402	HSPA8
SLC-mediated Transmembrane Transport R-HSA-425407	1/247	0.880159	0.888705	0.0512425	0	0	0.471064	0.0601323	CP
Diseases Of Metabolism R-HSA-5668914	1/247	0.880159	0.888705	0.0512425	0	0	0.471064	0.0601323	UBB
Leishmania Infection R-HSA-9658195	1/247	0.880159	0.888705	0.0512425	0	0	0.471064	0.0601323	MYH9
G Alpha (I) Signaling Events R-HSA-418594	1/312	0.931733	0.939259	0.0272146	0	0	0.371373	0.0262595	CNOT6
Class A/1 (Rhodopsin-like Receptors) R-HSA-373076	1/327	0.940062	0.946127	0.0240504	0	0	0.354013	0.0218812	CNOT6
Neuronal System R-HSA-112316	1/386	0.964108	0.968765	0.0137814	0	0	0.298855	0.0109238	HSPA8
GPCR Ligand Binding R-HSA-500792	1/458	0.980843	0.983997	0.00700629	0	0	0.250838	0.00485193	CNOT6
GPCR Downstream Signaling R-HSA-388396	1/619	0.995333	0.99693	0.00133518	0	0	0.183949	0.000860551	CNOT6
Signaling By GPCR R-HSA-372790	1/689	0.997482	0.997482	0.00109472	0	0	0.164631	0.000414984	CNOT6
